# Supplementary material for: In situ formation of ZnOx species for efficient propane dehydrogenation
Source: Nature. 2021 Nov 10;599(7884):234–8. doi: 10.1038/s41586-021-03923-3 (PMC8580824; doi:10.1038/s41586-021-03923-3)
Supplement: Supplementary file 2 — Source Data Fig. 1 [file 41586_2021_3923_MOESM2_ESM.xlsx]

## Sheet: Fig. 1b
		catalyst name	r(C3H6) / mmol g-1 min-1
		S-1_1(Ar)	0.00484
		S-1_1(O2)	0.00519
		MCM-41(H2)	0.00498
		SBA-15(H2)	0.00411
		SiO2_6nm(H2)	0.00426
		S-2(H2)	0.0926
		S-1_1(H2)	0.76
		S-1_3(H2)	1.02721
