# Supplementary material for: In situ formation of ZnOx species for efficient propane dehydrogenation
Source: Nature. 2021 Nov 10;599(7884):234–8. doi: 10.1038/s41586-021-03923-3 (PMC8580824; doi:10.1038/s41586-021-03923-3)
Supplement: Supplementary file 3 — Source Data Fig. 3 [file 41586_2021_3923_MOESM3_ESM.xls]

## Sheet: Fig. 3a
			ZnO//ZnO-S-1_3					K-CrOx/Al2O3
			time on stream / h	X(propaneF)				time on stream / h	X(propaneF)
			0.133889	0.261422				0.335833	0.247262
			0.470833	0.262539				0.6725	0.249504
			0.8075	0.256456				1.00917	0.247559
			1.14389	0.256554				1.34583	0.245804
			1.48056	0.242641				1.68222	0.244844
			1.8175	0.251242				2.01944	0.244236
			2.15444	0.244313				2.35611	0.240611
			2.49111	0.240678				2.69278	0.232984
			2.82778	0.242739				3.02944	0.24233
			3.16444	0.241515				3.36611	0.233992
			3.50139	0.242969				3.70306	0.229896
			3.83806	0.241443				4.03944	0.228869
			4.17444	0.240658				4.37611	0.231815
			4.89361	0.372871				5.34556	0.367018
			5.64694	0.353841				6.09861	0.350429
			6.40028	0.352139				6.85222	0.327661
			7.15389	0.33936				7.60528	0.302915
			7.90722	0.337246				8.35889	0.296114
			8.66083	0.335138				9.1125	0.282549
			9.41389	0.327627				9.86583	0.26421
			10.1678	0.327494				10.6189	0.249568
			10.9231	0.36316				11.3747	0.364983
			11.6764	0.354753				12.1278	0.351832
			12.4294	0.354968				12.8814	0.337217
			13.1828	0.349764				13.6347	0.317663
			13.9361	0.344214				14.3881	0.297585
			14.6894	0.338129				15.1414	0.282467
			15.4431	0.331181				15.895	0.268612
			16.1961	0.328098				16.6481	0.253107
			16.9522	0.257125				17.4039	0.252762
			17.7056	0.255494				18.1572	0.25526
			18.4589	0.254888				18.9106	0.25341
			19.2119	0.252588				19.6636	0.247986
			19.965	0.254277				20.4169	0.239472
			20.7186	0.24687				21.1706	0.246221
			21.4717	0.25252				21.9239	0.237625
			22.2256	0.242117				22.6772	0.227858
			22.9808	0.248407				23.4331	0.247438
			23.7344	0.246263				24.1864	0.248827
			24.4875	0.239451				24.9394	0.240593
			25.2411	0.241431				25.6931	0.241649
			25.9942	0.249511				26.4464	0.238648
			26.7478	0.242142				27.1992	0.235953
			27.5008	0.2428				27.9528	0.230552
			28.2544	0.237				28.7058	0.232524
			29.0103	0.260969				29.4622	0.252743
			29.7633	0.251103				30.2153	0.255308
			30.5169	0.247102				30.9689	0.258765
			31.27	0.246548				31.7219	0.249316
			32.0236	0.24938				32.4756	0.249568
			32.7769	0.247779				33.2289	0.251094
			33.5303	0.248469				33.9822	0.24699
			34.2836	0.248419				34.7356	0.238808
			35.0389	0.257504				35.4906	0.259534
			35.7922	0.250503				36.2439	0.255317
			36.5453	0.248713				36.9972	0.250794
			37.2989	0.247767				37.7506	0.245988
			38.0522	0.246317				38.5042	0.243381
			38.8058	0.246025				39.2575	0.242087
			39.5592	0.243577				40.0108	0.235828
			40.3125	0.244697				40.7642	0.233664
			41.0678	0.250923				41.5197	0.253666
			41.8211	0.252385				42.2731	0.253706
			42.5747	0.244315				43.0267	0.246558
			43.3281	0.245749				43.78	0.251192
			44.0814	0.237706				44.5333	0.248494
			44.8347	0.249414				45.2864	0.242823
			45.5881	0.247329				46.04	0.239896
			46.3414	0.2444				46.7931	0.239216
			47.0967	0.252803				47.5486	0.247711
			47.8503	0.247491				48.3019	0.259444
			48.6039	0.243282				49.0553	0.249272
			49.3569	0.24641				49.8083	0.24455
			50.11	0.240402				50.5619	0.239367
			50.8636	0.232593				51.315	0.233037
			51.6167	0.239082				52.0689	0.233998
			52.3703	0.239607				52.8222	0.232842
			53.1261	0.251141				53.5783	0.256516
			53.8797	0.249687				54.3317	0.25478
			54.6328	0.24298				55.085	0.248216
			55.3864	0.246573				55.8383	0.245832
			56.1394	0.24711				56.5914	0.244064
			56.8925	0.242279				57.3444	0.240605
			57.6464	0.242733				58.0983	0.239803
			58.4	0.244729				58.8517	0.234776
			59.1553	0.249242				59.6067	0.254894
			59.9083	0.24825				60.3603	0.252227
			60.6622	0.243687				61.1139	0.255368
			61.4153	0.244713				61.8672	0.247486
			62.1689	0.245444				62.6203	0.250231
			62.9219	0.243642				63.3739	0.243219
			63.6756	0.245774				64.1269	0.240481
			64.4286	0.248512				64.8806	0.237218
			65.185	0.249252				65.6367	0.24942
			65.9383	0.244988				66.3903	0.254299
			66.6917	0.245496				67.1433	0.253441
			67.445	0.246981				67.8972	0.250742
			68.1986	0.245296				68.65	0.2469
			68.9519	0.245475				69.4039	0.247029
			69.7056	0.242719				70.1575	0.236601
			70.4592	0.243306				70.9108	0.236498
			71.2147	0.25038				71.6667	0.25442
			71.9678	0.247933				72.42	0.254792
			72.7214	0.245526				73.1728	0.25171
			73.4744	0.243753				73.9267	0.250401
			74.2281	0.243986				74.6794	0.244724
			74.9811	0.239905				75.4331	0.240782
			75.7342	0.232416				76.1867	0.23464
			76.4878	0.23917				76.9397	0.234872
			77.2433	0.246899				77.6953	0.257035
			77.9969	0.246569				78.4489	0.254456
			78.75	0.237339				79.2019	0.247394
			79.5036	0.245843				79.955	0.254125
			80.2569	0.245441				80.7086	0.249291
			81.0103	0.246788				81.4622	0.245453
			81.7636	0.241805				82.2156	0.232202
			82.5169	0.239819				82.9686	0.237151
			84.7206	0.376097				84.8714	0.394542
			85.1725	0.369128				85.3233	0.372793
			85.6244	0.358918				85.7753	0.356527
			86.0772	0.356188				86.2278	0.337555
			86.5297	0.351137				86.68	0.320957
			86.9817	0.348601				87.1319	0.304224
			87.4336	0.346659				87.5847	0.292675
			87.8864	0.340436				88.0372	0.278057
			88.3386	0.335978				88.4892	0.26979
			88.7903	0.334932				88.9411	0.254783
			89.2428	0.330341				89.3931	0.245421
			89.6947	0.323675				89.8453	0.234947
			99.2672	0.372985				99.3344	0.395614
			99.4694	0.365284				99.5367	0.390767
			99.6717	0.363932				99.7386	0.381339
			99.8739	0.363422				99.9408	0.373718
			100.076	0.361437				100.143	0.363599
			100.278	0.358788				100.345	0.351851
			100.48	0.355507				100.547	0.346264
			100.682	0.351438				100.749	0.343484
			100.884	0.353007				100.952	0.340801
			101.087	0.34931				101.154	0.330439
			101.289	0.349701				101.356	0.322137
			101.491	0.348425				101.558	0.314654
			101.693	0.345124				101.76	0.309982
			101.895	0.342934				101.963	0.299733
			102.097	0.338723				102.165	0.298928
			102.299	0.341226				102.367	0.291044
			102.502	0.337815				102.569	0.287841
			102.704	0.339054				102.771	0.286306
			102.906	0.341148				102.973	0.281358
			103.108	0.334286				103.175	0.273647
			103.31	0.333229				103.377	0.267857
			103.512	0.331166				103.579	0.267129
			103.714	0.33008				103.781	0.253704
			103.916	0.328842				103.984	0.255733
			104.118	0.328684				104.186	0.248197
			104.32	0.326368				104.388	0.245326
			104.523	0.324229				104.59	0.238692
			104.744	0.319219				104.811	0.240425
			104.946	0.324105				105.014	0.23782
			105.149	0.320861				105.216	0.232525
			105.353	0.373849				105.42	0.396283
			105.555	0.369307				105.623	0.389854
			105.757	0.369145				105.824	0.380115
			105.959	0.365526				106.027	0.375149
			106.161	0.361255				106.229	0.363249
			106.364	0.359317				106.432	0.355133
			106.566	0.355752				106.633	0.344963
			106.769	0.352224				106.836	0.339988
			106.97	0.349082				107.038	0.33472
			107.173	0.349978				107.24	0.32253
			107.375	0.348813				107.442	0.324349
			107.577	0.345659				107.644	0.310213
			107.779	0.343963				107.846	0.304213
			107.981	0.344797				108.049	0.29769
			108.183	0.339912				108.251	0.288845
			108.386	0.337175				108.453	0.289413
			108.588	0.337061				108.655	0.285676
			108.79	0.338214				108.857	0.277041
			108.992	0.337225				109.059	0.274012
			109.194	0.335387				109.263	0.265935
			109.397	0.332701				109.464	0.264988
			109.599	0.3316				109.667	0.25092
			109.802	0.332318				109.869	0.250057
			110.004	0.325289				110.071	0.250747
			110.206	0.326804				110.273	0.241718
			110.408	0.322758				110.475	0.238395
			110.61	0.325234				110.677	0.235604
			110.812	0.320883				110.879	0.232536
			111.014	0.321234				111.082	0.229223
			111.235	0.312645				111.302	0.221695
			111.439	0.368743				111.507	0.393732
			111.642	0.363436				111.709	0.38624
			111.844	0.363049				111.911	0.37957
			112.046	0.358727				112.113	0.370544
			112.248	0.35664				112.315	0.358171
			112.45	0.357306				112.517	0.351682
			112.652	0.353561				112.719	0.344582
			112.854	0.346418				112.921	0.336727
			113.056	0.353505				113.123	0.330387
			113.258	0.349766				113.326	0.325744
			113.46	0.348925				113.528	0.319915
			113.663	0.342194				113.73	0.312325
			113.864	0.346298				113.932	0.302739
			114.067	0.346193				114.134	0.299316
			114.269	0.339726				114.337	0.29372
			114.471	0.337771				114.539	0.285613
			114.693	0.338643				114.761	0.279838
			114.895	0.339209				114.963	0.278539
			115.097	0.337373				115.165	0.272083
			115.3	0.332681				115.367	0.262065
			115.502	0.332904				115.569	0.262079
			115.704	0.332103				115.772	0.25334
			115.907	0.33022				115.974	0.255375
			116.109	0.326818				116.176	0.247404
			116.311	0.325755				116.378	0.243454
			116.513	0.32721				116.58	0.24086
			116.715	0.323733				116.782	0.233129
			116.917	0.322742				116.984	0.23244
			117.119	0.327137				117.187	0.230225
			117.321	0.321243				117.389	0.223876
			117.526	0.372116				117.593	0.391697
			117.728	0.36343				117.795	0.388408
			117.93	0.364721				117.997	0.376771
			118.132	0.355849				118.199	0.369094
			118.334	0.359056				118.402	0.363189
			118.536	0.354562				118.604	0.353621
			118.739	0.352673				118.806	0.341022
			118.941	0.350653				119.008	0.340331
			119.143	0.351672				119.21	0.334937
			119.345	0.347987				119.412	0.323487
			119.547	0.344935				119.615	0.316466
			119.749	0.345879				119.817	0.309862
			119.951	0.346102				120.019	0.307154
			120.154	0.339613				120.221	0.297269
			120.356	0.342164				120.423	0.291837
			120.558	0.339511				120.625	0.287409
			120.76	0.339297				120.828	0.282942
			120.963	0.336058				121.03	0.275302
			121.164	0.330164				121.233	0.270705
			121.367	0.334988				121.434	0.26352
			121.569	0.3289				121.637	0.258589
			121.771	0.327269				121.839	0.252495
			121.974	0.326915				122.041	0.25351
			122.176	0.322878				122.243	0.248831
			122.378	0.320121				122.445	0.244611
			122.58	0.318715				122.647	0.237421
			122.782	0.324084				122.849	0.230587
			122.984	0.326463				123.051	0.230595
			123.186	0.322445				123.254	0.227975
			123.389	0.31926				123.456	0.226203
			123.593	0.369982				123.661	0.397603
			123.796	0.365573				123.863	0.389148
			123.998	0.365955				124.066	0.374375
			124.2	0.35598				124.267	0.369058
			124.402	0.356309				124.47	0.355074
			124.604	0.35376				124.672	0.346142
			124.807	0.35297				124.887	0.341403
			125.022	0.348912				125.089	0.332559
			125.224	0.350121				125.291	0.331585
			125.426	0.345859				125.494	0.323083
			125.628	0.342996				125.696	0.314566
			125.834	0.340496				125.901	0.310678
			126.036	0.340923				126.103	0.297122
			126.238	0.34097				126.306	0.299715
			126.44	0.337755				126.507	0.286052
			126.642	0.339384				126.71	0.288492
			126.844	0.329365				126.911	0.276844
			127.047	0.335725				127.114	0.276348
			127.249	0.328837				127.316	0.272883
			127.451	0.332275				127.519	0.258671
			127.653	0.329733				127.721	0.262899
			127.856	0.33254				127.923	0.259792
			128.058	0.327524				128.125	0.253682
			128.26	0.325658				128.327	0.243
			128.463	0.326955				128.53	0.249142
			128.667	0.325417				128.734	0.23989
			128.869	0.323741				128.937	0.236062
			129.072	0.321396				129.139	0.230068
			129.274	0.318748				129.341	0.228862
			129.476	0.323783				129.543	0.223903
			129.681	0.166766				129.748	0.168849
			129.883	0.167174				129.95	0.166924
			130.085	0.168191				130.152	0.164928
			130.287	0.166689				130.354	0.172088
			130.489	0.164103				130.557	0.160563
			130.691	0.163269				130.758	0.165002
			130.894	0.15904				130.961	0.161674
			131.096	0.159107				131.163	0.163443
			131.298	0.161294				131.366	0.163442
			131.501	0.159771				131.568	0.16396
			131.703	0.161745				131.771	0.165384
			131.906	0.158682				131.972	0.168091
			132.107	0.164298				132.175	0.16353
			132.31	0.162373				132.377	0.167024
			132.512	0.161659				132.579	0.168806
			132.714	0.163926				132.781	0.167698
			132.916	0.163296				132.983	0.169681
			133.118	0.161169				133.186	0.165707
			133.32	0.162055				133.387	0.173075
			133.523	0.163565				133.59	0.171015
			133.725	0.16379				133.792	0.169889
			133.927	0.161163				133.994	0.167036
			134.129	0.165035				134.197	0.169879
			134.331	0.161184				134.399	0.166444
			134.534	0.16038				134.601	0.167736
			134.736	0.160323				134.803	0.165563
			134.937	0.16115				135.005	0.168238
			135.14	0.159621				135.207	0.172064
			135.342	0.166521				135.409	0.171749
			135.544	0.157349				135.612	0.167547
			135.749	0.170435				135.816	0.164007
			135.951	0.166378				136.019	0.163632
			136.153	0.160359				136.221	0.164738
			136.355	0.167143				136.423	0.161874
			136.558	0.165875				136.625	0.166498
			136.76	0.160528				136.827	0.165753
			136.962	0.164145				137.029	0.166979
			137.164	0.16298				137.231	0.165441
			137.366	0.16317				137.434	0.162671
			137.568	0.163883				137.636	0.168131
			137.771	0.165247				137.838	0.169287
			137.973	0.162642				138.04	0.159149
			138.175	0.161061				138.242	0.162207
			138.377	0.16379				138.444	0.166352
			138.579	0.160063				138.646	0.165704
			138.781	0.160411				138.848	0.164647
			138.983	0.155416				139.05	0.165671
			139.185	0.162244				139.253	0.169878
			139.388	0.156473				139.455	0.167572
			139.59	0.163448				139.657	0.167121
			139.794	0.161848				139.862	0.168593
			139.996	0.160399				140.064	0.165194
			140.199	0.162217				140.266	0.166712
			140.401	0.158768				140.468	0.16481
			140.604	0.162593				140.671	0.16606
			140.806	0.161657				140.873	0.162734
			141.008	0.155621				141.076	0.162253
			141.21	0.158694				141.278	0.16819
			141.412	0.157358				141.479	0.1655
			141.615	0.158861				141.681	0.163503
			141.819	0.166183				141.886	0.1675
			142.021	0.165338				142.088	0.1659
			142.223	0.165727				142.291	0.162571
			142.425	0.168268				142.493	0.169488
			142.627	0.163729				142.695	0.165051
			142.83	0.16534				142.897	0.1654
			143.032	0.163926				143.099	0.166352
			143.234	0.16343				143.302	0.165497
			143.436	0.159515				143.504	0.168077
			143.639	0.161296				143.706	0.164072
			143.841	0.163442				143.908	0.166079
			144.043	0.160468				144.11	0.171355
			144.245	0.161586				144.312	0.163969
			144.447	0.157509				144.514	0.165364
			144.652	0.163294				144.719	0.165219
			144.854	0.161107				144.922	0.16803
			145.057	0.16278				145.124	0.165443
			145.272	0.157768				145.339	0.163772
			145.477	0.161397				145.544	0.164518
			145.679	0.160946				145.746	0.170628
			145.881	0.160136				145.948	0.164136
			146.083	0.161281				146.15	0.166274
			146.285	0.162374				146.352	0.166189
			146.488	0.160591				146.554	0.166744
			146.689	0.161617				146.757	0.16546
			146.891	0.161158				146.959	0.166346
			147.093	0.159241				147.161	0.167355
			147.296	0.160744				147.363	0.16198
			147.498	0.157218				147.565	0.164116
			147.7	0.160366				147.767	0.162528
			147.905	0.163321				147.972	0.167423
			148.107	0.15972				148.174	0.165721
			148.309	0.164629				148.376	0.160218
			148.511	0.157748				148.578	0.162635
			148.713	0.153499				148.781	0.165696
			148.915	0.159631				148.982	0.164015
			149.117	0.157765				149.185	0.163617
			149.32	0.157436				149.387	0.162494
			149.522	0.156152				149.589	0.162438
			149.724	0.157559				149.791	0.161787
			149.926	0.156592				149.993	0.161555
			150.128	0.155437				150.195	0.160727
			150.33	0.155065				150.398	0.166941
			150.532	0.159158				150.599	0.168133
			150.735	0.161148				150.802	0.163535
			150.937	0.159692				151.004	0.163818
			151.139	0.1618				151.206	0.160524
			151.341	0.161556				151.408	0.168646
			151.543	0.16022				151.61	0.168243
			151.745	0.158574				151.812	0.170969
			151.947	0.161538				152.014	0.170244
			152.149	0.159547				152.216	0.168236
			152.351	0.159672				152.418	0.159466
			152.553	0.161604				152.621	0.166325
			152.755	0.163327				152.822	0.16519
			152.958	0.155967				153.025	0.171919
			153.159	0.164224				153.227	0.167923
			153.362	0.158358				153.429	0.165437
			153.567	0.163994				153.634	0.165423
			153.769	0.157838				153.836	0.167007
			153.974	0.175544				154.041	0.170384
			154.176	0.166966				154.243	0.165634
			154.378	0.163289				154.445	0.16666
			154.58	0.163096				154.648	0.166386
			154.782	0.163823				154.849	0.167017
			154.984	0.168552				155.051	0.166806
			155.186	0.167349				155.254	0.167913
			155.388	0.160743				155.456	0.163263
			155.591	0.159741				155.658	0.170559
			155.793	0.166272				155.86	0.169879
			155.995	0.163119				156.062	0.162606
			156.197	0.164039				156.264	0.163659
			156.399	0.159959				156.467	0.163859
			156.602	0.15833				156.669	0.163426
			156.804	0.155434				156.871	0.164183
			157.006	0.159043				157.073	0.163244
			157.208	0.155974				157.275	0.16917
			157.41	0.162029				157.477	0.167331
			157.612	0.160617				157.679	0.167466
			157.833	0.16357				157.901	0.167559
			158.036	0.154341				158.103	0.164081
			158.238	0.16155				158.306	0.160783
			158.44	0.160227				158.507	0.164077
			158.643	0.159848				158.71	0.169858
			158.844	0.155375				158.912	0.159639
			159.047	0.155442				159.114	0.163879
			159.249	0.152764				159.316	0.161257
			159.451	0.158171				159.518	0.165295
			159.653	0.157015				159.72	0.165317
			159.855	0.156479				159.923	0.160687
			160.059	0.232742				160.127	0.236767
			160.262	0.234575				160.329	0.236031
			160.464	0.232708				160.532	0.236415
			160.666	0.232277				160.734	0.241371
			160.868	0.235409				160.936	0.237177
			161.071	0.231179				161.138	0.241398
			161.273	0.235409				161.34	0.235882
			161.475	0.228554				161.542	0.24063
			161.677	0.238627				161.744	0.240287
			161.879	0.235163				161.946	0.233818
			162.081	0.231788				162.149	0.242114
			162.283	0.235805				162.351	0.2402
			162.486	0.235356				162.553	0.243699
			162.688	0.229821				162.755	0.238955
			162.89	0.229582				162.957	0.239223
			163.092	0.233845				163.159	0.236908
			163.294	0.231676				163.362	0.233934
			163.496	0.232963				163.564	0.239156
			163.699	0.23352				163.766	0.230347
			163.901	0.231462				163.968	0.231545
			164.103	0.229608				164.17	0.237911
			164.305	0.230131				164.373	0.231091
			164.507	0.233304				164.574	0.228702
			164.709	0.230595				164.777	0.231627
			164.912	0.230255				164.979	0.225099
			165.114	0.23056				165.181	0.234214
			165.316	0.231152				165.383	0.225244
			165.521	0.229002				165.588	0.223924
			165.723	0.231083				165.79	0.220008
			165.925	0.231423				165.993	0.229526
			166.13	0.23471				166.197	0.23706
			166.332	0.234468				166.399	0.238689
			166.534	0.233381				166.602	0.238553
			166.75	0.233725				166.817	0.244631
			166.952	0.232196				167.019	0.245077
			167.154	0.234432				167.221	0.241587
			167.356	0.234624				167.423	0.241875
			167.558	0.236826				167.626	0.243763
			167.761	0.227981				167.828	0.242227
			167.963	0.230533				168.03	0.242281
			168.165	0.235359				168.232	0.239405
			168.367	0.231508				168.435	0.23366
			168.569	0.23761				168.637	0.240887
			168.772	0.233013				168.839	0.24133
			168.974	0.226701				169.041	0.240232
			169.175	0.231596				169.243	0.237878
			169.377	0.234309				169.445	0.241821
			169.579	0.229931				169.647	0.236184
			169.782	0.233386				169.849	0.236391
			169.984	0.235258				170.051	0.235944
			170.186	0.232939				170.253	0.235703
			170.388	0.229451				170.455	0.231855
			170.59	0.232949				170.657	0.236891
			170.792	0.230243				170.86	0.235275
			170.995	0.231971				171.062	0.235521
			171.197	0.230089				171.264	0.228808
			171.399	0.229821				171.466	0.236096
			171.601	0.232793				171.668	0.237408
			171.803	0.226181				171.87	0.230595
			172.005	0.232739				172.072	0.230247
			172.209	0.240069				172.277	0.24071
			172.412	0.234071				172.479	0.23779
			172.614	0.232853				172.681	0.238374
			172.816	0.234086				172.883	0.241177
			173.032	0.233966				173.099	0.242548
			173.234	0.241222				173.301	0.242292
			173.436	0.232574				173.504	0.243318
			173.639	0.231907				173.706	0.242596
			173.841	0.236968				173.908	0.242668
			174.043	0.235718				174.11	0.244867
			174.245	0.236984				174.312	0.247193
			174.447	0.233333				174.515	0.24456
			174.649	0.237291				174.717	0.239225
			174.851	0.238143				174.919	0.244354
			175.057	0.231808				175.124	0.240027
			175.259	0.233198				175.326	0.240572
			175.461	0.230192				175.528	0.240885
			175.663	0.228079				175.73	0.237624
			175.865	0.235312				175.933	0.24065
			176.067	0.226227				176.135	0.231518
			176.269	0.23128				176.337	0.234924
			176.472	0.231359				176.539	0.232974
			176.674	0.231517				176.741	0.236514
			176.876	0.231169				176.943	0.233154
			177.078	0.229573				177.145	0.235799
			177.28	0.223435				177.347	0.234251
			177.482	0.229142				177.55	0.228847
			177.684	0.231085				177.752	0.227658
			177.887	0.230567				177.954	0.230731
			178.089	0.224793				178.157	0.231572
			178.294	0.234903				178.361	0.237602
			178.496	0.236333				178.564	0.240643
			178.698	0.235304				178.766	0.238013
			178.9	0.233066				178.968	0.238211
			179.103	0.233769				179.17	0.240517
			179.305	0.231524				179.373	0.240276
			179.507	0.233144				179.575	0.244674
			179.709	0.233728				179.777	0.244949
			179.912	0.232665				179.979	0.243681
			180.114	0.23409				180.181	0.240114
			180.317	0.233134				180.384	0.240513
			180.519	0.228598				180.586	0.240863
			180.721	0.229648				180.788	0.236144
			180.923	0.233959				180.99	0.241048
			181.125	0.232449				181.192	0.239396
			181.327	0.229988				181.394	0.236301
			181.529	0.230485				181.597	0.234684
			181.732	0.22991				181.799	0.237726
			181.934	0.229659				182.001	0.236098
			182.136	0.229493				182.203	0.235309
			182.338	0.228098				182.405	0.237689
			182.54	0.232029				182.607	0.233677
			182.743	0.232716				182.81	0.235192
			182.945	0.232193				183.012	0.234949
			183.147	0.229035				183.214	0.2337
			183.349	0.230432				183.416	0.227284
			183.552	0.222251				183.619	0.230863
			183.754	0.231703				183.821	0.233487
			183.956	0.228473				184.023	0.227366
			184.158	0.227199				184.225	0.222895
			184.363	0.236631				184.43	0.237662
			184.565	0.232196				184.632	0.237015
			184.77	0.232511				184.838	0.239636
			184.976	0.234633				185.042	0.241977
			185.178	0.235018				185.245	0.239061
			185.38	0.232517				185.447	0.240216
			185.582	0.232157				185.649	0.239256
			185.784	0.232242				185.851	0.2385
			185.986	0.228493				186.054	0.243293
			186.188	0.228115				186.256	0.234477
			186.391	0.227536				186.458	0.240582
			186.593	0.230427				186.66	0.236701
			186.795	0.228255				186.863	0.238282
			186.998	0.232172				187.064	0.241665
			187.199	0.227793				187.267	0.242105
			187.402	0.218344				187.469	0.236279
			187.604	0.23175				187.671	0.233984
			187.806	0.228001				187.873	0.234201
			188.008	0.225549				188.075	0.236033
			188.21	0.229509				188.278	0.22936
			188.413	0.228323				188.48	0.22927
			188.615	0.226401				188.682	0.232137
			188.817	0.226259				188.884	0.228912
			189.019	0.227169				189.087	0.237518
			189.222	0.232177				189.289	0.235154
			189.424	0.227797				189.491	0.234068
			189.626	0.227843				189.693	0.231406
			189.828	0.226513				189.895	0.22968
			190.03	0.228482				190.097	0.232347
			190.232	0.233566				190.3	0.222557
			190.437	0.308505				190.504	0.325255
			190.639	0.30504				190.706	0.322858
			190.841	0.300956				190.908	0.313492
			191.044	0.294339				191.111	0.313247
			191.246	0.299275				191.313	0.297364
			191.447	0.29632				191.515	0.297405
			191.65	0.293756				191.717	0.29181
			191.852	0.296662				191.919	0.292832
			192.054	0.29374				192.122	0.284533
			192.256	0.291785				192.324	0.277855
			192.459	0.289695				192.526	0.27212
			192.661	0.28906				192.729	0.267646
			192.864	0.289568				192.931	0.262654
			193.066	0.289506				193.133	0.260881
			193.268	0.28439				193.336	0.260076
			193.47	0.282802				193.538	0.256253
			193.673	0.282952				193.74	0.251439
			193.875	0.284106				193.942	0.243678
			194.077	0.278443				194.144	0.24228
			194.279	0.279553				194.346	0.237096
			194.481	0.281191				194.549	0.234931
			194.684	0.276996				194.751	0.229873
			194.886	0.280169				194.953	0.223081
			195.088	0.26834				195.155	0.228601
			195.29	0.272362				195.358	0.223206
			195.493	0.27306				195.56	0.223023
			195.695	0.276004				195.762	0.21323
			195.897	0.268971				195.964	0.217129
			196.099	0.267728				196.167	0.209506
			196.301	0.262039				196.369	0.199508
			196.506	0.309705				196.573	0.332734
			196.708	0.304823				196.775	0.321961
			196.91	0.302518				196.977	0.31686
			197.113	0.303297				197.18	0.307154
			197.315	0.296177				197.382	0.305434
			197.517	0.294163				197.584	0.300093
			197.719	0.29358				197.786	0.29316
			197.922	0.292164				197.988	0.290258
			198.124	0.289947				198.191	0.283046
			198.326	0.290774				198.393	0.27704
			198.528	0.286028				198.598	0.270392
			198.733	0.28804				198.801	0.267887
			198.935	0.282209				199.002	0.263605
			199.137	0.287681				199.205	0.259412
			199.34	0.281857				199.409	0.254047
			199.544	0.283075				199.612	0.254738
			199.746	0.280539				199.814	0.246332
			199.949	0.279531				200.016	0.248033
			200.151	0.276425				200.219	0.238795
			200.353	0.277638				200.421	0.238248
			200.556	0.274777				200.623	0.228096
			200.758	0.272737				200.825	0.223995
			200.96	0.276333				201.028	0.22172
			201.162	0.273856				201.23	0.214487
			201.364	0.271273				201.432	0.213495
			201.566	0.271545				201.634	0.20991
			201.769	0.26749				201.836	0.204184
			201.971	0.26851				202.039	0.204329
			202.173	0.27387				202.241	0.202965
			202.376	0.268613				202.443	0.201847
			202.58	0.305855				202.647	0.331911
			202.782	0.295198				202.849	0.322126
			202.984	0.299231				203.052	0.315425
			203.186	0.297914				203.254	0.309174
			203.389	0.296269				203.456	0.306017
			203.591	0.292922				203.659	0.300055
			203.793	0.294241				203.861	0.293257
			203.996	0.28844				204.063	0.283748
			204.198	0.282293				204.265	0.27657
			204.4	0.280419				204.467	0.274597
			204.602	0.285079				204.67	0.274845
			204.805	0.282949				204.873	0.274887
			205.007	0.283907				205.074	0.2614
			205.209	0.283474				205.277	0.263552
			205.411	0.281113				205.479	0.256689
			205.613	0.280327				205.681	0.243989
			205.816	0.281801				205.883	0.250115
			206.018	0.281055				206.086	0.241228
			206.221	0.277523				206.288	0.236835
			206.423	0.276615				206.49	0.232483
			206.625	0.273819				206.692	0.229501
			206.827	0.27392				206.894	0.228493
			207.029	0.272767				207.096	0.217664
			207.231	0.270918				207.299	0.212666
			207.434	0.262042				207.501	0.2056
			207.636	0.26666				207.703	0.210597
			207.838	0.271508				207.905	0.203062
			208.04	0.265579				208.108	0.205352
			208.243	0.270929				208.31	0.198624
			208.445	0.266927				208.512	0.200417
			208.649	0.311706				208.716	0.331582
			208.851	0.301165				208.918	0.324625
			209.053	0.29934				209.12	0.313661
			209.256	0.29657				209.323	0.308657
			209.458	0.296671				209.525	0.30319
			209.66	0.292144				209.727	0.295114
			209.862	0.291659				209.929	0.292223
			210.064	0.288182				210.132	0.288008
			210.267	0.290519				210.334	0.282092
			210.469	0.282525				210.536	0.274294
			210.671	0.28496				210.738	0.268869
			210.873	0.281468				210.94	0.26191
			211.075	0.284533				211.142	0.262395
			211.277	0.283913				211.344	0.255893
			211.479	0.2798				211.547	0.259611
			211.681	0.279306				211.749	0.249267
			211.884	0.273357				211.951	0.240723
			212.086	0.27559				212.153	0.24094
			212.288	0.278918				212.355	0.234617
			212.49	0.275833				212.557	0.234286
			212.692	0.275394				212.76	0.230022
			212.895	0.274134				212.962	0.227673
			213.097	0.272039				213.164	0.215501
			213.299	0.274485				213.366	0.21832
			213.501	0.272308				213.569	0.213296
			213.703	0.263404				213.771	0.20848
			213.906	0.270321				213.973	0.208953
			214.108	0.270055				214.189	0.202754
			214.324	0.26354				214.391	0.202427
			214.526	0.265396				214.593	0.191199
			214.73	0.304587				214.797	0.330299
			214.951	0.300508				215.018	0.319686
			215.153	0.299255				215.22	0.318978
			215.355	0.293176				215.423	0.309296
			215.557	0.293349				215.624	0.311854
			215.759	0.292056				215.827	0.29513
			215.962	0.289375				216.029	0.294306
			216.164	0.286549				216.231	0.283715
			216.366	0.28727				216.434	0.282866
			216.568	0.282811				216.636	0.269826
			216.771	0.282596				216.838	0.274333
			216.974	0.279403				217.041	0.273263
			217.176	0.27803				217.243	0.267119
			217.378	0.28004				217.445	0.250768
			217.579	0.275065				217.647	0.250399
			217.782	0.278881				217.849	0.24173
			217.984	0.272763				218.052	0.241039
			218.186	0.27374				218.254	0.23247
			218.389	0.271171				218.456	0.232718
			218.591	0.266738				218.658	0.229327
			218.793	0.27563				218.861	0.22899
			218.996	0.270985				219.063	0.220555
			219.198	0.270875				219.265	0.217813
			219.4	0.27057				219.467	0.215734
			219.602	0.269995				219.669	0.216232
			219.805	0.265358				219.872	0.209366
			220.007	0.262261				220.074	0.202442
			220.209	0.267168				220.276	0.201638
			220.411	0.26549				220.479	0.198125
			220.614	0.268614				220.681	0.193601
			220.817	0.237307				220.885	0.241563
			221.02	0.233522				221.087	0.238503
			221.222	0.234021				221.289	0.242499
			221.424	0.231395				221.492	0.24865
			221.626	0.229812				221.694	0.246449
			221.829	0.23654				221.896	0.251006
			222.031	0.232398				222.098	0.251613
			222.233	0.232696				222.3	0.250568
			222.435	0.234653				222.503	0.243305
			222.637	0.234982				222.705	0.25294
			222.84	0.229581				222.907	0.249233
			223.042	0.227267				223.109	0.246717
			223.244	0.23235				223.312	0.247734
			223.446	0.23256				223.513	0.247645
			223.648	0.237834				223.716	0.24701
			223.851	0.229279				223.917	0.253478
			224.055	0.232834				224.123	0.245729
			224.257	0.230669				224.325	0.24838
			224.459	0.228392				224.527	0.236608
			224.661	0.229182				224.729	0.247913
			224.864	0.233432				224.931	0.236105
			225.066	0.229306				225.134	0.23527
			225.269	0.229154				225.336	0.237462
			225.471	0.224183				225.538	0.233541
			225.673	0.223712				225.741	0.235512
			225.875	0.227825				225.942	0.239117
			226.077	0.230168				226.145	0.233324
			226.28	0.220749				226.347	0.231895
			226.482	0.227037				226.549	0.237534
			226.684	0.227997				226.751	0.232529
			226.888	0.234895				226.955	0.245533
			227.09	0.234744				227.157	0.243223
			227.292	0.236808				227.359	0.245276
			227.494	0.230278				227.561	0.246665
			227.697	0.23105				227.764	0.246963
			227.898	0.231228				227.966	0.24656
			228.101	0.229702				228.168	0.250937
			228.303	0.230462				228.371	0.244955
			228.506	0.230784				228.573	0.24181
			228.708	0.226837				228.776	0.246966
			228.911	0.229911				228.978	0.241043
			229.113	0.228969				229.18	0.251382
			229.315	0.225593				229.382	0.241952
			229.518	0.230789				229.585	0.244178
			229.72	0.227608				229.787	0.243148
			229.922	0.223762				229.989	0.246853
			230.124	0.225088				230.192	0.247302
			230.326	0.226053				230.393	0.23916
			230.529	0.22262				230.596	0.244358
			230.731	0.226753				230.798	0.22971
			230.933	0.221916				231.001	0.240909
			231.135	0.22332				231.202	0.232769
			231.338	0.225651				231.405	0.2358
			231.539	0.225979				231.607	0.235309
			231.742	0.224663				231.809	0.232778
			231.944	0.223579				232.011	0.230858
			232.146	0.219954				232.213	0.234672
			232.348	0.217407				232.415	0.231687
			232.55	0.218491				232.618	0.232307
			232.752	0.220105				232.82	0.232301
			232.957	0.232894				233.024	0.241551
			233.159	0.229797				233.226	0.248495
			233.361	0.230954				233.429	0.239941
			233.564	0.233085				233.631	0.244219
			233.785	0.227718				233.852	0.242091
			233.987	0.228033				234.054	0.244143
			234.189	0.222109				234.256	0.244189
			234.391	0.224055				234.459	0.238329
			234.593	0.224159				234.661	0.241478
			234.796	0.225104				234.863	0.244752
			234.998	0.22473				235.065	0.239115
			235.2	0.223948				235.267	0.240782
			235.402	0.217397				235.469	0.241995
			235.604	0.219574				235.672	0.238886
			235.807	0.219104				235.874	0.239636
			236.009	0.223061				236.076	0.241951
			236.211	0.216011				236.278	0.234704
			236.414	0.219169				236.481	0.241614
			236.616	0.224153				236.683	0.239214
			236.818	0.21452				236.885	0.231134
			237.02	0.222685				237.088	0.239908
			237.222	0.21692				237.29	0.241578
			237.425	0.218361				237.492	0.236573
			237.627	0.216883				237.694	0.237823
			237.829	0.217878				237.897	0.236694
			238.032	0.216963				238.099	0.23275
			238.234	0.21211				238.301	0.23776
			238.436	0.216622				238.503	0.23288
			238.638	0.215762				238.705	0.226774
			238.841	0.219222				238.908	0.235344
			239.044	0.226056				239.112	0.232601
			239.247	0.218446				239.314	0.23889
			239.449	0.220338				239.517	0.246432
			239.651	0.220531				239.719	0.238936
			239.854	0.220282				239.921	0.23771
			240.056	0.216953				240.124	0.236219
			240.258	0.217246				240.326	0.242009
			240.461	0.216376				240.528	0.242722
			240.663	0.215329				240.73	0.244509
			240.865	0.215078				240.933	0.240636
			241.067	0.21827				241.135	0.243159
			241.269	0.215142				241.337	0.23792
			241.471	0.210341				241.539	0.237472
			241.693	0.214162				241.761	0.238342
			241.896	0.207287				241.963	0.240577
			242.097	0.2137				242.165	0.238713
			242.3	0.207065				242.367	0.234091
			242.502	0.20617				242.569	0.237834
			242.704	0.206437				242.771	0.240284
			242.906	0.210665				242.974	0.234697
			243.108	0.211061				243.176	0.234145
			243.311	0.207914				243.378	0.235424
			243.513	0.210414				243.58	0.23643
			243.715	0.210129				243.783	0.237345
			243.917	0.208291				243.984	0.232021
			244.12	0.205573				244.187	0.234001
			244.322	0.20751				244.389	0.236383
			244.524	0.20283				244.591	0.234143
			244.726	0.206322				244.793	0.234342
			244.928	0.200813				244.983	0.228471
			245.118	0.216209				245.186	0.241431
			245.321	0.215412				245.388	0.239256
			245.523	0.214478				245.59	0.240826
			245.725	0.213865				245.792	0.247388
			245.927	0.207222				245.994	0.237391
			246.129	0.203428				246.197	0.246747
			246.332	0.200803				246.399	0.24522
			246.534	0.206803				246.601	0.241437
			246.736	0.206271				246.803	0.241045
			246.938	0.20655				247.006	0.244754
			247.141	0.201609				247.208	0.240838
			247.343	0.199534				247.41	0.248743
			247.546	0.202313				247.613	0.24567
			247.747	0.200877				247.814	0.241286
			247.95	0.203358				248.017	0.242065
			248.152	0.199944				248.219	0.240707
			248.354	0.199353				248.421	0.23895
			248.556	0.198596				248.624	0.24152
			248.759	0.198129				248.826	0.235642
			248.961	0.197479				249.028	0.236865
			249.163	0.197223				249.23	0.237624
			249.365	0.196939				249.433	0.236919
			249.567	0.191613				249.634	0.237618
			249.769	0.196143				249.837	0.236454
			249.972	0.193377				250.039	0.23026
			250.174	0.192457				250.241	0.233486
			250.376	0.190795				250.443	0.233531
			250.578	0.19088				250.646	0.228851
			250.78	0.190931				250.848	0.233604
			250.982	0.185218				251.05	0.230384
			251.187	0.196139				251.254	0.24036
			251.389	0.190797				251.457	0.235507
			251.605	0.195663				251.672	0.239889
			251.807	0.19087				251.874	0.237245
			252.009	0.191043				252.077	0.242053
			252.212	0.190003				252.279	0.238819
			252.414	0.190904				252.481	0.238895
			252.616	0.189315				252.683	0.242008
			252.818	0.18713				252.885	0.234767
			253.02	0.186544				253.088	0.239922
			253.223	0.178535				253.29	0.237522
			253.425	0.180785				253.493	0.238705
			253.627	0.178298				253.695	0.235916
			253.83	0.175799				253.897	0.239541
			254.032	0.178058				254.099	0.239232
			254.234	0.177502				254.301	0.239607
			254.436	0.181156				254.503	0.23661
			254.638	0.174279				254.705	0.235825
			254.853	0.178006				254.924	0.23635
			255.059	0.173856				255.126	0.232984
			255.261	0.170382				255.328	0.233258
			255.463	0.171438				255.53	0.236904
			255.665	0.17269				255.732	0.23561
			255.868	0.167803				255.935	0.23568
			256.069	0.167869				256.137	0.233916
			256.272	0.166502				256.339	0.229752
			256.474	0.164632				256.541	0.235134
			256.676	0.165889				256.743	0.224389
			256.878	0.164269				256.946	0.233253
			257.08	0.161994				257.147	0.226265
			257.283	0.161931				257.35	0.233336
			257.485	0.161478				257.553	0.229379
			257.687	0.16004				257.755	0.227551
			257.889	0.16215				257.957	0.227585
			258.094	0.159641				258.162	0.229223
			258.297	0.158647				258.364	0.224934
			258.499	0.159373				258.566	0.228721
			258.701	0.159244				258.769	0.230651
			258.903	0.15476				258.973	0.226292
			259.108	0.155262				259.176	0.230514
			259.31	0.156211				259.378	0.222106
			259.512	0.151496				259.58	0.226655
			259.714	0.150791				259.782	0.220584
			259.917	0.150062				259.984	0.224667
			260.119	0.147353				260.186	0.222956
			260.321	0.141724				260.389	0.220533
			260.524	0.147819				260.591	0.224999
			260.726	0.143381				260.793	0.220815
			260.928	0.142245				260.995	0.221321
			261.131	0.142519				261.198	0.218007
			261.332	0.138439				261.399	0.220894
			261.534	0.140115				261.602	0.221401
			261.737	0.136155				261.804	0.218486
			261.945	0.191878				262.012	0.388423
			262.147	0.189039				262.214	0.384168
			262.349	0.188805				262.416	0.374925
			262.551	0.183121				262.618	0.365798
			262.753	0.182508				262.821	0.357882
			262.955	0.178262				263.022	0.351326
			263.158	0.175816				263.225	0.340378
			263.36	0.175389				263.427	0.337121
			263.562	0.167836				263.629	0.329391
			263.764	0.171063				263.831	0.31857
			263.966	0.165145				264.033	0.316853
			264.168	0.164159				264.236	0.306437
			264.371	0.16382				264.438	0.297105
			264.572	0.159964				264.64	0.297102
			264.911	0.141317				264.978	0.247534
			265.113	0.14011				265.18	0.250151
			265.315	0.138795				265.382	0.24585
			265.517	0.132803				265.584	0.244037
			265.719	0.134173				265.787	0.247609
			265.921	0.128864				265.989	0.241442
			266.124	0.129476				266.191	0.242047
			266.326	0.126222				266.393	0.243636
			266.528	0.12636				266.595	0.247753
			266.73	0.129327				266.797	0.244119
			266.932	0.124163				266.999	0.248074
			267.134	0.125278				267.202	0.240888
			267.337	0.123334				267.406	0.244442
			267.54	0.123568				267.608	0.246942
			267.743	0.116001				267.812	0.24133
			267.947	0.116003				268.014	0.240672
			268.149	0.11932				268.216	0.242795
			268.351	0.115237				268.419	0.242282
			268.553	0.114177				268.621	0.23049
			268.756	0.108903				268.823	0.238412
			268.958	0.113731				269.025	0.238119
			269.16	0.106432				269.228	0.240157
			269.363	0.104985				269.43	0.23272
			269.565	0.102214				269.632	0.23981
			269.767	0.10599				269.854	0.236017
			269.989	0.103657				270.056	0.235424
			270.191	0.102124				270.258	0.239133
			270.393	0.0954267				270.46	0.232491
			270.596	0.0964491				270.663	0.227166
			270.798	0.0905382				270.865	0.227833
			271.002	0.109271				271.07	0.238917
			271.204	0.107509				271.272	0.247525
			271.407	0.101076				271.474	0.246549
			271.609	0.103721				271.676	0.250457
			271.811	0.102307				271.879	0.248203
			272.013	0.100605				272.081	0.250943
			272.216	0.0942635				272.283	0.250039
			272.418	0.0954268				272.486	0.24427
			272.62	0.0957232				272.688	0.242182
			272.822	0.0887581				272.889	0.24686
			273.027	0.0877918				273.094	0.24569
			273.229	0.0875489				273.296	0.247909
			273.431	0.0917861				273.499	0.247447
			273.635	0.085765				273.649	0.244622
			273.649	0.0874673				273.649	0.2454
			273.783	0.238294				273.85	0.242119
			273.985	0.237172				274.052	0.243
			274.187	0.238365				274.254	0.237976
			274.389	0.230993				274.456	0.242036
			274.591	0.232155				274.659	0.243352
			274.793	0.232311				274.861	0.239341
			274.996	0.234617				275.063	0.238696
			275.198	0.228114				275.265	0.24472
			275.4	0.228904				275.467	0.244082
			275.602	0.23014				275.67	0.238942
			275.806	0.227264				275.873	0.244126
			276.008	0.230206				276.075	0.238591
			276.21	0.230097				276.277	0.235985
			276.428	0.230286				276.495	0.241499
			276.63	0.231775				276.697	0.236073
			276.832	0.229896				276.901	0.237635
			277.036	0.232565				277.103	0.242803
			277.238	0.228583				277.305	0.239519
			277.44	0.225035				277.507	0.238804
			277.642	0.236901				277.709	0.240711
			277.844	0.232383				277.912	0.237804
			278.046	0.230266				278.114	0.239328
			278.249	0.230629				278.316	0.232189
			278.451	0.233105				278.518	0.235695
			278.653	0.224457				278.721	0.23165
			278.856	0.231104				278.923	0.233638
			279.058	0.222041				279.125	0.229842
			279.26	0.225183				279.327	0.232924
			279.462	0.231922				279.53	0.232
			279.664	0.229976				279.732	0.229414
			279.869	0.232595				279.936	0.241448
			280.071	0.233579				280.139	0.239927
			280.273	0.234813				280.341	0.239589
			280.476	0.226967				280.543	0.240428
			280.678	0.232979				280.745	0.24221
			280.88	0.230415				280.947	0.240702
			281.082	0.232473				281.15	0.244797
			281.285	0.231666				281.352	0.237828
			281.487	0.236264				281.554	0.242893
			281.689	0.228864				281.756	0.241791
			281.891	0.230839				281.958	0.241573
			282.093	0.227648				282.161	0.238388
			282.295	0.22942				282.363	0.242605
			282.498	0.229034				282.565	0.235262
			282.7	0.230554				282.767	0.241396
			282.902	0.230459				282.97	0.24315
			283.105	0.233617				283.172	0.237581
			283.307	0.226481				283.374	0.239083
			283.509	0.229913				283.576	0.240031
			283.711	0.232633				283.779	0.229125
			283.913	0.228927				283.981	0.234796
			284.116	0.228152				284.183	0.233928
			284.318	0.233875				284.385	0.231921
			284.52	0.225396				284.587	0.236256
			284.722	0.232682				284.789	0.234301
			284.924	0.228481				284.992	0.233435
			285.126	0.231153				285.194	0.2289
			285.329	0.223831				285.396	0.22752
			285.531	0.225761				285.599	0.228193
			285.733	0.227937				285.801	0.227361
			285.938	0.23086				286.005	0.235809
			286.14	0.23513				286.207	0.238266
			286.342	0.230741				286.409	0.238774
			286.544	0.226201				286.612	0.240806
			286.746	0.232322				286.814	0.238454
			286.949	0.224373				287.016	0.241477
			287.151	0.233664				287.219	0.240637
			287.354	0.22824				287.421	0.240428
			287.556	0.225319				287.623	0.240429
			287.758	0.230168				287.825	0.244238
			287.96	0.22998				288.027	0.241088
			288.162	0.225012				288.229	0.238392
			288.364	0.222578				288.431	0.23748
			288.566	0.230011				288.634	0.237202
			288.769	0.228788				288.836	0.242074
			288.971	0.228172				289.038	0.239964
			289.173	0.22934				289.24	0.237647
			289.376	0.23224				289.442	0.239894
			289.577	0.229321				289.645	0.23784
			289.78	0.228291				289.847	0.23905
			289.982	0.228505				290.05	0.232771
			290.184	0.231643				290.251	0.233676
			290.387	0.234138				290.454	0.234818
			290.589	0.230182				290.656	0.238377
			290.791	0.228365				290.858	0.235101
			290.993	0.227985				291.06	0.236793
			291.195	0.229572				291.262	0.235585
			291.397	0.226643				291.464	0.233761
			291.6	0.229246				291.667	0.234686
			291.801	0.228783				291.869	0.233347
			292.007	0.234582				292.074	0.234273
			292.209	0.229989				292.276	0.23516
			292.411	0.229168				292.479	0.239196
			292.613	0.233196				292.681	0.23868
			292.816	0.225553				292.883	0.239599
			293.018	0.228335				293.085	0.241424
			293.22	0.225816				293.288	0.240297
			293.422	0.231044				293.49	0.241249
			293.624	0.230117				293.692	0.241269
			293.827	0.229276				293.894	0.241561
			294.029	0.234812				294.096	0.235282
			294.231	0.228375				294.298	0.241379
			294.433	0.232624				294.5	0.240056
			294.635	0.230645				294.702	0.23553
			294.837	0.223031				294.904	0.239468
			295.039	0.229276				295.107	0.239253
			295.242	0.22546				295.309	0.239818
			295.444	0.231912				295.512	0.239226
			295.647	0.228774				295.714	0.234945
			295.849	0.231479				295.916	0.237012
			296.051	0.228454				296.119	0.235796
			296.254	0.227942				296.321	0.235207
			296.456	0.227352				296.523	0.237197
			296.658	0.234854				296.726	0.234451
			296.861	0.228088				296.928	0.235882
			297.062	0.223627				297.13	0.238404
			297.265	0.229094				297.332	0.234171
			297.467	0.227751				297.534	0.229898
			297.669	0.228671				297.736	0.232481
			297.871	0.231286				297.939	0.228018
			298.076	0.232684				298.143	0.23744
			298.277	0.234399				298.344	0.23593
			298.48	0.232568				298.547	0.23632
			298.682	0.231387				298.749	0.24404
			298.885	0.231124				298.952	0.242627
			299.086	0.22882				299.154	0.240323
			299.289	0.231394				299.356	0.234845
			299.491	0.231548				299.559	0.242533
			299.693	0.229414				299.761	0.247497
			299.895	0.231508				299.963	0.243134
			300.098	0.228659				300.165	0.242509
			300.3	0.224408				300.368	0.243052
			300.502	0.229843				300.569	0.244206
			300.704	0.227608				300.772	0.242336
			300.906	0.232735				300.974	0.241507
			301.109	0.23336				301.176	0.238354
			301.311	0.231704				301.378	0.239018
			301.513	0.229678				301.58	0.231109
			301.715	0.229595				301.782	0.238634
			301.918	0.229221				301.985	0.236538
			302.119	0.232858				302.186	0.239771
			302.321	0.227344				302.389	0.236576
			302.523	0.223848				302.591	0.235387
			302.726	0.229607				302.793	0.233864
			302.928	0.225093				302.996	0.232544
			303.13	0.228995				303.197	0.235468
			303.332	0.225181				303.4	0.230558
			303.535	0.228497				303.602	0.229022
			303.737	0.226179				303.804	0.230975
			303.939	0.229014				304.006	0.231549
			304.143	0.358382				304.211	0.381209
			304.346	0.354466				304.413	0.376791
			304.548	0.349675				304.615	0.368436
			304.75	0.348806				304.817	0.357153
			304.952	0.344042				305.019	0.354245
			305.155	0.341289				305.222	0.342202
			305.357	0.336786				305.424	0.331343
			305.559	0.340799				305.626	0.330565
			305.761	0.336657				305.829	0.315319
			305.963	0.328918				306.05	0.317156
			306.185	0.333413				306.255	0.311725
			306.39	0.333796				306.457	0.308123
			306.592	0.331987				306.66	0.302051
			306.794	0.328727				306.862	0.294196
			306.996	0.326663				307.064	0.293344
			307.199	0.328021				307.266	0.278441
			307.401	0.326468				307.469	0.272209
			307.603	0.32473				307.671	0.276589
			307.806	0.322522				307.873	0.271008
			308.008	0.320724				308.075	0.263713
			308.21	0.321145				308.278	0.267138
			308.413	0.321055				308.48	0.253218
			308.615	0.315759				308.682	0.256143
			308.817	0.317181				308.884	0.253442
			309.019	0.315055				309.086	0.247527
			309.221	0.316653				309.289	0.243915
			309.423	0.316644				309.49	0.244494
			309.625	0.31503				309.692	0.235265
			309.827	0.310405				309.894	0.231318
			310.029	0.318612				310.097	0.229641
			310.234	0.356716				310.302	0.388793
			310.436	0.353224				310.504	0.382065
			310.638	0.35346				310.706	0.370135
			310.841	0.352205				310.908	0.361528
			311.043	0.344942				311.111	0.356011
			311.246	0.347756				311.313	0.344841
			311.448	0.34401				311.515	0.337473
			311.65	0.346208				311.717	0.333316
			311.852	0.343423				311.919	0.325897
			312.054	0.342979				312.122	0.319306
			312.257	0.336398				312.324	0.311783
			312.459	0.332872				312.526	0.298778
			312.661	0.330583				312.728	0.295378
			312.863	0.335153				312.93	0.294429
			313.066	0.329881				313.133	0.292121
			313.268	0.327965				313.335	0.280166
			313.47	0.326239				313.538	0.274739
			313.673	0.325385				313.739	0.270441
			313.874	0.321919				313.942	0.273854
			314.077	0.324545				314.144	0.265166
			314.279	0.321551				314.347	0.263552
			314.481	0.319165				314.548	0.25483
			314.684	0.31879				314.751	0.251271
			314.886	0.319809				314.953	0.249398
			315.091	0.312723				315.158	0.245927
			315.293	0.311522				315.36	0.240458
			315.495	0.311057				315.562	0.23765
			315.697	0.316987				315.764	0.232432
			315.899	0.312317				315.967	0.233292
			316.102	0.3149				316.169	0.226212
			316.306	0.358873				316.374	0.385818
			316.508	0.355811				316.576	0.379751
			316.713	0.349316				316.78	0.373069
			316.916	0.352994				316.983	0.364354
			317.118	0.346584				317.185	0.357116
			317.32	0.345321				317.387	0.345623
			317.522	0.344144				317.589	0.341859
			317.724	0.345095				317.792	0.332772
			317.928	0.34118				317.994	0.328987
			318.129	0.337464				318.197	0.318493
			318.332	0.33222				318.399	0.312774
			318.534	0.338206				318.601	0.307981
			318.736	0.332928				318.803	0.298554
			318.938	0.334415				319.006	0.29169
			319.14	0.330873				319.208	0.286348
			319.342	0.32546				319.411	0.282018
			319.546	0.326495				319.614	0.277853
			319.749	0.325008				319.816	0.274555
			319.951	0.320359				320.018	0.26698
			320.153	0.323311				320.22	0.263359
			320.355	0.32233				320.423	0.257314
			320.557	0.314384				320.624	0.252986
			320.759	0.317372				320.827	0.251115
			320.961	0.317186				321.029	0.244369
			321.164	0.315168				321.231	0.24264
			321.366	0.315815				321.433	0.241333
			321.568	0.310858				321.635	0.23883
			321.77	0.31442				321.837	0.231803
			321.973	0.304505				322.04	0.228755
			322.175	0.331526				322.243	0.223178
			322.379	0.351864				322.447	0.385889
			322.581	0.35276				322.649	0.378128
			322.783	0.34861				322.851	0.37197
			322.986	0.347395				323.056	0.364067
			323.191	0.342866				323.259	0.355831
			323.394	0.334912				323.461	0.345175
			323.596	0.339779				323.663	0.335055
			323.798	0.341879				323.868	0.329396
			324.003	0.338009				324.07	0.318135
			324.205	0.336854				324.272	0.314911
			324.421	0.336907				324.489	0.310877
			324.623	0.336502				324.691	0.303784
			324.826	0.335113				324.893	0.294835
			325.028	0.329558				325.095	0.288607
			325.23	0.327241				325.298	0.287299
			325.433	0.326522				325.499	0.283032
			325.635	0.326684				325.702	0.277702
			325.837	0.32689				325.904	0.273021
			326.039	0.324943				326.107	0.266602
			326.242	0.321833				326.309	0.264087
			326.444	0.318977				326.511	0.258319
			326.647	0.322543				326.714	0.253137
			326.849	0.318559				326.916	0.249608
			327.051	0.319559				327.118	0.248657
			327.253	0.318188				327.321	0.245409
			327.455	0.316353				327.523	0.239859
			327.658	0.317344				327.725	0.233709
			327.86	0.314431				327.927	0.230876
			328.062	0.312136				328.129	0.225333
			328.264	0.309366				328.331	0.223827
			328.469	0.360029				328.536	0.386787
			328.671	0.35541				328.738	0.376184
			328.873	0.351648				328.941	0.370339
			329.075	0.348499				329.142	0.359676
			329.277	0.342647				329.345	0.357329
			329.479	0.345136				329.547	0.345738
			329.682	0.34279				329.749	0.341404
			329.885	0.338837				329.952	0.328966
			330.087	0.34051				330.154	0.328861
			330.288	0.336529				330.356	0.319816
			330.491	0.334076				330.559	0.312213
			330.693	0.333981				330.761	0.30367
			330.895	0.33232				330.962	0.297623
			331.097	0.33				331.164	0.292915
			331.299	0.327251				331.366	0.293444
			331.501	0.328538				331.569	0.282041
			331.704	0.326531				331.771	0.275977
			331.906	0.321952				331.973	0.269035
			332.108	0.326314				332.175	0.268378
			332.311	0.322567				332.378	0.268632
			332.513	0.322991				332.58	0.258446
			332.715	0.320676				332.783	0.258339
			332.918	0.32054				332.984	0.24939
			333.119	0.316727				333.187	0.248546
			333.322	0.314394				333.389	0.246251
			333.524	0.315837				333.592	0.237962
			333.727	0.314838				333.794	0.235193
			333.929	0.31461				333.996	0.230229
			334.131	0.314688				334.198	0.22675
			334.333	0.305914				334.4	0.224036
			334.537	0.164512				334.604	0.166675
			334.739	0.161466				334.806	0.165961
			334.941	0.160151				335.011	0.163085
			335.146	0.161011				335.213	0.161039
			335.348	0.16338				335.416	0.157874
			335.55	0.157582				335.618	0.162008
			335.753	0.157749				335.82	0.160402
			335.954	0.157086				336.022	0.161563
			336.157	0.153737				336.224	0.160781
			336.359	0.151781				336.427	0.160917
			336.561	0.155357				336.629	0.161458
			336.763	0.155233				336.831	0.164497
			336.966	0.152447				337.033	0.16362
			337.168	0.151876				337.235	0.159669
			337.37	0.154043				337.438	0.157679
			337.572	0.153102				337.639	0.160294
			337.774	0.155619				337.842	0.158932
			337.977	0.152119				338.044	0.157089
			338.179	0.148735				338.246	0.161873
			338.381	0.147272				338.449	0.155633
			338.583	0.152719				338.65	0.155746
			338.786	0.146787				338.853	0.154242
			338.988	0.146654				339.055	0.154648
			339.19	0.152587				339.257	0.155567
			339.392	0.147633				339.459	0.151346
			339.594	0.143269				339.662	0.14952
			339.797	0.150577				339.877	0.160115
			340.012	0.151135				340.079	0.155625
			340.214	0.150514				340.282	0.158722
			340.416	0.152835				340.484	0.154703
			340.621	0.166757				340.689	0.169109
			340.823	0.160353				340.891	0.162771
			341.026	0.150811				341.092	0.160684
			341.228	0.159064				341.295	0.161845
			341.43	0.157856				341.497	0.156107
			341.632	0.15983				341.699	0.16325
			341.834	0.156111				341.901	0.159224
			342.036	0.156815				342.104	0.160963
			342.239	0.16127				342.306	0.163399
			342.441	0.155406				342.508	0.16296
			342.643	0.158177				342.71	0.157556
			342.846	0.156259				342.913	0.165412
			343.048	0.161264				343.114	0.164488
			343.25	0.154933				343.317	0.163886
			343.452	0.159827				343.519	0.160164
			343.654	0.158474				343.722	0.163413
			343.859	0.156985				343.926	0.161985
			344.061	0.160196				344.129	0.167032
			344.263	0.159973				344.331	0.162858
			344.466	0.161412				344.533	0.163317
			344.668	0.163291				344.735	0.16291
			344.87	0.163028				344.938	0.165338
			345.072	0.159974				345.139	0.163374
			345.275	0.162199				345.342	0.164526
			345.477	0.156074				345.544	0.165951
			345.679	0.161933				345.746	0.170287
			345.881	0.162645				345.948	0.169013
			346.083	0.162269				346.15	0.168706
			346.286	0.161537				346.353	0.165157
			346.488	0.16355				346.554	0.16671
			346.692	0.165993				346.759	0.164515
			346.894	0.162289				346.961	0.165045
			347.096	0.159429				347.164	0.163779
			347.299	0.159838				347.366	0.161877
			347.501	0.158533				347.568	0.157443
			347.703	0.164029				347.77	0.164544
			347.905	0.157365				347.972	0.162518
			348.11	0.158431				348.177	0.157666
			348.312	0.157648				348.379	0.16166
			348.514	0.160255				348.581	0.157021
			348.716	0.156369				348.784	0.166293
			348.919	0.157948				348.986	0.164153
			349.121	0.151078				349.188	0.164294
			349.323	0.160804				349.391	0.163641
			349.526	0.158916				349.593	0.16446
			349.728	0.155392				349.795	0.16008
			349.93	0.1557				349.997	0.163211
			350.132	0.160168				350.2	0.163374
			350.334	0.157312				350.402	0.160888
			350.537	0.155092				350.604	0.159044
			350.739	0.157995				350.806	0.160598
			350.941	0.15701				351.008	0.164332
			351.143	0.155183				351.211	0.162293
			351.346	0.159475				351.413	0.163492
			351.548	0.160271				351.615	0.167226
			351.751	0.156823				351.817	0.161425
			351.952	0.15322				352.02	0.163527
			352.155	0.161563				352.222	0.161421
			352.357	0.161037				352.424	0.162151
			352.559	0.157707				352.626	0.162465
			352.764	0.166297				352.831	0.167054
			352.966	0.163279				353.033	0.164223
			353.168	0.16283				353.235	0.159713
			353.37	0.16135				353.438	0.161291
			353.572	0.1613				353.641	0.165083
			353.775	0.15708				353.842	0.163058
			353.978	0.16198				354.045	0.162139
			354.18	0.160355				354.248	0.163216
			354.382	0.157858				354.45	0.16704
			354.585	0.157975				354.652	0.160904
			354.787	0.160886				354.854	0.165677
			354.989	0.159606				355.056	0.162249
			355.191	0.156866				355.258	0.164724
			355.393	0.158519				355.46	0.163597
			355.595	0.154292				355.662	0.163276
			355.798	0.160679				355.865	0.162525
			355.999	0.154867				356.067	0.163451
			356.202	0.156147				356.269	0.167144
			356.404	0.15779				356.471	0.160686
			356.606	0.153966				356.674	0.164524
			356.808	0.154459				356.876	0.165073
			357.011	0.155004				357.078	0.160488
			357.213	0.156972				357.28	0.159446
			357.415	0.157231				357.483	0.161533
			357.617	0.157308				357.684	0.161638
			357.82	0.156037				357.887	0.16402
			358.022	0.156676				358.089	0.161854
			358.224	0.156773				358.291	0.157829
			358.426	0.154456				358.493	0.162021
			358.629	0.15689				358.696	0.161261
			358.834	0.164881				358.901	0.165626
			359.036	0.159945				359.103	0.164104
			359.238	0.157905				359.305	0.163406
			359.44	0.160531				359.508	0.163178
			359.642	0.156485				359.71	0.162378
			359.845	0.157159				359.912	0.160165
			360.048	0.157322				360.115	0.162664
			360.25	0.155521				360.317	0.157602
			360.452	0.157573				360.519	0.163544
			360.654	0.156091				360.722	0.161186
			360.856	0.15772				360.924	0.16206
			361.059	0.158089				361.126	0.158913
			361.261	0.149748				361.328	0.16429
			361.463	0.158034				361.53	0.159611
			361.665	0.151746				361.732	0.163199
			361.867	0.156358				361.934	0.158245
			362.069	0.156347				362.136	0.163822
			362.271	0.157505				362.339	0.164547
			362.473	0.153875				362.541	0.160932
			362.676	0.157811				362.743	0.162338
			362.878	0.158155				362.945	0.164668
			363.08	0.15501				363.147	0.162746
			363.282	0.157194				363.349	0.162442
			363.484	0.15604				363.552	0.160746
			363.686	0.153279				363.754	0.160665
			363.889	0.157339				363.956	0.160359
			364.091	0.148739				364.158	0.160077
			364.293	0.155267				364.361	0.16303
			364.495	0.1577				364.563	0.162695
			364.698	0.15271				364.765	0.163346
			364.902	0.234049				364.97	0.236529
			365.105	0.22906				365.172	0.239978
			365.307	0.233083				365.374	0.239694
			365.509	0.230587				365.576	0.240617
			365.711	0.227819				365.779	0.241455
			365.914	0.231363				365.981	0.241724
			366.119	0.228743				366.186	0.243053
			366.323	0.228855				366.39	0.243119
			366.525	0.229425				366.592	0.242209
			366.727	0.229813				366.795	0.24101
			366.929	0.229549				366.996	0.243032
			367.131	0.227909				367.199	0.23736
			367.333	0.228476				367.401	0.241229
			367.536	0.230791				367.603	0.238218
			367.738	0.225253				367.805	0.240034
			367.94	0.226616				368.007	0.237872
			368.142	0.225906				368.209	0.242403
			368.344	0.228296				368.412	0.238106
			368.546	0.224489				368.614	0.238974
			368.749	0.228633				368.816	0.23431
			368.951	0.231286				369.018	0.240255
			369.153	0.224718				369.22	0.238289
			369.355	0.225996				369.422	0.23543
			369.557	0.2275				369.624	0.232652
			369.759	0.225881				369.827	0.230857
			369.962	0.227385				370.029	0.234364
			370.164	0.22151				370.231	0.232431
			370.366	0.228533				370.434	0.230135
			370.568	0.226537				370.636	0.232345
			370.771	0.225539				370.838	0.229503
			370.974	0.231504				371.042	0.241003
			371.177	0.230566				371.244	0.240169
			371.379	0.229272				371.446	0.237769
			371.581	0.222626				371.648	0.242094
			371.783	0.22926				371.851	0.240719
			371.985	0.228976				372.053	0.240455
			372.188	0.228878				372.255	0.233337
			372.39	0.229337				372.457	0.236395
			372.592	0.228404				372.66	0.237762
			372.795	0.227198				372.862	0.239849
			372.997	0.226769				373.064	0.239603
			373.199	0.21757				373.266	0.234203
			373.401	0.222991				373.469	0.236184
			373.604	0.222055				373.671	0.236374
			373.806	0.222805				373.873	0.235779
			374.009	0.223309				374.076	0.236114
			374.211	0.228823				374.278	0.232857
			374.413	0.224744				374.48	0.235791
			374.615	0.224753				374.683	0.2309
			374.817	0.226464				374.884	0.231152
			375.02	0.225353				375.087	0.234286
			375.222	0.223128				375.289	0.233141
			375.424	0.226661				375.491	0.232459
			375.626	0.226839				375.694	0.232122
			375.828	0.222677				375.896	0.230826
			376.03	0.224868				376.098	0.229497
			376.233	0.225547				376.3	0.228615
			376.435	0.223248				376.502	0.228062
			376.637	0.218476				376.704	0.229201
			376.839	0.226409				376.907	0.225489
			377.043	0.232077				377.111	0.236706
			377.245	0.230939				377.312	0.235445
			377.447	0.227772				377.515	0.232871
			377.65	0.22418				377.717	0.23735
			377.852	0.228366				377.919	0.240379
			378.054	0.227536				378.121	0.245182
			378.257	0.22679				378.324	0.238445
			378.459	0.230418				378.526	0.234629
			378.661	0.230528				378.729	0.239676
			378.864	0.230135				378.931	0.239093
			379.066	0.226598				379.133	0.237797
			379.268	0.229583				379.335	0.238162
			379.47	0.225832				379.538	0.234939
			379.672	0.226096				379.74	0.240457
			379.874	0.227863				379.942	0.237858
			380.076	0.225489				380.144	0.23699
			380.298	0.225335				380.366	0.233966
			380.501	0.226197				380.568	0.232478
			380.703	0.22903				380.77	0.235315
			380.905	0.226047				380.972	0.233334
			381.107	0.22494				381.174	0.236795
			381.309	0.226929				381.377	0.234993
			381.511	0.222193				381.579	0.236314
			381.714	0.220765				381.781	0.23315
			381.917	0.224772				381.984	0.232019
			382.118	0.223951				382.186	0.231171
			382.32	0.228341				382.388	0.22482
			382.523	0.226253				382.59	0.230834
			382.725	0.22685				382.793	0.230138
			382.928	0.226839				382.994	0.229479
			383.132	0.228231				383.199	0.236478
			383.334	0.22877				383.401	0.235094
			383.535	0.229597				383.603	0.235489
			383.738	0.229477				383.806	0.24124
			383.944	0.230256				384.011	0.239942
			384.146	0.226709				384.213	0.238311
			384.348	0.226501				384.435	0.241038
			384.589	0.226904				384.656	0.243349
			384.791	0.223514				384.859	0.236507
			384.994	0.232097				385.061	0.238528
			385.195	0.222424				385.263	0.239489
			385.397	0.224965				385.465	0.236098
			385.599	0.227392				385.667	0.233079
			385.802	0.229536				385.869	0.240639
			386.004	0.228136				386.071	0.238026
			386.206	0.228863				386.274	0.236723
			386.408	0.228034				386.476	0.240492
			386.611	0.225628				386.678	0.236384
			386.813	0.225658				386.88	0.232125
			387.015	0.230095				387.082	0.238042
			387.217	0.230811				387.284	0.236281
			387.42	0.226894				387.487	0.233305
			387.622	0.223461				387.689	0.239435
			387.824	0.225495				387.892	0.232285
			388.027	0.22763				388.094	0.233426
			388.229	0.230947				388.296	0.232636
			388.431	0.224952				388.498	0.228733
			388.634	0.225856				388.701	0.225215
			388.836	0.226324				388.903	0.231095
			389.038	0.226065				389.106	0.228504
			389.243	0.235845				389.31	0.240764
			389.445	0.227396				389.512	0.239508
			389.647	0.236079				389.714	0.238632
			389.849	0.232042				389.916	0.239617
			390.052	0.226181				390.119	0.237731
			390.254	0.227688				390.321	0.238323
			390.456	0.229275				390.523	0.238501
			390.658	0.225706				390.725	0.239762
			390.86	0.231292				390.928	0.23847
			391.063	0.228435				391.13	0.236105
			391.265	0.223239				391.332	0.238068
			391.467	0.220301				391.534	0.237418
			391.669	0.230049				391.737	0.235819
			391.872	0.229034				391.939	0.242012
			392.074	0.232794				392.141	0.237791
			392.276	0.230878				392.343	0.238285
			392.478	0.22512				392.546	0.230531
			392.68	0.229686				392.748	0.232624
			392.882	0.227709				392.95	0.234215
			393.085	0.226654				393.152	0.236862
			393.287	0.226188				393.354	0.233228
			393.489	0.222797				393.557	0.235976
			393.691	0.22822				393.759	0.232209
			393.894	0.229239				393.961	0.234968
			394.096	0.228662				394.163	0.231143
			394.298	0.225384				394.365	0.231839
			394.5	0.225625				394.567	0.23052
			394.702	0.224394				394.769	0.228124
			394.905	0.228263				394.972	0.232102
			395.107	0.226313				395.174	0.231904

## Sheet: Fig. 3b
			ZnO//ZnO-S-1_3					K-CrOx/Al2O3
			time on stream / h	STY(C3H6) / kgC3H6 h-1 kg-1cat				time on stream / h	STY(C3H6) / kgC3H6 h-1 kg-1cat
			0.133889	1.05546				0.335833	0.335184
			0.470833	1.05225				0.6725	0.337544
			0.8075	1.03799				1.00917	0.343175
			1.14389	1.06513				1.34583	0.351177
			1.48056	1.11767				1.68222	0.352528
			1.8175	1.10467				2.01944	0.351572
			2.15444	1.10747				2.35611	0.349528
			2.49111	1.1309				2.69278	0.352527
			2.82778	1.12799				3.02944	0.346784
			3.16444	1.09668				3.36611	0.345597
			3.50139	1.07653				3.70306	0.333315
			3.83806	1.07324				4.03944	0.342867
			4.17444	1.09807				4.37611	0.343051
			4.89361	0.847382				5.34556	0.305996
			5.64694	0.860579				6.09861	0.28746
			6.40028	0.877303				6.85222	0.28207
			7.15389	0.885055				7.60528	0.260382
			7.90722	0.845091				8.35889	0.250897
			8.66083	0.857172				9.1125	0.237378
			9.41389	0.849996				9.86583	0.225951
			10.1678	0.85675				10.6189	0.219061
			10.9231	0.844994				11.3747	0.298188
			11.6764	0.867261				12.1278	0.285269
			12.4294	0.849807				12.8814	0.272897
			13.1828	0.853082				13.6347	0.259416
			13.9361	0.854909				14.3881	0.246402
			14.6894	0.849844				15.1414	0.234038
			15.4431	0.843285				15.895	0.225507
			16.1961	0.841463				16.6481	0.213599
			16.9522	0.646224				17.4039	0.206413
			17.7056	0.641877				18.1572	0.205066
			18.4589	0.64643				18.9106	0.203604
			19.2119	0.642672				19.6636	0.203519
			19.965	0.647607				20.4169	0.196618
			20.7186	0.637654				21.1706	0.202223
			21.4717	0.652697				21.9239	0.196993
			22.2256	0.633935				22.6772	0.19142
			22.9808	0.6356				23.4331	0.204763
			23.7344	0.644207				24.1864	0.205167
			24.4875	0.64302				24.9394	0.201973
			25.2411	0.645019				25.6931	0.201477
			25.9942	0.651965				26.4464	0.201381
			26.7478	0.648527				27.1992	0.19802
			27.5008	0.645971				27.9528	0.194291
			28.2544	0.635509				28.7058	0.196776
			29.0103	0.632044				29.4622	0.201357
			29.7633	0.638092				30.2153	0.205327
			30.5169	0.647709				30.9689	0.201111
			31.27	0.639551				31.7219	0.202062
			32.0236	0.646188				32.4756	0.199476
			32.7769	0.638286				33.2289	0.198958
			33.5303	0.643457				33.9822	0.197396
			34.2836	0.650792				34.7356	0.193534
			35.0389	0.634998				35.4906	0.204071
			35.7922	0.642268				36.2439	0.204264
			36.5453	0.641133				36.9972	0.201694
			37.2989	0.647031				37.7506	0.201017
			38.0522	0.646613				38.5042	0.200263
			38.8058	0.644416				39.2575	0.199677
			39.5592	0.661078				40.0108	0.198088
			40.3125	0.643874				40.7642	0.193674
			41.0678	0.645317				41.5197	0.204093
			41.8211	0.645699				42.2731	0.207233
			42.5747	0.648841				43.0267	0.201296
			43.3281	0.646552				43.78	0.202222
			44.0814	0.634437				44.5333	0.200817
			44.8347	0.651087				45.2864	0.198394
			45.5881	0.650392				46.04	0.197925
			46.3414	0.649331				46.7931	0.195115
			47.0967	0.647384				47.5486	0.205042
			47.8503	0.6443				48.3019	0.204522
			48.6039	0.639636				49.0553	0.203378
			49.3569	0.647714				49.8083	0.204439
			50.11	0.644857				50.5619	0.201387
			50.8636	0.641129				51.315	0.200921
			51.6167	0.647277				52.0689	0.197088
			52.3703	0.649804				52.8222	0.196294
			53.1261	0.637287				53.5783	0.203298
			53.8797	0.649493				54.3317	0.203971
			54.6328	0.629843				55.085	0.198869
			55.3864	0.646219				55.8383	0.200666
			56.1394	0.643213				56.5914	0.197952
			56.8925	0.651167				57.3444	0.197173
			57.6464	0.646191				58.0983	0.19626
			58.4	0.649852				58.8517	0.194907
			59.1553	0.641352				59.6067	0.205214
			59.9083	0.647351				60.3603	0.201988
			60.6622	0.649234				61.1139	0.201747
			61.4153	0.637553				61.8672	0.198345
			62.1689	0.64499				62.6203	0.199309
			62.9219	0.641994				63.3739	0.194335
			63.6756	0.636034				64.1269	0.194668
			64.4286	0.647701				64.8806	0.192362
			65.185	0.640758				65.6367	0.198558
			65.9383	0.642164				66.3903	0.203749
			66.6917	0.640533				67.1433	0.203065
			67.445	0.650816				67.8972	0.201765
			68.1986	0.647355				68.65	0.200763
			68.9519	0.643593				69.4039	0.200261
			69.7056	0.643074				70.1575	0.195829
			70.4592	0.651001				70.9108	0.19617
			71.2147	0.643764				71.6667	0.203459
			71.9678	0.646717				72.42	0.203118
			72.7214	0.642887				73.1728	0.201726
			73.4744	0.644042				73.9267	0.202467
			74.2281	0.65063				74.6794	0.200111
			74.9811	0.647753				75.4331	0.197829
			75.7342	0.636925				76.1867	0.197082
			76.4878	0.65386				76.9397	0.19536
			77.2433	0.639924				77.6953	0.204301
			77.9969	0.647009				78.4489	0.204996
			78.75	0.649022				79.2019	0.197274
			79.5036	0.653439				79.955	0.201875
			80.2569	0.650422				80.7086	0.201651
			81.0103	0.65047				81.4622	0.19909
			81.7636	0.651465				82.2156	0.192847
			82.5169	0.653695				82.9686	0.195324
			84.7206	0.948971				84.8714	0.317951
			85.1725	0.946471				85.3233	0.30282
			85.6244	0.937543				85.7753	0.292228
			86.0772	0.934288				86.2278	0.279892
			86.5297	0.932143				86.68	0.267371
			86.9817	0.919995				87.1319	0.257318
			87.4336	0.928225				87.5847	0.24819
			87.8864	0.911755				88.0372	0.237389
			88.3386	0.907752				88.4892	0.22605
			88.7903	0.907105				88.9411	0.218824
			89.2428	0.902434				89.3931	0.209955
			89.6947	0.893525				89.8453	0.201013
			99.2672	0.947182				99.3344	0.322713
			99.4694	0.939221				99.5367	0.32185
			99.6717	0.952877				99.7386	0.318134
			99.8739	0.948617				99.9408	0.310262
			100.076	0.941708				100.143	0.305872
			100.278	0.946104				100.345	0.296553
			100.48	0.941566				100.547	0.29145
			100.682	0.93404				100.749	0.287775
			100.884	0.931556				100.952	0.283347
			101.087	0.936884				101.154	0.277018
			101.289	0.926033				101.356	0.274754
			101.491	0.931904				101.558	0.267055
			101.693	0.929837				101.76	0.264206
			101.895	0.926561				101.963	0.256865
			102.097	0.919269				102.165	0.255666
			102.299	0.924041				102.367	0.248946
			102.502	0.923412				102.569	0.247817
			102.704	0.91578				102.771	0.242765
			102.906	0.914888				102.973	0.237881
			103.108	0.910709				103.175	0.236704
			103.31	0.910231				103.377	0.230276
			103.512	0.906178				103.579	0.227936
			103.714	0.905691				103.781	0.220903
			103.916	0.89813				103.984	0.220341
			104.118	0.908745				104.186	0.21857
			104.32	0.89997				104.388	0.214641
			104.523	0.892554				104.59	0.208334
			104.744	0.894793				104.811	0.208031
			104.946	0.895748				105.014	0.206278
			105.149	0.888815				105.216	0.203273
			105.353	0.940489				105.42	0.322477
			105.555	0.943878				105.623	0.319018
			105.757	0.943015				105.824	0.312783
			105.959	0.945493				106.027	0.305684
			106.161	0.940538				106.229	0.300634
			106.364	0.941451				106.432	0.294614
			106.566	0.940058				106.633	0.287284
			106.769	0.938616				106.836	0.281978
			106.97	0.929477				107.038	0.278612
			107.173	0.929415				107.24	0.272513
			107.375	0.929189				107.442	0.270362
			107.577	0.931259				107.644	0.263571
			107.779	0.928988				107.846	0.259866
			107.981	0.927304				108.049	0.253982
			108.183	0.911592				108.251	0.244489
			108.386	0.914811				108.453	0.246608
			108.588	0.91009				108.655	0.241664
			108.79	0.90694				108.857	0.23679
			108.992	0.917279				109.059	0.232675
			109.194	0.912084				109.263	0.225232
			109.397	0.908011				109.464	0.225868
			109.599	0.907452				109.667	0.218145
			109.802	0.904844				109.869	0.214985
			110.004	0.901477				110.071	0.21433
			110.206	0.901745				110.273	0.209415
			110.408	0.895432				110.475	0.205943
			110.61	0.902164				110.677	0.203261
			110.812	0.892939				110.879	0.198962
			111.014	0.893093				111.082	0.196051
			111.235	0.878549				111.302	0.19252
			111.439	0.94807				111.507	0.324766
			111.642	0.949329				111.709	0.32013
			111.844	0.946753				111.911	0.315158
			112.046	0.945871				112.113	0.308964
			112.248	0.948861				112.315	0.30342
			112.45	0.941078				112.517	0.29622
			112.652	0.943974				112.719	0.289543
			112.854	0.925311				112.921	0.284573
			113.056	0.940324				113.123	0.277715
			113.258	0.940938				113.326	0.272219
			113.46	0.936699				113.528	0.269296
			113.663	0.933151				113.73	0.264032
			113.864	0.926631				113.932	0.259012
			114.067	0.923042				114.134	0.251738
			114.269	0.923668				114.337	0.248893
			114.471	0.921604				114.539	0.243314
			114.693	0.918627				114.761	0.237635
			114.895	0.911274				114.963	0.235593
			115.097	0.910999				115.165	0.231918
			115.3	0.917241				115.367	0.225225
			115.502	0.91107				115.569	0.223997
			115.704	0.908864				115.772	0.218538
			115.907	0.899835				115.974	0.216412
			116.109	0.901733				116.176	0.212704
			116.311	0.900578				116.378	0.208147
			116.513	0.895852				116.58	0.204187
			116.715	0.894729				116.782	0.200457
			116.917	0.896452				116.984	0.196943
			117.119	0.89324				117.187	0.195218
			117.321	0.88703				117.389	0.190089
			117.526	0.95054				117.593	0.325069
			117.728	0.939509				117.795	0.320486
			117.93	0.947101				117.997	0.314224
			118.132	0.93798				118.199	0.309662
			118.334	0.940056				118.402	0.302358
			118.536	0.942066				118.604	0.294834
			118.739	0.943816				118.806	0.286208
			118.941	0.938896				119.008	0.286095
			119.143	0.941678				119.21	0.279396
			119.345	0.935152				119.412	0.274087
			119.547	0.927226				119.615	0.269216
			119.749	0.929986				119.817	0.264443
			119.951	0.934241				120.019	0.260012
			120.154	0.924972				120.221	0.251529
			120.356	0.929692				120.423	0.249062
			120.558	0.921559				120.625	0.243176
			120.76	0.914694				120.828	0.239917
			120.963	0.914694				121.03	0.234942
			121.164	0.898825				121.233	0.22864
			121.367	0.913764				121.434	0.225755
			121.569	0.907549				121.637	0.224683
			121.771	0.908344				121.839	0.218924
			121.974	0.904489				122.041	0.216693
			122.176	0.899346				122.243	0.213354
			122.378	0.887066				122.445	0.208738
			122.58	0.893037				122.647	0.203174
			122.782	0.896861				122.849	0.196142
			122.984	0.89829				123.051	0.199225
			123.186	0.894886				123.254	0.19878
			123.389	0.873461				123.456	0.193159
			123.593	0.940502				123.661	0.323484
			123.796	0.949606				123.863	0.319012
			123.998	0.947034				124.066	0.311258
			124.2	0.9429				124.267	0.306509
			124.402	0.942322				124.47	0.299594
			124.604	0.942594				124.672	0.294962
			124.807	0.938807				124.887	0.289774
			125.022	0.947703				125.089	0.28613
			125.224	0.941338				125.291	0.276587
			125.426	0.935145				125.494	0.272891
			125.628	0.938685				125.696	0.268412
			125.834	0.931794				125.901	0.261694
			126.036	0.928967				126.103	0.256636
			126.238	0.924512				126.306	0.255755
			126.44	0.921995				126.507	0.245718
			126.642	0.925222				126.71	0.2447
			126.844	0.899072				126.911	0.236898
			127.047	0.915014				127.114	0.236583
			127.249	0.901094				127.316	0.231844
			127.451	0.914694				127.519	0.223479
			127.653	0.905992				127.721	0.221416
			127.856	0.903055				127.923	0.2206
			128.058	0.898265				128.125	0.216961
			128.26	0.897188				128.327	0.208087
			128.463	0.897007				128.53	0.210952
			128.667	0.889558				128.734	0.204254
			128.869	0.887265				128.937	0.202426
			129.072	0.891097				129.139	0.199802
			129.274	0.884247				129.341	0.196285
			129.476	0.887223				129.543	0.192288
			129.681	0.44653				129.748	0.137
			129.883	0.443842				129.95	0.134804
			130.085	0.445885				130.152	0.136115
			130.287	0.439843				130.354	0.137936
			130.489	0.447694				130.557	0.136838
			130.691	0.442603				130.758	0.135864
			130.894	0.443718				130.961	0.136675
			131.096	0.442361				131.163	0.133731
			131.298	0.443122				131.366	0.137237
			131.501	0.442797				131.568	0.135952
			131.703	0.441574				131.771	0.137802
			131.906	0.441826				131.972	0.136729
			132.107	0.445076				132.175	0.13556
			132.31	0.444947				132.377	0.135653
			132.512	0.447524				132.579	0.135236
			132.714	0.446148				132.781	0.134725
			132.916	0.445603				132.983	0.135123
			133.118	0.443706				133.186	0.133649
			133.32	0.438156				133.387	0.136491
			133.523	0.44277				133.59	0.135713
			133.725	0.441104				133.792	0.134533
			133.927	0.440295				133.994	0.134133
			134.129	0.442504				134.197	0.134158
			134.331	0.444963				134.399	0.134843
			134.534	0.440692				134.601	0.136115
			134.736	0.439898				134.803	0.134304
			134.937	0.441604				135.005	0.135762
			135.14	0.44106				135.207	0.135091
			135.342	0.445218				135.409	0.134681
			135.544	0.43848				135.612	0.133182
			135.749	0.439347				135.816	0.134732
			135.951	0.438148				136.019	0.135529
			136.153	0.436458				136.221	0.137755
			136.355	0.436647				136.423	0.135908
			136.558	0.441681				136.625	0.136303
			136.76	0.434399				136.827	0.135375
			136.962	0.441931				137.029	0.136076
			137.164	0.445281				137.231	0.135383
			137.366	0.436752				137.434	0.133912
			137.568	0.442205				137.636	0.135804
			137.771	0.442046				137.838	0.134926
			137.973	0.43684				138.04	0.132808
			138.175	0.442541				138.242	0.131417
			138.377	0.442771				138.444	0.134501
			138.579	0.442474				138.646	0.137064
			138.781	0.439776				138.848	0.134262
			138.983	0.442253				139.05	0.136211
			139.185	0.446137				139.253	0.135236
			139.388	0.437984				139.455	0.135519
			139.59	0.444473				139.657	0.134409
			139.794	0.442339				139.862	0.135966
			139.996	0.441352				140.064	0.134599
			140.199	0.44318				140.266	0.134432
			140.401	0.436278				140.468	0.134774
			140.604	0.443144				140.671	0.134863
			140.806	0.444693				140.873	0.131712
			141.008	0.430746				141.076	0.13315
			141.21	0.441119				141.278	0.135378
			141.412	0.447765				141.479	0.133794
			141.615	0.443846				141.681	0.133038
			141.819	0.43479				141.886	0.137064
			142.021	0.436655				142.088	0.135649
			142.223	0.441091				142.291	0.136361
			142.425	0.439612				142.493	0.134869
			142.627	0.441662				142.695	0.135628
			142.83	0.439228				142.897	0.135393
			143.032	0.436885				143.099	0.134998
			143.234	0.438225				143.302	0.135719
			143.436	0.438474				143.504	0.13447
			143.639	0.432244				143.706	0.133525
			143.841	0.440185				143.908	0.135309
			144.043	0.441435				144.11	0.134544
			144.245	0.442462				144.312	0.135383
			144.447	0.423532				144.514	0.135338
			144.652	0.444035				144.719	0.133555
			144.854	0.434391				144.922	0.133359
			145.057	0.435136				145.124	0.133512
			145.272	0.440477				145.339	0.135241
			145.477	0.445691				145.544	0.135002
			145.679	0.443739				145.746	0.137301
			145.881	0.442017				145.948	0.134297
			146.083	0.439479				146.15	0.134898
			146.285	0.439526				146.352	0.132847
			146.488	0.439576				146.554	0.134787
			146.689	0.436498				146.757	0.134271
			146.891	0.441566				146.959	0.135131
			147.093	0.443293				147.161	0.135352
			147.296	0.446228				147.363	0.133009
			147.498	0.437248				147.565	0.135547
			147.7	0.439754				147.767	0.13085
			147.905	0.433524				147.972	0.13515
			148.107	0.432461				148.174	0.135776
			148.309	0.44037				148.376	0.13636
			148.511	0.431538				148.578	0.134248
			148.713	0.432176				148.781	0.135765
			148.915	0.434993				148.982	0.135948
			149.117	0.442035				149.185	0.135669
			149.32	0.442587				149.387	0.137484
			149.522	0.441698				149.589	0.136656
			149.724	0.444269				149.791	0.13691
			149.926	0.443897				149.993	0.134633
			150.128	0.430442				150.195	0.133883
			150.33	0.436475				150.398	0.135615
			150.532	0.437377				150.599	0.13409
			150.735	0.436954				150.802	0.133195
			150.937	0.436848				151.004	0.134045
			151.139	0.439683				151.206	0.132008
			151.341	0.43467				151.408	0.135535
			151.543	0.437792				151.61	0.134133
			151.745	0.441297				151.812	0.135682
			151.947	0.446387				152.014	0.135483
			152.149	0.433213				152.216	0.134351
			152.351	0.435517				152.418	0.134344
			152.553	0.438224				152.621	0.135196
			152.755	0.441079				152.822	0.134052
			152.958	0.443213				153.025	0.134091
			153.159	0.439929				153.227	0.133802
			153.362	0.439047				153.429	0.132284
			153.567	0.44301				153.634	0.133532
			153.769	0.437697				153.836	0.133047
			153.974	0.433451				154.041	0.133915
			154.176	0.435819				154.243	0.135999
			154.378	0.439975				154.445	0.135294
			154.58	0.43898				154.648	0.136091
			154.782	0.43957				154.849	0.134601
			154.984	0.437562				155.051	0.135197
			155.186	0.440999				155.254	0.134105
			155.388	0.435423				155.456	0.134938
			155.591	0.438173				155.658	0.135385
			155.793	0.438533				155.86	0.13418
			155.995	0.436869				156.062	0.133475
			156.197	0.435735				156.264	0.134016
			156.399	0.439717				156.467	0.133333
			156.602	0.427181				156.669	0.134029
			156.804	0.432511				156.871	0.13437
			157.006	0.43584				157.073	0.132533
			157.208	0.438797				157.275	0.134027
			157.41	0.443786				157.477	0.135382
			157.612	0.443753				157.679	0.135788
			157.833	0.437523				157.901	0.135733
			158.036	0.425627				158.103	0.133551
			158.238	0.442537				158.306	0.132356
			158.44	0.441813				158.507	0.134871
			158.643	0.439878				158.71	0.135006
			158.844	0.434548				158.912	0.131736
			159.047	0.442103				159.114	0.134049
			159.249	0.434206				159.316	0.13495
			159.451	0.443501				159.518	0.134609
			159.653	0.437054				159.72	0.13313
			159.855	0.44303				159.923	0.134931
			160.059	0.620446				160.127	0.199568
			160.262	0.631804				160.329	0.201554
			160.464	0.626718				160.532	0.20051
			160.666	0.626242				160.734	0.200855
			160.868	0.63487				160.936	0.195538
			161.071	0.634877				161.138	0.200644
			161.273	0.637762				161.34	0.197594
			161.475	0.628993				161.542	0.198016
			161.677	0.644292				161.744	0.198539
			161.879	0.638121				161.946	0.193461
			162.081	0.629457				162.149	0.200199
			162.283	0.632981				162.351	0.198284
			162.486	0.640852				162.553	0.198431
			162.688	0.634569				162.755	0.19968
			162.89	0.62816				162.957	0.197294
			163.092	0.63713				163.159	0.196344
			163.294	0.633758				163.362	0.196905
			163.496	0.633725				163.564	0.195835
			163.699	0.639884				163.766	0.193307
			163.901	0.636911				163.968	0.194998
			164.103	0.639551				164.17	0.194506
			164.305	0.636249				164.373	0.19284
			164.507	0.641271				164.574	0.192834
			164.709	0.635473				164.777	0.193202
			164.912	0.637635				164.979	0.19066
			165.114	0.636142				165.181	0.194333
			165.316	0.63885				165.383	0.19066
			165.521	0.63285				165.588	0.186991
			165.723	0.638284				165.79	0.187858
			165.925	0.630301				165.993	0.191654
			166.13	0.626853				166.197	0.200427
			166.332	0.63364				166.399	0.201196
			166.534	0.630704				166.602	0.202151
			166.75	0.62925				166.817	0.201069
			166.952	0.627604				167.019	0.199758
			167.154	0.631626				167.221	0.20005
			167.356	0.629188				167.423	0.197062
			167.558	0.638104				167.626	0.199809
			167.761	0.628184				167.828	0.19817
			167.963	0.633816				168.03	0.198024
			168.165	0.642005				168.232	0.195517
			168.367	0.635886				168.435	0.194515
			168.569	0.642272				168.637	0.197344
			168.772	0.636151				168.839	0.1978
			168.974	0.62874				169.041	0.197792
			169.175	0.633712				169.243	0.195782
			169.377	0.635206				169.445	0.198255
			169.579	0.631232				169.647	0.197021
			169.782	0.639502				169.849	0.1955
			169.984	0.642168				170.051	0.194044
			170.186	0.634311				170.253	0.194095
			170.388	0.635536				170.455	0.192899
			170.59	0.636132				170.657	0.195366
			170.792	0.629488				170.86	0.194535
			170.995	0.63115				171.062	0.192096
			171.197	0.635646				171.264	0.190936
			171.399	0.633853				171.466	0.192734
			171.601	0.631179				171.668	0.194276
			171.803	0.629109				171.87	0.192496
			172.005	0.637512				172.072	0.192657
			172.209	0.623309				172.277	0.199404
			172.412	0.627602				172.479	0.200338
			172.614	0.630534				172.681	0.19868
			172.816	0.624716				172.883	0.199353
			173.032	0.634377				173.099	0.197778
			173.234	0.635338				173.301	0.198552
			173.436	0.630908				173.504	0.20079
			173.639	0.631426				173.706	0.201214
			173.841	0.641447				173.908	0.197851
			174.043	0.634911				174.11	0.198079
			174.245	0.630173				174.312	0.199403
			174.447	0.633808				174.515	0.197785
			174.649	0.638745				174.717	0.195353
			174.851	0.632522				174.919	0.197549
			175.057	0.638856				175.124	0.197425
			175.259	0.638387				175.326	0.197797
			175.461	0.638268				175.528	0.19756
			175.663	0.636451				175.73	0.197223
			175.865	0.633277				175.933	0.195881
			176.067	0.63699				176.135	0.191564
			176.269	0.636315				176.337	0.19573
			176.472	0.639759				176.539	0.196118
			176.674	0.634927				176.741	0.194967
			176.876	0.635973				176.943	0.194342
			177.078	0.62626				177.145	0.19497
			177.28	0.626139				177.347	0.194592
			177.482	0.635647				177.55	0.191963
			177.684	0.631633				177.752	0.19131
			177.887	0.633966				177.954	0.192551
			178.089	0.627838				178.157	0.193451
			178.294	0.623229				178.361	0.200794
			178.496	0.629829				178.564	0.201001
			178.698	0.635526				178.766	0.200644
			178.9	0.632132				178.968	0.200285
			179.103	0.632797				179.17	0.201697
			179.305	0.632145				179.373	0.198985
			179.507	0.638825				179.575	0.198138
			179.709	0.634744				179.777	0.200024
			179.912	0.630404				179.979	0.199926
			180.114	0.636367				180.181	0.195574
			180.317	0.636589				180.384	0.1966
			180.519	0.627076				180.586	0.198354
			180.721	0.6341				180.788	0.194627
			180.923	0.637412				180.99	0.196704
			181.125	0.634986				181.192	0.195721
			181.327	0.628568				181.394	0.195837
			181.529	0.638266				181.597	0.196187
			181.732	0.637341				181.799	0.197269
			181.934	0.63853				182.001	0.195564
			182.136	0.639498				182.203	0.195296
			182.338	0.635224				182.405	0.194505
			182.54	0.636105				182.607	0.195361
			182.743	0.638708				182.81	0.193594
			182.945	0.637394				183.012	0.194644
			183.147	0.630006				183.214	0.193738
			183.349	0.634872				183.416	0.189441
			183.552	0.625141				183.619	0.193214
			183.754	0.63281				183.821	0.191818
			183.956	0.630385				184.023	0.1926
			184.158	0.635942				184.225	0.191735
			184.363	0.630966				184.43	0.198788
			184.565	0.629939				184.632	0.200418
			184.77	0.623315				184.838	0.199579
			184.976	0.640301				185.042	0.200265
			185.178	0.629791				185.245	0.19938
			185.38	0.638509				185.447	0.201732
			185.582	0.636243				185.649	0.199206
			185.784	0.640978				185.851	0.202396
			185.986	0.64198				186.054	0.201051
			186.188	0.635013				186.256	0.195723
			186.391	0.636724				186.458	0.199373
			186.593	0.637481				186.66	0.196158
			186.795	0.631124				186.863	0.19941
			186.998	0.641266				187.064	0.200385
			187.199	0.635605				187.267	0.197495
			187.402	0.614479				187.469	0.19742
			187.604	0.638774				187.671	0.196269
			187.806	0.636459				187.873	0.194799
			188.008	0.627706				188.075	0.196996
			188.21	0.638595				188.278	0.193425
			188.413	0.643771				188.48	0.193845
			188.615	0.638769				188.682	0.196119
			188.817	0.636985				188.884	0.193659
			189.019	0.637426				189.087	0.196958
			189.222	0.636765				189.289	0.195086
			189.424	0.635499				189.491	0.193165
			189.626	0.637112				189.693	0.193102
			189.828	0.631151				189.895	0.193726
			190.03	0.630855				190.097	0.191996
			190.232	0.641876				190.3	0.187422
			190.437	1.33512				190.504	0.45869
			190.639	1.35663				190.706	0.452053
			190.841	1.34105				190.908	0.443247
			191.044	1.3174				191.111	0.439332
			191.246	1.33828				191.313	0.421826
			191.447	1.33444				191.515	0.421789
			191.65	1.32874				191.717	0.413209
			191.852	1.33214				191.919	0.41191
			192.054	1.33503				192.122	0.405684
			192.256	1.32937				192.324	0.396618
			192.459	1.322				192.526	0.388985
			192.661	1.32503				192.729	0.387215
			192.864	1.31784				192.931	0.377467
			193.066	1.31966				193.133	0.375858
			193.268	1.31908				193.336	0.372636
			193.47	1.30762				193.538	0.364578
			193.673	1.29659				193.74	0.359145
			193.875	1.30309				193.942	0.356128
			194.077	1.30475				194.144	0.350452
			194.279	1.29642				194.346	0.345812
			194.481	1.30378				194.549	0.34141
			194.684	1.27597				194.751	0.334642
			194.886	1.28511				194.953	0.32972
			195.088	1.28621				195.155	0.32155
			195.29	1.27478				195.358	0.321473
			195.493	1.28522				195.56	0.319567
			195.695	1.2847				195.762	0.314162
			195.897	1.27767				195.964	0.309528
			196.099	1.27596				196.167	0.304115
			196.301	1.24349				196.369	0.29267
			196.506	1.34043				196.573	0.458141
			196.708	1.34189				196.775	0.449575
			196.91	1.33924				196.977	0.441076
			197.113	1.34465				197.18	0.437433
			197.315	1.33563				197.382	0.431225
			197.517	1.33634				197.584	0.422962
			197.719	1.33192				197.786	0.421224
			197.922	1.33066				197.988	0.413374
			198.124	1.34083				198.191	0.405022
			198.326	1.33484				198.393	0.397858
			198.528	1.32313				198.598	0.389641
			198.733	1.32668				198.801	0.384734
			198.935	1.30922				199.002	0.376498
			199.137	1.30585				199.205	0.371749
			199.34	1.30671				199.409	0.368269
			199.544	1.30784				199.612	0.359513
			199.746	1.30959				199.814	0.357012
			199.949	1.29357				200.016	0.351513
			200.151	1.30125				200.219	0.34611
			200.353	1.29741				200.421	0.337931
			200.556	1.30297				200.623	0.333226
			200.758	1.28863				200.825	0.329802
			200.96	1.28289				201.028	0.320884
			201.162	1.28725				201.23	0.314679
			201.364	1.28639				201.432	0.309943
			201.566	1.26965				201.634	0.304019
			201.769	1.27406				201.836	0.305513
			201.971	1.2677				202.039	0.299947
			202.173	1.2772				202.241	0.290495
			202.376	1.26816				202.443	0.28499
			202.58	1.33075				202.647	0.456532
			202.782	1.32829				202.849	0.451132
			202.984	1.33601				203.052	0.444551
			203.186	1.34309				203.254	0.438048
			203.389	1.33687				203.456	0.43118
			203.591	1.34573				203.659	0.420465
			203.793	1.33127				203.861	0.413906
			203.996	1.32786				204.063	0.409265
			204.198	1.31526				204.265	0.399826
			204.4	1.31697				204.467	0.398254
			204.602	1.31976				204.67	0.391009
			204.805	1.32549				204.873	0.384219
			205.007	1.324				205.074	0.377957
			205.209	1.30768				205.277	0.368925
			205.411	1.29932				205.479	0.366616
			205.613	1.30344				205.681	0.351553
			205.816	1.28729				205.883	0.348196
			206.018	1.30707				206.086	0.344938
			206.221	1.29453				206.288	0.34607
			206.423	1.2908				206.49	0.335936
			206.625	1.29572				206.692	0.332455
			206.827	1.28584				206.894	0.325458
			207.029	1.28523				207.096	0.318759
			207.231	1.30636				207.299	0.318645
			207.434	1.31684				207.501	0.317914
			207.636	1.30082				207.703	0.310717
			207.838	1.27837				207.905	0.301856
			208.04	1.2564				208.108	0.299502
			208.243	1.26932				208.31	0.289591
			208.445	1.24873				208.512	0.284437
			208.649	1.34847				208.716	0.456234
			208.851	1.34546				208.918	0.452752
			209.053	1.33669				209.12	0.445553
			209.256	1.34833				209.323	0.435866
			209.458	1.34328				209.525	0.431251
			209.66	1.34022				209.727	0.422552
			209.862	1.32951				209.929	0.418505
			210.064	1.32807				210.132	0.413843
			210.267	1.32684				210.334	0.402881
			210.469	1.32156				210.536	0.395201
			210.671	1.32807				210.738	0.392466
			210.873	1.32101				210.94	0.379234
			211.075	1.31389				211.142	0.37676
			211.277	1.31247				211.344	0.36905
			211.479	1.30706				211.547	0.364484
			211.681	1.30877				211.749	0.361818
			211.884	1.28428				211.951	0.351926
			212.086	1.30809				212.153	0.349925
			212.288	1.30182				212.355	0.342969
			212.49	1.28994				212.557	0.337474
			212.692	1.29036				212.76	0.331765
			212.895	1.2885				212.962	0.323948
			213.097	1.28329				213.164	0.320465
			213.299	1.28022				213.366	0.315032
			213.501	1.29097				213.569	0.309178
			213.703	1.26962				213.771	0.302612
			213.906	1.27435				213.973	0.301775
			214.108	1.27427				214.189	0.293083
			214.324	1.24696				214.391	0.293584
			214.526	1.26411				214.593	0.287707
			214.73	1.33551				214.797	0.458504
			214.951	1.34442				215.018	0.451479
			215.153	1.34815				215.22	0.448833
			215.355	1.34318				215.423	0.436611
			215.557	1.34174				215.624	0.430257
			215.759	1.34244				215.827	0.422796
			215.962	1.32803				216.029	0.413415
			216.164	1.31973				216.231	0.407639
			216.366	1.32508				216.434	0.398764
			216.568	1.3103				216.636	0.390752
			216.771	1.31735				216.838	0.389416
			216.974	1.32407				217.041	0.383485
			217.176	1.31861				217.243	0.378898
			217.378	1.31302				217.445	0.362929
			217.579	1.29745				217.647	0.363297
			217.782	1.31246				217.849	0.353391
			217.984	1.28255				218.052	0.351662
			218.186	1.3086				218.254	0.340822
			218.389	1.29				218.456	0.340854
			218.591	1.27959				218.658	0.331994
			218.793	1.28682				218.861	0.328716
			218.996	1.28903				219.063	0.318842
			219.198	1.27584				219.265	0.319957
			219.4	1.28163				219.467	0.311774
			219.602	1.27329				219.669	0.307867
			219.805	1.26933				219.872	0.307688
			220.007	1.26118				220.074	0.297902
			220.209	1.26427				220.276	0.296585
			220.411	1.25384				220.479	0.289993
			220.614	1.26304				220.681	0.28673
			220.817	0.637				220.885	0.203093
			221.02	0.632083				221.087	0.202676
			221.222	0.634583				221.289	0.203782
			221.424	0.636013				221.492	0.203488
			221.626	0.63547				221.694	0.202878
			221.829	0.6422				221.896	0.203183
			222.031	0.63659				222.098	0.203743
			222.233	0.636405				222.3	0.201421
			222.435	0.635496				222.503	0.20137
			222.637	0.638413				222.705	0.200959
			222.84	0.639976				222.907	0.201244
			223.042	0.628515				223.109	0.200985
			223.244	0.641929				223.312	0.200925
			223.446	0.640946				223.513	0.196688
			223.648	0.644807				223.716	0.199557
			223.851	0.629503				223.917	0.19862
			224.055	0.644528				224.123	0.198704
			224.257	0.64276				224.325	0.198897
			224.459	0.634306				224.527	0.193625
			224.661	0.631098				224.729	0.198062
			224.864	0.639904				224.931	0.194926
			225.066	0.636574				225.134	0.195134
			225.269	0.635268				225.336	0.195453
			225.471	0.632067				225.538	0.194796
			225.673	0.624126				225.741	0.19692
			225.875	0.637013				225.942	0.194598
			226.077	0.641091				226.145	0.194349
			226.28	0.621023				226.347	0.190032
			226.482	0.644532				226.549	0.195378
			226.684	0.632678				226.751	0.194292
			226.888	0.620978				226.955	0.202931
			227.09	0.635826				227.157	0.20227
			227.292	0.641575				227.359	0.203209
			227.494	0.627821				227.561	0.202925
			227.697	0.636984				227.764	0.202624
			227.898	0.635173				227.966	0.202396
			228.101	0.634502				228.168	0.204048
			228.303	0.636643				228.371	0.201832
			228.506	0.627281				228.573	0.201532
			228.708	0.630953				228.776	0.200852
			228.911	0.633599				228.978	0.198922
			229.113	0.637067				229.18	0.20397
			229.315	0.632312				229.382	0.199034
			229.518	0.636211				229.585	0.199425
			229.72	0.638662				229.787	0.198964
			229.922	0.6386				229.989	0.200271
			230.124	0.63378				230.192	0.200736
			230.326	0.637811				230.393	0.198383
			230.529	0.624161				230.596	0.197926
			230.731	0.633882				230.798	0.193897
			230.933	0.633306				231.001	0.198243
			231.135	0.625942				231.202	0.194979
			231.338	0.634235				231.405	0.19761
			231.539	0.633826				231.607	0.194915
			231.742	0.629592				231.809	0.196743
			231.944	0.627723				232.011	0.197147
			232.146	0.623422				232.213	0.195683
			232.348	0.613948				232.415	0.197417
			232.55	0.631402				232.618	0.196949
			232.752	0.629145				232.82	0.196955
			232.957	0.626538				233.024	0.203789
			233.159	0.630616				233.226	0.203215
			233.361	0.632119				233.429	0.20595
			233.564	0.63341				233.631	0.203262
			233.785	0.631385				233.852	0.204898
			233.987	0.630066				234.054	0.204711
			234.189	0.624439				234.256	0.202697
			234.391	0.623123				234.459	0.202246
			234.593	0.629789				234.661	0.202221
			234.796	0.620015				234.863	0.201887
			234.998	0.633162				235.065	0.201644
			235.2	0.626828				235.267	0.202324
			235.402	0.619579				235.469	0.201497
			235.604	0.626239				235.672	0.201651
			235.807	0.616998				235.874	0.200084
			236.009	0.625629				236.076	0.201009
			236.211	0.621819				236.278	0.196343
			236.414	0.632366				236.481	0.198436
			236.616	0.624554				236.683	0.198313
			236.818	0.617342				236.885	0.193108
			237.02	0.624643				237.088	0.199239
			237.222	0.611782				237.29	0.197352
			237.425	0.615036				237.492	0.198119
			237.627	0.618457				237.694	0.196953
			237.829	0.618023				237.897	0.198666
			238.032	0.622164				238.099	0.195617
			238.234	0.604522				238.301	0.195852
			238.436	0.61544				238.503	0.192946
			238.638	0.610641				238.705	0.193663
			238.841	0.615489				238.908	0.194337
			239.044	0.621031				239.112	0.200015
			239.247	0.618844				239.314	0.20302
			239.449	0.618839				239.517	0.203142
			239.651	0.625625				239.719	0.203484
			239.854	0.616812				239.921	0.203079
			240.056	0.621355				240.124	0.202368
			240.258	0.616542				240.326	0.201816
			240.461	0.614937				240.528	0.203594
			240.663	0.618508				240.73	0.203631
			240.865	0.613731				240.933	0.201491
			241.067	0.617158				241.135	0.202271
			241.269	0.61354				241.337	0.199017
			241.471	0.608547				241.539	0.199392
			241.693	0.60669				241.761	0.198442
			241.896	0.592114				241.963	0.197792
			242.097	0.610423				242.165	0.198975
			242.3	0.603623				242.367	0.196618
			242.502	0.60603				242.569	0.199237
			242.704	0.595306				242.771	0.199557
			242.906	0.602976				242.974	0.195423
			243.108	0.599293				243.176	0.197355
			243.311	0.601248				243.378	0.198555
			243.513	0.603064				243.58	0.196721
			243.715	0.600797				243.783	0.197004
			243.917	0.590798				243.984	0.193204
			244.12	0.593337				244.187	0.197702
			244.322	0.591132				244.389	0.196405
			244.524	0.587038				244.591	0.193505
			244.726	0.585635				244.793	0.19382
			244.928	0.579252				244.983	0.191115
			245.118	0.595727				245.186	0.204858
			245.321	0.598068				245.388	0.203465
			245.523	0.596547				245.59	0.203347
			245.725	0.600202				245.792	0.204895
			245.927	0.588865				245.994	0.202
			246.129	0.580045				246.197	0.202437
			246.332	0.591261				246.399	0.20273
			246.534	0.592842				246.601	0.201972
			246.736	0.586687				246.803	0.201977
			246.938	0.590166				247.006	0.201805
			247.141	0.579041				247.208	0.201493
			247.343	0.581281				247.41	0.202206
			247.546	0.578486				247.613	0.199825
			247.747	0.580906				247.814	0.200092
			247.95	0.575408				248.017	0.200236
			248.152	0.576479				248.219	0.198771
			248.354	0.573738				248.421	0.199375
			248.556	0.573981				248.624	0.196487
			248.759	0.574981				248.826	0.197962
			248.961	0.565075				249.028	0.198007
			249.163	0.567275				249.23	0.199683
			249.365	0.567401				249.433	0.194914
			249.567	0.561713				249.634	0.196469
			249.769	0.562716				249.837	0.19484
			249.972	0.558305				250.039	0.191978
			250.174	0.560085				250.241	0.195567
			250.376	0.551953				250.443	0.195293
			250.578	0.556522				250.646	0.192568
			250.78	0.548984				250.848	0.193105
			250.982	0.533648				251.05	0.195028
			251.187	0.548595				251.254	0.203968
			251.389	0.5497				251.457	0.201935
			251.605	0.55117				251.672	0.203519
			251.807	0.555969				251.874	0.200351
			252.009	0.556926				252.077	0.203743
			252.212	0.548016				252.279	0.201147
			252.414	0.547879				252.481	0.203014
			252.616	0.54441				252.683	0.202521
			252.818	0.540678				252.885	0.2011
			253.02	0.540966				253.088	0.200703
			253.223	0.529913				253.29	0.196878
			253.425	0.533375				253.493	0.20205
			253.627	0.530563				253.695	0.197411
			253.83	0.525011				253.897	0.199286
			254.032	0.524608				254.099	0.198439
			254.234	0.528374				254.301	0.197143
			254.436	0.52236				254.503	0.199362
			254.638	0.512765				254.705	0.197295
			254.853	0.518544				254.924	0.197515
			255.059	0.51593				255.126	0.197709
			255.261	0.514212				255.328	0.195594
			255.463	0.508647				255.53	0.197896
			255.665	0.505036				255.732	0.195864
			255.868	0.501325				255.935	0.196697
			256.069	0.497276				256.137	0.194272
			256.272	0.497051				256.339	0.193088
			256.474	0.479181				256.541	0.195989
			256.676	0.48961				256.743	0.188175
			256.878	0.482407				256.946	0.193457
			257.08	0.478026				257.147	0.187582
			257.283	0.480138				257.35	0.193939
			257.485	0.477983				257.553	0.189552
			257.687	0.469409				257.755	0.191464
			257.889	0.477918				257.957	0.187847
			258.094	0.466816				258.162	0.191488
			258.297	0.465737				258.364	0.187351
			258.499	0.460226				258.566	0.189689
			258.701	0.463535				258.769	0.189257
			258.903	0.451182				258.973	0.187826
			259.108	0.450461				259.176	0.190056
			259.31	0.447276				259.378	0.186914
			259.512	0.444046				259.58	0.189964
			259.714	0.442403				259.782	0.188332
			259.917	0.436388				259.984	0.188999
			260.119	0.43266				260.186	0.185558
			260.321	0.425572				260.389	0.184922
			260.524	0.424198				260.591	0.187347
			260.726	0.419047				260.793	0.185787
			260.928	0.41193				260.995	0.185654
			261.131	0.413445				261.198	0.184505
			261.332	0.397296				261.399	0.183416
			261.534	0.403204				261.602	0.182327
			261.737	0.390341				261.804	0.181773
			261.945	0.541559				262.012	0.322883
			262.147	0.542457				262.214	0.316531
			262.349	0.539047				262.416	0.310261
			262.551	0.532383				262.618	0.307118
			262.753	0.525596				262.821	0.29949
			262.955	0.521176				263.022	0.295441
			263.158	0.516072				263.225	0.286165
			263.36	0.515906				263.427	0.286942
			263.562	0.50447				263.629	0.28012
			263.764	0.502305				263.831	0.273332
			263.966	0.492566				264.033	0.272525
			264.168	0.492703				264.236	0.264921
			264.371	0.493549				264.438	0.257932
			264.572	0.488543				264.64	0.257493
			264.911	0.392119				264.978	0.207514
			265.113	0.389874				265.18	0.20675
			265.315	0.393974				265.382	0.206528
			265.517	0.389182				265.584	0.203663
			265.719	0.388849				265.787	0.206909
			265.921	0.388093				265.989	0.205557
			266.124	0.389002				266.191	0.20518
			266.326	0.385879				266.393	0.201135
			266.528	0.379366				266.595	0.206004
			266.73	0.383537				266.797	0.203897
			266.932	0.373838				266.999	0.205423
			267.134	0.370312				267.202	0.201714
			267.337	0.369377				267.406	0.202708
			267.54	0.355867				267.608	0.201446
			267.743	0.358287				267.812	0.200714
			267.947	0.355324				268.014	0.202784
			268.149	0.348538				268.216	0.203227
			268.351	0.346283				268.419	0.202846
			268.553	0.340745				268.621	0.194736
			268.756	0.335216				268.823	0.200197
			268.958	0.331367				269.025	0.19831
			269.16	0.327462				269.228	0.200048
			269.363	0.32904				269.43	0.198255
			269.565	0.314567				269.632	0.200279
			269.767	0.31434				269.854	0.198393
			269.989	0.310055				270.056	0.198231
			270.191	0.304507				270.258	0.196625
			270.393	0.302304				270.46	0.197028
			270.596	0.294508				270.663	0.192828
			270.798	0.289432				270.865	0.192923
			271.002	0.304917				271.07	0.199448
			271.204	0.302372				271.272	0.204801
			271.407	0.299464				271.474	0.205775
			271.609	0.298049				271.676	0.203029
			271.811	0.292245				271.879	0.203545
			272.013	0.288222				272.081	0.203985
			272.216	0.28693				272.283	0.204895
			272.418	0.278506				272.486	0.200523
			272.62	0.274817				272.688	0.199753
			272.822	0.273491				272.889	0.203276
			273.027	0.267051				273.094	0.202758
			273.229	0.262055				273.296	0.202779
			273.431	0.258106				273.499	0.20059
			273.635	0.252475				273.649	0.199486
			273.649	0.246652				273.649	0.200177
			273.783	0.640845				273.85	0.203905
			273.985	0.639871				274.052	0.204355
			274.187	0.642751				274.254	0.203718
			274.389	0.643382				274.456	0.204494
			274.591	0.645458				274.659	0.204324
			274.793	0.643622				274.861	0.201388
			274.996	0.640243				275.063	0.201305
			275.198	0.646036				275.265	0.202862
			275.4	0.643856				275.467	0.202913
			275.602	0.647839				275.67	0.199976
			275.806	0.64439				275.873	0.202278
			276.008	0.642497				276.075	0.200559
			276.21	0.649956				276.277	0.200742
			276.428	0.643561				276.495	0.201026
			276.63	0.645665				276.697	0.197576
			276.832	0.639225				276.901	0.199247
			277.036	0.642663				277.103	0.200939
			277.238	0.636378				277.305	0.199531
			277.44	0.62687				277.507	0.197498
			277.642	0.645626				277.709	0.199698
			277.844	0.645107				277.912	0.196788
			278.046	0.641155				278.114	0.197613
			278.249	0.645397				278.316	0.1933
			278.451	0.647212				278.518	0.194559
			278.653	0.635961				278.721	0.194029
			278.856	0.648508				278.923	0.196377
			279.058	0.628152				279.125	0.192826
			279.26	0.635782				279.327	0.196519
			279.462	0.647833				279.53	0.192621
			279.664	0.644653				279.732	0.191972
			279.869	0.634663				279.936	0.203628
			280.071	0.637642				280.139	0.201461
			280.273	0.645259				280.341	0.203884
			280.476	0.628374				280.543	0.202122
			280.678	0.642442				280.745	0.203284
			280.88	0.639355				280.947	0.201747
			281.082	0.644285				281.15	0.204998
			281.285	0.642395				281.352	0.19824
			281.487	0.647592				281.554	0.202729
			281.689	0.637164				281.756	0.202122
			281.891	0.640027				281.958	0.20107
			282.093	0.647154				282.161	0.198794
			282.295	0.645826				282.363	0.19998
			282.498	0.643303				282.565	0.197956
			282.7	0.644861				282.767	0.200379
			282.902	0.648796				282.97	0.200516
			283.105	0.644376				283.172	0.19883
			283.307	0.640947				283.374	0.198942
			283.509	0.646432				283.576	0.199813
			283.711	0.642002				283.779	0.192721
			283.913	0.648832				283.981	0.196993
			284.116	0.637183				284.183	0.19673
			284.318	0.649745				284.385	0.194671
			284.52	0.637152				284.587	0.197206
			284.722	0.648122				284.789	0.193794
			284.924	0.639176				284.992	0.192833
			285.126	0.647206				285.194	0.194398
			285.329	0.637523				285.396	0.191726
			285.531	0.645648				285.599	0.193843
			285.733	0.63866				285.801	0.192595
			285.938	0.63085				286.005	0.202188
			286.14	0.632433				286.207	0.203218
			286.342	0.633894				286.409	0.203312
			286.544	0.64317				286.612	0.203922
			286.746	0.646694				286.814	0.203014
			286.949	0.627989				287.016	0.203622
			287.151	0.645402				287.219	0.202044
			287.354	0.640916				287.421	0.201051
			287.556	0.634325				287.623	0.203261
			287.758	0.637472				287.825	0.20219
			287.96	0.64052				288.027	0.200815
			288.162	0.635025				288.229	0.199791
			288.364	0.62594				288.431	0.199878
			288.566	0.641476				288.634	0.198072
			288.769	0.642716				288.836	0.200478
			288.971	0.639577				289.038	0.199284
			289.173	0.633042				289.24	0.198211
			289.376	0.645554				289.442	0.199326
			289.577	0.639924				289.645	0.197268
			289.78	0.641125				289.847	0.198829
			289.982	0.644297				290.05	0.192583
			290.184	0.644397				290.251	0.192611
			290.387	0.644153				290.454	0.193928
			290.589	0.644187				290.656	0.197183
			290.791	0.639207				290.858	0.195449
			290.993	0.645246				291.06	0.194845
			291.195	0.639299				291.262	0.196136
			291.397	0.633869				291.464	0.194819
			291.6	0.640996				291.667	0.192163
			291.801	0.630818				291.869	0.192196
			292.007	0.633666				292.074	0.201319
			292.209	0.635865				292.276	0.201652
			292.411	0.636049				292.479	0.203556
			292.613	0.644241				292.681	0.202815
			292.816	0.626114				292.883	0.200097
			293.018	0.633632				293.085	0.203765
			293.22	0.630461				293.288	0.202156
			293.422	0.645748				293.49	0.200584
			293.624	0.639773				293.692	0.200911
			293.827	0.647219				293.894	0.200827
			294.029	0.643179				294.096	0.198204
			294.231	0.643218				294.298	0.196547
			294.433	0.644606				294.5	0.199665
			294.635	0.642869				294.702	0.202666
			294.837	0.636986				294.904	0.200028
			295.039	0.644902				295.107	0.199663
			295.242	0.638515				295.309	0.201087
			295.444	0.64318				295.512	0.196535
			295.647	0.640913				295.714	0.196282
			295.849	0.647632				295.916	0.197028
			296.051	0.643802				296.119	0.199435
			296.254	0.637699				296.321	0.196047
			296.456	0.640764				296.523	0.197418
			296.658	0.645194				296.726	0.194138
			296.861	0.641424				296.928	0.195341
			297.062	0.620967				297.13	0.195237
			297.265	0.63968				297.332	0.191688
			297.467	0.641358				297.534	0.19405
			297.669	0.645844				297.736	0.194565
			297.871	0.645526				297.939	0.191097
			298.076	0.631955				298.143	0.200591
			298.277	0.641246				298.344	0.19971
			298.48	0.636264				298.547	0.200936
			298.682	0.636059				298.749	0.204215
			298.885	0.637217				298.952	0.201979
			299.086	0.631772				299.154	0.201816
			299.289	0.642582				299.356	0.198933
			299.491	0.638065				299.559	0.200904
			299.693	0.642723				299.761	0.203096
			299.895	0.632818				299.963	0.202708
			300.098	0.637615				300.165	0.199085
			300.3	0.629597				300.368	0.202409
			300.502	0.647751				300.569	0.200769
			300.704	0.639664				300.772	0.197978
			300.906	0.636841				300.974	0.197705
			301.109	0.643107				301.176	0.198842
			301.311	0.640537				301.378	0.199083
			301.513	0.639868				301.58	0.194407
			301.715	0.64395				301.782	0.199414
			301.918	0.645313				301.985	0.196855
			302.119	0.642058				302.186	0.197794
			302.321	0.639077				302.389	0.198545
			302.523	0.640208				302.591	0.200281
			302.726	0.645685				302.793	0.197365
			302.928	0.642907				302.996	0.195155
			303.13	0.645556				303.197	0.195282
			303.332	0.642199				303.4	0.196902
			303.535	0.64731				303.602	0.195529
			303.737	0.637192				303.804	0.194845
			303.939	0.647142				304.006	0.194389
			304.143	0.953052				304.211	0.322229
			304.346	0.94634				304.413	0.319621
			304.548	0.951002				304.615	0.314369
			304.75	0.952858				304.817	0.306502
			304.952	0.945001				305.019	0.302169
			305.155	0.943137				305.222	0.298345
			305.357	0.934983				305.424	0.287245
			305.559	0.945539				305.626	0.285432
			305.761	0.939676				305.829	0.275152
			305.963	0.922216				306.05	0.275291
			306.185	0.92768				306.255	0.272032
			306.39	0.931552				306.457	0.267552
			306.592	0.932511				306.66	0.263685
			306.794	0.92798				306.862	0.259628
			306.996	0.923199				307.064	0.254816
			307.199	0.918768				307.266	0.247249
			307.401	0.925422				307.469	0.241615
			307.603	0.920482				307.671	0.244258
			307.806	0.917205				307.873	0.240413
			308.008	0.899666				308.075	0.234523
			308.21	0.906929				308.278	0.2345
			308.413	0.917565				308.48	0.223146
			308.615	0.890727				308.682	0.225237
			308.817	0.899109				308.884	0.224396
			309.019	0.900122				309.086	0.216224
			309.221	0.892746				309.289	0.213756
			309.423	0.893367				309.49	0.213239
			309.625	0.887012				309.692	0.20867
			309.827	0.890546				309.894	0.203282
			310.029	0.883737				310.097	0.20257
			310.234	0.942406				310.302	0.324413
			310.436	0.943295				310.504	0.318996
			310.638	0.945509				310.706	0.311042
			310.841	0.940611				310.908	0.307844
			311.043	0.93151				311.111	0.298829
			311.246	0.939497				311.313	0.293456
			311.448	0.936465				311.515	0.287622
			311.65	0.938609				311.717	0.283563
			311.852	0.935989				311.919	0.278109
			312.054	0.922638				312.122	0.271515
			312.257	0.927732				312.324	0.268626
			312.459	0.926586				312.526	0.260597
			312.661	0.924026				312.728	0.257334
			312.863	0.92004				312.93	0.254999
			313.066	0.923225				313.133	0.250778
			313.268	0.915128				313.335	0.244349
			313.47	0.91108				313.538	0.239696
			313.673	0.904381				313.739	0.237221
			313.874	0.913389				313.942	0.233716
			314.077	0.905204				314.144	0.227638
			314.279	0.899976				314.347	0.226916
			314.481	0.898508				314.548	0.219612
			314.684	0.887698				314.751	0.216488
			314.886	0.894616				314.953	0.215416
			315.091	0.8944				315.158	0.209909
			315.293	0.882274				315.36	0.208007
			315.495	0.881411				315.562	0.204592
			315.697	0.889653				315.764	0.199703
			315.899	0.879318				315.967	0.199401
			316.102	0.881334				316.169	0.195587
			316.306	0.945144				316.374	0.323971
			316.508	0.939649				316.576	0.318855
			316.713	0.942771				316.78	0.311401
			316.916	0.946799				316.983	0.306582
			317.118	0.942051				317.185	0.299657
			317.32	0.942869				317.387	0.291391
			317.522	0.935149				317.589	0.288155
			317.724	0.935777				317.792	0.284413
			317.928	0.931249				317.994	0.279328
			318.129	0.926431				318.197	0.270328
			318.332	0.919772				318.399	0.267948
			318.534	0.928422				318.601	0.263563
			318.736	0.924651				318.803	0.256476
			318.938	0.923556				319.006	0.252353
			319.14	0.922406				319.208	0.249347
			319.342	0.914003				319.411	0.243952
			319.546	0.912669				319.614	0.242835
			319.749	0.915766				319.816	0.236441
			319.951	0.898095				320.018	0.231537
			320.153	0.91042				320.22	0.230359
			320.355	0.906				320.423	0.227078
			320.557	0.90544				320.624	0.222631
			320.759	0.894136				320.827	0.218449
			320.961	0.89195				321.029	0.212646
			321.164	0.89535				321.231	0.212251
			321.366	0.887305				321.433	0.209319
			321.568	0.881146				321.635	0.206114
			321.77	0.890719				321.837	0.202432
			321.973	0.872163				322.04	0.198421
			322.175	0.843149				322.243	0.194972
			322.379	0.939267				322.447	0.324251
			322.581	0.946393				322.649	0.318013
			322.783	0.947221				322.851	0.313703
			322.986	0.946368				323.056	0.305205
			323.191	0.935452				323.259	0.302694
			323.394	0.923265				323.461	0.290918
			323.596	0.939393				323.663	0.288702
			323.798	0.945866				323.868	0.281808
			324.003	0.933401				324.07	0.276331
			324.205	0.93077				324.272	0.270954
			324.421	0.938481				324.489	0.265307
			324.623	0.930429				324.691	0.261469
			324.826	0.928795				324.893	0.254921
			325.028	0.91421				325.095	0.247838
			325.23	0.913523				325.298	0.24958
			325.433	0.914138				325.499	0.244679
			325.635	0.909557				325.702	0.239155
			325.837	0.918591				325.904	0.234791
			326.039	0.907512				326.107	0.230797
			326.242	0.900341				326.309	0.225594
			326.444	0.887122				326.511	0.224272
			326.647	0.895789				326.714	0.219382
			326.849	0.895101				326.916	0.217737
			327.051	0.895207				327.118	0.21391
			327.253	0.895858				327.321	0.209163
			327.455	0.893162				327.523	0.207888
			327.658	0.890095				327.725	0.205376
			327.86	0.890954				327.927	0.201463
			328.062	0.875304				328.129	0.195625
			328.264	0.87471				328.331	0.192039
			328.469	0.945161				328.536	0.324778
			328.671	0.944629				328.738	0.314527
			328.873	0.949614				328.941	0.312737
			329.075	0.942003				329.142	0.305196
			329.277	0.936426				329.345	0.299269
			329.479	0.946021				329.547	0.29406
			329.682	0.931929				329.749	0.288692
			329.885	0.92912				329.952	0.281336
			330.087	0.935877				330.154	0.276918
			330.288	0.93025				330.356	0.273325
			330.491	0.925133				330.559	0.266576
			330.693	0.930489				330.761	0.261459
			330.895	0.919698				330.962	0.256163
			331.097	0.910058				331.164	0.253038
			331.299	0.912435				331.366	0.249635
			331.501	0.910707				331.569	0.242793
			331.704	0.910051				331.771	0.236519
			331.906	0.89982				331.973	0.230091
			332.108	0.904642				332.175	0.229892
			332.311	0.901895				332.378	0.228857
			332.513	0.900721				332.58	0.221676
			332.715	0.902406				332.783	0.221246
			332.918	0.90068				332.984	0.218394
			333.119	0.891				333.187	0.214149
			333.322	0.887662				333.389	0.212609
			333.524	0.89397				333.592	0.207313
			333.727	0.889452				333.794	0.201575
			333.929	0.891042				333.996	0.200242
			334.131	0.882982				334.198	0.198115
			334.333	0.865292				334.4	0.194841
			334.537	0.44137				334.604	0.138133
			334.739	0.442428				334.806	0.13659
			334.941	0.44824				335.011	0.137383
			335.146	0.44724				335.213	0.136392
			335.348	0.445516				335.416	0.133101
			335.55	0.448217				335.618	0.137122
			335.753	0.4507				335.82	0.136794
			335.954	0.448516				336.022	0.138555
			336.157	0.444743				336.224	0.136912
			336.359	0.444392				336.427	0.138123
			336.561	0.455504				336.629	0.138314
			336.763	0.449156				336.831	0.138712
			336.966	0.449891				337.033	0.137339
			337.168	0.451304				337.235	0.136997
			337.37	0.455182				337.438	0.136372
			337.572	0.446383				337.639	0.137133
			337.774	0.445238				337.842	0.138526
			337.977	0.4544				338.044	0.137283
			338.179	0.464758				338.246	0.138688
			338.381	0.454243				338.449	0.137811
			338.583	0.457309				338.65	0.139207
			338.786	0.452423				338.853	0.137739
			338.988	0.465333				339.055	0.140982
			339.19	0.453074				339.257	0.138332
			339.392	0.461599				339.459	0.141495
			339.594	0.454623				339.662	0.14161
			339.797	0.459272				339.877	0.137151
			340.012	0.445317				340.079	0.136853
			340.214	0.44968				340.282	0.137899
			340.416	0.446289				340.484	0.135785
			340.621	0.440822				340.689	0.13677
			340.823	0.43436				340.891	0.137738
			341.026	0.438263				341.092	0.139348
			341.228	0.451536				341.295	0.139024
			341.43	0.443204				341.497	0.138335
			341.632	0.449853				341.699	0.137846
			341.834	0.441717				341.901	0.136605
			342.036	0.439229				342.104	0.137292
			342.239	0.445403				342.306	0.135594
			342.441	0.441254				342.508	0.138555
			342.643	0.441738				342.71	0.131818
			342.846	0.449527				342.913	0.137073
			343.048	0.439124				343.114	0.13749
			343.25	0.445485				343.317	0.136622
			343.452	0.442133				343.519	0.136584
			343.654	0.448208				343.722	0.133996
			343.859	0.439809				343.926	0.13534
			344.061	0.441011				344.129	0.13761
			344.263	0.442167				344.331	0.133217
			344.466	0.441748				344.533	0.134628
			344.668	0.448497				344.735	0.134439
			344.87	0.441385				344.938	0.13331
			345.072	0.438388				345.139	0.135197
			345.275	0.439261				345.342	0.133168
			345.477	0.431695				345.544	0.134932
			345.679	0.440685				345.746	0.13487
			345.881	0.443577				345.948	0.13473
			346.083	0.442629				346.15	0.13386
			346.286	0.439642				346.353	0.134101
			346.488	0.437415				346.554	0.132866
			346.692	0.443631				346.759	0.135288
			346.894	0.447705				346.961	0.137318
			347.096	0.438914				347.164	0.133748
			347.299	0.442995				347.366	0.136433
			347.501	0.441236				347.568	0.132091
			347.703	0.444721				347.77	0.136438
			347.905	0.44021				347.972	0.135226
			348.11	0.440679				348.177	0.135595
			348.312	0.447507				348.379	0.137295
			348.514	0.440228				348.581	0.132601
			348.716	0.438618				348.784	0.137458
			348.919	0.440177				348.986	0.136603
			349.121	0.439971				349.188	0.136815
			349.323	0.443397				349.391	0.135757
			349.526	0.448607				349.593	0.136425
			349.728	0.44352				349.795	0.135339
			349.93	0.439431				349.997	0.135114
			350.132	0.447794				350.2	0.135863
			350.334	0.446586				350.402	0.137182
			350.537	0.444443				350.604	0.132955
			350.739	0.445053				350.806	0.134549
			350.941	0.444531				351.008	0.137239
			351.143	0.438301				351.211	0.134665
			351.346	0.445867				351.413	0.135258
			351.548	0.441944				351.615	0.136556
			351.751	0.442483				351.817	0.135247
			351.952	0.434494				352.02	0.136477
			352.155	0.449553				352.222	0.135426
			352.357	0.448816				352.424	0.135529
			352.559	0.442231				352.626	0.133716
			352.764	0.441434				352.831	0.13453
			352.966	0.436744				353.033	0.136216
			353.168	0.443666				353.235	0.13527
			353.37	0.440129				353.438	0.132861
			353.572	0.443307				353.641	0.136184
			353.775	0.432338				353.842	0.136714
			353.978	0.442179				354.045	0.134379
			354.18	0.446749				354.248	0.1372
			354.382	0.443474				354.45	0.136365
			354.585	0.442107				354.652	0.136852
			354.787	0.440948				354.854	0.137363
			354.989	0.445589				355.056	0.1368
			355.191	0.433119				355.258	0.136962
			355.393	0.441005				355.46	0.135868
			355.595	0.440135				355.662	0.136502
			355.798	0.440565				355.865	0.134343
			355.999	0.441695				356.067	0.136418
			356.202	0.44289				356.269	0.136649
			356.404	0.439692				356.471	0.134712
			356.606	0.440658				356.674	0.136887
			356.808	0.438948				356.876	0.136382
			357.011	0.440148				357.078	0.134311
			357.213	0.443019				357.28	0.134026
			357.415	0.445785				357.483	0.13601
			357.617	0.441				357.684	0.134252
			357.82	0.442658				357.887	0.134215
			358.022	0.442114				358.089	0.133451
			358.224	0.445872				358.291	0.134632
			358.426	0.444931				358.493	0.134649
			358.629	0.442563				358.696	0.135637
			358.834	0.43881				358.901	0.136424
			359.036	0.439517				359.103	0.136028
			359.238	0.440495				359.305	0.135877
			359.44	0.436313				359.508	0.136847
			359.642	0.435946				359.71	0.136151
			359.845	0.439841				359.912	0.132805
			360.048	0.43929				360.115	0.135498
			360.25	0.443341				360.317	0.133656
			360.452	0.438867				360.519	0.136512
			360.654	0.438802				360.722	0.134709
			360.856	0.438786				360.924	0.13634
			361.059	0.444525				361.126	0.135477
			361.261	0.432577				361.328	0.136438
			361.463	0.440163				361.53	0.131733
			361.665	0.437092				361.732	0.136604
			361.867	0.441917				361.934	0.134279
			362.069	0.436158				362.136	0.135689
			362.271	0.43943				362.339	0.135452
			362.473	0.441399				362.541	0.135206
			362.676	0.444935				362.743	0.134771
			362.878	0.443042				362.945	0.136471
			363.08	0.432271				363.147	0.135505
			363.282	0.436522				363.349	0.136639
			363.484	0.443092				363.552	0.134747
			363.686	0.43021				363.754	0.135112
			363.889	0.43931				363.956	0.135011
			364.091	0.439746				364.158	0.133629
			364.293	0.444731				364.361	0.133767
			364.495	0.442713				364.563	0.136334
			364.698	0.438388				364.765	0.135776
			364.902	0.625548				364.97	0.196336
			365.105	0.628196				365.172	0.1985
			365.307	0.632719				365.374	0.199404
			365.509	0.630369				365.576	0.199748
			365.711	0.628459				365.779	0.201661
			365.914	0.631791				365.981	0.200838
			366.119	0.63127				366.186	0.20088
			366.323	0.633541				366.39	0.201309
			366.525	0.6361				366.592	0.199537
			366.727	0.632519				366.795	0.199712
			366.929	0.634997				366.996	0.198895
			367.131	0.632766				367.199	0.19497
			367.333	0.637752				367.401	0.200314
			367.536	0.629387				367.603	0.195572
			367.738	0.632982				367.805	0.196507
			367.94	0.632509				368.007	0.195217
			368.142	0.63215				368.209	0.199409
			368.344	0.632448				368.412	0.196507
			368.546	0.630051				368.614	0.19662
			368.749	0.633257				368.816	0.194624
			368.951	0.637265				369.018	0.194875
			369.153	0.628399				369.22	0.194338
			369.355	0.627848				369.422	0.193713
			369.557	0.636445				369.624	0.193823
			369.759	0.632036				369.827	0.192517
			369.962	0.644599				370.029	0.19494
			370.164	0.624801				370.231	0.194172
			370.366	0.638712				370.434	0.191256
			370.568	0.632622				370.636	0.19064
			370.771	0.629216				370.838	0.190707
			370.974	0.621134				371.042	0.199275
			371.177	0.633559				371.244	0.200693
			371.379	0.63469				371.446	0.198616
			371.581	0.620322				371.648	0.20206
			371.783	0.638282				371.851	0.201204
			371.985	0.640094				372.053	0.200385
			372.188	0.629902				372.255	0.198413
			372.39	0.63825				372.457	0.200608
			372.592	0.643051				372.66	0.199166
			372.795	0.63756				372.862	0.200869
			372.997	0.639859				373.064	0.199749
			373.199	0.621893				373.266	0.200562
			373.401	0.64104				373.469	0.19615
			373.604	0.621637				373.671	0.196172
			373.806	0.632952				373.873	0.197082
			374.009	0.637047				374.076	0.198132
			374.211	0.63809				374.278	0.196365
			374.413	0.635231				374.48	0.19772
			374.615	0.640378				374.683	0.196239
			374.817	0.633036				374.884	0.196133
			375.02	0.634763				375.087	0.196116
			375.222	0.631702				375.289	0.195934
			375.424	0.639925				375.491	0.19637
			375.626	0.643034				375.694	0.19453
			375.828	0.631986				375.896	0.193576
			376.03	0.638065				376.098	0.194998
			376.233	0.635527				376.3	0.193894
			376.435	0.636348				376.502	0.192796
			376.637	0.640713				376.704	0.192427
			376.839	0.64054				376.907	0.194017
			377.043	0.622931				377.111	0.198533
			377.245	0.623375				377.312	0.199047
			377.447	0.630541				377.515	0.198851
			377.65	0.628489				377.717	0.202408
			377.852	0.636637				377.919	0.202345
			378.054	0.634481				378.121	0.200751
			378.257	0.630572				378.324	0.199385
			378.459	0.638356				378.526	0.195203
			378.661	0.636292				378.729	0.200517
			378.864	0.643141				378.931	0.198449
			379.066	0.63296				379.133	0.197816
			379.268	0.63875				379.335	0.19906
			379.47	0.632277				379.538	0.197547
			379.672	0.636187				379.74	0.20081
			379.874	0.63799				379.942	0.198595
			380.076	0.632803				380.144	0.19509
			380.298	0.641469				380.366	0.196336
			380.501	0.631475				380.568	0.196302
			380.703	0.639382				380.77	0.19693
			380.905	0.633702				380.972	0.194207
			381.107	0.633107				381.174	0.197376
			381.309	0.63214				381.377	0.195295
			381.511	0.632				381.579	0.194824
			381.714	0.631956				381.781	0.19344
			381.917	0.634449				381.984	0.193768
			382.118	0.631421				382.186	0.193648
			382.32	0.635545				382.388	0.187459
			382.523	0.637204				382.59	0.191568
			382.725	0.630199				382.793	0.190922
			382.928	0.637986				382.994	0.192643
			383.132	0.630163				383.199	0.201837
			383.334	0.627697				383.401	0.199338
			383.535	0.630149				383.603	0.202067
			383.738	0.631398				383.806	0.203336
			383.944	0.634834				384.011	0.202292
			384.146	0.636323				384.213	0.199018
			384.348	0.633133				384.435	0.200691
			384.589	0.639247				384.656	0.20141
			384.791	0.63045				384.859	0.199058
			384.994	0.64202				385.061	0.199194
			385.195	0.624464				385.263	0.200036
			385.397	0.62866				385.465	0.195445
			385.599	0.643444				385.667	0.19647
			385.802	0.635935				385.869	0.199162
			386.004	0.643499				386.071	0.199936
			386.206	0.640309				386.274	0.197592
			386.408	0.633287				386.476	0.197822
			386.611	0.632605				386.678	0.196925
			386.813	0.63424				386.88	0.194136
			387.015	0.636364				387.082	0.196537
			387.217	0.643017				387.284	0.194177
			387.42	0.631613				387.487	0.190943
			387.622	0.630747				387.689	0.19588
			387.824	0.630107				387.892	0.193545
			388.027	0.627921				388.094	0.194004
			388.229	0.631214				388.296	0.193868
			388.431	0.637294				388.498	0.191946
			388.634	0.632767				388.701	0.190481
			388.836	0.635503				388.903	0.191934
			389.038	0.63293				389.106	0.190526
			389.243	0.629384				389.31	0.19781
			389.445	0.621649				389.512	0.202634
			389.647	0.630641				389.714	0.201637
			389.849	0.63748				389.916	0.201671
			390.052	0.632513				390.119	0.201182
			390.254	0.627748				390.321	0.198758
			390.456	0.637922				390.523	0.199086
			390.658	0.631452				390.725	0.197779
			390.86	0.636204				390.928	0.198622
			391.063	0.636155				391.13	0.19778
			391.265	0.628074				391.332	0.197362
			391.467	0.628272				391.534	0.20069
			391.669	0.63388				391.737	0.195711
			391.872	0.631734				391.939	0.197636
			392.074	0.636239				392.141	0.19549
			392.276	0.640392				392.343	0.196228
			392.478	0.637413				392.546	0.195442
			392.68	0.640604				392.748	0.196021
			392.882	0.642276				392.95	0.193724
			393.085	0.634619				393.152	0.195628
			393.287	0.634355				393.354	0.195464
			393.489	0.626124				393.557	0.195069
			393.691	0.627457				393.759	0.195309
			393.894	0.640646				393.961	0.19533
			394.096	0.633059				394.163	0.19378
			394.298	0.6328				394.365	0.192291
			394.5	0.631474				394.567	0.191596
			394.702	0.632408				394.769	0.190454
			394.905	0.630372				394.972	0.193526
			395.107	0.626228				395.174	0.191324

## Sheet: Fig. 3c
			catalyst name	r(C3H6)/mmol g-1 min-1
			deAl MOR	0.162
			deAl MCM-22	0.96
			S-1_1	1.18
			S-1_3	1.97
			deAl Beta	1.99

## Sheet: Fig. 3d
				catalyst name	r(C3H6) / mmol g-1 min-1 for bare support	r(C3H6) / mmol g-1 min-1 for ZnO//bare support
				Al2O3	0.02346	0.43154
				TiO2	0.04951	0.87633
				LaZrOx	0.28111	1.028
				ZrO2-SiO2	0.10274	1.11433
				TiZrOx	0.12076	1.67564
