# Supplementary material for: In situ formation of ZnOx species for efficient propane dehydrogenation
Source: Nature. 2021 Nov 10;599(7884):234–8. doi: 10.1038/s41586-021-03923-3 (PMC8580824; doi:10.1038/s41586-021-03923-3)
Supplement: Supplementary file 4 — Source Data Extended Data Fig. 1 [file 41586_2021_3923_MOESM4_ESM.xls]

## Sheet: Exdended Data Fig. 1a
			time on propane stream / h	propane conversion over oxidatively treated ZnO-S-1_1	propane conversion over reductively treated ZnO-S-1_1
			0.06667	0.0648	0.32593
			0.13333	0.07215	0.31824
			0.2	0.08103	0.31798
			0.26667	0.0975	0.31762
			0.33333	0.11782	0.31778
			0.4	0.13092	0.308
			0.46667	0.14587	0.31045
			0.53333	0.15838	0.31073
			0.6	0.17719	0.31162
			0.66667	0.18716	0.30726
			0.73333	0.19446	0.30062
			0.8	0.2117	0.30265
			0.86667	0.20933	0.30419
			0.93333	0.21774	0.3027
			1	0.22833	0.29834
			1.06667	0.22521	0.28968
			1.13333	0.23301	0.30006
			1.2	0.23224	0.29939
			1.26667	0.23909	0.28865
			1.33333	0.23477	0.29676
			1.4	0.23359	0.29681
			1.46667	0.23931	0.30064

## Sheet: Exdended Data Fig. 1b
			MCM-41					S-2				S-1
			reduction time	r(C3H6) / mmol g-1 min-1				reduction time	r(C3H6) / mmol g-1 min-1			reduction time	r(C3H6) / mmol g-1 min-1
			5 min	0.00498968				5 min	0.022396			5 min	0.0040554
			10min	0.00431719				10min	0.0489524			10min	0.1004
			20min	0.00542568				30min	0.0656336			20min	0.0371927
			30min	0.00498082				50min	0.0798156			30min	0.535153
			50min	0.00546745				60min	0.0925553			50min	0.617774
			60min	0.00498248				120min	0.072238			60min	0.76053
			120min	0.0117046				180min	0.0738029			120min	0.814757
			180min	0.0101468				240min	0.092706			180min	0.810798
			240min	0.0099713								240min	0.879983

## Sheet: Exdended Data Fig. 1c
	XRD
	S-1_1			S-1_2			S-1_3			S-1_4			S-1_5			S-2
	2 theta / ᴼ	Intensity / a.u.		2 theta / ᴼ	Intensity / a.u.		2 theta / ᴼ	Intensity / a.u.		2 theta / ᴼ	Intensity / a.u.		2 theta / ᴼ	Intensity / a.u.		2 theta / ᴼ	Intensity / a.u.
	5.00836	1855.1		5.00836	1184.4		5.00836	1074.55		5.00836	660.308		5.00836	657.911		5.00836	5706.5
	5.02536	1879.09		5.02536	1245.36		5.02536	1141.89		5.02536	583.039		5.02536	603.428		5.02536	5604.27
	5.04236	1829.63		5.04236	1201.46		5.04236	1096.17		5.04236	592.155		5.04236	682.902		5.04236	5546.82
	5.05936	1856.82		5.05936	1229.02		5.05936	1019.39		5.05936	575.016		5.05936	602.865		5.05936	5539.5
	5.07636	1796.28		5.07636	1179.5		5.07636	1138.77		5.07636	609.678		5.07636	564.389		5.07636	5782.63
	5.09336	1876.5		5.09336	1239.47		5.09336	1060.5		5.09336	602.262		5.09336	600.821		5.09336	5709.69
	5.11036	1894.41		5.11036	1173.89		5.11036	1132.95		5.11036	601.82		5.11036	610.163		5.11036	5709.82
	5.12736	1843.49		5.12736	1008.41		5.12736	1074.04		5.12736	601.191		5.12736	611.405		5.12736	5658.27
	5.14436	1858.11		5.14436	1200.82		5.14436	1070.38		5.14436	586.595		5.14436	595.995		5.14436	5633.43
	5.16136	1727.16		5.16136	1106.98		5.16136	1102.89		5.16136	624.548		5.16136	599.685		5.16136	5678.59
	5.17836	1736.14		5.17836	1112.99		5.17836	1063.27		5.17836	576.383		5.17836	597.762		5.17836	5639.98
	5.19536	1762.08		5.19536	1140.25		5.19536	1053.83		5.19536	591.339		5.19536	602.949		5.19536	5663.18
	5.21236	1760.24		5.21236	1103.46		5.21236	1097.91		5.21236	579.041		5.21236	592.157		5.21236	5599.06
	5.22936	1790.86		5.22936	1089.29		5.22936	1003.21		5.22936	559.995		5.22936	598.528		5.22936	5554.38
	5.24636	1805.47		5.24636	1079.1		5.24636	1075.44		5.24636	576.673		5.24636	608.562		5.24636	5640.72
	5.26336	1752.11		5.26336	1117.19		5.26336	1104.39		5.26336	618.245		5.26336	606.125		5.26336	5601.5
	5.28036	1686.93		5.28036	1171.98		5.28036	1068.94		5.28036	616.106		5.28036	590.35		5.28036	5555.42
	5.29736	1718.71		5.29736	1092.73		5.29736	1039.09		5.29736	613.611		5.29736	609.309		5.29736	5581.75
	5.31436	1606.03		5.31436	1098.5		5.31436	1040.31		5.31436	566.063		5.31436	598.8		5.31436	5536.93
	5.33136	1686.99		5.33136	1100.15		5.33136	1102.25		5.33136	597.358		5.33136	556.698		5.33136	5519.63
	5.34836	1723.28		5.34836	1014.92		5.34836	1061.34		5.34836	595.544		5.34836	546.641		5.34836	5525.48
	5.36536	1722.62		5.36536	1037.27		5.36536	1069.3		5.36536	575.515		5.36536	577.435		5.36536	5487.65
	5.38236	1676.94		5.38236	1092.94		5.38236	1059.2		5.38236	563.4		5.38236	586.844		5.38236	5508.74
	5.39936	1687.18		5.39936	1089.85		5.39936	960.75		5.39936	545.125		5.39936	576.552		5.39936	5533.6
	5.41636	1711.23		5.41636	1095.29		5.41636	987.308		5.41636	550.301		5.41636	590.251		5.41636	5509.65
	5.43336	1626.63		5.43336	1093.69		5.43336	1034.25		5.43336	571.792		5.43336	598.542		5.43336	5492.52
	5.45036	1638.61		5.45036	1058.3		5.45036	1063.76		5.45036	581.996		5.45036	575.496		5.45036	5520.19
	5.46736	1679.85		5.46736	1080.15		5.46736	1023.93		5.46736	566.848		5.46736	589.614		5.46736	5502.44
	5.48436	1649.01		5.48436	1062.73		5.48436	1035		5.48436	561.945		5.48436	595.091		5.48436	5555.15
	5.50136	1590.71		5.50136	1026.51		5.50136	1025.51		5.50136	565.213		5.50136	598.439		5.50136	5585.24
	5.51836	1641.03		5.51836	1070.23		5.51836	986.317		5.51836	563.236		5.51836	577.576		5.51836	5534.39
	5.53536	1635.47		5.53536	1060.43		5.53536	977.092		5.53536	550.894		5.53536	550.666		5.53536	5545.84
	5.55236	1581.13		5.55236	1067.98		5.55236	981.674		5.55236	544.188		5.55236	541.833		5.55236	5489.08
	5.56936	1578.47		5.56936	1002.03		5.56936	956.709		5.56936	536.095		5.56936	549.482		5.56936	5470.26
	5.58636	1570.7		5.58636	968.856		5.58636	957.084		5.58636	547.335		5.58636	576.707		5.58636	5491.09
	5.60336	1600.2		5.60336	1007.36		5.60336	978.045		5.60336	543.03		5.60336	567.991		5.60336	5400.1
	5.62036	1581.57		5.62036	1026.95		5.62036	994.914		5.62036	545.685		5.62036	541.112		5.62036	5346.18
	5.63736	1671.03		5.63736	1038		5.63736	1040.09		5.63736	559.33		5.63736	545.697		5.63736	5422.69
	5.65436	1657.86		5.65436	1014.72		5.65436	1017.37		5.65436	545.203		5.65436	576.738		5.65436	5373.62
	5.67136	1597.98		5.67136	1016.81		5.67136	988.36		5.67136	576.56		5.67136	566.352		5.67136	5415.69
	5.68836	1628.7		5.68836	1053.41		5.68836	994.054		5.68836	581.289		5.68836	520.445		5.68836	5466.42
	5.70536	1592.67		5.70536	1038.27		5.70536	1010.87		5.70536	562.95		5.70536	512.144		5.70536	5408.47
	5.72236	1656.96		5.72236	962.318		5.72236	977.201		5.72236	568.414		5.72236	564.988		5.72236	5473.29
	5.73936	1595.78		5.73936	969.708		5.73936	961.736		5.73936	553.941		5.73936	545.244		5.73936	5395.16
	5.75636	1647.18		5.75636	957.323		5.75636	977.842		5.75636	536.897		5.75636	545.83		5.75636	5434.37
	5.77336	1629.34		5.77336	980.193		5.77336	929.586		5.77336	530.709		5.77336	523.093		5.77336	5389.29
	5.79036	1481.2		5.79036	941.229		5.79036	932.848		5.79036	509.741		5.79036	551.253		5.79036	5430.57
	5.80736	1557.08		5.80736	949.192		5.80736	885.062		5.80736	534.427		5.80736	528.97		5.80736	5343.89
	5.82436	1565.17		5.82436	972.957		5.82436	937.811		5.82436	490.463		5.82436	544.386		5.82436	5332.46
	5.84136	1568.29		5.84136	938.264		5.84136	951.722		5.84136	536.282		5.84136	536.404		5.84136	5373.54
	5.85836	1648.84		5.85836	980.628		5.85836	934.734		5.85836	502.614		5.85836	553.164		5.85836	5389.49
	5.87536	1534.71		5.87536	945.395		5.87536	995.732		5.87536	547.6		5.87536	544.861		5.87536	5319
	5.89236	1544.94		5.89236	1007.39		5.89236	962.079		5.89236	538.52		5.89236	538.297		5.89236	5406.68
	5.90936	1441.69		5.90936	1009.3		5.90936	894.382		5.90936	511.137		5.90936	516.804		5.90936	5408.4
	5.92636	1496.2		5.92636	1017.15		5.92636	977.62		5.92636	515.958		5.92636	513.53		5.92636	5437.87
	5.94336	1448.81		5.94336	971.846		5.94336	891.791		5.94336	498.776		5.94336	506.304		5.94336	5376.7
	5.96036	1508.44		5.96036	1007.42		5.96036	915.432		5.96036	530.609		5.96036	488.97		5.96036	5412.54
	5.97736	1464.83		5.97736	1086.69		5.97736	964.962		5.97736	479.802		5.97736	492.004		5.97736	5392.16
	5.99436	1482.14		5.99436	1034.6		5.99436	979.499		5.99436	533.649		5.99436	499.749		5.99436	5409.96
	6.01136	1507.22		6.01136	947.868		6.01136	880.826		6.01136	486.439		6.01136	521.981		6.01136	5400.46
	6.02836	1472.54		6.02836	908.268		6.02836	898.892		6.02836	492.999		6.02836	506.366		6.02836	5416.23
	6.04536	1490.36		6.04536	962.855		6.04536	880.96		6.04536	520.579		6.04536	493.204		6.04536	5312.72
	6.06236	1496.61		6.06236	979.816		6.06236	894.441		6.06236	522.817		6.06236	504.565		6.06236	5276.62
	6.07936	1400.54		6.07936	933.409		6.07936	966.47		6.07936	508.779		6.07936	510.142		6.07936	5296.2
	6.09636	1329.03		6.09636	979.8		6.09636	852.347		6.09636	510.887		6.09636	507.63		6.09636	5356.85
	6.11336	1415.54		6.11336	938.518		6.11336	877.058		6.11336	518.063		6.11336	516.299		6.11336	5332.76
	6.13036	1488.49		6.13036	954.467		6.13036	933.25		6.13036	525.043		6.13036	449.916		6.13036	5397.35
	6.14736	1541.75		6.14736	965.354		6.14736	930.859		6.14736	502.032		6.14736	526.8		6.14736	5253.6
	6.16436	1509.17		6.16436	979.537		6.16436	885.962		6.16436	484.926		6.16436	513.416		6.16436	5283.64
	6.18136	1445.95		6.18136	934.586		6.18136	902.646		6.18136	524.976		6.18136	519.853		6.18136	5223.76
	6.19836	1421.76		6.19836	957.283		6.19836	923.597		6.19836	503.514		6.19836	515.039		6.19836	5341.41
	6.21536	1387.11		6.21536	941.231		6.21536	843.559		6.21536	487.058		6.21536	484.14		6.21536	5376.08
	6.23236	1398.05		6.23236	940.637		6.23236	930.26		6.23236	476.387		6.23236	537.436		6.23236	5318.55
	6.24936	1451.63		6.24936	901.485		6.24936	891.404		6.24936	518.703		6.24936	516.384		6.24936	5339.74
	6.26636	1426.1		6.26636	904.031		6.26636	913.873		6.26636	493.282		6.26636	526.701		6.26636	5386.74
	6.28336	1447.84		6.28336	916.949		6.28336	875.743		6.28336	459.807		6.28336	520.902		6.28336	5383.17
	6.30036	1491.68		6.30036	961.312		6.30036	834.124		6.30036	447.914		6.30036	536.857		6.30036	5330.57
	6.31736	1434.71		6.31736	927.495		6.31736	889.219		6.31736	494.061		6.31736	477.66		6.31736	5274.74
	6.33436	1461.69		6.33436	939.389		6.33436	931.3		6.33436	499.071		6.33436	480.028		6.33436	5229.05
	6.35136	1443.53		6.35136	941.44		6.35136	883.752		6.35136	482.814		6.35136	502.627		6.35136	5238.46
	6.36836	1423.35		6.36836	919.917		6.36836	893.572		6.36836	484.52		6.36836	525.581		6.36836	5297.91
	6.38536	1417.7		6.38536	905.957		6.38536	890.001		6.38536	476.471		6.38536	506.562		6.38536	5304.91
	6.40236	1443.82		6.40236	902.476		6.40236	897.277		6.40236	478.358		6.40236	494.062		6.40236	5279.57
	6.41936	1428.86		6.41936	853.791		6.41936	903.401		6.41936	491.578		6.41936	499.465		6.41936	5271.62
	6.43636	1421.91		6.43636	852.908		6.43636	892.376		6.43636	481.635		6.43636	499.711		6.43636	5286.05
	6.45336	1404.09		6.45336	878.202		6.45336	859.905		6.45336	465.822		6.45336	488.615		6.45336	5278.96
	6.47036	1363.39		6.47036	907.218		6.47036	846.474		6.47036	459.979		6.47036	441.916		6.47036	5313.19
	6.48736	1393.93		6.48736	928.495		6.48736	882.993		6.48736	478.027		6.48736	431.8		6.48736	5328.82
	6.50436	1431.17		6.50436	923.379		6.50436	886.838		6.50436	485.362		6.50436	481.219		6.50436	5298.54
	6.52136	1348.18		6.52136	884.832		6.52136	899.289		6.52136	472.539		6.52136	487.712		6.52136	5288.01
	6.53836	1331.49		6.53836	866.974		6.53836	864.817		6.53836	480.997		6.53836	471.421		6.53836	5248.35
	6.55536	1388.36		6.55536	876.761		6.55536	834.245		6.55536	465.831		6.55536	490.754		6.55536	5149.62
	6.57236	1418.42		6.57236	905.327		6.57236	832.811		6.57236	473.538		6.57236	464.146		6.57236	5252.78
	6.58936	1352.65		6.58936	890.364		6.58936	816.492		6.58936	490.674		6.58936	448.009		6.58936	5311.11
	6.60636	1342.12		6.60636	887.678		6.60636	835.604		6.60636	463.597		6.60636	447.555		6.60636	5290.37
	6.62336	1363.22		6.62336	902.172		6.62336	855.342		6.62336	479.731		6.62336	448.132		6.62336	5291.35
	6.64036	1307.33		6.64036	935.317		6.64036	807.226		6.64036	469.54		6.64036	487.148		6.64036	5231.43
	6.65736	1358.58		6.65736	876.718		6.65736	844.03		6.65736	482.529		6.65736	471.466		6.65736	5251.77
	6.67436	1405.41		6.67436	869.645		6.67436	887.038		6.67436	495.334		6.67436	475.434		6.67436	5308.57
	6.69136	1368.55		6.69136	870.118		6.69136	888.022		6.69136	475.866		6.69136	476.574		6.69136	5347.44
	6.70836	1356.05		6.70836	882.05		6.70836	822.606		6.70836	456.727		6.70836	475.123		6.70836	5283.27
	6.72536	1413.59		6.72536	878.95		6.72536	786.358		6.72536	470.308		6.72536	447.627		6.72536	5214.72
	6.74236	1363.48		6.74236	861.643		6.74236	800.958		6.74236	442.22		6.74236	451.446		6.74236	5267.73
	6.75936	1357.37		6.75936	869.457		6.75936	796.046		6.75936	443.228		6.75936	481.75		6.75936	5277.77
	6.77636	1414.08		6.77636	845.297		6.77636	820.864		6.77636	433.631		6.77636	478.274		6.77636	5270.78
	6.79336	1403		6.79336	843.797		6.79336	823.894		6.79336	451.08		6.79336	486.078		6.79336	5284.55
	6.81036	1447.36		6.81036	857.99		6.81036	795.641		6.81036	455.603		6.81036	442.778		6.81036	5277.95
	6.82736	1466.37		6.82736	814.043		6.82736	805.888		6.82736	448.648		6.82736	442.337		6.82736	5235.97
	6.84436	1361.55		6.84436	863.563		6.84436	804.453		6.84436	470.021		6.84436	443.724		6.84436	5209.56
	6.86136	1444.25		6.86136	889.933		6.86136	872.915		6.86136	487.95		6.86136	439.652		6.86136	5292.09
	6.87836	1422.69		6.87836	896.834		6.87836	882.721		6.87836	443.98		6.87836	446.019		6.87836	5267.5
	6.89536	1391.75		6.89536	840.74		6.89536	883.499		6.89536	448.339		6.89536	470.56		6.89536	5431.76
	6.91236	1457.66		6.91236	939.379		6.91236	816.594		6.91236	464.409		6.91236	472.429		6.91236	5437.02
	6.92936	1467.29		6.92936	922.384		6.92936	812.844		6.92936	428.915		6.92936	475.453		6.92936	5272.97
	6.94636	1397.07		6.94636	927.412		6.94636	859.882		6.94636	476.38		6.94636	481.201		6.94636	5325.56
	6.96336	1377.96		6.96336	906.976		6.96336	843.711		6.96336	470.832		6.96336	445.35		6.96336	5348.15
	6.98036	1465.67		6.98036	883.114		6.98036	928.708		6.98036	455.081		6.98036	472.221		6.98036	5341.91
	6.99736	1480.98		6.99736	901.993		6.99736	882.987		6.99736	476.117		6.99736	479.152		6.99736	5379.33
	7.01436	1482.2		7.01436	885.727		7.01436	910.343		7.01436	472.51		7.01436	494.718		7.01436	5361.9
	7.03136	1468.7		7.03136	919.437		7.03136	881.639		7.03136	495.013		7.03136	473.427		7.03136	5341.32
	7.04836	1412.25		7.04836	989.679		7.04836	936.385		7.04836	514.5		7.04836	493.38		7.04836	5359.2
	7.06536	1456.31		7.06536	970.397		7.06536	894.931		7.06536	463.412		7.06536	494.48		7.06536	5460.03
	7.08236	1502.89		7.08236	958.945		7.08236	931.92		7.08236	501.317		7.08236	494.535		7.08236	5453.5
	7.09936	1504.06		7.09936	973.243		7.09936	917.931		7.09936	516.187		7.09936	507.94		7.09936	5419.71
	7.11636	1492.34		7.11636	959.136		7.11636	958.739		7.11636	509.583		7.11636	494.387		7.11636	5474.72
	7.13336	1518.92		7.13336	1044.82		7.13336	1020.16		7.13336	504.045		7.13336	499.686		7.13336	5510.82
	7.15036	1622.55		7.15036	1087.83		7.15036	1001.83		7.15036	529.324		7.15036	491.783		7.15036	5514
	7.16736	1511.47		7.16736	1035.18		7.16736	997.056		7.16736	513.888		7.16736	537.589		7.16736	5557.85
	7.18436	1618.59		7.18436	1055.01		7.18436	1048.02		7.18436	528.16		7.18436	501.145		7.18436	5545.72
	7.20136	1681.77		7.20136	1030.16		7.20136	1064.11		7.20136	514.324		7.20136	527.487		7.20136	5572.23
	7.21836	1728.31		7.21836	1024.37		7.21836	1061.99		7.21836	487.154		7.21836	525.715		7.21836	5577.65
	7.23536	1662.03		7.23536	1092.21		7.23536	1092.94		7.23536	538.464		7.23536	513.696		7.23536	5589.75
	7.25236	1671.08		7.25236	1075.19		7.25236	1070.2		7.25236	549.023		7.25236	515.66		7.25236	5700.43
	7.26936	1699.01		7.26936	1129.25		7.26936	1138.51		7.26936	563.272		7.26936	547.421		7.26936	5624.12
	7.28636	1749.38		7.28636	1127.34		7.28636	1180.68		7.28636	566.706		7.28636	547.799		7.28636	5674.67
	7.30336	1889.76		7.30336	1158.72		7.30336	1136.79		7.30336	575.984		7.30336	556.251		7.30336	5687.43
	7.32036	1841.68		7.32036	1161.04		7.32036	1144.15		7.32036	609.56		7.32036	590.081		7.32036	5740.61
	7.33736	1816.8		7.33736	1197.21		7.33736	1160.46		7.33736	613.763		7.33736	597.076		7.33736	5793.43
	7.35436	1860.52		7.35436	1257.32		7.35436	1165.44		7.35436	613.418		7.35436	604.815		7.35436	5864.81
	7.37136	1871.1		7.37136	1351.85		7.37136	1226.43		7.37136	644.449		7.37136	623.066		7.37136	5871.9
	7.38836	1948.69		7.38836	1384.49		7.38836	1272.8		7.38836	647.782		7.38836	632.186		7.38836	5922.26
	7.40536	2047.63		7.40536	1413.51		7.40536	1344.5		7.40536	670.928		7.40536	672.792		7.40536	6014.97
	7.42236	2120.32		7.42236	1420.12		7.42236	1411.6		7.42236	715.039		7.42236	685.073		7.42236	6114.71
	7.43936	2257.58		7.43936	1467.41		7.43936	1514.81		7.43936	736.064		7.43936	680.801		7.43936	6112.68
	7.45636	2274.59		7.45636	1512.02		7.45636	1535.5		7.45636	725.571		7.45636	707.164		7.45636	6157.78
	7.47336	2309.28		7.47336	1576.53		7.47336	1528.84		7.47336	735.267		7.47336	761.357		7.47336	6278.46
	7.49036	2417.28		7.49036	1647.22		7.49036	1645.8		7.49036	791.948		7.49036	743.532		7.49036	6391.35
	7.50736	2578.75		7.50736	1737.15		7.50736	1785.43		7.50736	829.622		7.50736	747.633		7.50736	6476.04
	7.52436	2709.77		7.52436	1850.9		7.52436	1860.71		7.52436	881.928		7.52436	823.664		7.52436	6540.15
	7.54136	2830.29		7.54136	1904.84		7.54136	1936.37		7.54136	929.406		7.54136	865.355		7.54136	6577.96
	7.55836	2974.21		7.55836	1953.32		7.55836	1958.18		7.55836	955.478		7.55836	886.722		7.55836	6667.77
	7.57536	3057.05		7.57536	2095.26		7.57536	2109.24		7.57536	985.612		7.57536	930.513		7.57536	6810.12
	7.59236	3282.84		7.59236	2172.54		7.59236	2248.88		7.59236	1075.02		7.59236	1001.22		7.59236	6987.28
	7.60936	3538.16		7.60936	2345.25		7.60936	2356.54		7.60936	1128.9		7.60936	1047.81		7.60936	7110.63
	7.62636	3637.69		7.62636	2516.97		7.62636	2594.7		7.62636	1177.42		7.62636	1098.72		7.62636	7255.84
	7.64336	3891.69		7.64336	2692.51		7.64336	2803.4		7.64336	1235.01		7.64336	1184.71		7.64336	7453.19
	7.66036	4213.89		7.66036	2809.81		7.66036	3002.65		7.66036	1353.54		7.66036	1241.18		7.66036	7565.49
	7.67736	4526.96		7.67736	3043.18		7.67736	3082.38		7.67736	1442.32		7.67736	1329.17		7.67736	7706.44
	7.69436	4779.81		7.69436	3334.51		7.69436	3413.2		7.69436	1539.77		7.69436	1376.09		7.69436	7967.67
	7.71136	5110.33		7.71136	3548.85		7.71136	3657.27		7.71136	1647.53		7.71136	1497.31		7.71136	8222.26
	7.72836	5304.81		7.72836	3791.45		7.72836	3838.62		7.72836	1774.57		7.72836	1591.31		7.72836	8520.68
	7.74536	5848.69		7.74536	3963.41		7.74536	4220.38		7.74536	1921.84		7.74536	1710.99		7.74536	8798.48
	7.76236	6250.6		7.76236	4330.69		7.76236	4612.31		7.76236	2044.85		7.76236	1842.93		7.76236	9079.48
	7.77936	6923.31		7.77936	4746.53		7.77936	4866.76		7.77936	2270.62		7.77936	1999.17		7.77936	9339.7
	7.79636	7491.46		7.79636	5122.66		7.79636	5440.85		7.79636	2482.22		7.79636	2130.74		7.79636	9675.06
	7.81336	8060.65		7.81336	5530.81		7.81336	5872.78		7.81336	2689.89		7.81336	2351.88		7.81336	10227.1
	7.83036	8996.85		7.83036	6062.88		7.83036	6566.71		7.83036	2964.37		7.83036	2587.62		7.83036	10605.5
	7.84736	9841.84		7.84736	6646.69		7.84736	7169.02		7.84736	3419.13		7.84736	2825.84		7.84736	11012.6
	7.86436	10820.9		7.86436	7373.15		7.86436	8044.1		7.86436	3688.38		7.86436	3188.38		7.86436	11707.6
	7.88136	11806.2		7.88136	8108.4		7.88136	9219.3		7.88136	4393.28		7.88136	3678.01		7.88136	12320.1
	7.89836	13333.5		7.89836	9331.51		7.89836	10908		7.89836	5136.25		7.89836	4364.84		7.89836	13197.1
	7.91536	14863.2		7.91536	10748.2		7.91536	12602.4		7.91536	6327.19		7.91536	5225.45		7.91536	14042.1
	7.93236	16305.9		7.93236	12208.3		7.93236	15389.7		7.93236	7563.29		7.93236	6551.95		7.93236	14457.8
	7.94936	17576.9		7.94936	14512		7.94936	18290.2		7.94936	7757.37		7.94936	7153.88		7.94936	15313.3
	7.96636	17661.2		7.96636	16688.8		7.96636	19870		7.96636	5871.19		7.96636	5893.07		7.96636	16007.5
	7.98336	17156.5		7.98336	17426.1		7.98336	17595		7.98336	3826.55		7.98336	3729.59		7.98336	15695.4
	8.00036	15797.6		8.00036	15251.8		8.00036	12085.1		8.00036	2875.32		8.00036	2672.29		8.00036	14509.9
	8.01736	12936.5		8.01736	11506.8		8.01736	7048.21		8.01736	2337.62		8.01736	2502.84		8.01736	12843.5
	8.03436	10440.9		8.03436	7601.6		8.03436	3779.75		8.03436	1704.52		8.03436	1984.41		8.03436	11060.8
	8.05136	7921.1		8.05136	4907.19		8.05136	2382.25		8.05136	1089.8		8.05136	1335.41		8.05136	9930.42
	8.06836	6078.26		8.06836	3284.09		8.06836	1824.37		8.06836	770.032		8.06836	815.649		8.06836	8853.3
	8.08536	4693.29		8.08536	2386.19		8.08536	1494.72		8.08536	656.224		8.08536	665.865		8.08536	8097.05
	8.10236	3752.43		8.10236	1961.04		8.10236	1271.82		8.10236	599.667		8.10236	635.404		8.10236	7570.75
	8.11936	3312		8.11936	1669.47		8.11936	1273.58		8.11936	586.118		8.11936	592.164		8.11936	7162.02
	8.13636	2955.32		8.13636	1520.78		8.13636	1155.09		8.13636	595.475		8.13636	567.871		8.13636	6957.99
	8.15336	2730.76		8.15336	1361.92		8.15336	1137.02		8.15336	623.438		8.15336	558.357		8.15336	6781.68
	8.17036	2519.54		8.17036	1331.48		8.17036	1110.46		8.17036	575.608		8.17036	575.223		8.17036	6573.52
	8.18736	2438.43		8.18736	1297.75		8.18736	1086.56		8.18736	575.041		8.18736	587.054		8.18736	6538.34
	8.20436	2208.09		8.20436	1263.75		8.20436	1086.58		8.20436	609.352		8.20436	595.082		8.20436	6492.05
	8.22136	2232.06		8.22136	1267.26		8.22136	1118.64		8.22136	613.719		8.22136	594.89		8.22136	6409.56
	8.23836	2082.65		8.23836	1200.55		8.23836	1147.08		8.23836	639.352		8.23836	615.87		8.23836	6349
	8.25536	2071.73		8.25536	1210.93		8.25536	1145.22		8.25536	641.594		8.25536	642.905		8.25536	6365.18
	8.27236	2045.31		8.27236	1161.22		8.27236	1156.17		8.27236	628.747		8.27236	675.556		8.27236	6382.42
	8.28936	2048.68		8.28936	1153.21		8.28936	1097.11		8.28936	643.425		8.28936	693.045		8.28936	6334.93
	8.30636	2077.37		8.30636	1185.99		8.30636	1108.18		8.30636	711.204		8.30636	699.195		8.30636	6286.53
	8.32336	2082.38		8.32336	1185.15		8.32336	1172.14		8.32336	730.123		8.32336	730.621		8.32336	6304.56
	8.34036	2020.77		8.34036	1273.47		8.34036	1190.29		8.34036	741.453		8.34036	752.614		8.34036	6322.1
	8.35736	1987.05		8.35736	1259.98		8.35736	1207.31		8.35736	760.879		8.35736	790.419		8.35736	6384.94
	8.37436	2064.22		8.37436	1272.18		8.37436	1260.91		8.37436	781.725		8.37436	822.224		8.37436	6408.83
	8.39136	2146.09		8.39136	1289.12		8.39136	1306.15		8.39136	837.481		8.39136	870.08		8.39136	6401.77
	8.40836	2209.67		8.40836	1359.93		8.40836	1320.81		8.40836	887.646		8.40836	931.251		8.40836	6499.57
	8.42536	2185.2		8.42536	1376.18		8.42536	1391.46		8.42536	932.906		8.42536	973.504		8.42536	6572.91
	8.44236	2261.39		8.44236	1379.58		8.44236	1465.44		8.44236	1002.23		8.44236	1035.61		8.44236	6589.79
	8.45936	2337.36		8.45936	1465.32		8.45936	1551.48		8.45936	1056.15		8.45936	1089.58		8.45936	6644.26
	8.47636	2382.77		8.47636	1574.11		8.47636	1605.19		8.47636	1139.58		8.47636	1167.54		8.47636	6728.07
	8.49336	2535.29		8.49336	1574.65		8.49336	1621.54		8.49336	1227.28		8.49336	1271.36		8.49336	6747.74
	8.51036	2658.39		8.51036	1615.33		8.51036	1673.99		8.51036	1324.57		8.51036	1385.74		8.51036	6776.72
	8.52736	2787.7		8.52736	1698.36		8.52736	1767.3		8.52736	1423.88		8.52736	1545.14		8.52736	6890.84
	8.54436	2867.8		8.54436	1832.4		8.54436	1885.05		8.54436	1556.4		8.54436	1659.3		8.54436	7018.66
	8.56136	3020.39		8.56136	1955.69		8.56136	2056.67		8.56136	1727.72		8.56136	1756.37		8.56136	7207.45
	8.57836	3275.03		8.57836	2095.65		8.57836	2216.51		8.57836	1883.54		8.57836	1907.8		8.57836	7299.35
	8.59536	3439.05		8.59536	2199.34		8.59536	2411.84		8.59536	1983.39		8.59536	2131.34		8.59536	7428.54
	8.61236	3563.77		8.61236	2307.63		8.61236	2526.45		8.61236	2208.91		8.61236	2350.63		8.61236	7494.58
	8.62936	3801.55		8.62936	2546.46		8.62936	2597.05		8.62936	2500.23		8.62936	2544.45		8.62936	7797.29
	8.64636	4071.04		8.64636	2680.5		8.64636	2871.32		8.64636	2700.3		8.64636	2825.81		8.64636	8014.05
	8.66336	4337.98		8.66336	2898.66		8.66336	3129.54		8.66336	2975.39		8.66336	3128.88		8.66336	8152.15
	8.68036	4762.8		8.68036	3108.97		8.68036	3444.07		8.68036	3333.52		8.68036	3495.02		8.68036	8485.42
	8.69736	5036.58		8.69736	3459.24		8.69736	3724.35		8.69736	3640.6		8.69736	3929.29		8.69736	8619.27
	8.71436	5529.08		8.71436	3722.33		8.71436	4223.31		8.71436	4127.15		8.71436	4357.63		8.71436	8936.54
	8.73136	6138.55		8.73136	4101.11		8.73136	4765.5		8.73136	4767.71		8.73136	4967.33		8.73136	9291.15
	8.74836	6767.79		8.74836	4518.15		8.74836	5352.92		8.74836	5364.74		8.74836	5633.68		8.74836	9733.17
	8.76536	7576.61		8.76536	5052.59		8.76536	6071.36		8.76536	6326.47		8.76536	6684.52		8.76536	10060
	8.78236	8309.82		8.78236	5588.72		8.78236	6967.99		8.78236	7639.66		8.78236	8013.61		8.78236	10390.8
	8.79936	8923.71		8.79936	6367.54		8.79936	8229.92		8.79936	8910.26		8.79936	9378.5		8.79936	10707.4
	8.81636	9808.22		8.81636	7490.86		8.81636	9307.53		8.81636	9113.92		8.81636	10013.1		8.81636	11207.4
	8.83336	10270.1		8.83336	8294.31		8.83336	9695.19		8.83336	9002.5		8.83336	9882.21		8.83336	11571.8
	8.85036	10400.3		8.85036	8347.44		8.85036	8611.96		8.85036	9302.34		8.85036	10479.7		8.85036	11761
	8.86736	10044.2		8.86736	7958.28		8.86736	7539.08		8.86736	11310.7		8.86736	12747.6		8.86736	11656
	8.88436	9397.54		8.88436	7020.62		8.88436	7236.77		8.88436	14773.8		8.88436	16695.2		8.88436	11448.2
	8.90136	8825.99		8.90136	6854.02		8.90136	7756		8.90136	18197.7		8.90136	22342.7		8.90136	11032.3
	8.91836	8414.65		8.91836	6552.45		8.91836	7729.94		8.91836	15207		8.91836	21813.9		8.91836	10500.1
	8.93536	7189.55		8.93536	6510.18		8.93536	6333.02		8.93536	8354.91		8.93536	12900.9		8.93536	9890.78
	8.95236	6436.35		8.95236	5448.38		8.95236	4395.44		8.95236	3349.85		8.95236	5222.3		8.95236	9536.17
	8.96936	5597.03		8.96936	4177.9		8.96936	2914.71		8.96936	1763.1		8.96936	2043.96		8.96936	8868.81
	8.98636	5302.89		8.98636	3187.93		8.98636	2211.2		8.98636	1447.87		8.98636	1537.07		8.98636	8316.98
	9.00336	4367.54		9.00336	2496.17		9.00336	2062.41		9.00336	1302.7		9.00336	1407.7		9.00336	8108.99
	9.02036	3802.38		9.02036	2276.2		9.02036	2115.14		9.02036	1337.3		9.02036	1351.27		9.02036	7527.43
	9.03736	3701.92		9.03736	2169.18		9.03736	2195.15		9.03736	1441.83		9.03736	1439.58		9.03736	7392.4
	9.05436	3513.39		9.05436	2198.82		9.05436	2392.96		9.05436	1540.97		9.05436	1540.49		9.05436	6925.08
	9.07136	3469.24		9.07136	2366.78		9.07136	2625.99		9.07136	1676.47		9.07136	1709.94		9.07136	6739.83
	9.08836	3485.08		9.08836	2513.2		9.08836	2939.08		9.08836	1698.12		9.08836	1725.64		9.08836	6580.1
	9.10536	3529.1		9.10536	2779.55		9.10536	3199.54		9.10536	1523.33		9.10536	1476.06		9.10536	6449.98
	9.12236	3565.04		9.12236	2949.15		9.12236	3342.87		9.12236	1355.88		9.12236	1321.41		9.12236	6392.36
	9.13936	3361.35		9.13936	2987.2		9.13936	2948.46		9.13936	1296.15		9.13936	1357.71		9.13936	6184.97
	9.15636	3077.8		9.15636	2638.18		9.15636	2194.22		9.15636	1077.14		9.15636	1254.82		9.15636	6089.88
	9.17336	2812.07		9.17336	2091.12		9.17336	1524.83		9.17336	789.973		9.17336	950.003		9.17336	6041.86
	9.19036	2483.1		9.19036	1560.03		9.19036	1142.84		9.19036	621.349		9.19036	703.027		9.19036	5876.06
	9.20736	2202.58		9.20736	1302.88		9.20736	946.347		9.20736	545.665		9.20736	588.343		9.20736	5910.62
	9.22436	1985.34		9.22436	1085.65		9.22436	845.996		9.22436	497.499		9.22436	539.303		9.22436	5870.11
	9.24136	1679.51		9.24136	985.317		9.24136	748.086		9.24136	481.607		9.24136	490.889		9.24136	5766.7
	9.25836	1597.3		9.25836	917.122		9.25836	760.02		9.25836	470.188		9.25836	473.306		9.25836	5679.19
	9.27536	1480.97		9.27536	919.715		9.27536	798.675		9.27536	465.268		9.27536	462.882		9.27536	5606.46
	9.29236	1430.24		9.29236	849.943		9.29236	774.481		9.29236	475.163		9.29236	465.604		9.29236	5635.33
	9.30936	1421.46		9.30936	804.745		9.30936	727.171		9.30936	458.074		9.30936	460.441		9.30936	5615.05
	9.32636	1338.24		9.32636	785.585		9.32636	718.765		9.32636	443.291		9.32636	467.778		9.32636	5535.02
	9.34336	1257.72		9.34336	755.944		9.34336	734.25		9.34336	434.485		9.34336	447.613		9.34336	5575.04
	9.36036	1262.6		9.36036	748.915		9.36036	713.58		9.36036	442.339		9.36036	460.431		9.36036	5511.94
	9.37736	1238.3		9.37736	728.273		9.37736	678.009		9.37736	434.438		9.37736	444.357		9.37736	5459.39
	9.39436	1191.36		9.39436	730.919		9.39436	692.176		9.39436	426.034		9.39436	434.412		9.39436	5446.54
	9.41136	1199.87		9.41136	729.966		9.41136	691.569		9.41136	436.385		9.41136	438.778		9.41136	5408.43
	9.42836	1186.68		9.42836	724.334		9.42836	705.652		9.42836	439.174		9.42836	424.84		9.42836	5399.24
	9.44536	1145.75		9.44536	705.788		9.44536	727.507		9.44536	436.744		9.44536	425.418		9.44536	5392.09
	9.46236	1181.4		9.46236	711.67		9.46236	699.95		9.46236	419.839		9.46236	437.619		9.46236	5363.32
	9.47936	1213.93		9.47936	703.433		9.47936	687.524		9.47936	400.515		9.47936	428.097		9.47936	5351.62
	9.49636	1157.66		9.49636	694.005		9.49636	661.997		9.49636	405.548		9.49636	423.406		9.49636	5286.94
	9.51336	1098.22		9.51336	718.253		9.51336	694.966		9.51336	402.854		9.51336	429.793		9.51336	5252.27
	9.53036	1045.78		9.53036	717.371		9.53036	711.558		9.53036	413.45		9.53036	425.126		9.53036	5255.79
	9.54736	1040.58		9.54736	699.701		9.54736	681.974		9.54736	417.18		9.54736	419.031		9.54736	5241.46
	9.56436	1047.41		9.56436	700.604		9.56436	673.73		9.56436	401.016		9.56436	425.81		9.56436	5286.43
	9.58136	1044.05		9.58136	649.084		9.58136	645.176		9.58136	408.377		9.58136	424.18		9.58136	5264.62
	9.59836	1112.57		9.59836	635.878		9.59836	653.245		9.59836	396.205		9.59836	399.756		9.59836	5185.05
	9.61536	1083.54		9.61536	661.237		9.61536	668.564		9.61536	432.118		9.61536	394.126		9.61536	5157.41
	9.63236	1036.12		9.63236	685.052		9.63236	690.454		9.63236	414.807		9.63236	396.445		9.63236	5195.98
	9.64936	1014.7		9.64936	668.707		9.64936	699.769		9.64936	379.954		9.64936	397.274		9.64936	5158.81
	9.66636	1006.16		9.66636	696.75		9.66636	697.608		9.66636	398.25		9.66636	411.247		9.66636	5132.36
	9.68336	1049.42		9.68336	677.427		9.68336	677.192		9.68336	382.252		9.68336	420.768		9.68336	5134.65
	9.70036	1015.02		9.70036	645.887		9.70036	662.709		9.70036	414.834		9.70036	413.158		9.70036	5134.45
	9.71736	1004.83		9.71736	680.096		9.71736	647.26		9.71736	401.776		9.71736	382.655		9.71736	5056.74
	9.73436	1020.53		9.73436	703.359		9.73436	647.786		9.73436	396.816		9.73436	409.286		9.73436	5058.08
	9.75136	985.233		9.75136	707.897		9.75136	661.351		9.75136	416.444		9.75136	399.876		9.75136	5099.46
	9.76836	1059.84		9.76836	670.298		9.76836	650.267		9.76836	410.239		9.76836	406.762		9.76836	5066.57
	9.78536	1061.74		9.78536	674.245		9.78536	713.137		9.78536	418.658		9.78536	407.724		9.78536	5077.1
	9.80236	976.519		9.80236	710.79		9.80236	675.046		9.80236	426.214		9.80236	376.993		9.80236	5074.33
	9.81936	991.255		9.81936	743.797		9.81936	700.409		9.81936	439.477		9.81936	459.587		9.81936	5072.94
	9.83636	1034.04		9.83636	730.42		9.83636	740.283		9.83636	462.492		9.83636	446.392		9.83636	5055.72
	9.85336	1056.74		9.85336	698.443		9.85336	796.32		9.85336	477.49		9.85336	490.002		9.85336	4982.45
	9.87036	1056.59		9.87036	773.163		9.87036	820.348		9.87036	451.421		9.87036	462.626		9.87036	5005.97
	9.88736	1054.78		9.88736	743.695		9.88736	758.115		9.88736	424.545		9.88736	463.441		9.88736	5030.64
	9.90436	1000.88		9.90436	728.176		9.90436	744.278		9.90436	362.977		9.90436	401.233		9.90436	5092.67
	9.92136	1014.73		9.92136	694.54		9.92136	690.64		9.92136	351.263		9.92136	360.543		9.92136	5002.14
	9.93836	919.358		9.93836	711.051		9.93836	648.438		9.93836	334.977		9.93836	354.34		9.93836	4912.57
	9.95536	968.741		9.95536	594.986		9.95536	612.446		9.95536	343.33		9.95536	363.511		9.95536	5004.91
	9.97236	951.408		9.97236	614.382		9.97236	608.502		9.97236	341.466		9.97236	329.765		9.97236	4946.89
	9.98936	912.335		9.98936	607.426		9.98936	589.494		9.98936	337.914		9.98936	347.646		9.98936	4971.78
	10.0064	866.901		10.0064	551.766		10.0064	618.005		10.0064	329.121		10.0064	354.237		10.0064	5017.89
	10.0234	879.371		10.0234	612.287		10.0234	587.054		10.0234	349.642		10.0234	328.785		10.0234	4955.78
	10.0404	886.83		10.0404	597.589		10.0404	563.423		10.0404	342.052		10.0404	353.559		10.0404	4950.97
	10.0574	902.97		10.0574	566.562		10.0574	555.06		10.0574	357.23		10.0574	349.843		10.0574	4973.34
	10.0744	889.643		10.0744	564.149		10.0744	556.987		10.0744	349.303		10.0744	335.621		10.0744	4916.73
	10.0914	877.912		10.0914	586.091		10.0914	545.26		10.0914	349.273		10.0914	349.979		10.0914	4974.96
	10.1084	891.472		10.1084	571.672		10.1084	512.98		10.1084	336.159		10.1084	331.858		10.1084	4977.85
	10.1254	856.28		10.1254	594.758		10.1254	537.569		10.1254	329.083		10.1254	359.562		10.1254	4961.66
	10.1424	814.893		10.1424	620.825		10.1424	534.016		10.1424	346.96		10.1424	349.793		10.1424	4923.02
	10.1594	846.23		10.1594	574.315		10.1594	529.734		10.1594	344.726		10.1594	339.028		10.1594	4954.14
	10.1764	843.062		10.1764	576.987		10.1764	536.814		10.1764	352.073		10.1764	337.627		10.1764	4905.64
	10.1934	843.249		10.1934	553.106		10.1934	556.87		10.1934	323.214		10.1934	347.154		10.1934	4907.31
	10.2104	832.302		10.2104	585.774		10.2104	560.958		10.2104	327.022		10.2104	311.877		10.2104	4903.26
	10.2274	792.999		10.2274	571.148		10.2274	559.135		10.2274	339.722		10.2274	315.509		10.2274	4874.12
	10.2444	796.347		10.2444	535.857		10.2444	561.512		10.2444	329.806		10.2444	312.674		10.2444	4860.6
	10.2614	822.442		10.2614	571.067		10.2614	557.954		10.2614	323.904		10.2614	325.472		10.2614	4847.24
	10.2784	836.843		10.2784	565.368		10.2784	542.12		10.2784	313.647		10.2784	317.234		10.2784	4870.88
	10.2954	851.193		10.2954	589.136		10.2954	555.159		10.2954	312.281		10.2954	313.978		10.2954	4889.41
	10.3124	839.911		10.3124	586.225		10.3124	544.652		10.3124	307.629		10.3124	309.668		10.3124	4916.54
	10.3294	849.864		10.3294	547.383		10.3294	542.548		10.3294	301.582		10.3294	318.756		10.3294	4875.47
	10.3464	835.951		10.3464	523.99		10.3464	537.105		10.3464	299.932		10.3464	324.06		10.3464	4825.85
	10.3634	811.453		10.3634	550.235		10.3634	541.01		10.3634	294.315		10.3634	319.891		10.3634	4816.65
	10.3804	781.446		10.3804	574.738		10.3804	553.214		10.3804	308.011		10.3804	316.668		10.3804	4851.27
	10.3974	773.309		10.3974	554.079		10.3974	584.489		10.3974	320.767		10.3974	311.468		10.3974	4851.55
	10.4144	822.232		10.4144	537.002		10.4144	560.994		10.4144	311.339		10.4144	315.239		10.4144	4851.7
	10.4314	812.173		10.4314	556.247		10.4314	528.097		10.4314	302.379		10.4314	310.551		10.4314	4860.5
	10.4484	768.534		10.4484	558.435		10.4484	557.264		10.4484	314.707		10.4484	308.592		10.4484	4812.54
	10.4654	777.261		10.4654	545.501		10.4654	565.317		10.4654	312.617		10.4654	311.535		10.4654	4796.05
	10.4824	762.602		10.4824	523.419		10.4824	531.6		10.4824	309.321		10.4824	305.074		10.4824	4812.74
	10.4994	768.647		10.4994	497.193		10.4994	495.808		10.4994	313.989		10.4994	309.226		10.4994	4783.04
	10.5164	790.94		10.5164	520.58		10.5164	500.053		10.5164	315.257		10.5164	291.69		10.5164	4785.15
	10.5334	776.922		10.5334	524.793		10.5334	534.875		10.5334	319.392		10.5334	296.439		10.5334	4800.53
	10.5504	760.677		10.5504	545.072		10.5504	518.606		10.5504	320.632		10.5504	312.995		10.5504	4785.36
	10.5674	779.536		10.5674	560.728		10.5674	513.293		10.5674	317.531		10.5674	326.454		10.5674	4820.7
	10.5844	778.097		10.5844	559.798		10.5844	527.003		10.5844	295.183		10.5844	327.929		10.5844	4839.41
	10.6014	759.954		10.6014	521.077		10.6014	566.781		10.6014	277.927		10.6014	306.711		10.6014	4775.28
	10.6184	796.62		10.6184	513.93		10.6184	533.879		10.6184	288.343		10.6184	296.059		10.6184	4765.67
	10.6354	798.888		10.6354	515.856		10.6354	549.468		10.6354	318.965		10.6354	304.255		10.6354	4778.52
	10.6524	762.887		10.6524	495.556		10.6524	524.372		10.6524	311.263		10.6524	294.96		10.6524	4787.02
	10.6694	735.15		10.6694	503.641		10.6694	512.5		10.6694	303.828		10.6694	310.826		10.6694	4769.77
	10.6864	743.449		10.6864	500.703		10.6864	512.611		10.6864	296.135		10.6864	297.191		10.6864	4772.85
	10.7034	759.035		10.7034	521.358		10.7034	493.367		10.7034	304.223		10.7034	283.721		10.7034	4770.29
	10.7204	738.594		10.7204	517.844		10.7204	505.69		10.7204	295.761		10.7204	299.426		10.7204	4754.35
	10.7374	777.09		10.7374	488.762		10.7374	498.51		10.7374	294.06		10.7374	306.995		10.7374	4759.09
	10.7544	761.182		10.7544	528.516		10.7544	514.181		10.7544	299.056		10.7544	282.434		10.7544	4801.17
	10.7714	738.124		10.7714	538.861		10.7714	489.851		10.7714	301.003		10.7714	298.77		10.7714	4764.74
	10.7884	748.71		10.7884	510.003		10.7884	534.085		10.7884	283.723		10.7884	273.148		10.7884	4774.88
	10.8054	734.755		10.8054	484.468		10.8054	484.151		10.8054	274.883		10.8054	285.954		10.8054	4758.47
	10.8224	743.912		10.8224	507.278		10.8224	506.856		10.8224	290.889		10.8224	305.78		10.8224	4777.33
	10.8394	728.556		10.8394	536.477		10.8394	537.333		10.8394	269.045		10.8394	300.957		10.8394	4752.66
	10.8564	733.505		10.8564	495.169		10.8564	512.629		10.8564	286.11		10.8564	301.564		10.8564	4795.4
	10.8734	694.569		10.8734	541.404		10.8734	501.419		10.8734	315.491		10.8734	296.409		10.8734	4779.91
	10.8904	741.58		10.8904	489.513		10.8904	518.267		10.8904	302.137		10.8904	327.053		10.8904	4746.71
	10.9074	756.894		10.9074	479.339		10.9074	485.878		10.9074	306.837		10.9074	305.312		10.9074	4749.23
	10.9244	760.108		10.9244	520.821		10.9244	468.053		10.9244	314.783		10.9244	286.046		10.9244	4750.65
	10.9414	751.767		10.9414	526.369		10.9414	506.356		10.9414	324.961		10.9414	329.544		10.9414	4693.19
	10.9584	728.342		10.9584	497.011		10.9584	510.978		10.9584	302.707		10.9584	329.851		10.9584	4731.61
	10.9754	709.723		10.9754	491.001		10.9754	512.34		10.9754	334.216		10.9754	335.61		10.9754	4754.2
	10.9924	740.417		10.9924	465.863		10.9924	520.272		10.9924	315.611		10.9924	342.049		10.9924	4747.78
	11.0094	722.737		11.0094	478.422		11.0094	549.929		11.0094	339.421		11.0094	334.367		11.0094	4737.92
	11.0264	772.725		11.0264	483.205		11.0264	542.774		11.0264	316.628		11.0264	340.189		11.0264	4766.31
	11.0434	774.435		11.0434	527.887		11.0434	524.868		11.0434	305.092		11.0434	322.457		11.0434	4692.24
	11.0604	734.475		11.0604	510.637		11.0604	518.944		11.0604	310.844		11.0604	286.228		11.0604	4697.89
	11.0774	695.523		11.0774	515.222		11.0774	504.419		11.0774	290.579		11.0774	287.305		11.0774	4692.58
	11.0944	710.812		11.0944	516.851		11.0944	523.896		11.0944	278.913		11.0944	268.044		11.0944	4688.87
	11.1114	681.917		11.1114	508.362		11.1114	480.491		11.1114	266.603		11.1114	273.356		11.1114	4686.89
	11.1284	748.526		11.1284	498.432		11.1284	501.238		11.1284	263.643		11.1284	273.118		11.1284	4749.15
	11.1454	717.257		11.1454	485.974		11.1454	512.494		11.1454	279.833		11.1454	257.212		11.1454	4712.72
	11.1624	701.117		11.1624	462.643		11.1624	466.541		11.1624	262.021		11.1624	260.103		11.1624	4700.41
	11.1794	711.387		11.1794	452.075		11.1794	469.02		11.1794	253.785		11.1794	265.544		11.1794	4707.98
	11.1964	669.832		11.1964	471.81		11.1964	480.693		11.1964	255.053		11.1964	301.633		11.1964	4736.44
	11.2134	674.32		11.2134	442.619		11.2134	452.107		11.2134	271.244		11.2134	276.111		11.2134	4732.12
	11.2304	687.759		11.2304	445.91		11.2304	473.371		11.2304	263.014		11.2304	263.123		11.2304	4705.48
	11.2474	685.795		11.2474	455.545		11.2474	454.048		11.2474	262.933		11.2474	270.388		11.2474	4693.59
	11.2644	708.923		11.2644	479.232		11.2644	483.252		11.2644	259.884		11.2644	277.054		11.2644	4712.44
	11.2814	691.073		11.2814	494.092		11.2814	495.74		11.2814	269.479		11.2814	265.633		11.2814	4737.41
	11.2984	685.682		11.2984	483.38		11.2984	464.699		11.2984	273.892		11.2984	269.208		11.2984	4712.92
	11.3154	655.208		11.3154	462.39		11.3154	446.934		11.3154	295.858		11.3154	264.299		11.3154	4685.25
	11.3324	661.371		11.3324	456.969		11.3324	446.339		11.3324	285.877		11.3324	274.186		11.3324	4699.09
	11.3494	664.502		11.3494	465.696		11.3494	457.849		11.3494	269.648		11.3494	272.591		11.3494	4713.34
	11.3664	660.278		11.3664	483.596		11.3664	465.565		11.3664	285.653		11.3664	267.7		11.3664	4719.42
	11.3834	646.835		11.3834	448.197		11.3834	463.867		11.3834	284.691		11.3834	270.036		11.3834	4715.12
	11.4004	643.58		11.4004	422.5		11.4004	471.728		11.4004	266.448		11.4004	274.193		11.4004	4698.04
	11.4174	654.257		11.4174	440.482		11.4174	465.824		11.4174	262.707		11.4174	271.532		11.4174	4704.77
	11.4344	650.638		11.4344	467.037		11.4344	466.657		11.4344	252.719		11.4344	275.009		11.4344	4717.29
	11.4514	670.558		11.4514	466.992		11.4514	457.512		11.4514	243.388		11.4514	274.688		11.4514	4713.77
	11.4684	681.633		11.4684	442.519		11.4684	459.432		11.4684	255.246		11.4684	267.879		11.4684	4693.75
	11.4854	668.151		11.4854	462.861		11.4854	489.909		11.4854	266.527		11.4854	260.507		11.4854	4689.15
	11.5024	616.349		11.5024	479.664		11.5024	472.869		11.5024	256.865		11.5024	255.298		11.5024	4688.46
	11.5194	644.017		11.5194	463.232		11.5194	451.027		11.5194	253.412		11.5194	274.225		11.5194	4701.12
	11.5364	668.773		11.5364	457.106		11.5364	463.467		11.5364	252.913		11.5364	276.999		11.5364	4668.67
	11.5534	641.362		11.5534	471.653		11.5534	441.138		11.5534	253.478		11.5534	266.78		11.5534	4665.37
	11.5704	626.098		11.5704	481.949		11.5704	438.7		11.5704	257.139		11.5704	273.09		11.5704	4706.22
	11.5874	654.762		11.5874	433.399		11.5874	447.583		11.5874	268.633		11.5874	281.609		11.5874	4678.6
	11.6044	648.454		11.6044	417.927		11.6044	454.694		11.6044	264.203		11.6044	269.459		11.6044	4679.95
	11.6214	669.063		11.6214	447.983		11.6214	451.869		11.6214	272.818		11.6214	253.921		11.6214	4714.69
	11.6384	675.042		11.6384	459.168		11.6384	458.186		11.6384	236.525		11.6384	277.019		11.6384	4656.17
	11.6554	681.791		11.6554	465.444		11.6554	467.163		11.6554	250.182		11.6554	272.563		11.6554	4656.9
	11.6724	688.598		11.6724	471.509		11.6724	481.184		11.6724	267.763		11.6724	266.966		11.6724	4659.48
	11.6894	656.502		11.6894	476.251		11.6894	501.79		11.6894	259.382		11.6894	258.626		11.6894	4673.37
	11.7064	675.118		11.7064	445.549		11.7064	475.334		11.7064	280.662		11.7064	250.815		11.7064	4689.97
	11.7234	704.535		11.7234	442.431		11.7234	483.613		11.7234	292.848		11.7234	263.544		11.7234	4687.91
	11.7404	720.614		11.7404	442.122		11.7404	507.189		11.7404	278.775		11.7404	281.733		11.7404	4693.78
	11.7574	683.185		11.7574	447.207		11.7574	474.492		11.7574	288.284		11.7574	277.208		11.7574	4692.48
	11.7744	665.139		11.7744	471.384		11.7744	495.532		11.7744	276.083		11.7744	294.899		11.7744	4696.56
	11.7914	669.962		11.7914	496.085		11.7914	486.553		11.7914	281.935		11.7914	273.036		11.7914	4704.52
	11.8084	697.691		11.8084	524.266		11.8084	511.465		11.8084	295.489		11.8084	312.442		11.8084	4708.19
	11.8254	729.603		11.8254	496.979		11.8254	480.34		11.8254	310.487		11.8254	287.371		11.8254	4730.19
	11.8424	725.128		11.8424	473.227		11.8424	482.706		11.8424	295.296		11.8424	314.018		11.8424	4751.05
	11.8594	680.815		11.8594	513.652		11.8594	532.767		11.8594	332.03		11.8594	328.428		11.8594	4701.35
	11.8764	728.791		11.8764	550.099		11.8764	543.043		11.8764	323.596		11.8764	361.703		11.8764	4668.67
	11.8934	754.989		11.8934	544.153		11.8934	508.847		11.8934	328.49		11.8934	388.073		11.8934	4746.77
	11.9104	719.591		11.9104	553.395		11.9104	620.66		11.9104	328.297		11.9104	332.111		11.9104	4698.25
	11.9274	780.681		11.9274	548.955		11.9274	614.873		11.9274	311.815		11.9274	300.309		11.9274	4748.82
	11.9444	765.438		11.9444	563.989		11.9444	638.727		11.9444	320.594		11.9444	297.628		11.9444	4715.66
	11.9614	754.598		11.9614	587.621		11.9614	595.277		11.9614	283.524		11.9614	282.955		11.9614	4716.67
	11.9784	752.74		11.9784	598.165		11.9784	553.377		11.9784	304.051		11.9784	297.118		11.9784	4728.46
	11.9954	764.491		11.9954	513.938		11.9954	515.318		11.9954	285.469		11.9954	297.411		11.9954	4702.24
	12.0124	681.55		12.0124	487.409		12.0124	456.156		12.0124	272.47		12.0124	297.049		12.0124	4694.3
	12.0294	676.657		12.0294	492.37		12.0294	457.207		12.0294	254.736		12.0294	279.11		12.0294	4726.8
	12.0464	647.297		12.0464	468.625		12.0464	434.546		12.0464	246.604		12.0464	266.833		12.0464	4713.61
	12.0634	634.807		12.0634	447.829		12.0634	456.152		12.0634	224.561		12.0634	244.514		12.0634	4716.91
	12.0804	657.701		12.0804	430.265		12.0804	433.997		12.0804	224.727		12.0804	248.58		12.0804	4739.68
	12.0974	625.18		12.0974	436.534		12.0974	410.041		12.0974	234.541		12.0974	246.798		12.0974	4646.81
	12.1144	650.378		12.1144	431.508		12.1144	432.153		12.1144	247.719		12.1144	234.1		12.1144	4661.6
	12.1314	581.088		12.1314	448.501		12.1314	442.523		12.1314	239.574		12.1314	231.43		12.1314	4684.34
	12.1484	592.849		12.1484	422.465		12.1484	407.826		12.1484	260.481		12.1484	243.868		12.1484	4660.78
	12.1654	592.218		12.1654	433.961		12.1654	410.513		12.1654	253.197		12.1654	234.577		12.1654	4650.27
	12.1824	580.368		12.1824	410.091		12.1824	416.753		12.1824	216.817		12.1824	239.496		12.1824	4645.22
	12.1994	593.598		12.1994	434.581		12.1994	428.28		12.1994	233.039		12.1994	242.299		12.1994	4640.64
	12.2164	611.279		12.2164	438.75		12.2164	429.34		12.2164	229.249		12.2164	223.291		12.2164	4632.96
	12.2334	636.067		12.2334	430.249		12.2334	404.377		12.2334	233.812		12.2334	236.967		12.2334	4660.96
	12.2504	623.978		12.2504	427.001		12.2504	425.156		12.2504	251.024		12.2504	238.366		12.2504	4620.97
	12.2674	585.148		12.2674	438.685		12.2674	414.65		12.2674	233.379		12.2674	234.039		12.2674	4619.75
	12.2844	601.044		12.2844	409.476		12.2844	399.367		12.2844	238.631		12.2844	246.034		12.2844	4637.41
	12.3014	598.78		12.3014	412.711		12.3014	401.451		12.3014	255.016		12.3014	239.509		12.3014	4645.95
	12.3184	581.581		12.3184	422.83		12.3184	414.471		12.3184	258.288		12.3184	233.912		12.3184	4634.22
	12.3354	581.46		12.3354	436.983		12.3354	415.231		12.3354	247.511		12.3354	245.695		12.3354	4600.37
	12.3524	598.187		12.3524	435.653		12.3524	421.898		12.3524	241.448		12.3524	246.732		12.3524	4617.87
	12.3694	600.904		12.3694	418.837		12.3694	435.64		12.3694	238.092		12.3694	237.862		12.3694	4615.94
	12.3864	607.58		12.3864	423.884		12.3864	434.806		12.3864	238.068		12.3864	230.061		12.3864	4637.18
	12.4034	616.503		12.4034	399.255		12.4034	437.255		12.4034	234.277		12.4034	235.802		12.4034	4673.55
	12.4204	628.059		12.4204	418.661		12.4204	436.38		12.4204	242.943		12.4204	246.851		12.4204	4655.13
	12.4374	625.51		12.4374	449.731		12.4374	427.174		12.4374	256.84		12.4374	243.783		12.4374	4638.29
	12.4544	579.277		12.4544	424.935		12.4544	419.305		12.4544	247.029		12.4544	239.829		12.4544	4640.65
	12.4714	592.855		12.4714	428.951		12.4714	453.099		12.4714	246.557		12.4714	247.312		12.4714	4672.24
	12.4884	612.332		12.4884	439.826		12.4884	444.044		12.4884	270.03		12.4884	259.889		12.4884	4682.19
	12.5054	628.65		12.5054	433.702		12.5054	432.758		12.5054	275.695		12.5054	272.635		12.5054	4640.52
	12.5224	615.614		12.5224	452.687		12.5224	468.112		12.5224	278.33		12.5224	281.602		12.5224	4648.38
	12.5394	622.553		12.5394	466.358		12.5394	472.472		12.5394	272.971		12.5394	267.843		12.5394	4637.85
	12.5564	636.837		12.5564	469.512		12.5564	463.358		12.5564	239.847		12.5564	258.712		12.5564	4658.11
	12.5734	634.573		12.5734	477.872		12.5734	471.301		12.5734	235.568		12.5734	250.963		12.5734	4655.11
	12.5904	630.885		12.5904	463.848		12.5904	441.986		12.5904	225.557		12.5904	247.69		12.5904	4684.7
	12.6074	613.614		12.6074	437.82		12.6074	431.046		12.6074	227.983		12.6074	232.67		12.6074	4650.4
	12.6244	597.558		12.6244	406.693		12.6244	409.456		12.6244	239.789		12.6244	224.22		12.6244	4639
	12.6414	618.77		12.6414	411.129		12.6414	396.883		12.6414	229.583		12.6414	224.497		12.6414	4646.15
	12.6584	570.792		12.6584	416.64		12.6584	407.892		12.6584	223.291		12.6584	216.191		12.6584	4632.91
	12.6754	602.864		12.6754	411.607		12.6754	384.153		12.6754	217.574		12.6754	231.86		12.6754	4606.22
	12.6924	569.61		12.6924	379.709		12.6924	407.902		12.6924	216.388		12.6924	231.389		12.6924	4609.67
	12.7094	584.811		12.7094	386.484		12.7094	414.067		12.7094	235.745		12.7094	240.469		12.7094	4636.23
	12.7264	578.434		12.7264	392.958		12.7264	410.057		12.7264	232.346		12.7264	214.446		12.7264	4646.2
	12.7434	602.426		12.7434	386.399		12.7434	394.676		12.7434	238.028		12.7434	225.265		12.7434	4594.36
	12.7604	559.573		12.7604	404.806		12.7604	411.874		12.7604	240.958		12.7604	221.784		12.7604	4627.43
	12.7774	613.138		12.7774	410.544		12.7774	388.093		12.7774	227.435		12.7774	238.396		12.7774	4613.88
	12.7944	587.618		12.7944	409.693		12.7944	383.132		12.7944	229.43		12.7944	224.258		12.7944	4605.77
	12.8114	622.252		12.8114	424.367		12.8114	407.234		12.8114	226.874		12.8114	226.821		12.8114	4645.52
	12.8284	594.984		12.8284	409.402		12.8284	408.544		12.8284	228.155		12.8284	214.41		12.8284	4672.61
	12.8454	615.169		12.8454	381.657		12.8454	408.006		12.8454	225.694		12.8454	227.896		12.8454	4643.28
	12.8624	594.056		12.8624	381.731		12.8624	425.835		12.8624	228.989		12.8624	240.518		12.8624	4669.82
	12.8794	607.827		12.8794	452.029		12.8794	420.163		12.8794	220.355		12.8794	230.626		12.8794	4637.73
	12.8964	655.053		12.8964	438.781		12.8964	407.659		12.8964	226.589		12.8964	242.496		12.8964	4648.56
	12.9134	628.125		12.9134	467.032		12.9134	435.805		12.9134	227.149		12.9134	245.096		12.9134	4623.56
	12.9304	666.015		12.9304	420.182		12.9304	448.797		12.9304	251.226		12.9304	236.404		12.9304	4663.63
	12.9474	647.423		12.9474	450.152		12.9474	462.832		12.9474	253.1		12.9474	231.765		12.9474	4642.43
	12.9644	614.135		12.9644	448.765		12.9644	451.097		12.9644	252.929		12.9644	244.859		12.9644	4694.75
	12.9814	666.504		12.9814	482.074		12.9814	448.654		12.9814	254.388		12.9814	248.241		12.9814	4634.73
	12.9984	689.761		12.9984	452.046		12.9984	463.704		12.9984	256.559		12.9984	239.398		12.9984	4643.07
	13.0154	666.177		13.0154	462.514		13.0154	478.758		13.0154	270.451		13.0154	241.471		13.0154	4704.7
	13.0324	713.606		13.0324	485.53		13.0324	526.166		13.0324	278.61		13.0324	264.861		13.0324	4747.04
	13.0494	731.666		13.0494	491.799		13.0494	529.219		13.0494	258.294		13.0494	257.279		13.0494	4710.28
	13.0664	776.055		13.0664	502.784		13.0664	528.24		13.0664	274.004		13.0664	259.801		13.0664	4718.38
	13.0834	812.728		13.0834	528.959		13.0834	561.658		13.0834	284.918		13.0834	273.824		13.0834	4735.96
	13.1004	790.531		13.1004	541.519		13.1004	588.685		13.1004	307.477		13.1004	292.472		13.1004	4776.68
	13.1174	823.595		13.1174	600.175		13.1174	613.77		13.1174	326.926		13.1174	295.013		13.1174	4769.56
	13.1344	918.852		13.1344	609.154		13.1344	630.702		13.1344	333.42		13.1344	323		13.1344	4803.66
	13.1514	986.489		13.1514	661.782		13.1514	683.18		13.1514	358.475		13.1514	325.66		13.1514	4785.41
	13.1684	1024.13		13.1684	713.314		13.1684	790.818		13.1684	405.204		13.1684	340.361		13.1684	4850.65
	13.1854	1092.93		13.1854	763.7		13.1854	857.367		13.1854	445.784		13.1854	378.05		13.1854	4858.75
	13.2024	1208.3		13.2024	838.177		13.2024	916.401		13.2024	509.931		13.2024	427.178		13.2024	4905.67
	13.2194	1277.87		13.2194	933.657		13.2194	1082.76		13.2194	585.217		13.2194	489.38		13.2194	4968.14
	13.2364	1279.78		13.2364	1082.7		13.2364	1277.22		13.2364	618.539		13.2364	551.765		13.2364	5002.82
	13.2534	1285.48		13.2534	1174.07		13.2534	1254.14		13.2534	522.326		13.2534	505.644		13.2534	5003.88
	13.2704	1299.09		13.2704	1127.79		13.2704	1049.29		13.2704	405.729		13.2704	430.499		13.2704	4971.21
	13.2874	1202.75		13.2874	1034.18		13.2874	798.837		13.2874	307.328		13.2874	346.343		13.2874	4961.82
	13.3044	1087.94		13.3044	859.727		13.3044	614.151		13.3044	247.911		13.3044	262.685		13.3044	4907.69
	13.3214	981.072		13.3214	666.951		13.3214	487.937		13.3214	225.039		13.3214	237.025		13.3214	4845.16
	13.3384	870.54		13.3384	555.447		13.3384	440.132		13.3384	222.268		13.3384	222.855		13.3384	4807.37
	13.3554	821.758		13.3554	468.265		13.3554	426.613		13.3554	221.334		13.3554	210.047		13.3554	4752.85
	13.3724	791.918		13.3724	423.101		13.3724	398.721		13.3724	212.027		13.3724	212.49		13.3724	4743.82
	13.3894	715.172		13.3894	434.542		13.3894	382.931		13.3894	203.227		13.3894	220.038		13.3894	4730.59
	13.4064	662.409		13.4064	433.284		13.4064	413.136		13.4064	208.756		13.4064	219.454		13.4064	4717.07
	13.4234	687.024		13.4234	429.554		13.4234	426.75		13.4234	213.699		13.4234	212.863		13.4234	4702.67
	13.4404	673.81		13.4404	427.222		13.4404	407.096		13.4404	206.548		13.4404	224.958		13.4404	4694.8
	13.4574	639.605		13.4574	422.431		13.4574	387.409		13.4574	206.605		13.4574	216.697		13.4574	4734.03
	13.4744	642.962		13.4744	417.571		13.4744	413.237		13.4744	208.059		13.4744	204.87		13.4744	4722.79
	13.4914	641.607		13.4914	419.354		13.4914	409.961		13.4914	215.806		13.4914	206.603		13.4914	4666.26
	13.5084	620.96		13.5084	388.545		13.5084	389.737		13.5084	218.705		13.5084	204.743		13.5084	4681.38
	13.5254	650.338		13.5254	384.613		13.5254	388.299		13.5254	224.279		13.5254	209.328		13.5254	4697.84
	13.5424	659.519		13.5424	403.242		13.5424	412.5		13.5424	232.004		13.5424	208.387		13.5424	4700.23
	13.5594	615.174		13.5594	394.777		13.5594	421.022		13.5594	234.049		13.5594	210.838		13.5594	4696.77
	13.5764	643.551		13.5764	421.797		13.5764	416.742		13.5764	222.605		13.5764	212.631		13.5764	4723.19
	13.5934	681.127		13.5934	425.43		13.5934	424.772		13.5934	225.697		13.5934	217.5		13.5934	4748.55
	13.6104	693.472		13.6104	451.333		13.6104	433.355		13.6104	247.153		13.6104	225.734		13.6104	4722.78
	13.6274	695.327		13.6274	460.632		13.6274	428.005		13.6274	238.571		13.6274	224.038		13.6274	4748.98
	13.6444	692.622		13.6444	477.01		13.6444	454.469		13.6444	250.741		13.6444	233.213		13.6444	4738.68
	13.6614	732.438		13.6614	481.327		13.6614	454.673		13.6614	244.498		13.6614	238.765		13.6614	4785.53
	13.6784	729.357		13.6784	482.516		13.6784	482.484		13.6784	249.242		13.6784	237.409		13.6784	4797.06
	13.6954	721.109		13.6954	499.32		13.6954	539.88		13.6954	240.563		13.6954	235.974		13.6954	4784.82
	13.7124	846.244		13.7124	532.515		13.7124	519.414		13.7124	255.978		13.7124	253.718		13.7124	4777.89
	13.7294	795.63		13.7294	560.688		13.7294	517.682		13.7294	271.758		13.7294	255.573		13.7294	4780.04
	13.7464	841.749		13.7464	564.967		13.7464	546		13.7464	270.373		13.7464	260.088		13.7464	4830.54
	13.7634	876.891		13.7634	590.607		13.7634	589.047		13.7634	291.991		13.7634	263.978		13.7634	4829.34
	13.7804	938.941		13.7804	626.805		13.7804	636.126		13.7804	308.95		13.7804	292.018		13.7804	4794.76
	13.7974	992.926		13.7974	635.274		13.7974	705.067		13.7974	324.573		13.7974	292.619		13.7974	4808.65
	13.8144	1014.32		13.8144	735.563		13.8144	715.845		13.8144	327.3		13.8144	297.519		13.8144	4833.76
	13.8314	1088.1		13.8314	772.917		13.8314	809.253		13.8314	373.269		13.8314	309.214		13.8314	4804.61
	13.8484	1179.06		13.8484	825.109		13.8484	886.988		13.8484	400.037		13.8484	344.294		13.8484	4905.24
	13.8654	1226.09		13.8654	901.093		13.8654	1003.76		13.8654	448.206		13.8654	377.481		13.8654	4857.25
	13.8824	1344.99		13.8824	1054.48		13.8824	1161.09		13.8824	508.973		13.8824	427.149		13.8824	4904.67
	13.8994	1488.88		13.8994	1110.03		13.8994	1384.62		13.8994	573.14		13.8994	449.293		13.8994	4903.35
	13.9164	1593.56		13.9164	1348.16		13.9164	1493.23		13.9164	665.443		13.9164	525.62		13.9164	4873.88
	13.9334	1733		13.9334	1493.41		13.9334	1827.65		13.9334	795.375		13.9334	618.462		13.9334	4871.89
	13.9504	1853.91		13.9504	1679.47		13.9504	2087.53		13.9504	833.798		13.9504	724.691		13.9504	4859.83
	13.9674	1810.64		13.9674	1897.5		13.9674	2195.41		13.9674	722.173		13.9674	663.291		13.9674	4872.93
	13.9844	1843.66		13.9844	1904.64		13.9844	1806.03		13.9844	529.37		13.9844	520.365		13.9844	4837.12
	14.0014	1783.58		14.0014	1719.24		14.0014	1307.3		14.0014	394.242		14.0014	396.294		14.0014	4873.2
	14.0184	1552.59		14.0184	1401.12		14.0184	958.137		14.0184	283.451		14.0184	291.689		14.0184	4866.17
	14.0354	1414.54		14.0354	1094.56		14.0354	629.888		14.0354	243.748		14.0354	230.776		14.0354	4850.6
	14.0524	1181.67		14.0524	746.006		14.0524	510.523		14.0524	227.433		14.0524	204.631		14.0524	4839.14
	14.0694	1072.37		14.0694	620.718		14.0694	472.455		14.0694	231.327		14.0694	197.246		14.0694	4838.46
	14.0864	929.386		14.0864	530.934		14.0864	432.153		14.0864	208.519		14.0864	210.617		14.0864	4839.97
	14.1034	849.184		14.1034	487.643		14.1034	419.635		14.1034	218.33		14.1034	212.46		14.1034	4841.15
	14.1204	754.316		14.1204	446.648		14.1204	413.653		14.1204	198.311		14.1204	214.018		14.1204	4802.21
	14.1374	705.226		14.1374	446.757		14.1374	365.809		14.1374	196.099		14.1374	206.459		14.1374	4787.72
	14.1544	704.271		14.1544	437.019		14.1544	392.217		14.1544	197.776		14.1544	213.185		14.1544	4780.16
	14.1714	674.325		14.1714	431.411		14.1714	402.891		14.1714	210.614		14.1714	213.457		14.1714	4780.76
	14.1884	657.505		14.1884	405.039		14.1884	391.687		14.1884	203.543		14.1884	215.837		14.1884	4781.77
	14.2054	648.142		14.2054	390.2		14.2054	384.536		14.2054	215.518		14.2054	208.36		14.2054	4765.95
	14.2224	650.027		14.2224	408.964		14.2224	365.917		14.2224	200.134		14.2224	210.945		14.2224	4731.8
	14.2394	635.618		14.2394	386.905		14.2394	353.57		14.2394	203.392		14.2394	211.281		14.2394	4728.13
	14.2564	643.046		14.2564	381.019		14.2564	359.035		14.2564	210.977		14.2564	208.861		14.2564	4705.18
	14.2734	646.373		14.2734	385.862		14.2734	386.86		14.2734	212.832		14.2734	213.29		14.2734	4694.49
	14.2904	622.441		14.2904	401.153		14.2904	393.995		14.2904	212.243		14.2904	217.551		14.2904	4710.56
	14.3074	600.545		14.3074	409.054		14.3074	403.46		14.3074	208.843		14.3074	209.069		14.3074	4738.75
	14.3244	613.681		14.3244	402.239		14.3244	399.096		14.3244	212.339		14.3244	206.184		14.3244	4727.16
	14.3414	625.819		14.3414	415.325		14.3414	406.575		14.3414	217.21		14.3414	222.663		14.3414	4713.78
	14.3584	645.743		14.3584	428.766		14.3584	407.399		14.3584	219.962		14.3584	222.671		14.3584	4733.7
	14.3754	623.635		14.3754	418.674		14.3754	401.181		14.3754	222.513		14.3754	229.911		14.3754	4757.82
	14.3924	620.628		14.3924	413.629		14.3924	415.282		14.3924	224.908		14.3924	238.67		14.3924	4774.24
	14.4094	657.868		14.4094	447.751		14.4094	417.895		14.4094	230.124		14.4094	235.149		14.4094	4783.5
	14.4264	662.565		14.4264	452.342		14.4264	435.191		14.4264	243.24		14.4264	237.757		14.4264	4778.13
	14.4434	666.831		14.4434	453.046		14.4434	445.38		14.4434	257.027		14.4434	239.863		14.4434	4776.15
	14.4604	707.65		14.4604	465.011		14.4604	449.129		14.4604	256.134		14.4604	250.999		14.4604	4807.75
	14.4774	728.77		14.4774	494.61		14.4774	466.855		14.4774	245.498		14.4774	260.699		14.4774	4828.18
	14.4944	725.826		14.4944	517.867		14.4944	500.463		14.4944	271.742		14.4944	256.7		14.4944	4850.81
	14.5114	744.874		14.5114	515.528		14.5114	497.94		14.5114	299.733		14.5114	262.453		14.5114	4862.32
	14.5284	802.031		14.5284	520.022		14.5284	518.933		14.5284	307.425		14.5284	293.529		14.5284	4918.94
	14.5454	837.099		14.5454	549.486		14.5454	559.137		14.5454	327.053		14.5454	313.524		14.5454	4917.44
	14.5624	877.753		14.5624	594.706		14.5624	597.99		14.5624	367.024		14.5624	334.647		14.5624	4941.48
	14.5794	937.553		14.5794	605.976		14.5794	663.187		14.5794	380.242		14.5794	350.981		14.5794	4998.33
	14.5964	992.446		14.5964	646.467		14.5964	714.039		14.5964	397.519		14.5964	391.501		14.5964	5024.79
	14.6134	1035.91		14.6134	708.185		14.6134	742.201		14.6134	426.577		14.6134	407.013		14.6134	5071.51
	14.6304	1098.34		14.6304	796.608		14.6304	828.223		14.6304	461.624		14.6304	447.252		14.6304	5100.01
	14.6474	1248.39		14.6474	863.048		14.6474	926.579		14.6474	505.713		14.6474	485.463		14.6474	5159.54
	14.6644	1278.36		14.6644	862.758		14.6644	1041.81		14.6644	562.891		14.6644	500.933		14.6644	5265.38
	14.6814	1366.71		14.6814	949.46		14.6814	1084.32		14.6814	632.907		14.6814	583.465		14.6814	5285.82
	14.6984	1539.09		14.6984	1066.24		14.6984	1162.11		14.6984	728.313		14.6984	663.842		14.6984	5318.51
	14.7154	1660.67		14.7154	1127.03		14.7154	1282.04		14.7154	834.146		14.7154	759.197		14.7154	5416.5
	14.7324	1819.25		14.7324	1256.39		14.7324	1440.33		14.7324	960.258		14.7324	892.229		14.7324	5513.02
	14.7494	2024.47		14.7494	1383.35		14.7494	1661.42		14.7494	1151.83		14.7494	1078.69		14.7494	5609.03
	14.7664	2241.85		14.7664	1554.28		14.7664	2050.29		14.7664	1372.43		14.7664	1269.9		14.7664	5667.63
	14.7834	2444.33		14.7834	1913.7		14.7834	2369.54		14.7834	1402.37		14.7834	1387.14		14.7834	5828.54
	14.8004	2552.13		14.8004	2129.23		14.8004	2580.47		14.8004	1229.88		14.8004	1219.78		14.8004	5918.77
	14.8174	2656.46		14.8174	2322.84		14.8174	2442.33		14.8174	1093.09		14.8174	1064.83		14.8174	5930.91
	14.8344	2553.45		14.8344	2253.42		14.8344	2160.2		14.8344	938.576		14.8344	958.592		14.8344	5999.45
	14.8514	2594.97		14.8514	2034.84		14.8514	1790.13		14.8514	845.215		14.8514	881.418		14.8514	6038.84
	14.8684	2319.88		14.8684	1768.71		14.8684	1454.63		14.8684	867.908		14.8684	835.869		14.8684	5901.55
	14.8854	2172.7		14.8854	1493.62		14.8854	1385.03		14.8854	748.5		14.8854	748.727		14.8854	5913.24
	14.9024	2008.52		14.9024	1406.09		14.9024	1468.64		14.9024	753.346		14.9024	698.861		14.9024	5817.23
	14.9194	1825.16		14.9194	1360.68		14.9194	1508.89		14.9194	725.336		14.9194	678.767		14.9194	5733
	14.9364	1724.6		14.9364	1312.77		14.9364	1376.84		14.9364	745.783		14.9364	714.336		14.9364	5649.96
	14.9534	1569.7		14.9534	1311.06		14.9534	1169.52		14.9534	784.674		14.9534	830.788		14.9534	5495.9
	14.9704	1452.56		14.9704	1104.87		14.9704	909.954		14.9704	827.55		14.9704	920.377		14.9704	5440.07
	14.9874	1269.98		14.9874	929.808		14.9874	685.502		14.9874	751.987		14.9874	911.31		14.9874	5342.49
	15.0044	1200.58		15.0044	727.438		15.0044	558.678		15.0044	557.926		15.0044	763.474		15.0044	5276.54
	15.0214	1021		15.0214	596.111		15.0214	474.723		15.0214	448.665		15.0214	571.337		15.0214	5185.99
	15.0384	963.877		15.0384	515.1		15.0384	441.206		15.0384	333.707		15.0384	448.736		15.0384	5148.18
	15.0554	883.347		15.0554	472.866		15.0554	403.387		15.0554	285.016		15.0554	306.773		15.0554	5112.12
	15.0724	816.896		15.0724	444.403		15.0724	400.268		15.0724	255.671		15.0724	260.229		15.0724	5041.06
	15.0894	731.244		15.0894	433.694		15.0894	407.784		15.0894	238.738		15.0894	249.959		15.0894	5014.86
	15.1064	717.596		15.1064	432.822		15.1064	356.92		15.1064	229.88		15.1064	222.409		15.1064	4966.09
	15.1234	702.606		15.1234	433.911		15.1234	398.19		15.1234	226.505		15.1234	249.874		15.1234	4914.27
	15.1404	669.283		15.1404	416.872		15.1404	409.204		15.1404	201.949		15.1404	239.724		15.1404	4931.77
	15.1574	675.615		15.1574	400.769		15.1574	387.617		15.1574	214.705		15.1574	237.915		15.1574	4890.08
	15.1744	679.703		15.1744	385.946		15.1744	395.478		15.1744	225.893		15.1744	246.668		15.1744	4841.24
	15.1914	670.223		15.1914	409.913		15.1914	389.447		15.1914	236.221		15.1914	241.697		15.1914	4834.44
	15.2084	650.817		15.2084	402.411		15.2084	399.615		15.2084	241.22		15.2084	238.306		15.2084	4838.92
	15.2254	666.42		15.2254	384.742		15.2254	397.743		15.2254	239.337		15.2254	246.492		15.2254	4857.09
	15.2424	678.421		15.2424	406.291		15.2424	385.733		15.2424	250.977		15.2424	259.937		15.2424	4834.61
	15.2594	671.012		15.2594	443.516		15.2594	401.148		15.2594	266.438		15.2594	265.8		15.2594	4843.21
	15.2764	683.999		15.2764	452.589		15.2764	425.036		15.2764	270.483		15.2764	274.327		15.2764	4836.46
	15.2934	696.723		15.2934	428.686		15.2934	439.75		15.2934	285.284		15.2934	294.437		15.2934	4824.85
	15.3104	682.359		15.3104	451.536		15.3104	432.682		15.3104	301.974		15.3104	324.965		15.3104	4836.26
	15.3274	723.878		15.3274	468.257		15.3274	432.25		15.3274	323.839		15.3274	338.612		15.3274	4834.04
	15.3444	757.953		15.3444	485.988		15.3444	469.241		15.3444	339.765		15.3444	357.78		15.3444	4861.43
	15.3614	767.022		15.3614	517.411		15.3614	492.599		15.3614	372.648		15.3614	386.904		15.3614	4855.02
	15.3784	833.972		15.3784	526.109		15.3784	498.862		15.3784	413.104		15.3784	423.665		15.3784	4836.14
	15.3954	883.643		15.3954	551.279		15.3954	543.72		15.3954	462.237		15.3954	457.173		15.3954	4852.02
	15.4124	905.957		15.4124	587.019		15.4124	605.745		15.4124	520.428		15.4124	529.011		15.4124	4894.44
	15.4294	945.632		15.4294	620.567		15.4294	666.673		15.4294	584.486		15.4294	613.315		15.4294	4870.82
	15.4464	990.441		15.4464	662.259		15.4464	726.601		15.4464	689.158		15.4464	733.298		15.4464	4845.75
	15.4634	1082.35		15.4634	707.88		15.4634	798.639		15.4634	809.317		15.4634	873.45		15.4634	4875.33
	15.4804	1159.93		15.4804	771.859		15.4804	885.993		15.4804	916.375		15.4804	1012.38		15.4804	4866.51
	15.4974	1197.72		15.4974	877.542		15.4974	1014.16		15.4974	987.736		15.4974	1080.97		15.4974	4876.4
	15.5144	1266.62		15.5144	988.845		15.5144	1156.66		15.5144	939.923		15.5144	1030.54		15.5144	4880.21
	15.5314	1354.87		15.5314	1080.95		15.5314	1296.45		15.5314	876.143		15.5314	921.873		15.5314	4859.6
	15.5484	1375.92		15.5484	1196.72		15.5484	1460.03		15.5484	826.521		15.5484	824.005		15.5484	4867.57
	15.5654	1357.98		15.5654	1299.37		15.5654	1463.32		15.5654	768.448		15.5654	773.247		15.5654	4875.9
	15.5824	1390.87		15.5824	1328.16		15.5824	1386.06		15.5824	808.727		15.5824	787.149		15.5824	4880.03
	15.5994	1319.73		15.5994	1216.02		15.5994	1201.92		15.5994	838.699		15.5994	853.064		15.5994	4887.52
	15.6164	1271.57		15.6164	1093.67		15.6164	952.716		15.6164	801.595		15.6164	936.485		15.6164	4870.08
	15.6334	1234.18		15.6334	920.27		15.6334	719.103		15.6334	653.425		15.6334	841.794		15.6334	4897.12
	15.6504	1125.48		15.6504	778.422		15.6504	620.309		15.6504	521.764		15.6504	664.835		15.6504	4891.34
	15.6674	1049.92		15.6674	645.954		15.6674	551.605		15.6674	416.518		15.6674	526.778		15.6674	4903.41
	15.6844	1008.39		15.6844	631.199		15.6844	540.888		15.6844	333.888		15.6844	403.254		15.6844	4935.66
	15.7014	975.423		15.7014	558.689		15.7014	509.456		15.7014	309.693		15.7014	316.019		15.7014	4949.24
	15.7184	953.377		15.7184	527.171		15.7184	551.616		15.7184	310.195		15.7184	297.393		15.7184	4927.96
	15.7354	976.381		15.7354	563.722		15.7354	564.664		15.7354	303.313		15.7354	294.681		15.7354	4981.43
	15.7524	978.876		15.7524	592.009		15.7524	577.165		15.7524	324.373		15.7524	284.027		15.7524	4936.69
	15.7694	980.749		15.7694	629.281		15.7694	618.74		15.7694	329.18		15.7694	309.29		15.7694	4972.08
	15.7864	1045.37		15.7864	668.606		15.7864	658.439		15.7864	363.965		15.7864	321.292		15.7864	4986.89
	15.8034	1128.05		15.8034	692.515		15.8034	697.155		15.8034	382.274		15.8034	351.422		15.8034	5052.31
	15.8204	1135.93		15.8204	746.986		15.8204	750.178		15.8204	435.401		15.8204	388.791		15.8204	5074.13
	15.8374	1208.1		15.8374	859.922		15.8374	879.892		15.8374	497.41		15.8374	432.895		15.8374	5153.28
	15.8544	1383.7		15.8544	921.43		15.8544	999.544		15.8544	548.835		15.8544	500.277		15.8544	5181.23
	15.8714	1461.93		15.8714	1037.6		15.8714	1180.96		15.8714	657.549		15.8714	592.693		15.8714	5174.55
	15.8884	1600.82		15.8884	1161.9		15.8884	1307.9		15.8884	736.823		15.8884	632.224		15.8884	5309.72
	15.9054	1730.27		15.9054	1366.45		15.9054	1612.08		15.9054	741.228		15.9054	724.5		15.9054	5325.89
	15.9224	1855.81		15.9224	1485.37		15.9224	1776.53		15.9224	651.778		15.9224	654.834		15.9224	5306.78
	15.9394	1825.21		15.9394	1645.7		15.9394	1797.84		15.9394	572.987		15.9394	547.682		15.9394	5338.44
	15.9564	1859.09		15.9564	1667.9		15.9564	1636.19		15.9564	532.715		15.9564	491.103		15.9564	5337.62
	15.9734	1808.93		15.9734	1578.2		15.9734	1469.57		15.9734	480.162		15.9734	476.412		15.9734	5296.15
	15.9904	1684.12		15.9904	1435.34		15.9904	1216.54		15.9904	453.148		15.9904	465.183		15.9904	5290.82
	16.0074	1542.78		16.0074	1217.23		16.0074	1013.52		16.0074	488.033		16.0074	504.805		16.0074	5196.6
	16.0244	1365.72		16.0244	1042.07		16.0244	875.598		16.0244	481.405		16.0244	471.309		16.0244	5146.06
	16.0414	1233.39		16.0414	860.983		16.0414	720.05		16.0414	429.501		16.0414	443.232		16.0414	5078.68
	16.0584	1105.13		16.0584	724.327		16.0584	629.902		16.0584	366.086		16.0584	392.903		16.0584	5009.66
	16.0754	1003.66		16.0754	632.072		16.0754	512.224		16.0754	309.352		16.0754	327.772		16.0754	4986.36
	16.0924	903.999		16.0924	515.147		16.0924	409.645		16.0924	252.455		16.0924	252.769		16.0924	4923.83
	16.1094	802.991		16.1094	472.851		16.1094	391.088		16.1094	215.115		16.1094	223.637		16.1094	4868.76
	16.1264	727.909		16.1264	451.948		16.1264	376.719		16.1264	203.451		16.1264	200.455		16.1264	4853.46
	16.1434	671.257		16.1434	423.718		16.1434	368.22		16.1434	191.964		16.1434	199.326		16.1434	4822.09
	16.1604	630.484		16.1604	405.195		16.1604	355.937		16.1604	186.621		16.1604	187.253		16.1604	4781.76
	16.1774	613.418		16.1774	385.282		16.1774	338.851		16.1774	178.298		16.1774	186.776		16.1774	4784.54
	16.1944	603.893		16.1944	378.489		16.1944	337.529		16.1944	184.916		16.1944	188.71		16.1944	4749.73
	16.2114	585.697		16.2114	374.314		16.2114	336.744		16.2114	197.89		16.2114	193.473		16.2114	4724.49
	16.2284	589.475		16.2284	353.99		16.2284	337.436		16.2284	191.554		16.2284	185.972		16.2284	4721.65
	16.2454	565.986		16.2454	344.608		16.2454	341.669		16.2454	190.767		16.2454	196.987		16.2454	4722.96
	16.2624	556.98		16.2624	354.546		16.2624	341.959		16.2624	191.365		16.2624	200.32		16.2624	4691.38
	16.2794	570.943		16.2794	372.89		16.2794	354.933		16.2794	181.97		16.2794	198.687		16.2794	4692.41
	16.2964	551.765		16.2964	362.906		16.2964	362.458		16.2964	177.756		16.2964	192.387		16.2964	4699.79
	16.3134	566.316		16.3134	348.508		16.3134	346.081		16.3134	186.125		16.3134	184.929		16.3134	4683.27
	16.3304	584.916		16.3304	351.55		16.3304	351.086		16.3304	196.229		16.3304	189.023		16.3304	4680.2
	16.3474	581.816		16.3474	374.254		16.3474	350.688		16.3474	201.939		16.3474	196.751		16.3474	4679.71
	16.3644	592.377		16.3644	379.452		16.3644	366.363		16.3644	212.259		16.3644	214.035		16.3644	4674.23
	16.3814	610.854		16.3814	378.383		16.3814	376.097		16.3814	226.09		16.3814	219.325		16.3814	4691.5
	16.3984	616.942		16.3984	409.394		16.3984	374.3		16.3984	225.502		16.3984	214.846		16.3984	4684.04
	16.4154	613.267		16.4154	413.386		16.4154	387.747		16.4154	228.502		16.4154	216.677		16.4154	4640.13
	16.4324	638.964		16.4324	414.212		16.4324	406.479		16.4324	243.252		16.4324	222.718		16.4324	4640.31
	16.4494	646.008		16.4494	442.362		16.4494	432.829		16.4494	264.004		16.4494	251.933		16.4494	4647.22
	16.4664	656.813		16.4664	452.25		16.4664	455.08		16.4664	285.243		16.4664	279.417		16.4664	4658.11
	16.4834	705.714		16.4834	442.829		16.4834	503.378		16.4834	300.194		16.4834	299.308		16.4834	4663.61
	16.5004	733.295		16.5004	502.543		16.5004	571.126		16.5004	301.968		16.5004	295.609		16.5004	4637.57
	16.5174	809.95		16.5174	558.445		16.5174	591.068		16.5174	294.12		16.5174	282.898		16.5174	4641.22
	16.5344	805.33		16.5344	583.149		16.5344	643.229		16.5344	282.888		16.5344	266.294		16.5344	4608.47
	16.5514	800.713		16.5514	625.796		16.5514	697.59		16.5514	273.523		16.5514	255.237		16.5514	4648.6
	16.5684	819.674		16.5684	642.156		16.5684	692.005		16.5684	278.717		16.5684	239.866		16.5684	4642.03
	16.5854	789.554		16.5854	624.489		16.5854	662.813		16.5854	264.578		16.5854	250.262		16.5854	4637.93
	16.6024	756.161		16.6024	627.336		16.6024	594.605		16.6024	266.69		16.6024	257.146		16.6024	4619.16
	16.6194	752.083		16.6194	584.225		16.6194	501.84		16.6194	273.101		16.6194	265.423		16.6194	4647.77
	16.6364	742.655		16.6364	532.485		16.6364	441.126		16.6364	271.018		16.6364	284.863		16.6364	4645.19
	16.6534	714.95		16.6534	437.5		16.6534	386.67		16.6534	260.12		16.6534	280.674		16.6534	4645.11
	16.6704	636.76		16.6704	389.912		16.6704	383.605		16.6704	221.868		16.6704	243.741		16.6704	4616.8
	16.6874	634.146		16.6874	370.683		16.6874	336.163		16.6874	202.862		16.6874	216.713		16.6874	4613.09
	16.7044	592.968		16.7044	352.82		16.7044	304.643		16.7044	190.547		16.7044	199.966		16.7044	4619.22
	16.7214	571.952		16.7214	364.065		16.7214	306.711		16.7214	169.514		16.7214	188.937		16.7214	4601.1
	16.7384	489.626		16.7384	317.615		16.7384	335.707		16.7384	161.973		16.7384	173.859		16.7384	4586.7
	16.7554	530.162		16.7554	340.246		16.7554	309.133		16.7554	167.432		16.7554	172.5		16.7554	4590.43
	16.7724	493.673		16.7724	326.214		16.7724	276.635		16.7724	178.986		16.7724	169.923		16.7724	4628.7
	16.7894	510.177		16.7894	302.485		16.7894	297.077		16.7894	160.823		16.7894	159.169		16.7894	4569.01
	16.8064	496.039		16.8064	307.478		16.8064	289.691		16.8064	164.771		16.8064	170.436		16.8064	4588.15
	16.8234	473.283		16.8234	309.067		16.8234	300.753		16.8234	150.88		16.8234	165.705		16.8234	4580.5
	16.8404	480.564		16.8404	315.291		16.8404	310.768		16.8404	174.153		16.8404	163.709		16.8404	4567.96
	16.8574	455.62		16.8574	316.667		16.8574	277.384		16.8574	160.732		16.8574	174.975		16.8574	4598.7
	16.8744	512.983		16.8744	328.025		16.8744	328.183		16.8744	160.976		16.8744	173.582		16.8744	4535.8
	16.8914	486.678		16.8914	321.488		16.8914	308.925		16.8914	172.766		16.8914	174.244		16.8914	4578.89
	16.9084	475.126		16.9084	302.925		16.9084	325.907		16.9084	174.652		16.9084	157.772		16.9084	4591.06
	16.9254	485.707		16.9254	325.54		16.9254	289.498		16.9254	168.603		16.9254	173.343		16.9254	4561.71
	16.9424	461.65		16.9424	311.541		16.9424	276.814		16.9424	165.736		16.9424	163.396		16.9424	4554.91
	16.9594	475.802		16.9594	313.542		16.9594	312.013		16.9594	166.173		16.9594	168.899		16.9594	4539.38
	16.9764	491.744		16.9764	304.692		16.9764	303.754		16.9764	153.557		16.9764	163.943		16.9764	4552.14
	16.9934	491.08		16.9934	303.185		16.9934	314.2		16.9934	167.919		16.9934	164.589		16.9934	4584.97
	17.0104	485.626		17.0104	316.882		17.0104	323.706		17.0104	180.389		17.0104	168.358		17.0104	4569.42
	17.0274	486.918		17.0274	305.384		17.0274	315.254		17.0274	162.521		17.0274	173.193		17.0274	4581.31
	17.0444	508.818		17.0444	313.966		17.0444	305.872		17.0444	168.347		17.0444	169.694		17.0444	4587.95
	17.0614	482.669		17.0614	330.035		17.0614	321.803		17.0614	172.955		17.0614	176.4		17.0614	4604.26
	17.0784	476.499		17.0784	317.762		17.0784	291.867		17.0784	183.127		17.0784	174.903		17.0784	4604.34
	17.0954	479.874		17.0954	320.859		17.0954	312.079		17.0954	175.389		17.0954	177.635		17.0954	4590.53
	17.1124	482.319		17.1124	305.259		17.1124	325.779		17.1124	174.57		17.1124	186.675		17.1124	4561.61
	17.1294	488.911		17.1294	324.659		17.1294	330.6		17.1294	183.681		17.1294	188.78		17.1294	4569.04
	17.1464	502.561		17.1464	350.062		17.1464	336.427		17.1464	198.026		17.1464	194.914		17.1464	4625.81
	17.1634	513.77		17.1634	341.731		17.1634	343.881		17.1634	206.343		17.1634	212.181		17.1634	4645.44
	17.1804	526.35		17.1804	347.128		17.1804	353.647		17.1804	210.896		17.1804	219.408		17.1804	4624.62
	17.1974	544.856		17.1974	379.676		17.1974	374.039		17.1974	231.877		17.1974	246.811		17.1974	4596.1
	17.2144	562.119		17.2144	387.715		17.2144	412.109		17.2144	254.773		17.2144	256.523		17.2144	4582.51
	17.2314	571.331		17.2314	394.464		17.2314	433.337		17.2314	271.857		17.2314	267.244		17.2314	4603.84
	17.2484	597.49		17.2484	402.11		17.2484	440.449		17.2484	281.853		17.2484	271.994		17.2484	4637.69
	17.2654	599.645		17.2654	417.839		17.2654	463.969		17.2654	287.699		17.2654	278.909		17.2654	4617.01
	17.2824	613.963		17.2824	440.231		17.2824	489.593		17.2824	284.743		17.2824	281.927		17.2824	4635.84
	17.2994	637.659		17.2994	455.551		17.2994	518.187		17.2994	291		17.2994	281.771		17.2994	4663.5
	17.3164	626.476		17.3164	457.177		17.3164	502.02		17.3164	271.946		17.3164	272.108		17.3164	4670.72
	17.3334	611.344		17.3334	461.566		17.3334	435.812		17.3334	238.114		17.3334	244.223		17.3334	4662.7
	17.3504	628.121		17.3504	438.789		17.3504	395.927		17.3504	220.614		17.3504	222.198		17.3504	4659.58
	17.3674	618.074		17.3674	406.016		17.3674	376.425		17.3674	213.462		17.3674	215.212		17.3674	4646.76
	17.3844	594.798		17.3844	368.265		17.3844	351.654		17.3844	197.816		17.3844	203.939		17.3844	4653.73
	17.4014	573.699		17.4014	351.529		17.4014	342.079		17.4014	193.027		17.4014	191.854		17.4014	4659.49
	17.4184	541.956		17.4184	339.516		17.4184	347.857		17.4184	193.791		17.4184	200.378		17.4184	4664.92
	17.4354	554.204		17.4354	337.382		17.4354	363.699		17.4354	202.176		17.4354	210.105		17.4354	4670.05
	17.4524	527.64		17.4524	344.823		17.4524	346.44		17.4524	210.568		17.4524	211.116		17.4524	4686.89
	17.4694	513.513		17.4694	348.426		17.4694	370.529		17.4694	226.137		17.4694	229.227		17.4694	4669.49
	17.4864	565.726		17.4864	364.71		17.4864	373.584		17.4864	235.548		17.4864	236.253		17.4864	4690.35
	17.5034	600.316		17.5034	398.522		17.5034	397.999		17.5034	260.473		17.5034	245.143		17.5034	4699.94
	17.5204	601.602		17.5204	403.945		17.5204	411		17.5204	282.882		17.5204	258.858		17.5204	4726.54
	17.5374	643.068		17.5374	412.202		17.5374	437.319		17.5374	314.19		17.5374	280.298		17.5374	4730.25
	17.5544	697.777		17.5544	442.821		17.5544	482.292		17.5544	343.675		17.5544	331.094		17.5544	4761.76
	17.5714	697.698		17.5714	465.846		17.5714	513.831		17.5714	366.859		17.5714	360.823		17.5714	4769.05
	17.5884	764.15		17.5884	507.426		17.5884	569.638		17.5884	444.487		17.5884	419.688		17.5884	4832.2
	17.6054	797.718		17.6054	558.873		17.6054	652.832		17.6054	506.252		17.6054	493.239		17.6054	4824.55
	17.6224	873.939		17.6224	611.544		17.6224	722.192		17.6224	580.62		17.6224	580.142		17.6224	4870.85
	17.6394	925.336		17.6394	723.794		17.6394	836.012		17.6394	593.345		17.6394	614.726		17.6394	4913.82
	17.6564	993.731		17.6564	768.449		17.6564	966.959		17.6564	529.929		17.6564	549.053		17.6564	4919.64
	17.6734	1064.72		17.6734	796.28		17.6734	925.113		17.6734	527.085		17.6734	561.494		17.6734	4990.29
	17.6904	1039.27		17.6904	842.985		17.6904	829.143		17.6904	509.942		17.6904	545.507		17.6904	5025.75
	17.7074	1060.77		17.7074	850.222		17.7074	720.986		17.7074	518.64		17.7074	560.187		17.7074	5000.38
	17.7244	1059.87		17.7244	765.441		17.7244	733.352		17.7244	573.947		17.7244	619.23		17.7244	5013.4
	17.7414	1037.69		17.7414	698.12		17.7414	695.684		17.7414	652.353		17.7414	703.284		17.7414	4993.5
	17.7584	1004.06		17.7584	676.381		17.7584	625.95		17.7584	784.473		17.7584	834.395		17.7584	5037.32
	17.7754	990.619		17.7754	678.841		17.7754	720.532		17.7754	925.514		17.7754	1017.98		17.7754	5050.37
	17.7924	976.511		17.7924	678.294		17.7924	787.296		17.7924	1161.33		17.7924	1299.82		17.7924	5036.78
	17.8094	1047.96		17.8094	754.404		17.8094	893.267		17.8094	1480.51		17.8094	1679.83		17.8094	5054.65
	17.8264	1122.35		17.8264	872.762		17.8264	1030.09		17.8264	1909.13		17.8264	2160.3		17.8264	4987.28
	17.8434	1130.94		17.8434	884.54		17.8434	1084.63		17.8434	2009.51		17.8434	2624.17		17.8434	4974.9
	17.8604	1097.18		17.8604	916.858		17.8604	1034.92		17.8604	1525.84		17.8604	2131.86		17.8604	4912.56
	17.8774	1043.22		17.8774	878.595		17.8774	914.843		17.8774	1109.74		17.8774	1426.29		17.8774	4883.36
	17.8944	979.243		17.8944	832.293		17.8944	712.04		17.8944	845.447		17.8944	1194.18		17.8944	4832.93
	17.9114	898.096		17.9114	675.138		17.9114	585.33		17.9114	476.592		17.9114	659.976		17.9114	4824.52
	17.9284	836.01		17.9284	537.679		17.9284	449.669		17.9284	272.934		17.9284	323.538		17.9284	4814.82
	17.9454	730.912		17.9454	449.255		17.9454	353.557		17.9454	226.733		17.9454	243.306		17.9454	4787.34
	17.9624	677.924		17.9624	380.289		17.9624	314.647		17.9624	211.723		17.9624	220.09		17.9624	4722.87
	17.9794	598.383		17.9794	329.517		17.9794	303.887		17.9794	193.019		17.9794	210.573		17.9794	4716.74
	17.9964	585.955		17.9964	334.55		17.9964	318.594		17.9964	198.254		17.9964	195.307		17.9964	4697.37
	18.0134	530.053		18.0134	314.419		18.0134	306.663		18.0134	192.171		18.0134	188.259		18.0134	4697
	18.0304	494.35		18.0304	308.373		18.0304	302.15		18.0304	179.83		18.0304	190.047		18.0304	4676.45
	18.0474	511.374		18.0474	302.263		18.0474	294.618		18.0474	180.688		18.0474	176.205		18.0474	4650.29
	18.0644	525.712		18.0644	304.043		18.0644	300.28		18.0644	176.897		18.0644	183.786		18.0644	4632.64
	18.0814	486.605		18.0814	306.315		18.0814	316.017		18.0814	171.899		18.0814	176.544		18.0814	4647.69
	18.0984	471.46		18.0984	309.369		18.0984	328.642		18.0984	179.811		18.0984	168.993		18.0984	4620.91
	18.1154	464.946		18.1154	318.352		18.1154	315.574		18.1154	180.837		18.1154	180.037		18.1154	4604.7
	18.1324	472.339		18.1324	303.562		18.1324	301.385		18.1324	182.352		18.1324	189.223		18.1324	4587.61
	18.1494	483.004		18.1494	309.033		18.1494	302.605		18.1494	196.207		18.1494	199.024		18.1494	4575.18
	18.1664	483.963		18.1664	304.152		18.1664	324.745		18.1664	211.526		18.1664	211.661		18.1664	4583.28
	18.1834	492.463		18.1834	322.724		18.1834	326.876		18.1834	212.152		18.1834	218.973		18.1834	4593.48
	18.2004	487.873		18.2004	351.94		18.2004	333.548		18.2004	212.083		18.2004	216.007		18.2004	4571.07
	18.2174	480.94		18.2174	354.76		18.2174	363.674		18.2174	202.182		18.2174	204.664		18.2174	4579.12
	18.2344	514.911		18.2344	337.331		18.2344	367.26		18.2344	185.614		18.2344	186.921		18.2344	4567.22
	18.2514	517.206		18.2514	345.968		18.2514	340.861		18.2514	166.223		18.2514	164.173		18.2514	4547.17
	18.2684	502.977		18.2684	348.799		18.2684	328.858		18.2684	153.872		18.2684	151.679		18.2684	4544.98
	18.2854	469.593		18.2854	330.078		18.2854	312.049		18.2854	154.655		18.2854	151.64		18.2854	4532.43
	18.3024	457.92		18.3024	310.704		18.3024	293.608		18.3024	157.999		18.3024	151.209		18.3024	4520.94
	18.3194	448.412		18.3194	294.8		18.3194	278.497		18.3194	150.31		18.3194	154.035		18.3194	4556.2
	18.3364	414.272		18.3364	287.888		18.3364	272.654		18.3364	148.896		18.3364	161.415		18.3364	4561.12
	18.3534	442.015		18.3534	288.482		18.3534	269.869		18.3534	150.307		18.3534	153.826		18.3534	4540.11
	18.3704	463.669		18.3704	288.642		18.3704	270.33		18.3704	141.359		18.3704	144.833		18.3704	4518.61
	18.3874	444.936		18.3874	294.79		18.3874	276.353		18.3874	145.205		18.3874	141.79		18.3874	4529.72
	18.4044	409.172		18.4044	277.279		18.4044	263.292		18.4044	152.877		18.4044	142.523		18.4044	4541.73
	18.4214	413.365		18.4214	279.267		18.4214	264.342		18.4214	152.504		18.4214	140.571		18.4214	4519.38
	18.4384	453.554		18.4384	286.05		18.4384	262.225		18.4384	149.309		18.4384	142.373		18.4384	4516.82
	18.4554	415.969		18.4554	287.699		18.4554	264.298		18.4554	143.125		18.4554	139.207		18.4554	4538.94
	18.4724	402.025		18.4724	274.005		18.4724	251.885		18.4724	137.032		18.4724	148.408		18.4724	4518.87
	18.4894	404.183		18.4894	255.288		18.4894	261.201		18.4894	136.858		18.4894	156.578		18.4894	4509.27
	18.5064	396.416		18.5064	275.144		18.5064	256.013		18.5064	140.456		18.5064	142.631		18.5064	4498.92
	18.5234	399.373		18.5234	270.702		18.5234	273.386		18.5234	144.152		18.5234	150.521		18.5234	4535.47
	18.5404	389.369		18.5404	267.077		18.5404	257.089		18.5404	144.476		18.5404	150.961		18.5404	4524.05
	18.5574	413.635		18.5574	286.546		18.5574	281.068		18.5574	145.936		18.5574	145.378		18.5574	4527.52
	18.5744	399.318		18.5744	284.335		18.5744	261.42		18.5744	155.268		18.5744	147.631		18.5744	4521.11
	18.5914	400.154		18.5914	282.012		18.5914	254.683		18.5914	156.755		18.5914	143.505		18.5914	4523.18
	18.6084	382.97		18.6084	260.013		18.6084	268.08		18.6084	151.365		18.6084	147.232		18.6084	4532.55
	18.6254	395.931		18.6254	254.624		18.6254	277.506		18.6254	154.208		18.6254	147.378		18.6254	4494.74
	18.6424	416.112		18.6424	258.923		18.6424	267.476		18.6424	139.062		18.6424	146.258		18.6424	4481.89
	18.6594	412.914		18.6594	275.456		18.6594	266.794		18.6594	161.701		18.6594	151.068		18.6594	4517.26
	18.6764	428.456		18.6764	288.537		18.6764	257.17		18.6764	152.851		18.6764	152.527		18.6764	4522.72
	18.6934	428.884		18.6934	286.692		18.6934	257.234		18.6934	152.962		18.6934	157.766		18.6934	4516.4
	18.7104	402.186		18.7104	295.085		18.7104	268.083		18.7104	146.143		18.7104	151.595		18.7104	4506.46
	18.7274	407.567		18.7274	256.083		18.7274	278.329		18.7274	157.601		18.7274	165.5		18.7274	4496.12
	18.7444	400.929		18.7444	293.097		18.7444	262.705		18.7444	160.354		18.7444	152.336		18.7444	4531
	18.7614	409.036		18.7614	282.955		18.7614	255.53		18.7614	157.786		18.7614	159.162		18.7614	4527.55
	18.7784	413.387		18.7784	277.116		18.7784	276.444		18.7784	170.04		18.7784	169.41		18.7784	4548.75
	18.7954	413.063		18.7954	283.071		18.7954	268.947		18.7954	151.486		18.7954	173.472		18.7954	4545.26
	18.8124	414.62		18.8124	268.976		18.8124	278.822		18.8124	162.827		18.8124	173.107		18.8124	4501.89
	18.8294	418.489		18.8294	297.939		18.8294	281.106		18.8294	186.337		18.8294	187.247		18.8294	4529.7
	18.8464	449.871		18.8464	271.565		18.8464	268.793		18.8464	186.635		18.8464	192.397		18.8464	4533.63
	18.8634	406.82		18.8634	291.065		18.8634	264.282		18.8634	179.915		18.8634	175.829		18.8634	4526.24
	18.8804	415.035		18.8804	295.642		18.8804	278.31		18.8804	178.947		18.8804	168.632		18.8804	4515.27
	18.8974	447.404		18.8974	304.254		18.8974	283.271		18.8974	169.093		18.8974	158.51		18.8974	4515.05
	18.9144	424.75		18.9144	276.595		18.9144	280.57		18.9144	169.428		18.9144	144.905		18.9144	4518.35
	18.9314	398.509		18.9314	296.458		18.9314	269.116		18.9314	152.373		18.9314	149.297		18.9314	4528.17
	18.9484	429.241		18.9484	278.253		18.9484	275.314		18.9484	143.628		18.9484	133.456		18.9484	4537.64
	18.9654	424.814		18.9654	281.779		18.9654	264.487		18.9654	149.349		18.9654	144.478		18.9654	4551.1
	18.9824	428.346		18.9824	279.566		18.9824	279.811		18.9824	149.676		18.9824	142.654		18.9824	4514.18
	18.9994	432.787		18.9994	289.473		18.9994	266.466		18.9994	149.247		18.9994	151.197		18.9994	4520.45
	19.0164	423.094		19.0164	286.581		19.0164	275.653		19.0164	158.102		19.0164	157.81		19.0164	4552.71
	19.0334	459.577		19.0334	289.144		19.0334	284.402		19.0334	159.886		19.0334	158.311		19.0334	4572.46
	19.0504	457.552		19.0504	297.937		19.0504	297.491		19.0504	175.149		19.0504	166.346		19.0504	4578.92
	19.0674	484.965		19.0674	304.448		19.0674	307.496		19.0674	161.885		19.0674	164.692		19.0674	4565.97
	19.0844	466.656		19.0844	310.687		19.0844	298.412		19.0844	172.864		19.0844	165.265		19.0844	4583.67
	19.1014	472.621		19.1014	336.208		19.1014	325.223		19.1014	186.315		19.1014	175.105		19.1014	4606.07
	19.1184	519.423		19.1184	342.51		19.1184	348.525		19.1184	193.31		19.1184	185.025		19.1184	4590.15
	19.1354	532.689		19.1354	357.298		19.1354	346.626		19.1354	206.849		19.1354	196.815		19.1354	4576.61
	19.1524	560.823		19.1524	389.819		19.1524	391.983		19.1524	230.744		19.1524	208.043		19.1524	4627.47
	19.1694	580.425		19.1694	418.31		19.1694	418.168		19.1694	247.134		19.1694	233.11		19.1694	4659.08
	19.1864	623.095		19.1864	441.72		19.1864	454.647		19.1864	278.563		19.1864	252.36		19.1864	4668.62
	19.2034	662.274		19.2034	477.722		19.2034	504.583		19.2034	317.408		19.2034	297.8		19.2034	4689.64
	19.2204	711.138		19.2204	508.076		19.2204	564.287		19.2204	340.57		19.2204	321.232		19.2204	4706.91
	19.2374	754.152		19.2374	551.073		19.2374	634.392		19.2374	350.027		19.2374	321.175		19.2374	4727.88
	19.2544	823.533		19.2544	619.437		19.2544	702.874		19.2544	339.68		19.2544	300.718		19.2544	4735.42
	19.2714	903.007		19.2714	701.017		19.2714	772.447		19.2714	321.631		19.2714	295.527		19.2714	4721.06
	19.2884	905.111		19.2884	753.662		19.2884	775.851		19.2884	308.964		19.2884	299.572		19.2884	4742.8
	19.3054	883.896		19.3054	772.52		19.3054	704.405		19.3054	270.065		19.3054	267.526		19.3054	4750.43
	19.3224	837.231		19.3224	699.824		19.3224	612.643		19.3224	227.079		19.3224	234.553		19.3224	4734.98
	19.3394	801.92		19.3394	621.337		19.3394	525.432		19.3394	209.685		19.3394	215.041		19.3394	4743.31
	19.3564	735.15		19.3564	537.894		19.3564	435.351		19.3564	194.107		19.3564	196.39		19.3564	4736.57
	19.3734	661.391		19.3734	463.58		19.3734	388.883		19.3734	183.787		19.3734	179.125		19.3734	4699.48
	19.3904	608.758		19.3904	417.955		19.3904	344.584		19.3904	181.118		19.3904	171.288		19.3904	4690.74
	19.4074	581.137		19.4074	379.062		19.4074	323.765		19.4074	177.53		19.4074	176.454		19.4074	4703.43
	19.4244	557.021		19.4244	350.068		19.4244	322.681		19.4244	173.651		19.4244	168.789		19.4244	4663.11
	19.4414	528.606		19.4414	329.366		19.4414	320.269		19.4414	176.152		19.4414	171.723		19.4414	4634.92
	19.4584	529.462		19.4584	326.807		19.4584	293.436		19.4584	172.746		19.4584	175.563		19.4584	4628.21
	19.4754	494.542		19.4754	317.985		19.4754	312.398		19.4754	180.278		19.4754	178.482		19.4754	4619.89
	19.4924	477.537		19.4924	318.999		19.4924	312.655		19.4924	195.265		19.4924	182.379		19.4924	4630.09
	19.5094	461.219		19.5094	303.402		19.5094	305.971		19.5094	184.052		19.5094	175.734		19.5094	4625.68
	19.5264	457.899		19.5264	314.031		19.5264	303.613		19.5264	173.106		19.5264	171.046		19.5264	4605.97
	19.5434	457.51		19.5434	316.521		19.5434	314.364		19.5434	170.266		19.5434	175.298		19.5434	4588.47
	19.5604	472.361		19.5604	312.185		19.5604	302.881		19.5604	172.76		19.5604	173.213		19.5604	4569.78
	19.5774	459.255		19.5774	322.236		19.5774	319.443		19.5774	184.323		19.5774	166.69		19.5774	4565.47
	19.5944	453.754		19.5944	319.56		19.5944	291.572		19.5944	189.822		19.5944	175.384		19.5944	4569.49
	19.6114	455.269		19.6114	293.628		19.6114	290.854		19.6114	179.96		19.6114	192.659		19.6114	4573.66
	19.6284	449.413		19.6284	305.896		19.6284	286.546		19.6284	173.901		19.6284	180.594		19.6284	4605.44
	19.6454	468.023		19.6454	292.32		19.6454	263.924		19.6454	163.422		19.6454	177.205		19.6454	4590.83
	19.6624	440.25		19.6624	295.724		19.6624	267.048		19.6624	160.27		19.6624	163.517		19.6624	4557.93
	19.6794	444.699		19.6794	298.969		19.6794	284.788		19.6794	161.611		19.6794	165.123		19.6794	4600.86
	19.6964	435.432		19.6964	294.727		19.6964	276.764		19.6964	162.773		19.6964	171.844		19.6964	4591.81
	19.7134	409.497		19.7134	292.217		19.7134	276.274		19.7134	156.651		19.7134	158.039		19.7134	4560.3
	19.7304	467.071		19.7304	293.326		19.7304	273.615		19.7304	159.989		19.7304	173.554		19.7304	4568.6
	19.7474	453.485		19.7474	270.698		19.7474	264.312		19.7474	177.353		19.7474	174.347		19.7474	4554.83
	19.7644	421.7		19.7644	291.801		19.7644	285.192		19.7644	177.561		19.7644	172.988		19.7644	4583.21
	19.7814	446.156		19.7814	300.364		19.7814	282.466		19.7814	176.861		19.7814	176.988		19.7814	4575.85
	19.7984	481.322		19.7984	307.391		19.7984	315.871		19.7984	181.183		19.7984	169.096		19.7984	4598.37
	19.8154	465.874		19.8154	300.401		19.8154	288.489		19.8154	189.043		19.8154	180.196		19.8154	4533.53
	19.8324	460.774		19.8324	302.771		19.8324	286.918		19.8324	184.959		19.8324	181.554		19.8324	4598.03
	19.8494	491.365		19.8494	298.351		19.8494	297.382		19.8494	195.416		19.8494	190.378		19.8494	4583.37
	19.8664	478		19.8664	295.3		19.8664	319.054		19.8664	204.137		19.8664	189.623		19.8664	4570.38
	19.8834	500.725		19.8834	307.92		19.8834	306.806		19.8834	217.276		19.8834	198.498		19.8834	4577.81
	19.9004	492.066		19.9004	320.581		19.9004	361.075		19.9004	226.113		19.9004	233.05		19.9004	4606.72
	19.9174	488.468		19.9174	368.113		19.9174	347.755		19.9174	232.008		19.9174	245.698		19.9174	4579.68
	19.9344	509.53		19.9344	337.385		19.9344	347.546		19.9344	222.893		19.9344	244.968		19.9344	4598.82
	19.9514	491.455		19.9514	358.649		19.9514	352.175		19.9514	228.2		19.9514	209.379		19.9514	4592.08
	19.9684	508.328		19.9684	358.37		19.9684	383.71		19.9684	199.948		19.9684	194.301		19.9684	4592.87
	19.9854	534.396		19.9854	371.664		19.9854	394.232		19.9854	191.48		19.9854	199.368		19.9854	4594.81
	20.0024	526.136		20.0024	359.071		20.0024	376.542		20.0024	184.248		20.0024	179.262		20.0024	4590.9
	20.0194	504.437		20.0194	360.772		20.0194	332.992		20.0194	173.055		20.0194	166.031		20.0194	4576.63
	20.0364	488.955		20.0364	342.789		20.0364	317.314		20.0364	162.094		20.0364	161.793		20.0364	4599.59
	20.0534	495.241		20.0534	327.352		20.0534	308.889		20.0534	154.92		20.0534	156.456		20.0534	4605.72
	20.0704	481.584		20.0704	326.055		20.0704	281.254		20.0704	142.521		20.0704	147.606		20.0704	4605.14
	20.0874	489.58		20.0874	292.902		20.0874	278.134		20.0874	143.684		20.0874	143.268		20.0874	4618.57
	20.1044	477.008		20.1044	277.511		20.1044	302.761		20.1044	145.687		20.1044	141.168		20.1044	4637.88
	20.1214	484.629		20.1214	296.036		20.1214	300.833		20.1214	144.506		20.1214	148.94		20.1214	4621.12
	20.1384	491.727		20.1384	290.724		20.1384	285.642		20.1384	145.449		20.1384	153.034		20.1384	4616.49
	20.1554	487.274		20.1554	309.119		20.1554	291.916		20.1554	150.204		20.1554	154.676		20.1554	4617.86
	20.1724	493.424		20.1724	306.223		20.1724	295.198		20.1724	155.538		20.1724	152.832		20.1724	4648.22
	20.1894	519.31		20.1894	309.771		20.1894	301.224		20.1894	164.859		20.1894	152.4		20.1894	4645.36
	20.2064	525.583		20.2064	345.665		20.2064	313.811		20.2064	167.177		20.2064	161.883		20.2064	4629.83
	20.2234	531.206		20.2234	350.629		20.2234	329.051		20.2234	173.929		20.2234	168.153		20.2234	4655.99
	20.2404	540.125		20.2404	348.69		20.2404	351.641		20.2404	188.871		20.2404	185.879		20.2404	4686.15
	20.2574	568.047		20.2574	374.324		20.2574	382.273		20.2574	200.649		20.2574	195.925		20.2574	4717.57
	20.2744	613.329		20.2744	399.014		20.2744	404.724		20.2744	228.515		20.2744	198.311		20.2744	4713.97
	20.2914	678.929		20.2914	420.443		20.2914	439.58		20.2914	256.57		20.2914	214.199		20.2914	4741.11
	20.3084	730.741		20.3084	466.353		20.3084	484.522		20.3084	285.483		20.3084	245.745		20.3084	4797.39
	20.3254	782.582		20.3254	515.247		20.3254	565.516		20.3254	320.784		20.3254	286.998		20.3254	4820.91
	20.3424	839.015		20.3424	575.383		20.3424	645.781		20.3424	366.79		20.3424	318.945		20.3424	4830.78
	20.3594	893.219		20.3594	648.243		20.3594	741.457		20.3594	394.871		20.3594	333.068		20.3594	4865
	20.3764	950.378		20.3764	697.775		20.3764	856.937		20.3764	383.189		20.3764	322.378		20.3764	4908.88
	20.3934	1009.44		20.3934	789.699		20.3934	954.887		20.3934	367.458		20.3934	322.579		20.3934	4904.16
	20.4104	1044.77		20.4104	873.326		20.4104	953.912		20.4104	330.474		20.4104	307.644		20.4104	4941.61
	20.4274	1042.05		20.4274	895.55		20.4274	822.328		20.4274	295.871		20.4274	279.626		20.4274	4974.24
	20.4444	1007.61		20.4444	829.967		20.4444	693.719		20.4444	257.732		20.4444	272.676		20.4444	4952.47
	20.4614	965.559		20.4614	737.711		20.4614	570.938		20.4614	212.28		20.4614	230.86		20.4614	4920.82
	20.4784	879.169		20.4784	599.607		20.4784	473.904		20.4784	192.015		20.4784	202.748		20.4784	4904.77
	20.4954	816.839		20.4954	517.422		20.4954	384.375		20.4954	172.042		20.4954	173.402		20.4954	4879.81
	20.5124	730.707		20.5124	445.835		20.5124	328.074		20.5124	160.069		20.5124	168.396		20.5124	4870.35
	20.5294	669.019		20.5294	383.422		20.5294	304.066		20.5294	166.275		20.5294	162.26		20.5294	4848.63
	20.5464	590.275		20.5464	357.245		20.5464	305.379		20.5464	157.365		20.5464	153.035		20.5464	4805.81
	20.5634	564.888		20.5634	346.371		20.5634	302.599		20.5634	155.253		20.5634	162.706		20.5634	4777.97
	20.5804	560.39		20.5804	350.867		20.5804	306.263		20.5804	167.218		20.5804	161.199		20.5804	4796.53
	20.5974	550.465		20.5974	360.173		20.5974	339.56		20.5974	176.739		20.5974	167.861		20.5974	4785.36
	20.6144	578.663		20.6144	331.595		20.6144	312.561		20.6144	168.35		20.6144	177.205		20.6144	4780.96
	20.6314	555.791		20.6314	350.903		20.6314	330.982		20.6314	192.856		20.6314	179.389		20.6314	4750.8
	20.6484	573.081		20.6484	385.828		20.6484	353.655		20.6484	220.398		20.6484	202.93		20.6484	4732.09
	20.6654	577.185		20.6654	385.676		20.6654	360.542		20.6654	226.758		20.6654	215.371		20.6654	4716.97
	20.6824	637.207		20.6824	409.436		20.6824	391.458		20.6824	237.78		20.6824	253.029		20.6824	4736.95
	20.6994	619.614		20.6994	392.535		20.6994	442.686		20.6994	261.594		20.6994	258.36		20.6994	4752.26
	20.7164	694.388		20.7164	438.942		20.7164	461.919		20.7164	308.174		20.7164	280.493		20.7164	4769.95
	20.7334	740.548		20.7334	463.195		20.7334	508.825		20.7334	317.024		20.7334	308.506		20.7334	4758.45
	20.7504	769.225		20.7504	535.377		20.7504	546.554		20.7504	351.18		20.7504	320.383		20.7504	4751.81
	20.7674	860.315		20.7674	579.281		20.7674	653.605		20.7674	381.901		20.7674	333.977		20.7674	4704.77
	20.7844	891.066		20.7844	652.825		20.7844	740.473		20.7844	411.05		20.7844	381.484		20.7844	4743.3
	20.8014	974.293		20.8014	743.365		20.8014	796.527		20.8014	449.253		20.8014	428.605		20.8014	4778.84
	20.8184	1053.39		20.8184	788.277		20.8184	932.002		20.8184	534.832		20.8184	502.196		20.8184	4743.29
	20.8354	1153.95		20.8354	945.703		20.8354	1102.95		20.8354	606.912		20.8354	573.26		20.8354	4745.35
	20.8524	1205.2		20.8524	1024.24		20.8524	1220.46		20.8524	641.035		20.8524	618.126		20.8524	4748.81
	20.8694	1305.13		20.8694	1156.47		20.8694	1384.03		20.8694	648.599		20.8694	589.635		20.8694	4772.87
	20.8864	1350.25		20.8864	1217.04		20.8864	1420.83		20.8864	655.011		20.8864	601.596		20.8864	4732.95
	20.9034	1317.02		20.9034	1282.39		20.9034	1408.49		20.9034	607.962		20.9034	601.989		20.9034	4733.64
	20.9204	1338.9		20.9204	1238.11		20.9204	1269.43		20.9204	497.892		20.9204	494.196		20.9204	4752.01
	20.9374	1235.13		20.9374	1156.17		20.9374	1035.67		20.9374	394.953		20.9374	401.16		20.9374	4767.5
	20.9544	1185.14		20.9544	1006.7		20.9544	836.643		20.9544	326.812		20.9544	341.589		20.9544	4771.22
	20.9714	1065.21		20.9714	838.48		20.9714	664.239		20.9714	265.899		20.9714	285.194		20.9714	4773.21
	20.9884	954.411		20.9884	663.41		20.9884	497.798		20.9884	216.401		20.9884	212.01		20.9884	4754.66
	21.0054	842.076		21.0054	571.412		21.0054	390.815		21.0054	177.963		21.0054	167.849		21.0054	4767.04
	21.0224	765.591		21.0224	453.273		21.0224	342.753		21.0224	168.544		21.0224	147.325		21.0224	4755.74
	21.0394	702.614		21.0394	396.575		21.0394	343.946		21.0394	159.616		21.0394	151.612		21.0394	4733.99
	21.0564	639.296		21.0564	348.081		21.0564	316.134		21.0564	158.097		21.0564	139.517		21.0564	4739.61
	21.0734	597.367		21.0734	349.442		21.0734	283.945		21.0734	144.628		21.0734	140.58		21.0734	4730.14
	21.0904	580.313		21.0904	317.723		21.0904	283.555		21.0904	146.669		21.0904	148.953		21.0904	4727.16
	21.1074	554.496		21.1074	307.879		21.1074	268.36		21.1074	152.265		21.1074	141.514		21.1074	4702.92
	21.1244	521.033		21.1244	295.447		21.1244	252.614		21.1244	144.37		21.1244	141.454		21.1244	4670.17
	21.1414	503.92		21.1414	302.628		21.1414	274.905		21.1414	138.608		21.1414	142.898		21.1414	4708.44
	21.1584	481.397		21.1584	295.243		21.1584	273.066		21.1584	129.606		21.1584	135.428		21.1584	4719.32
	21.1754	486.659		21.1754	281.029		21.1754	266.15		21.1754	127.843		21.1754	130.525		21.1754	4693.07
	21.1924	482.772		21.1924	271.486		21.1924	272.583		21.1924	124.648		21.1924	130.137		21.1924	4693.26
	21.2094	452.765		21.2094	271.404		21.2094	267.478		21.2094	130.701		21.2094	123.45		21.2094	4716.37
	21.2264	435.568		21.2264	282.886		21.2264	266.988		21.2264	135.803		21.2264	124.756		21.2264	4728.65
	21.2434	438.625		21.2434	279.094		21.2434	258.971		21.2434	138.34		21.2434	127.971		21.2434	4719.01
	21.2604	458.608		21.2604	282.163		21.2604	254.398		21.2604	134.559		21.2604	126.192		21.2604	4724.5
	21.2774	456.763		21.2774	273.465		21.2774	262.168		21.2774	132.851		21.2774	130.871		21.2774	4747.44
	21.2944	439.508		21.2944	260.461		21.2944	266.7		21.2944	133.859		21.2944	134.798		21.2944	4726.57
	21.3114	426.035		21.3114	267.298		21.3114	256.646		21.3114	138.692		21.3114	132.493		21.3114	4702.12
	21.3284	435.86		21.3284	266.211		21.3284	248.522		21.3284	137.627		21.3284	128.281		21.3284	4701.98
	21.3454	437.501		21.3454	252.131		21.3454	245.481		21.3454	135.718		21.3454	133.659		21.3454	4711.23
	21.3624	434.857		21.3624	275.604		21.3624	244.3		21.3624	135.327		21.3624	135.687		21.3624	4700.75
	21.3794	435.037		21.3794	277.354		21.3794	266.266		21.3794	135.446		21.3794	131.2		21.3794	4727.21
	21.3964	401.042		21.3964	267.955		21.3964	266.277		21.3964	136.877		21.3964	131.869		21.3964	4719.13
	21.4134	424.092		21.4134	263.004		21.4134	251.857		21.4134	135.548		21.4134	131.51		21.4134	4692.13
	21.4304	440.907		21.4304	273.128		21.4304	261.428		21.4304	125.477		21.4304	133.585		21.4304	4704.25
	21.4474	440.362		21.4474	278.249		21.4474	253.39		21.4474	131.036		21.4474	127.821		21.4474	4679.32
	21.4644	450.892		21.4644	268.045		21.4644	256.264		21.4644	131.5		21.4644	135.846		21.4644	4663.59
	21.4814	450.026		21.4814	268.615		21.4814	248.991		21.4814	136.128		21.4814	132.202		21.4814	4703.81
	21.4984	424.582		21.4984	284.54		21.4984	267.202		21.4984	139.827		21.4984	134.748		21.4984	4705.16
	21.5154	452.6		21.5154	274.046		21.5154	280.143		21.5154	135.901		21.5154	138.727		21.5154	4730.4
	21.5324	432.204		21.5324	287.354		21.5324	273.54		21.5324	140.551		21.5324	126.402		21.5324	4738.71
	21.5494	441.331		21.5494	258.051		21.5494	259.851		21.5494	142.682		21.5494	131.36		21.5494	4726.97
	21.5664	452.373		21.5664	263.919		21.5664	274.007		21.5664	136.933		21.5664	131.823		21.5664	4742.23
	21.5834	447.459		21.5834	282.753		21.5834	267.459		21.5834	145.086		21.5834	128.831		21.5834	4778.21
	21.6004	440.634		21.6004	275.834		21.6004	261.033		21.6004	152.003		21.6004	140.554		21.6004	4764.18
	21.6174	454.738		21.6174	303.172		21.6174	282.248		21.6174	135.277		21.6174	139.447		21.6174	4814.68
	21.6344	469.426		21.6344	279.764		21.6344	302.982		21.6344	144.819		21.6344	134.431		21.6344	4870.38
	21.6514	471.11		21.6514	297.704		21.6514	279.292		21.6514	152.964		21.6514	138.147		21.6514	4849.39
	21.6684	452.045		21.6684	314.596		21.6684	283.193		21.6684	147.774		21.6684	144.415		21.6684	4915.8
	21.6854	486.27		21.6854	311.052		21.6854	268.472		21.6854	159.663		21.6854	137.34		21.6854	4938.65
	21.7024	497.543		21.7024	328.499		21.7024	301.968		21.7024	169.074		21.7024	153.776		21.7024	4994.94
	21.7194	499.077		21.7194	338.434		21.7194	327.079		21.7194	187.843		21.7194	173.656		21.7194	5023.87
	21.7364	513.182		21.7364	364.25		21.7364	341.143		21.7364	216.082		21.7364	184.963		21.7364	5037.35
	21.7534	533.695		21.7534	366.475		21.7534	373.129		21.7534	243.774		21.7534	198.836		21.7534	4976.64
	21.7704	523.613		21.7704	377.5		21.7704	394.483		21.7704	251.097		21.7704	222.479		21.7704	4966.51
	21.7874	572.637		21.7874	401.762		21.7874	440.55		21.7874	247.421		21.7874	240.06		21.7874	4949.18
	21.8044	577.901		21.8044	421.218		21.8044	455.532		21.8044	235.293		21.8044	235.483		21.8044	4914.49
	21.8214	604.38		21.8214	454.396		21.8214	428.749		21.8214	203.864		21.8214	208.531		21.8214	4870.46
	21.8384	592.061		21.8384	424.072		21.8384	387.67		21.8384	184.363		21.8384	174.733		21.8384	4820.59
	21.8554	572.341		21.8554	388.738		21.8554	364.875		21.8554	164.553		21.8554	183.004		21.8554	4829.33
	21.8724	568.73		21.8724	375.19		21.8724	324.628		21.8724	143.329		21.8724	154.865		21.8724	4810.5
	21.8894	567.747		21.8894	359.288		21.8894	288.777		21.8894	149.193		21.8894	144.409		21.8894	4792.28
	21.9064	536.323		21.9064	321.855		21.9064	278.703		21.9064	142.553		21.9064	133.088		21.9064	4787.82
	21.9234	523.121		21.9234	299.849		21.9234	254.585		21.9234	147.45		21.9234	133.306		21.9234	4746.15
	21.9404	509.039		21.9404	293.338		21.9404	270.489		21.9404	151.206		21.9404	140.555		21.9404	4796.97
	21.9574	506.96		21.9574	298.084		21.9574	287.59		21.9574	152.679		21.9574	139.952		21.9574	4819.11
	21.9744	522.07		21.9744	309.621		21.9744	286.727		21.9744	150.138		21.9744	138.571		21.9744	4757.72
	21.9914	518.52		21.9914	318.689		21.9914	296.408		21.9914	167.772		21.9914	154.351		21.9914	4743.35
	22.0084	507.621		22.0084	305.344		22.0084	285.025		22.0084	173.12		22.0084	166.735		22.0084	4770.09
	22.0254	526.287		22.0254	307.845		22.0254	300.191		22.0254	167.298		22.0254	164.034		22.0254	4774.37
	22.0424	523.496		22.0424	317.355		22.0424	322.535		22.0424	176.326		22.0424	180.298		22.0424	4752.48
	22.0594	495.582		22.0594	345.181		22.0594	326.653		22.0594	204.306		22.0594	201.449		22.0594	4745.83
	22.0764	537.154		22.0764	350.206		22.0764	350.199		22.0764	228.109		22.0764	217.375		22.0764	4759.45
	22.0934	566.148		22.0934	373.712		22.0934	379.896		22.0934	240.087		22.0934	230.717		22.0934	4772.66
	22.1104	595.3		22.1104	382.395		22.1104	397.964		22.1104	281.218		22.1104	262.687		22.1104	4806.5
	22.1274	622.46		22.1274	409.491		22.1274	424.231		22.1274	332.825		22.1274	315.511		22.1274	4813.49
	22.1444	663.818		22.1444	445.597		22.1444	495.015		22.1444	372.963		22.1444	377.703		22.1444	4808.11
	22.1614	730.431		22.1614	476.198		22.1614	529.503		22.1614	431.343		22.1614	449.9		22.1614	4807.24
	22.1784	772.416		22.1784	530.883		22.1784	589.094		22.1784	467.115		22.1784	485.922		22.1784	4811.82
	22.1954	812.414		22.1954	576.605		22.1954	658.297		22.1954	420.051		22.1954	440.955		22.1954	4823.06
	22.2124	819.263		22.2124	600.465		22.2124	680.673		22.2124	350.633		22.2124	355.36		22.2124	4831.16
	22.2294	842.054		22.2294	629.944		22.2294	654.964		22.2294	309.717		22.2294	316.942		22.2294	4851.23
	22.2464	830.419		22.2464	632.277		22.2464	610.352		22.2464	270.858		22.2464	284.298		22.2464	4835.97
	22.2634	777.632		22.2634	610.269		22.2634	581.953		22.2634	219.698		22.2634	226.125		22.2634	4847.26
	22.2804	774.821		22.2804	562.209		22.2804	524.781		22.2804	188.426		22.2804	174.732		22.2804	4858.32
	22.2974	749.065		22.2974	527.087		22.2974	470.8		22.2974	181.472		22.2974	161.819		22.2974	4846.46
	22.3144	689.236		22.3144	509.45		22.3144	421.567		22.3144	179.482		22.3144	162.354		22.3144	4841.17
	22.3314	678.751		22.3314	468.984		22.3314	375.586		22.3314	174.197		22.3314	162.962		22.3314	4853.69
	22.3484	670.955		22.3484	402.539		22.3484	353.076		22.3484	174.665		22.3484	174.477		22.3484	4872.06
	22.3654	653.123		22.3654	371.242		22.3654	343.435		22.3654	179.854		22.3654	178.793		22.3654	4885.81
	22.3824	615.046		22.3824	363.081		22.3824	312.444		22.3824	180.32		22.3824	182.754		22.3824	4883.06
	22.3994	596.626		22.3994	348.969		22.3994	310.937		22.3994	174.262		22.3994	169.005		22.3994	4859.32
	22.4164	588.064		22.4164	323.564		22.4164	311.821		22.4164	172.339		22.4164	161.647		22.4164	4873.91
	22.4334	569.181		22.4334	326.265		22.4334	318.653		22.4334	157.071		22.4334	173.425		22.4334	4882.78
	22.4504	579.541		22.4504	309.333		22.4504	311.242		22.4504	165.288		22.4504	176.888		22.4504	4895.83
	22.4674	563.756		22.4674	333.359		22.4674	295.516		22.4674	181.871		22.4674	174.315		22.4674	4896.74
	22.4844	547.798		22.4844	331.27		22.4844	321.734		22.4844	183.539		22.4844	173.498		22.4844	4885.12
	22.5014	569.842		22.5014	345.775		22.5014	325.42		22.5014	182.135		22.5014	180.265		22.5014	4918.9
	22.5184	584.716		22.5184	344.455		22.5184	324.662		22.5184	188.865		22.5184	186.785		22.5184	4952.49
	22.5354	602.854		22.5354	363.988		22.5354	320.698		22.5354	202.079		22.5354	196.13		22.5354	4937.2
	22.5524	603.161		22.5524	349.732		22.5524	319.913		22.5524	197.685		22.5524	206.558		22.5524	4999.96
	22.5694	623.332		22.5694	361.874		22.5694	338.655		22.5694	210.65		22.5694	196.83		22.5694	4981.22
	22.5864	596.695		22.5864	351.029		22.5864	339.096		22.5864	216.336		22.5864	202.745		22.5864	5035.97
	22.6034	619.315		22.6034	369.883		22.6034	350.997		22.6034	198.057		22.6034	208.099		22.6034	5032.82
	22.6204	642.254		22.6204	367.632		22.6204	353.613		22.6204	188.223		22.6204	199.624		22.6204	5065.55
	22.6374	632.306		22.6374	376.2		22.6374	344.108		22.6374	190.705		22.6374	186.988		22.6374	5060.47
	22.6544	648.133		22.6544	398.769		22.6544	348.815		22.6544	200.088		22.6544	202.743		22.6544	5103.63
	22.6714	657.572		22.6714	370.453		22.6714	337.56		22.6714	193.239		22.6714	194.154		22.6714	5101.54
	22.6884	694.581		22.6884	391.45		22.6884	325.555		22.6884	187.048		22.6884	191.456		22.6884	5150.39
	22.7054	673.839		22.7054	362.609		22.7054	360.798		22.7054	195.119		22.7054	194.396		22.7054	5178.56
	22.7224	709.75		22.7224	376.661		22.7224	365.561		22.7224	211.054		22.7224	217.981		22.7224	5178.43
	22.7394	719.793		22.7394	411.853		22.7394	392.705		22.7394	214.992		22.7394	226.422		22.7394	5283.1
	22.7564	749.15		22.7564	421.07		22.7564	375.86		22.7564	233.933		22.7564	232.363		22.7564	5301.02
	22.7734	796.285		22.7734	454.847		22.7734	419.625		22.7734	251.612		22.7734	230.775		22.7734	5381.37
	22.7904	866.051		22.7904	479.544		22.7904	459.702		22.7904	278.85		22.7904	264.981		22.7904	5428.3
	22.8074	913.788		22.8074	511.344		22.8074	462.41		22.8074	298.255		22.8074	290.188		22.8074	5526.52
	22.8244	939.4		22.8244	567.79		22.8244	508.403		22.8244	322.699		22.8244	314.244		22.8244	5600.48
	22.8414	1017.12		22.8414	578.676		22.8414	544.323		22.8414	369.121		22.8414	349.165		22.8414	5639.61
	22.8584	1115.29		22.8584	626.445		22.8584	638.627		22.8584	403.966		22.8584	405.641		22.8584	5753.23
	22.8754	1191.56		22.8754	668.896		22.8754	725.187		22.8754	469.033		22.8754	440.883		22.8754	5843.73
	22.8924	1348.88		22.8924	767.622		22.8924	756.365		22.8924	535.915		22.8924	519.941		22.8924	5949.11
	22.9094	1437.63		22.9094	880.629		22.9094	846.049		22.9094	634.585		22.9094	593.235		22.9094	6056.3
	22.9264	1678.37		22.9264	989.057		22.9264	1043.28		22.9264	759.88		22.9264	707.809		22.9264	6235
	22.9434	1870.03		22.9434	1133.74		22.9434	1213.75		22.9434	930.217		22.9434	851.579		22.9434	6376.81
	22.9604	2180.93		22.9604	1322.5		22.9604	1422.43		22.9604	1149.07		22.9604	1052.85		22.9604	6561.95
	22.9774	2475.6		22.9774	1512.53		22.9774	1795.56		22.9774	1392.13		22.9774	1302.55		22.9774	6803.09
	22.9944	2907.65		22.9944	1836.06		22.9944	2200.7		22.9944	1754.36		22.9944	1620.89		22.9944	7001.01
	23.0114	3360.51		23.0114	2190.18		23.0114	2644.61		23.0114	2249.52		23.0114	2043.32		23.0114	7226.63
	23.0284	3941.87		23.0284	2692.82		23.0284	3308.95		23.0284	2826.73		23.0284	2654.52		23.0284	7503.16
	23.0454	4622.89		23.0454	3270.69		23.0454	4086.37		23.0454	3551.78		23.0454	3398.62		23.0454	7846.99
	23.0624	5403.15		23.0624	4011.7		23.0624	5163.82		23.0624	4217.79		23.0624	4076.02		23.0624	8128.32
	23.0794	6152.53		23.0794	4841.86		23.0794	6392.31		23.0794	4252.39		23.0794	4136.96		23.0794	8392.36
	23.0964	6865.53		23.0964	5795.42		23.0964	7467.86		23.0964	3566.08		23.0964	3440.21		23.0964	8677.45
	23.1134	7459.45		23.1134	6663.96		23.1134	7946.83		23.1134	2963.38		23.1134	2861.3		23.1134	8903.78
	23.1304	7709.02		23.1304	7076.71		23.1304	7206.45		23.1304	2793.77		23.1304	2755.89		23.1304	9181.3
	23.1474	7708.34		23.1474	6659.18		23.1474	5952.04		23.1474	2517.62		23.1474	2512.42		23.1474	9353.68
	23.1644	7446.45		23.1644	5860.04		23.1644	5017.31		23.1644	2163.74		23.1644	2225.46		23.1644	9438.36
	23.1814	6893.29		23.1814	5116.86		23.1814	4338.02		23.1814	2135.31		23.1814	2285.38		23.1814	9597.64
	23.1984	6254.4		23.1984	4360.21		23.1984	3559.94		23.1984	2482.85		23.1984	2707.66		23.1984	9663.03
	23.2154	5740.9		23.2154	3645.66		23.2154	2981.9		23.2154	3018.45		23.2154	3376.08		23.2154	9640.62
	23.2324	5359.08		23.2324	3200.4		23.2324	2871.53		23.2324	3630.06		23.2324	4200.03		23.2324	9603.61
	23.2494	5043.2		23.2494	3009.34		23.2494	3163.07		23.2494	4224.27		23.2494	4933.52		23.2494	9389.3
	23.2664	4967.98		23.2664	3162.78		23.2664	3721.82		23.2664	4421.02		23.2664	4972.32		23.2664	9191.21
	23.2834	5089.04		23.2834	3535.78		23.2834	4393.48		23.2834	4133		23.2834	4408.97		23.2834	9024.38
	23.3004	5197.12		23.3004	4074.27		23.3004	5148.35		23.3004	3970.08		23.3004	4062.1		23.3004	8795.59
	23.3174	5326.51		23.3174	4636.26		23.3174	5715.38		23.3174	4007.3		23.3174	4019.46		23.3174	8596.44
	23.3344	5435.25		23.3344	4956.98		23.3344	5639.61		23.3344	3979.77		23.3344	3925.47		23.3344	8379.93
	23.3514	5336.39		23.3514	4914.91		23.3514	4898.91		23.3514	4015.34		23.3514	3937.88		23.3514	8159.68
	23.3684	5083.19		23.3684	4522.61		23.3684	4004.9		23.3684	4102.47		23.3684	4259.89		23.3684	7883.84
	23.3854	4689.21		23.3854	3924.07		23.3854	3382.26		23.3854	4075.61		23.3854	4680.44		23.3854	7624.54
	23.4024	4212.04		23.4024	3254.18		23.4024	2701.28		23.4024	3455.72		23.4024	4532.68		23.4024	7517.34
	23.4194	3802.28		23.4194	2548.15		23.4194	1909.17		23.4194	2666.69		23.4194	3633.34		23.4194	7293.44
	23.4364	3155.3		23.4364	1948.62		23.4364	1315.26		23.4364	2174.17		23.4364	2820.51		23.4364	7093.67
	23.4534	2767.84		23.4534	1467.77		23.4534	961.387		23.4534	1747.86		23.4534	2411.89		23.4534	6950.71
	23.4704	2409.18		23.4704	1136.5		23.4704	803.012		23.4704	1198.6		23.4704	1799.1		23.4704	6764
	23.4874	2040.17		23.4874	924.18		23.4874	701.158		23.4874	808.262		23.4874	1142.33		23.4874	6600.84
	23.5044	1874.25		23.5044	825.937		23.5044	658.325		23.5044	650.343		23.5044	818.042		23.5044	6518.04
	23.5214	1702.52		23.5214	789.964		23.5214	679.025		23.5214	604.423		23.5214	707.362		23.5214	6414.22
	23.5384	1572.99		23.5384	783.593		23.5384	687.753		23.5384	604.62		23.5384	680.834		23.5384	6278.14
	23.5554	1520.2		23.5554	756.659		23.5554	704.258		23.5554	654.01		23.5554	727.478		23.5554	6200.05
	23.5724	1553.98		23.5724	782.994		23.5724	728.502		23.5724	733.036		23.5724	823.277		23.5724	6153.26
	23.5894	1500.44		23.5894	821.997		23.5894	775.509		23.5894	869.336		23.5894	950.51		23.5894	6156.39
	23.6064	1594.86		23.6064	877.883		23.6064	862.282		23.6064	1014.42		23.6064	1167.2		23.6064	6090.92
	23.6234	1656.01		23.6234	944.428		23.6234	961.841		23.6234	1239.58		23.6234	1399.75		23.6234	5997.43
	23.6404	1753.83		23.6404	1023.77		23.6404	1110		23.6404	1577.82		23.6404	1751.95		23.6404	5955.28
	23.6574	1822.62		23.6574	1134.88		23.6574	1288.88		23.6574	1878.6		23.6574	2195.32		23.6574	5978.18
	23.6744	2010		23.6744	1290.43		23.6744	1511.84		23.6744	2149.11		23.6744	2532.49		23.6744	5855.4
	23.6914	2150.02		23.6914	1465.86		23.6914	1790.29		23.6914	2197.94		23.6914	2480.51		23.6914	5880.42
	23.7084	2269.59		23.7084	1677.21		23.7084	2088.53		23.7084	2094.55		23.7084	2184.11		23.7084	5907.52
	23.7254	2491.75		23.7254	1924.54		23.7254	2508.32		23.7254	2069.62		23.7254	2082.05		23.7254	5912.7
	23.7424	2564.51		23.7424	2231.43		23.7424	2774.01		23.7424	2130.37		23.7424	2160.16		23.7424	5939.93
	23.7594	2747.14		23.7594	2393.6		23.7594	2748.06		23.7594	2199.15		23.7594	2180.51		23.7594	5881.17
	23.7764	2749.97		23.7764	2385.09		23.7764	2477.62		23.7764	2180.87		23.7764	2275.27		23.7764	5936.7
	23.7934	2708.35		23.7934	2339.65		23.7934	2202.1		23.7934	2329.84		23.7934	2568.12		23.7934	5947.97
	23.8104	2692.22		23.8104	2187.34		23.8104	2041.77		23.8104	2311.72		23.8104	2813.18		23.8104	6003.62
	23.8274	2730.16		23.8274	2032.72		23.8274	1891.79		23.8274	2031.95		23.8274	2570.74		23.8274	6012.61
	23.8444	2713.62		23.8444	1877.41		23.8444	1764.28		23.8444	1713.11		23.8444	2101.34		23.8444	6105.55
	23.8614	2686.67		23.8614	1813.6		23.8614	1688.52		23.8614	1621.51		23.8614	1841.82		23.8614	6129.74
	23.8784	2779.52		23.8784	1811.72		23.8784	1838.12		23.8784	1594.61		23.8784	1801.67		23.8784	6217.01
	23.8954	2967.85		23.8954	1967.62		23.8954	2112.61		23.8954	1555.66		23.8954	1668.23		23.8954	6379.92
	23.9124	3215.75		23.9124	2168.47		23.9124	2487.73		23.9124	1653.16		23.9124	1495.15		23.9124	6433.9
	23.9294	3470.41		23.9294	2531.13		23.9294	3149.14		23.9294	1819.23		23.9294	1570.12		23.9294	6506.38
	23.9464	3794.1		23.9464	2956.3		23.9464	3731.1		23.9464	1849.95		23.9464	1670.62		23.9464	6619.48
	23.9634	3970.62		23.9634	3429.73		23.9634	4085.22		23.9634	1624.61		23.9634	1631.35		23.9634	6706.14
	23.9804	4073.27		23.9804	3683.66		23.9804	3911.81		23.9804	1265.04		23.9804	1310.31		23.9804	6706.79
	23.9974	4095.97		23.9974	3692.72		23.9974	3252.23		23.9974	1113.61		23.9974	1061.33		23.9974	6758.36
	24.0144	3922.52		24.0144	3360.97		24.0144	2749.17		24.0144	1008.22		24.0144	994.538		24.0144	6750.71
	24.0314	3676.98		24.0314	2869.91		24.0314	2445.02		24.0314	829.596		24.0314	885.998		24.0314	6737.28
	24.0484	3267.9		24.0484	2441.69		24.0484	1983.85		24.0484	661.534		24.0484	673.267		24.0484	6617.97
	24.0654	2890.55		24.0654	2009.04		24.0654	1397.04		24.0654	559.504		24.0654	561.913		24.0654	6540.55
	24.0824	2502.85		24.0824	1543.87		24.0824	1029.08		24.0824	489.255		24.0824	479.754		24.0824	6407.22
	24.0994	2124.03		24.0994	1198.51		24.0994	829.558		24.0994	468.514		24.0994	443.134		24.0994	6228.5
	24.1164	1796.77		24.1164	953.594		24.1164	724.423		24.1164	471.048		24.1164	431.061		24.1164	6085.42
	24.1334	1532.92		24.1334	803.834		24.1334	661.036		24.1334	438.857		24.1334	423.057		24.1334	5964.65
	24.1504	1420.7		24.1504	693.115		24.1504	588.753		24.1504	400.103		24.1504	414.189		24.1504	5841.26
	24.1674	1308.65		24.1674	644.075		24.1674	528.638		24.1674	380.57		24.1674	410.283		24.1674	5786.8
	24.1844	1187.71		24.1844	628.898		24.1844	510.081		24.1844	361.011		24.1844	393.393		24.1844	5723.47
	24.2014	1154.11		24.2014	608.024		24.2014	524.999		24.2014	358.018		24.2014	368.994		24.2014	5654.99
	24.2184	1147.3		24.2184	585.654		24.2184	525.449		24.2184	359.818		24.2184	375.942		24.2184	5591.91
	24.2354	1158.47		24.2354	574.12		24.2354	520.371		24.2354	365.326		24.2354	410.559		24.2354	5527.75
	24.2524	1129.05		24.2524	590.912		24.2524	553.423		24.2524	405.749		24.2524	429.103		24.2524	5472.63
	24.2694	1143.08		24.2694	623.555		24.2694	608.081		24.2694	465.359		24.2694	451.438		24.2694	5426.56
	24.2864	1223.37		24.2864	679.175		24.2864	678.505		24.2864	551.991		24.2864	528.566		24.2864	5419.92
	24.3034	1285.75		24.3034	736.908		24.3034	799.902		24.3034	644.886		24.3034	632.861		24.3034	5402.2
	24.3204	1344.55		24.3204	819.581		24.3204	908.62		24.3204	709.384		24.3204	719.105		24.3204	5389.16
	24.3374	1490.23		24.3374	944.605		24.3374	1021.71		24.3374	732.539		24.3374	697.613		24.3374	5409.03
	24.3544	1606.11		24.3544	1071.23		24.3544	1211		24.3544	649.721		24.3544	572.858		24.3544	5364.89
	24.3714	1691.98		24.3714	1219.7		24.3714	1433.5		24.3714	572.138		24.3714	500.159		24.3714	5323.65
	24.3884	1844.41		24.3884	1462.35		24.3884	1723.15		24.3884	526.584		24.3884	453.169		24.3884	5317.2
	24.4054	1993.8		24.4054	1719.38		24.4054	2015.27		24.4054	484.873		24.4054	406.101		24.4054	5310.28
	24.4224	2074.2		24.4224	1931.38		24.4224	2388.59		24.4224	429.267		24.4224	353.539		24.4224	5308.21
	24.4394	2198.2		24.4394	2240.35		24.4394	2713.45		24.4394	410.096		24.4394	326.812		24.4394	5287.2
	24.4564	2288.41		24.4564	2481.23		24.4564	2824.54		24.4564	412.667		24.4564	312.007		24.4564	5237.98
	24.4734	2338.85		24.4734	2552.99		24.4734	2543.06		24.4734	453.964		24.4734	347.425		24.4734	5198.73
	24.4904	2256.64		24.4904	2409.26		24.4904	2129.93		24.4904	513.252		24.4904	396.085		24.4904	5193.99
	24.5074	2220.68		24.5074	2103.86		24.5074	1765.66		24.5074	585.882		24.5074	431.344		24.5074	5217.09
	24.5244	2056.12		24.5244	1803.54		24.5244	1498.17		24.5244	690.031		24.5244	521.639		24.5244	5199.03
	24.5414	1858.28		24.5414	1518.45		24.5414	1147.93		24.5414	754.157		24.5414	625.589		24.5414	5229.22
	24.5584	1739.56		24.5584	1234.53		24.5584	838.851		24.5584	741.616		24.5584	740.943		24.5584	5144.05
	24.5754	1574.32		24.5754	948.326		24.5754	634.6		24.5754	610.271		24.5754	755.555		24.5754	5095.37
	24.5924	1413.33		24.5924	773.987		24.5924	518.573		24.5924	517.734		24.5924	653.266		24.5924	5071.43
	24.6094	1252.3		24.6094	633.529		24.6094	457.635		24.6094	449.805		24.6094	497.388		24.6094	5092.37
	24.6264	1106.16		24.6264	534.093		24.6264	417.67		24.6264	394.639		24.6264	453.798		24.6264	5046.52
	24.6434	979.115		24.6434	488.073		24.6434	407.643		24.6434	292.389		24.6434	407.381		24.6434	5042.84
	24.6604	924.69		24.6604	458.856		24.6604	387.54		24.6604	227.258		24.6604	324.428		24.6604	5021.98
	24.6774	862.656		24.6774	440.405		24.6774	391.588		24.6774	230.521		24.6774	252.332		24.6774	5034.92
	24.6944	790.357		24.6944	437.806		24.6944	378.845		24.6944	255.963		24.6944	251.48		24.6944	4978.78
	24.7114	775.794		24.7114	425.892		24.7114	395.113		24.7114	266.828		24.7114	252.797		24.7114	4946.73
	24.7284	762.577		24.7284	431.384		24.7284	393.897		24.7284	271.402		24.7284	271.888		24.7284	4939.2
	24.7454	772.619		24.7454	454.546		24.7454	436.512		24.7454	280.245		24.7454	249.285		24.7454	4952.04
	24.7624	734.591		24.7624	461.692		24.7624	454.149		24.7624	255.455		24.7624	257.218		24.7624	4936.81
	24.7794	749.158		24.7794	468.369		24.7794	457.33		24.7794	246.146		24.7794	253.573		24.7794	4931.81
	24.7964	724.987		24.7964	473.787		24.7964	500.206		24.7964	239.128		24.7964	237.99		24.7964	4889.96
	24.8134	723.319		24.8134	502.88		24.8134	513.847		24.8134	226.599		24.8134	223.255		24.8134	4885.34
	24.8304	725.649		24.8304	506.891		24.8304	471.719		24.8304	209.663		24.8304	201.442		24.8304	4862.31
	24.8474	684.037		24.8474	474.822		24.8474	404.244		24.8474	180.869		24.8474	179.187		24.8474	4813.95
	24.8644	689.812		24.8644	431.852		24.8644	407.418		24.8644	178.627		24.8644	173.946		24.8644	4799.95
	24.8814	645.349		24.8814	408.209		24.8814	381.118		24.8814	164.971		24.8814	168.331		24.8814	4809.23
	24.8984	597.702		24.8984	384.58		24.8984	343.439		24.8984	153.141		24.8984	154.147		24.8984	4824.9
	24.9154	580.91		24.9154	352.058		24.9154	312.126		24.9154	153.865		24.9154	151.573		24.9154	4781.22
	24.9324	560.482		24.9324	340.702		24.9324	279.957		24.9324	152.267		24.9324	142.32		24.9324	4773.93
	24.9494	537.415		24.9494	325.056		24.9494	282.474		24.9494	152.194		24.9494	143.144		24.9494	4753.95
	24.9664	513.195		24.9664	299.739		24.9664	285.55		24.9664	147.232		24.9664	138.762		24.9664	4705.22
	24.9834	497.768		24.9834	297.867		24.9834	262.489		24.9834	141.018		24.9834	139.746		24.9834	4716.43
	25.0004	491.605		25.0004	296.801		25.0004	265.831		25.0004	144.529		25.0004	134.51		25.0004	4698.72
	25.0174	489.772		25.0174	300.173		25.0174	271.968		25.0174	136.486		25.0174	130.979		25.0174	4707.24
	25.0344	484.316		25.0344	290.874		25.0344	264.821		25.0344	137.025		25.0344	141.443		25.0344	4676.38
	25.0514	490.556		25.0514	276.255		25.0514	259.339		25.0514	146.546		25.0514	144.651		25.0514	4699.3
	25.0684	472.829		25.0684	281.739		25.0684	275.567		25.0684	141.973		25.0684	143.794		25.0684	4688.82
	25.0854	460.549		25.0854	292.801		25.0854	283.079		25.0854	145.485		25.0854	138.427		25.0854	4668.45
	25.1024	461.624		25.1024	302.591		25.1024	284.332		25.1024	146.57		25.1024	139.644		25.1024	4645.73
	25.1194	461.581		25.1194	299.551		25.1194	285.87		25.1194	135.634		25.1194	150.03		25.1194	4657.14
	25.1364	457.095		25.1364	296.829		25.1364	281.709		25.1364	132.726		25.1364	141.018		25.1364	4656.08
	25.1534	448.654		25.1534	283.678		25.1534	277.992		25.1534	136.065		25.1534	138.574		25.1534	4625.6
	25.1704	449.74		25.1704	284.943		25.1704	281.022		25.1704	138.386		25.1704	140.173		25.1704	4630.47
	25.1874	446.563		25.1874	290.255		25.1874	270.453		25.1874	137.684		25.1874	133.972		25.1874	4617.91
	25.2044	452.296		25.2044	281.71		25.2044	269.031		25.2044	139.516		25.2044	138.92		25.2044	4611.39
	25.2214	452.346		25.2214	281.282		25.2214	281.216		25.2214	144.609		25.2214	145.115		25.2214	4620.35
	25.2384	433.863		25.2384	283.575		25.2384	272.603		25.2384	138.734		25.2384	142.149		25.2384	4630.58
	25.2554	441.144		25.2554	294.992		25.2554	264.815		25.2554	135.518		25.2554	143.507		25.2554	4625.43
	25.2724	451.479		25.2724	292.648		25.2724	275.979		25.2724	136.578		25.2724	138.553		25.2724	4633.71
	25.2894	465.678		25.2894	289.494		25.2894	267.537		25.2894	141.518		25.2894	137.623		25.2894	4628.68
	25.3064	462.78		25.3064	282.091		25.3064	259.056		25.3064	144.854		25.3064	137.905		25.3064	4610.1
	25.3234	446.531		25.3234	274.754		25.3234	266.39		25.3234	144.758		25.3234	139.797		25.3234	4639.03
	25.3404	450.637		25.3404	288.26		25.3404	272.791		25.3404	142.285		25.3404	137.121		25.3404	4625.85
	25.3574	451.299		25.3574	303.815		25.3574	273.947		25.3574	142.94		25.3574	149.74		25.3574	4626.7
	25.3744	464.116		25.3744	294.216		25.3744	283.204		25.3744	151.751		25.3744	152.301		25.3744	4628.12
	25.3914	489.77		25.3914	296.805		25.3914	278.843		25.3914	159.191		25.3914	150.333		25.3914	4632.36
	25.4084	470.92		25.4084	301.447		25.4084	284.7		25.4084	169.787		25.4084	153.725		25.4084	4652.86
	25.4254	484.711		25.4254	314.574		25.4254	292.362		25.4254	171.37		25.4254	159.001		25.4254	4659.11
	25.4424	500.567		25.4424	321.663		25.4424	307.953		25.4424	172.914		25.4424	180.706		25.4424	4689.27
	25.4594	505.015		25.4594	323.304		25.4594	301.194		25.4594	197.152		25.4594	197.775		25.4594	4682.05
	25.4764	518.689		25.4764	338.27		25.4764	344.057		25.4764	224.844		25.4764	210.945		25.4764	4686.05
	25.4934	593.141		25.4934	349.828		25.4934	361.33		25.4934	232.286		25.4934	231.622		25.4934	4663.18
	25.5104	569.673		25.5104	361.966		25.5104	354.511		25.5104	262.018		25.5104	258.513		25.5104	4718.95
	25.5274	593.229		25.5274	383.696		25.5274	404.011		25.5274	268.987		25.5274	262.426		25.5274	4706.5
	25.5444	646.593		25.5444	410.576		25.5444	440.018		25.5444	239.748		25.5444	217.194		25.5444	4710.3
	25.5614	659.532		25.5614	461.134		25.5614	520.21		25.5614	238.423		25.5614	201.792		25.5614	4736.21
	25.5784	689.966		25.5784	519.972		25.5784	591.938		25.5784	233.305		25.5784	212.58		25.5784	4736.83
	25.5954	720.046		25.5954	567.344		25.5954	607.13		25.5954	239.361		25.5954	210.413		25.5954	4718.15
	25.6124	745.938		25.6124	589.365		25.6124	620.45		25.6124	219.995		25.6124	196.007		25.6124	4732.71
	25.6294	793.007		25.6294	641.424		25.6294	607.675		25.6294	209.557		25.6294	197.933		25.6294	4758.06
	25.6464	795.993		25.6464	605.311		25.6464	556.092		25.6464	219.143		25.6464	204.375		25.6464	4734.83
	25.6634	784.658		25.6634	584.449		25.6634	561.844		25.6634	237.039		25.6634	219.613		25.6634	4748.63
	25.6804	790.542		25.6804	568.809		25.6804	492.462		25.6804	238.33		25.6804	246.008		25.6804	4785.67
	25.6974	729.483		25.6974	507.636		25.6974	454.563		25.6974	251.556		25.6974	225.259		25.6974	4708.22
	25.7144	743.647		25.7144	471.816		25.7144	415.984		25.7144	255.605		25.7144	242.603		25.7144	4722.2
	25.7314	696.474		25.7314	446.448		25.7314	404.056		25.7314	278.137		25.7314	308.376		25.7314	4727.48
	25.7484	712.83		25.7484	438.238		25.7484	391.385		25.7484	291.854		25.7484	303.348		25.7484	4706.91
	25.7654	679.22		25.7654	404.297		25.7654	392.056		25.7654	297.732		25.7654	315.669		25.7654	4740.32
	25.7824	730.656		25.7824	396.751		25.7824	430.875		25.7824	332.738		25.7824	337.459		25.7824	4688.21
	25.7994	656.533		25.7994	432.578		25.7994	435.231		25.7994	358.189		25.7994	373.77		25.7994	4693.46
	25.8164	693.198		25.8164	466.223		25.8164	485.075		25.8164	402.174		25.8164	415.889		25.8164	4672.23
	25.8334	745.838		25.8334	494.625		25.8334	552.768		25.8334	430.524		25.8334	440.972		25.8334	4659.08
	25.8504	803.485		25.8504	542.224		25.8504	616.572		25.8504	425.803		25.8504	397.164		25.8504	4673.15
	25.8674	840.422		25.8674	603.058		25.8674	694.049		25.8674	391.66		25.8674	345.095		25.8674	4666.1
	25.8844	894.716		25.8844	676.531		25.8844	802.134		25.8844	377.358		25.8844	358.743		25.8844	4661.8
	25.9014	959.693		25.9014	762.639		25.9014	937.681		25.9014	381.362		25.9014	361.921		25.9014	4651.38
	25.9184	977.332		25.9184	868.659		25.9184	1032.03		25.9184	399.911		25.9184	358.827		25.9184	4660.6
	25.9354	997.164		25.9354	928.663		25.9354	1055.78		25.9354	407.101		25.9354	374.624		25.9354	4664.91
	25.9524	1006.67		25.9524	941.659		25.9524	1012		25.9524	420.808		25.9524	402.156		25.9524	4621.96
	25.9694	1001.92		25.9694	902.374		25.9694	850.431		25.9694	449.095		25.9694	454.056		25.9694	4618.99
	25.9864	974.858		25.9864	811.222		25.9864	745.591		25.9864	414.579		25.9864	470.335		25.9864	4637.39
	26.0034	943.739		26.0034	711.639		26.0034	639.995		26.0034	354.257		26.0034	410.062		26.0034	4642.4
	26.0204	876.828		26.0204	635.635		26.0204	553.173		26.0204	301.483		26.0204	328.389		26.0204	4657.74
	26.0374	806.805		26.0374	569.686		26.0374	467.538		26.0374	278.97		26.0374	301.591		26.0374	4654.31
	26.0544	742.442		26.0544	478.538		26.0544	388.544		26.0544	251.956		26.0544	284.067		26.0544	4656.14
	26.0714	699.468		26.0714	404.321		26.0714	340.987		26.0714	204.05		26.0714	244.682		26.0714	4674.72
	26.0884	632.25		26.0884	376.182		26.0884	311.319		26.0884	197.35		26.0884	190.847		26.0884	4667.36
	26.1054	611.201		26.1054	365.914		26.1054	312.871		26.1054	184.55		26.1054	167.406		26.1054	4664.58
	26.1224	615.372		26.1224	356.753		26.1224	325.211		26.1224	174.686		26.1224	168.589		26.1224	4667.23
	26.1394	606.434		26.1394	361.259		26.1394	340.99		26.1394	183.589		26.1394	189.111		26.1394	4677.58
	26.1564	592.596		26.1564	352.891		26.1564	358.713		26.1564	208.262		26.1564	208.446		26.1564	4692.4
	26.1734	585.513		26.1734	348.658		26.1734	360.367		26.1734	227.478		26.1734	213.485		26.1734	4690.48
	26.1904	568.124		26.1904	355.677		26.1904	373.006		26.1904	237.045		26.1904	225.144		26.1904	4689.81
	26.2074	591.694		26.2074	374.691		26.2074	405.909		26.2074	239.121		26.2074	230.072		26.2074	4677.87
	26.2244	619.545		26.2244	416.89		26.2244	431.219		26.2244	234.93		26.2244	217.144		26.2244	4691.76
	26.2414	628.652		26.2414	446.602		26.2414	458.871		26.2414	227.224		26.2414	220.804		26.2414	4717.56
	26.2584	640.274		26.2584	463.362		26.2584	470.782		26.2584	232.349		26.2584	219.952		26.2584	4720.36
	26.2754	640.101		26.2754	444.734		26.2754	451.223		26.2754	227.179		26.2754	216.75		26.2754	4721.74
	26.2924	651.241		26.2924	444.14		26.2924	422.47		26.2924	214.454		26.2924	215.278		26.2924	4720.94
	26.3094	625.451		26.3094	450.236		26.3094	412.347		26.3094	210.69		26.3094	213.128		26.3094	4741.4
	26.3264	627.26		26.3264	430.36		26.3264	395.614		26.3264	211.225		26.3264	199.127		26.3264	4745.62
	26.3434	614.931		26.3434	404.131		26.3434	384.301		26.3434	197.494		26.3434	185.501		26.3434	4739.97
	26.3604	604.113		26.3604	396.388		26.3604	371.461		26.3604	189.7		26.3604	175.572		26.3604	4719.05
	26.3774	589.684		26.3774	408.609		26.3774	370.537		26.3774	179.048		26.3774	174.388		26.3774	4743.94
	26.3944	586.239		26.3944	405.614		26.3944	394.965		26.3944	187.299		26.3944	172.292		26.3944	4729.48
	26.4114	579.196		26.4114	402.339		26.4114	408.471		26.4114	178.33		26.4114	176.559		26.4114	4737.9
	26.4284	598.132		26.4284	419.917		26.4284	429.403		26.4284	187.606		26.4284	169.388		26.4284	4744.88
	26.4454	601.475		26.4454	424.409		26.4454	423.518		26.4454	191.598		26.4454	182.141		26.4454	4743.48
	26.4624	603.559		26.4624	453.727		26.4624	441.327		26.4624	211.718		26.4624	190.815		26.4624	4743.64
	26.4794	621.335		26.4794	444.392		26.4794	434.609		26.4794	236.604		26.4794	219.614		26.4794	4736.01
	26.4964	681.354		26.4964	429.718		26.4964	442.044		26.4964	267.457		26.4964	246.208		26.4964	4732.68
	26.5134	657.482		26.5134	438.768		26.5134	478.265		26.5134	318.539		26.5134	299.877		26.5134	4772.35
	26.5304	719.779		26.5304	484.256		26.5304	485.755		26.5304	372.524		26.5304	339.149		26.5304	4761.4
	26.5474	714.708		26.5474	489.283		26.5474	498.603		26.5474	390.185		26.5474	410.471		26.5474	4790.22
	26.5644	751.288		26.5644	522.307		26.5644	552.982		26.5644	417.591		26.5644	449.264		26.5644	4803.03
	26.5814	814.694		26.5814	561.544		26.5814	618.425		26.5814	423.571		26.5814	440.09		26.5814	4809.48
	26.5984	861.399		26.5984	618.462		26.5984	684.414		26.5984	354.081		26.5984	340.153		26.5984	4808.93
	26.6154	886.687		26.6154	694.892		26.6154	794.353		26.6154	327.793		26.6154	298.123		26.6154	4827.27
	26.6324	928.758		26.6324	768.241		26.6324	804.235		26.6324	294.688		26.6324	304.437		26.6324	4844.77
	26.6494	959.984		26.6494	768.66		26.6494	758.686		26.6494	266.193		26.6494	271.901		26.6494	4859.2
	26.6664	974.538		26.6664	745.882		26.6664	687.126		26.6664	249.17		26.6664	235.019		26.6664	4890.34
	26.6834	935.538		26.6834	715.046		26.6834	712.311		26.6834	237.809		26.6834	218.105		26.6834	4909.38
	26.7004	941.663		26.7004	675.873		26.7004	693.289		26.7004	223.086		26.7004	227.237		26.7004	4835.28
	26.7174	877.486		26.7174	714.887		26.7174	686.949		26.7174	227.269		26.7174	228.147		26.7174	4886.94
	26.7344	877.631		26.7344	681.227		26.7344	660.318		26.7344	237.952		26.7344	239.979		26.7344	4881.93
	26.7514	871.318		26.7514	632.103		26.7514	564.203		26.7514	255.653		26.7514	274.416		26.7514	4900.45
	26.7684	839.31		26.7684	591.52		26.7684	541.263		26.7684	291.741		26.7684	298.892		26.7684	4838.11
	26.7854	798.437		26.7854	605.535		26.7854	566.405		26.7854	343.111		26.7854	346.017		26.7854	4809.31
	26.8024	848.521		26.8024	570.641		26.8024	586.006		26.8024	388.15		26.8024	415.473		26.8024	4862.26
	26.8194	851.287		26.8194	599.635		26.8194	585.332		26.8194	473.06		26.8194	512.716		26.8194	4856.91
	26.8364	867.8		26.8364	623.931		26.8364	612.664		26.8364	595.329		26.8364	634.934		26.8364	4838.89
	26.8534	865.094		26.8534	629.436		26.8534	675.757		26.8534	740.577		26.8534	829.807		26.8534	4833.12
	26.8704	891.867		26.8704	640.71		26.8704	738.62		26.8704	918.948		26.8704	1072.81		26.8704	4869.34
	26.8874	917.707		26.8874	687.698		26.8874	812.529		26.8874	1011.94		26.8874	1242.2		26.8874	4838.34
	26.9044	937.762		26.9044	749.866		26.9044	846.247		26.9044	904.733		26.9044	1205.34		26.9044	4793.94
	26.9214	970.298		26.9214	786.898		26.9214	810.203		26.9214	716.829		26.9214	871.562		26.9214	4800.29
	26.9384	1033.21		26.9384	783.388		26.9384	805.417		26.9384	671.983		26.9384	722.006		26.9384	4793.2
	26.9554	1030.27		26.9554	786.647		26.9554	870.391		26.9554	697.929		26.9554	786.673		26.9554	4777.71
	26.9724	1048.12		26.9724	822.982		26.9724	938.108		26.9724	655.682		26.9724	723.432		26.9724	4767.42
	26.9894	1071.78		26.9894	874.38		26.9894	1018.27		26.9894	552.271		26.9894	547.834		26.9894	4769.76
	27.0064	1056.4		27.0064	938.769		27.0064	1046.13		27.0064	463.432		27.0064	452.095		27.0064	4760.55
	27.0234	1028.67		27.0234	957.754		27.0234	975.155		27.0234	374.912		27.0234	390.281		27.0234	4762.65
	27.0404	1029.27		27.0404	926.682		27.0404	813.385		27.0404	304.266		27.0404	312.751		27.0404	4764.07
	27.0574	978.501		27.0574	829.953		27.0574	684.127		27.0574	279.223		27.0574	260.696		27.0574	4740.3
	27.0744	916.552		27.0744	734.531		27.0744	621.037		27.0744	251.182		27.0744	242.027		27.0744	4713.54
	27.0914	844.267		27.0914	653.797		27.0914	571.367		27.0914	208.44		27.0914	216.216		27.0914	4685.21
	27.1084	772.471		27.1084	575.777		27.1084	451.96		27.1084	165.637		27.1084	182.316		27.1084	4683.63
	27.1254	721.104		27.1254	498.137		27.1254	340.563		27.1254	144.227		27.1254	154.419		27.1254	4678.53
	27.1424	672.249		27.1424	409.765		27.1424	297.055		27.1424	134.703		27.1424	147.969		27.1424	4649.42
	27.1594	604.061		27.1594	335.936		27.1594	276.846		27.1594	141.781		27.1594	142.898		27.1594	4629.88
	27.1764	573.503		27.1764	299.447		27.1764	265.839		27.1764	139.904		27.1764	145.68		27.1764	4636.01
	27.1934	543.943		27.1934	310.672		27.1934	262.916		27.1934	129.245		27.1934	143.456		27.1934	4640.58
	27.2104	524.107		27.2104	310.668		27.2104	268.198		27.2104	132.535		27.2104	136.721		27.2104	4605.27
	27.2274	490.323		27.2274	287.625		27.2274	264.248		27.2274	147.787		27.2274	143.37		27.2274	4587.23
	27.2444	484.869		27.2444	278.338		27.2444	265.881		27.2444	158.111		27.2444	159.076		27.2444	4591.95
	27.2614	479.4		27.2614	280.406		27.2614	269.921		27.2614	156.584		27.2614	158.626		27.2614	4606.07
	27.2784	471.306		27.2784	292.478		27.2784	276.785		27.2784	169.562		27.2784	169.578		27.2784	4604.01
	27.2954	473.564		27.2954	293.913		27.2954	277.716		27.2954	175.006		27.2954	178.705		27.2954	4607.11
	27.3124	472.203		27.3124	299.046		27.3124	303.651		27.3124	188.693		27.3124	181.863		27.3124	4586.43
	27.3294	486.373		27.3294	307.466		27.3294	325.671		27.3294	219.853		27.3294	203.048		27.3294	4566.89
	27.3464	500.882		27.3464	308.59		27.3464	346.168		27.3464	226.383		27.3464	227.858		27.3464	4581.6
	27.3634	514.329		27.3634	333.311		27.3634	368.228		27.3634	243.438		27.3634	246.385		27.3634	4584.67
	27.3804	553.398		27.3804	378.258		27.3804	397.268		27.3804	278.228		27.3804	276.817		27.3804	4567.43
	27.3974	542.853		27.3974	420.643		27.3974	430.099		27.3974	294.212		27.3974	314.747		27.3974	4562.9
	27.4144	571.029		27.4144	419.344		27.4144	432.763		27.4144	311.786		27.4144	321.377		27.4144	4563.05
	27.4314	570.391		27.4314	399.923		27.4314	430.989		27.4314	282.943		27.4314	290.625		27.4314	4561.95
	27.4484	622.045		27.4484	398.085		27.4484	455.052		27.4484	247.721		27.4484	250.811		27.4484	4564.33
	27.4654	616.214		27.4654	452.687		27.4654	451.828		27.4654	241.114		27.4654	229.616		27.4654	4552.26
	27.4824	580.061		27.4824	438.977		27.4824	456.782		27.4824	215.161		27.4824	227.899		27.4824	4552.68
	27.4994	572.106		27.4994	437.134		27.4994	448.709		27.4994	189.552		27.4994	190.379		27.4994	4574.84
	27.5164	559.237		27.5164	434.176		27.5164	484.519		27.5164	172.543		27.5164	162.273		27.5164	4552.35
	27.5334	556.689		27.5334	446.881		27.5334	490.219		27.5334	162.861		27.5334	144.74		27.5334	4543.17
	27.5504	561.172		27.5504	479.575		27.5504	460.648		27.5504	153.237		27.5504	141.531		27.5504	4495.46
	27.5674	560.428		27.5674	444.674		27.5674	430.977		27.5674	153.315		27.5674	158.631		27.5674	4524.72
	27.5844	513.197		27.5844	429.007		27.5844	391.644		27.5844	175.502		27.5844	156.571		27.5844	4495.19
	27.6014	525.286		27.6014	390.365		27.6014	355.81		27.6014	190.842		27.6014	165.995		27.6014	4537.3
	27.6184	520.044		27.6184	383.271		27.6184	342.818		27.6184	185.271		27.6184	181.96		27.6184	4511.72
	27.6354	506.007		27.6354	329.037		27.6354	302.679		27.6354	207.753		27.6354	205.995		27.6354	4515.59
	27.6524	478.936		27.6524	318.113		27.6524	288.187		27.6524	196.471		27.6524	205.347		27.6524	4489.69
	27.6694	447.463		27.6694	294.677		27.6694	240.786		27.6694	175.514		27.6694	192.871		27.6694	4476.19
	27.6864	427.683		27.6864	265.716		27.6864	237.955		27.6864	152.084		27.6864	183.566		27.6864	4493.42
	27.7034	395.32		27.7034	269.132		27.7034	233.434		27.7034	155.825		27.7034	160.554		27.7034	4498.08
	27.7204	399.385		27.7204	262.758		27.7204	231.016		27.7204	149.512		27.7204	151.308		27.7204	4512.79
	27.7374	395.968		27.7374	232.059		27.7374	237.588		27.7374	131.828		27.7374	148.079		27.7374	4498.43
	27.7544	381.765		27.7544	236.204		27.7544	220.835		27.7544	125.438		27.7544	134.187		27.7544	4493.9
	27.7714	383.806		27.7714	232.395		27.7714	226.863		27.7714	128.041		27.7714	119.877		27.7714	4470.24
	27.7884	367		27.7884	225.347		27.7884	220.358		27.7884	117.036		27.7884	115.193		27.7884	4485.21
	27.8054	355.878		27.8054	235.809		27.8054	245.553		27.8054	113.342		27.8054	111.166		27.8054	4493
	27.8224	350.22		27.8224	228.241		27.8224	218.484		27.8224	118.881		27.8224	118.808		27.8224	4474.88
	27.8394	375.373		27.8394	234.157		27.8394	225.659		27.8394	112.531		27.8394	113.467		27.8394	4459.31
	27.8564	368.86		27.8564	237.321		27.8564	229.453		27.8564	119.17		27.8564	108.117		27.8564	4467.32
	27.8734	362.475		27.8734	225.764		27.8734	227.905		27.8734	112.532		27.8734	103.947		27.8734	4493.29
	27.8904	362.737		27.8904	226.016		27.8904	226.102		27.8904	117.624		27.8904	105.652		27.8904	4470
	27.9074	358.137		27.9074	228.681		27.9074	221.612		27.9074	107.997		27.9074	107.049		27.9074	4476.69
	27.9244	354.107		27.9244	220.227		27.9244	227.414		27.9244	109.323		27.9244	109.918		27.9244	4489.96
	27.9414	359.767		27.9414	235.283		27.9414	234.898		27.9414	109.489		27.9414	114.244		27.9414	4496.59
	27.9584	359.962		27.9584	250.225		27.9584	229.554		27.9584	117.586		27.9584	118.604		27.9584	4491.1
	27.9754	375.256		27.9754	257.484		27.9754	235.631		27.9754	127.036		27.9754	120.8		27.9754	4492.89
	27.9924	391.249		27.9924	249.794		27.9924	245.756		27.9924	134.347		27.9924	124.398		27.9924	4498.13
	28.0094	412.33		28.0094	259.434		28.0094	273.422		28.0094	127.286		28.0094	131.931		28.0094	4491.04
	28.0264	419.44		28.0264	288.344		28.0264	296.403		28.0264	138.068		28.0264	133.03		28.0264	4500.59
	28.0434	423.866		28.0434	297.73		28.0434	310.892		28.0434	153.352		28.0434	140.864		28.0434	4495.92
	28.0604	433.399		28.0604	321.647		28.0604	325.145		28.0604	166.918		28.0604	152.017		28.0604	4501.77
	28.0774	445.18		28.0774	349.415		28.0774	357.28		28.0774	171.372		28.0774	160.065		28.0774	4518.26
	28.0944	467.712		28.0944	371.028		28.0944	385.249		28.0944	169.885		28.0944	170.651		28.0944	4523.63
	28.1114	465.595		28.1114	391.29		28.1114	395.328		28.1114	174.104		28.1114	175.185		28.1114	4512.01
	28.1284	470.933		28.1284	377.693		28.1284	372.878		28.1284	179.454		28.1284	182.167		28.1284	4512.78
	28.1454	495.131		28.1454	364.809		28.1454	350.368		28.1454	170.335		28.1454	182.79		28.1454	4512.1
	28.1624	486.803		28.1624	354.13		28.1624	341.494		28.1624	153.953		28.1624	170.988		28.1624	4518.99
	28.1794	482.979		28.1794	352.042		28.1794	341.273		28.1794	150.667		28.1794	153.256		28.1794	4526.31
	28.1964	476.772		28.1964	351.895		28.1964	342.604		28.1964	144.25		28.1964	148.943		28.1964	4515.83
	28.2134	472.389		28.2134	347.012		28.2134	332.264		28.2134	146.592		28.2134	145.29		28.2134	4517.93
	28.2304	455.757		28.2304	345.019		28.2304	304.829		28.2304	135.66		28.2304	128.624		28.2304	4511.86
	28.2474	446.944		28.2474	324.996		28.2474	267.728		28.2474	127.834		28.2474	125.339		28.2474	4497.02
	28.2644	435.01		28.2644	298.489		28.2644	267.66		28.2644	126.859		28.2644	118.093		28.2644	4493.4
	28.2814	425.409		28.2814	282.805		28.2814	278.548		28.2814	133.917		28.2814	119.929		28.2814	4497.9
	28.2984	413.604		28.2984	279.17		28.2984	272.584		28.2984	140.812		28.2984	121.723		28.2984	4473.06
	28.3154	418.348		28.3154	280.969		28.3154	254.675		28.3154	157.238		28.3154	134.506		28.3154	4471.92
	28.3324	427.559		28.3324	265.86		28.3324	257.728		28.3324	163.493		28.3324	144.697		28.3324	4468.02
	28.3494	436.17		28.3494	268.343		28.3494	264.919		28.3494	157.894		28.3494	155.518		28.3494	4460.62
	28.3664	419.2		28.3664	280.966		28.3664	275.004		28.3664	168.108		28.3664	163.255		28.3664	4468.79
	28.3834	425.465		28.3834	297.245		28.3834	300.083		28.3834	180.754		28.3834	164.338		28.3834	4476.22
	28.4004	450.24		28.4004	314.528		28.4004	327.654		28.4004	174.592		28.4004	165.129		28.4004	4489.13
	28.4174	454.077		28.4174	338.175		28.4174	347.836		28.4174	166.702		28.4174	158.739		28.4174	4490.68
	28.4344	449.433		28.4344	345.253		28.4344	370.376		28.4344	159.881		28.4344	150.532		28.4344	4498.86
	28.4514	477.534		28.4514	361.657		28.4514	395.468		28.4514	160.635		28.4514	147		28.4514	4476.81
	28.4684	505.619		28.4684	412.123		28.4684	424.462		28.4684	157.395		28.4684	141.12		28.4684	4473.59
	28.4854	514.282		28.4854	422.81		28.4854	448.669		28.4854	152.79		28.4854	141.5		28.4854	4490.61
	28.5024	502.748		28.5024	429.443		28.5024	454.113		28.5024	146.104		28.5024	129.335		28.5024	4493
	28.5194	519.112		28.5194	435.176		28.5194	410.439		28.5194	144.425		28.5194	132.299		28.5194	4495.05
	28.5364	508.102		28.5364	393.527		28.5364	349.187		28.5364	149.097		28.5364	134.911		28.5364	4470.56
	28.5534	514.923		28.5534	389.589		28.5534	343.61		28.5534	158.752		28.5534	151.616		28.5534	4471.54
	28.5704	492.692		28.5704	357.241		28.5704	349.437		28.5704	163.38		28.5704	148.766		28.5704	4471.88
	28.5874	457.666		28.5874	338.531		28.5874	305.615		28.5874	153.288		28.5874	162.561		28.5874	4474.55
	28.6044	447.778		28.6044	314.485		28.6044	295.133		28.6044	154.482		28.6044	153.84		28.6044	4445.62
	28.6214	413.986		28.6214	303.637		28.6214	255.662		28.6214	124.174		28.6214	146.384		28.6214	4472.79
	28.6384	403.336		28.6384	277.385		28.6384	239.486		28.6384	130.472		28.6384	138.936		28.6384	4474.89
	28.6554	415.8		28.6554	258.52		28.6554	233.541		28.6554	134.067		28.6554	129.193		28.6554	4461.58
	28.6724	385.761		28.6724	259.196		28.6724	235.829		28.6724	130.609		28.6724	126.164		28.6724	4459.08
	28.6894	370.215		28.6894	254.365		28.6894	229.839		28.6894	109.448		28.6894	116.501		28.6894	4454.44
	28.7064	367.884		28.7064	241.032		28.7064	226.84		28.7064	111.154		28.7064	113.998		28.7064	4453.92
	28.7234	348.953		28.7234	245.567		28.7234	218.685		28.7234	103.196		28.7234	110.193		28.7234	4439.33
	28.7404	347.271		28.7404	227.562		28.7404	202.964		28.7404	107.682		28.7404	102.894		28.7404	4451.27
	28.7574	351.779		28.7574	213.642		28.7574	209.613		28.7574	102.945		28.7574	104.352		28.7574	4467.33
	28.7744	356.2		28.7744	232.899		28.7744	200.246		28.7744	108.232		28.7744	107.358		28.7744	4442.05
	28.7914	335.219		28.7914	208.388		28.7914	203.505		28.7914	108.01		28.7914	110.327		28.7914	4451.65
	28.8084	335.086		28.8084	221.789		28.8084	200.998		28.8084	114.964		28.8084	112.962		28.8084	4462.97
	28.8254	346.115		28.8254	227.943		28.8254	209.816		28.8254	116.151		28.8254	119.578		28.8254	4454.81
	28.8424	346.127		28.8424	216.238		28.8424	221.416		28.8424	118.568		28.8424	115.189		28.8424	4469.63
	28.8594	342.446		28.8594	215.031		28.8594	221.534		28.8594	114.746		28.8594	115.068		28.8594	4464.63
	28.8764	344.318		28.8764	211.529		28.8764	219.741		28.8764	122.57		28.8764	112.498		28.8764	4496
	28.8934	356.76		28.8934	221.849		28.8934	223.143		28.8934	120.731		28.8934	111.366		28.8934	4493.9
	28.9104	352.075		28.9104	224.984		28.9104	230.206		28.9104	110.716		28.9104	110.971		28.9104	4491.36
	28.9274	353.378		28.9274	240.214		28.9274	237.985		28.9274	119.313		28.9274	113.244		28.9274	4493.08
	28.9444	356.422		28.9444	234.529		28.9444	223.879		28.9444	115.705		28.9444	113.537		28.9444	4471.12
	28.9614	358.965		28.9614	247.184		28.9614	222.421		28.9614	113.457		28.9614	110.924		28.9614	4501.02
	28.9784	362.701		28.9784	232.03		28.9784	231.677		28.9784	118.495		28.9784	114.955		28.9784	4528.09
	28.9954	360.769		28.9954	226.951		28.9954	236.788		28.9954	119.3		28.9954	117.193		28.9954	4517.99
	29.0124	356.56		29.0124	244.782		29.0124	229.122		29.0124	125.491		29.0124	125.818		29.0124	4516.85
	29.0294	372.152		29.0294	231.825		29.0294	229.201		29.0294	136.677		29.0294	140.643		29.0294	4519.74
	29.0464	380.972		29.0464	243.943		29.0464	246.968		29.0464	146.2		29.0464	157.672		29.0464	4524.37
	29.0634	382.998		29.0634	243.024		29.0634	250.765		29.0634	153.538		29.0634	160.419		29.0634	4539.6
	29.0804	396.759		29.0804	241.926		29.0804	254.358		29.0804	171.7		29.0804	171.142		29.0804	4563
	29.0974	406.586		29.0974	249.831		29.0974	258.001		29.0974	183.548		29.0974	194.073		29.0974	4587.83
	29.1144	426.397		29.1144	279.306		29.1144	280.699		29.1144	208.203		29.1144	237.047		29.1144	4595.34
	29.1314	457.265		29.1314	304.28		29.1314	300.51		29.1314	248.232		29.1314	277.946		29.1314	4598.44
	29.1484	475.646		29.1484	315.185		29.1484	321.65		29.1484	296.405		29.1484	328.555		29.1484	4609.29
	29.1654	512.593		29.1654	333.153		29.1654	363.42		29.1654	352.295		29.1654	409.752		29.1654	4628.29
	29.1824	549.061		29.1824	363.283		29.1824	412.495		29.1824	407.45		29.1824	472.699		29.1824	4619.02
	29.1994	583.953		29.1994	392.752		29.1994	458.791		29.1994	450.328		29.1994	467.931		29.1994	4622.58
	29.2164	662.871		29.2164	432.473		29.2164	503.036		29.2164	431.259		29.2164	420.023		29.2164	4674.14
	29.2334	733.663		29.2334	504.775		29.2334	575.559		29.2334	385.238		29.2334	362.122		29.2334	4690.13
	29.2504	761.831		29.2504	558.571		29.2504	643.496		29.2504	370.25		29.2504	353.545		29.2504	4694.3
	29.2674	805.068		29.2674	642.602		29.2674	757.116		29.2674	360.234		29.2674	347.599		29.2674	4693.8
	29.2844	886.284		29.2844	742.077		29.2844	924.84		29.2844	335.947		29.2844	322.844		29.2844	4701.22
	29.3014	946.507		29.3014	864.403		29.3014	1026.45		29.3014	321.041		29.3014	286.695		29.3014	4719.03
	29.3184	986.697		29.3184	929.181		29.3184	1048.56		29.3184	317.542		29.3184	279.701		29.3184	4720.51
	29.3354	1009.93		29.3354	949.433		29.3354	1026.61		29.3354	325.984		29.3354	305.808		29.3354	4717.43
	29.3524	1019.59		29.3524	935.96		29.3524	900.245		29.3524	375.808		29.3524	328.392		29.3524	4736.07
	29.3694	1006.6		29.3694	852.146		29.3694	789.673		29.3694	413.296		29.3694	376.216		29.3694	4719.1
	29.3864	972.507		29.3864	775.568		29.3864	713.834		29.3864	447.76		29.3864	407.527		29.3864	4711.09
	29.4034	892.728		29.4034	716.894		29.4034	645.38		29.4034	452.106		29.4034	469.551		29.4034	4697.09
	29.4204	882.948		29.4204	643.351		29.4204	542.439		29.4204	434.909		29.4204	507.222		29.4204	4687.26
	29.4374	789.592		29.4374	515.938		29.4374	415.885		29.4374	356.013		29.4374	445.094		29.4374	4698.7
	29.4544	741.679		29.4544	443.804		29.4544	352.828		29.4544	296.212		29.4544	354.804		29.4544	4678.52
	29.4714	702.345		29.4714	388.524		29.4714	297.796		29.4714	260.109		29.4714	316.002		29.4714	4677.47
	29.4884	595.291		29.4884	344.75		29.4884	283.749		29.4884	250.634		29.4884	305.195		29.4884	4687.86
	29.5054	553.745		29.5054	300.877		29.5054	257.209		29.5054	201.868		29.5054	269.985		29.5054	4678.82
	29.5224	510.906		29.5224	290.628		29.5224	256.016		29.5224	160.554		29.5224	200.155		29.5224	4657.08
	29.5394	497.681		29.5394	261.874		29.5394	227.985		29.5394	137.03		29.5394	155.999		29.5394	4611.11
	29.5564	466.008		29.5564	241.164		29.5564	221.253		29.5564	125.74		29.5564	126.837		29.5564	4628.67
	29.5734	433.908		29.5734	243.666		29.5734	237.402		29.5734	133.272		29.5734	121.782		29.5734	4597.67
	29.5904	416.528		29.5904	231.893		29.5904	227.428		29.5904	123.802		29.5904	121.186		29.5904	4599.12
	29.6074	439.753		29.6074	239.42		29.6074	231.905		29.6074	123.775		29.6074	122.136		29.6074	4624.21
	29.6244	385.977		29.6244	238.078		29.6244	229.772		29.6244	123.665		29.6244	122.646		29.6244	4589.39
	29.6414	415.44		29.6414	228.761		29.6414	231.47		29.6414	121.457		29.6414	131.528		29.6414	4589.11
	29.6584	413.379		29.6584	252.119		29.6584	218.092		29.6584	123.975		29.6584	123.771		29.6584	4621.33
	29.6754	437.628		29.6754	248.212		29.6754	234.97		29.6754	135.49		29.6754	131.405		29.6754	4627.29
	29.6924	433.785		29.6924	245.489		29.6924	245.265		29.6924	143.26		29.6924	136.41		29.6924	4647.42
	29.7094	442.538		29.7094	252.341		29.7094	238.142		29.7094	151.881		29.7094	144.171		29.7094	4631.67
	29.7264	471.166		29.7264	287.905		29.7264	267.862		29.7264	171.809		29.7264	166.62		29.7264	4646.76
	29.7434	472.199		29.7434	288.882		29.7434	286.002		29.7434	186.925		29.7434	181.49		29.7434	4644.27
	29.7604	517.159		29.7604	309.517		29.7604	322.992		29.7604	226.724		29.7604	207.067		29.7604	4652.34
	29.7774	531.961		29.7774	334.162		29.7774	359.315		29.7774	269.56		29.7774	259.513		29.7774	4686.27
	29.7944	581.377		29.7944	385.986		29.7944	411.301		29.7944	313.036		29.7944	298.85		29.7944	4711.76
	29.8114	635.987		29.8114	407.19		29.8114	480.739		29.8114	378.522		29.8114	349.381		29.8114	4737.07
	29.8284	700.897		29.8284	469.469		29.8284	548.438		29.8284	463.868		29.8284	456.169		29.8284	4758.07
	29.8454	791.282		29.8454	537.24		29.8454	642.76		29.8454	575.816		29.8454	569.29		29.8454	4774.63
	29.8624	868.134		29.8624	617.904		29.8624	758.116		29.8624	662.577		29.8624	665.392		29.8624	4854.43
	29.8794	958.076		29.8794	710.347		29.8794	897.349		29.8794	735.386		29.8794	780.448		29.8794	4850.95
	29.8964	1060.42		29.8964	810.319		29.8964	1019.63		29.8964	777.519		29.8964	844.511		29.8964	4875.51
	29.9134	1175.4		29.9134	916.422		29.9134	1096.24		29.9134	738.554		29.9134	818.624		29.9134	4899.96
	29.9304	1254.63		29.9304	988.104		29.9304	1066.66		29.9304	691.631		29.9304	746.934		29.9304	4937.32
	29.9474	1270.35		29.9474	999.832		29.9474	965.556		29.9474	625.618		29.9474	616.262		29.9474	4957.84
	29.9644	1257.99		29.9644	946.354		29.9644	890.56		29.9644	534.266		29.9644	520.325		29.9644	4955.23
	29.9814	1238.23		29.9814	875.77		29.9814	848.474		29.9814	449.012		29.9814	468.886		29.9814	4984.54
	29.9984	1193.56		29.9984	857.285		29.9984	838.177		29.9984	364.651		29.9984	389.782		29.9984	4995.81
	30.0154	1178.67		30.0154	853.376		30.0154	852.5		30.0154	307.438		30.0154	306.128		30.0154	4974.98
	30.0324	1188.64		30.0324	845.48		30.0324	844.516		30.0324	269.008		30.0324	245.405		30.0324	4959.75
	30.0494	1136.52		30.0494	837.841		30.0494	845.26		30.0494	241.114		30.0494	214.311		30.0494	4933.78
	30.0664	1076.76		30.0664	841.135		30.0664	897.203		30.0664	227.383		30.0664	209.841		30.0664	4935.89
	30.0834	1052.18		30.0834	859.699		30.0834	936.862		30.0834	233.543		30.0834	228.012		30.0834	4954.49
	30.1004	1033.48		30.1004	899.74		30.1004	926.933		30.1004	253.718		30.1004	250.276		30.1004	4921.89
	30.1174	1033.3		30.1174	881.856		30.1174	846.668		30.1174	282.916		30.1174	269.497		30.1174	4889.64
	30.1344	1019.48		30.1344	841.219		30.1344	778.706		30.1344	309.521		30.1344	294.908		30.1344	4877.43
	30.1514	1014.77		30.1514	796.77		30.1514	732.406		30.1514	333.458		30.1514	321.808		30.1514	4860.01
	30.1684	961.687		30.1684	733.501		30.1684	709.762		30.1684	350.715		30.1684	350.157		30.1684	4825.82
	30.1854	917.638		30.1854	693.545		30.1854	657.412		30.1854	389.589		30.1854	387.781		30.1854	4808.03
	30.2024	894.418		30.2024	645.282		30.2024	574.231		30.2024	449.961		30.2024	453.651		30.2024	4788.02
	30.2194	881.404		30.2194	579.116		30.2194	505.029		30.2194	496.289		30.2194	530.655		30.2194	4762.49
	30.2364	835.463		30.2364	520.446		30.2364	464.809		30.2364	513.066		30.2364	591.241		30.2364	4748.76
	30.2534	798.109		30.2534	469.969		30.2534	431.504		30.2534	498.178		30.2534	619.925		30.2534	4738.39
	30.2704	774.498		30.2704	440.14		30.2704	432.427		30.2704	471.457		30.2704	577.396		30.2704	4717.02
	30.2874	726.855		30.2874	432.438		30.2874	435.137		30.2874	425.288		30.2874	458.646		30.2874	4723.05
	30.3044	733.519		30.3044	437.131		30.3044	437.617		30.3044	356.744		30.3044	371.116		30.3044	4696.17
	30.3214	715.587		30.3214	445.669		30.3214	439.852		30.3214	313.39		30.3214	360.566		30.3214	4674.79
	30.3384	699.056		30.3384	458.553		30.3384	472.87		30.3384	272.809		30.3384	336.149		30.3384	4649.47
	30.3554	697.719		30.3554	479.731		30.3554	535.716		30.3554	232.216		30.3554	264.951		30.3554	4638.56
	30.3724	723.987		30.3724	526.783		30.3724	585.113		30.3724	192.379		30.3724	191.322		30.3724	4626.3
	30.3894	715.632		30.3894	583.41		30.3894	671.129		30.3894	166.586		30.3894	149.101		30.3894	4622.61
	30.4064	731.604		30.4064	639.288		30.4064	761.902		30.4064	142.003		30.4064	123.822		30.4064	4609.78
	30.4234	714.793		30.4234	696.696		30.4234	758.601		30.4234	136.63		30.4234	125.992		30.4234	4569.57
	30.4404	731.276		30.4404	711.103		30.4404	717.617		30.4404	130.843		30.4404	131.808		30.4404	4549.1
	30.4574	677.918		30.4574	681.755		30.4574	623.597		30.4574	136.144		30.4574	127.56		30.4574	4557.64
	30.4744	688.599		30.4744	621.365		30.4744	571.861		30.4744	157.449		30.4744	132.331		30.4744	4539.32
	30.4914	629.032		30.4914	569.455		30.4914	531.282		30.4914	163.493		30.4914	143.933		30.4914	4526.07
	30.5084	632.252		30.5084	496.41		30.5084	457.741		30.5084	174.181		30.5084	151.827		30.5084	4505.96
	30.5254	606.571		30.5254	456.533		30.5254	402.89		30.5254	186.363		30.5254	166.474		30.5254	4523.36
	30.5424	538.512		30.5424	389.951		30.5424	338.748		30.5424	203.324		30.5424	187.235		30.5424	4524.39
	30.5594	485.643		30.5594	334.822		30.5594	271.001		30.5594	206.936		30.5594	202.969		30.5594	4490.69
	30.5764	486.059		30.5764	330.014		30.5764	232.863		30.5764	189.501		30.5764	204.323		30.5764	4477.92
	30.5934	462.69		30.5934	255.354		30.5934	239.163		30.5934	181.532		30.5934	213.891		30.5934	4491.75
	30.6104	420.092		30.6104	250.695		30.6104	240.327		30.6104	156.928		30.6104	192.088		30.6104	4479.98
	30.6274	380.292		30.6274	223.606		30.6274	207.44		30.6274	148.681		30.6274	166.55		30.6274	4477.84
	30.6444	379.536		30.6444	237.549		30.6444	222.171		30.6444	157.284		30.6444	166.191		30.6444	4466.26
	30.6614	363.878		30.6614	227.985		30.6614	214.186		30.6614	135.714		30.6614	155.381		30.6614	4443.07
	30.6784	359.897		30.6784	228.981		30.6784	203.779		30.6784	132.355		30.6784	159.756		30.6784	4444.28
	30.6954	339.819		30.6954	209.423		30.6954	190.202		30.6954	118.078		30.6954	138.214		30.6954	4431.25
	30.7124	333.46		30.7124	213.977		30.7124	198.335		30.7124	124.448		30.7124	142.532		30.7124	4445.8
	30.7294	317.609		30.7294	223.218		30.7294	199.737		30.7294	134.427		30.7294	140.665		30.7294	4434.62
	30.7464	318.696		30.7464	217.844		30.7464	194.122		30.7464	123.336		30.7464	130.218		30.7464	4426
	30.7634	315.454		30.7634	215.006		30.7634	185.15		30.7634	120.161		30.7634	126.006		30.7634	4414.14
	30.7804	303.227		30.7804	219.297		30.7804	198.963		30.7804	116.041		30.7804	117.74		30.7804	4422.67
	30.7974	303.506		30.7974	211.067		30.7974	185.919		30.7974	110.058		30.7974	111.397		30.7974	4420.06
	30.8144	290.465		30.8144	201.131		30.8144	200.319		30.8144	117.083		30.8144	116.114		30.8144	4415.33
	30.8314	298.637		30.8314	213.386		30.8314	195.174		30.8314	109.015		30.8314	101.802		30.8314	4414.28
	30.8484	308.833		30.8484	198.681		30.8484	211.679		30.8484	97.9617		30.8484	92.2191		30.8484	4406.96
	30.8654	304.785		30.8654	194.388		30.8654	191.209		30.8654	101.186		30.8654	93.6062		30.8654	4397.58
	30.8824	309.911		30.8824	207.485		30.8824	181.215		30.8824	98.0808		30.8824	98.4592		30.8824	4411.55
	30.8994	297.437		30.8994	201.883		30.8994	177.129		30.8994	97.9876		30.8994	93.5736		30.8994	4403.91
	30.9164	297.441		30.9164	194.159		30.9164	186.691		30.9164	100.325		30.9164	90.2874		30.9164	4388.55
	30.9334	292.44		30.9334	191.374		30.9334	194.271		30.9334	97.2639		30.9334	93.09		30.9334	4393.45
	30.9504	308.636		30.9504	192.541		30.9504	180.364		30.9504	92.199		30.9504	93.1155		30.9504	4417.01
	30.9674	310.507		30.9674	196.945		30.9674	176.726		30.9674	89.6985		30.9674	92.9958		30.9674	4430.6
	30.9844	290.96		30.9844	189.621		30.9844	177.139		30.9844	93.3872		30.9844	93.5076		30.9844	4401.12
	31.0014	282.349		31.0014	187.384		31.0014	175.883		31.0014	95.1874		31.0014	96.1364		31.0014	4397.44
	31.0184	294.628		31.0184	189.815		31.0184	195.518		31.0184	97.4145		31.0184	93.4895		31.0184	4406.19
	31.0354	301.983		31.0354	188.496		31.0354	205.002		31.0354	101.521		31.0354	102.953		31.0354	4392.7
	31.0524	298.513		31.0524	193.624		31.0524	202.341		31.0524	103.596		31.0524	104.215		31.0524	4385.53
	31.0694	306.777		31.0694	197.758		31.0694	199.783		31.0694	108.982		31.0694	104.748		31.0694	4378.28
	31.0864	313.587		31.0864	203.414		31.0864	202.107		31.0864	120.688		31.0864	113.484		31.0864	4393.87
	31.1034	326.713		31.1034	212.399		31.1034	217.74		31.1034	129.288		31.1034	122.634		31.1034	4408.5
	31.1204	347.069		31.1204	218.613		31.1204	219.965		31.1204	136.543		31.1204	134.306		31.1204	4421.24
	31.1374	346.151		31.1374	234.361		31.1374	238.663		31.1374	144.214		31.1374	146.728		31.1374	4430.94
	31.1544	360.786		31.1544	245.726		31.1544	269.196		31.1544	160.895		31.1544	158.991		31.1544	4436.53
	31.1714	365.547		31.1714	251.241		31.1714	279.279		31.1714	167.599		31.1714	172.664		31.1714	4437.43
	31.1884	377.244		31.1884	277.118		31.1884	289.804		31.1884	170.724		31.1884	180.162		31.1884	4431.3
	31.2054	392.29		31.2054	302.915		31.2054	311.876		31.2054	176.518		31.2054	176.107		31.2054	4438.03
	31.2224	416.098		31.2224	322.598		31.2224	352.087		31.2224	192.897		31.2224	173.082		31.2224	4437.51
	31.2394	436.776		31.2394	342.442		31.2394	378.667		31.2394	191.717		31.2394	187.117		31.2394	4430.95
	31.2564	464.113		31.2564	362.251		31.2564	388.145		31.2564	196.12		31.2564	191.669		31.2564	4432.07
	31.2734	467.195		31.2734	364.401		31.2734	381.151		31.2734	197.51		31.2734	187.813		31.2734	4445.31
	31.2904	460.911		31.2904	370.02		31.2904	362.948		31.2904	178.147		31.2904	176.78		31.2904	4448.54
	31.3074	470.803		31.3074	364.66		31.3074	323.131		31.3074	163.134		31.3074	162.529		31.3074	4453.12
	31.3244	474.531		31.3244	331.503		31.3244	303.572		31.3244	155.864		31.3244	158.797		31.3244	4460.82
	31.3414	457.857		31.3414	311.774		31.3414	301.358		31.3414	145.429		31.3414	144.118		31.3414	4449.19
	31.3584	430.544		31.3584	310.214		31.3584	292.456		31.3584	140.178		31.3584	141.311		31.3584	4425.51
	31.3754	396.256		31.3754	289.367		31.3754	276.692		31.3754	132.164		31.3754	129.237		31.3754	4438.95
	31.3924	391.88		31.3924	272.821		31.3924	252.713		31.3924	126.311		31.3924	126.311		31.3924	4413.03
	31.4094	370.382		31.4094	250.854		31.4094	229.413		31.4094	118.91		31.4094	120.521		31.4094	4424.81
	31.4264	361.874		31.4264	250.933		31.4264	200.926		31.4264	112.787		31.4264	116.497		31.4264	4423.21
	31.4434	351.9		31.4434	235.339		31.4434	205.109		31.4434	122.099		31.4434	114.434		31.4434	4395.21
	31.4604	311.437		31.4604	233.011		31.4604	209.177		31.4604	116.606		31.4604	121.654		31.4604	4405.61
	31.4774	325.269		31.4774	202.48		31.4774	200.741		31.4774	128.326		31.4774	131.448		31.4774	4422.93
	31.4944	318.722		31.4944	197.268		31.4944	211.497		31.4944	127.877		31.4944	136.072		31.4944	4397.53
	31.5114	287.449		31.5114	206.932		31.5114	190.177		31.5114	141.908		31.5114	147.699		31.5114	4388.76
	31.5284	299.95		31.5284	186.685		31.5284	185.184		31.5284	143.546		31.5284	148.584		31.5284	4374.58
	31.5454	299.733		31.5454	194.598		31.5454	183.675		31.5454	140.329		31.5454	150.01		31.5454	4401.71
	31.5624	277.117		31.5624	208.399		31.5624	192.414		31.5624	134.074		31.5624	129.631		31.5624	4367.75
	31.5794	309.777		31.5794	206.856		31.5794	198.868		31.5794	132.53		31.5794	123.111		31.5794	4381.64
	31.5964	307.471		31.5964	206.598		31.5964	204.824		31.5964	122.45		31.5964	115.048		31.5964	4358.31
	31.6134	295.334		31.6134	200.379		31.6134	204.818		31.6134	127.992		31.6134	124.697		31.6134	4349.88
	31.6304	289.029		31.6304	211.854		31.6304	207.28		31.6304	121.909		31.6304	113.885		31.6304	4368.46
	31.6474	301.842		31.6474	213.784		31.6474	209.149		31.6474	111.024		31.6474	112.83		31.6474	4349.05
	31.6644	290.017		31.6644	198.613		31.6644	211.288		31.6644	114.545		31.6644	109.307		31.6644	4357.37
	31.6814	271.291		31.6814	207.736		31.6814	211.393		31.6814	121.285		31.6814	108.816		31.6814	4350.14
	31.6984	288.155		31.6984	206.535		31.6984	199.313		31.6984	117.504		31.6984	113.82		31.6984	4356.73
	31.7154	274.557		31.7154	202.295		31.7154	201.014		31.7154	122.256		31.7154	125.021		31.7154	4364.93
	31.7324	294.596		31.7324	198.157		31.7324	189.25		31.7324	126.614		31.7324	129.133		31.7324	4363.14
	31.7494	274.89		31.7494	191.676		31.7494	194.709		31.7494	118.549		31.7494	119.692		31.7494	4366.18
	31.7664	277.486		31.7664	188.162		31.7664	198.701		31.7664	113.117		31.7664	125.782		31.7664	4379.94
	31.7834	279.073		31.7834	194.534		31.7834	199.119		31.7834	114.473		31.7834	123.064		31.7834	4369.9
	31.8004	274.868		31.8004	196.473		31.8004	188.949		31.8004	121.336		31.8004	117.336		31.8004	4359.58
	31.8174	278.811		31.8174	190.062		31.8174	186.292		31.8174	110.731		31.8174	116.799		31.8174	4378.68
	31.8344	273.525		31.8344	187.645		31.8344	194.44		31.8344	112.821		31.8344	118.923		31.8344	4351.32
	31.8514	277.25		31.8514	184.236		31.8514	198.765		31.8514	110.553		31.8514	114.463		31.8514	4336.1
	31.8684	271.042		31.8684	201.267		31.8684	205.767		31.8684	108.77		31.8684	105.188		31.8684	4345.61
	31.8854	277.218		31.8854	210.224		31.8854	198.115		31.8854	101.022		31.8854	101.502		31.8854	4367.8
	31.9024	298.381		31.9024	214.555		31.9024	191.055		31.9024	104.599		31.9024	98.3112		31.9024	4370.78
	31.9194	287.899		31.9194	202.799		31.9194	191.713		31.9194	101.717		31.9194	100.09		31.9194	4380.05
	31.9364	281.067		31.9364	186.986		31.9364	185.582		31.9364	102.147		31.9364	103.626		31.9364	4375.1
	31.9534	292.642		31.9534	183.948		31.9534	176.746		31.9534	102.697		31.9534	105.166		31.9534	4368.76
	31.9704	288.098		31.9704	194.793		31.9704	184.256		31.9704	102.961		31.9704	102.17		31.9704	4367.42
	31.9874	279.058		31.9874	186.037		31.9874	184.564		31.9874	105.925		31.9874	107.066		31.9874	4371.62
	32.0044	273.53		32.0044	187.654		32.0044	179.19		32.0044	118.727		32.0044	121.277		32.0044	4378.24
	32.0214	279.114		32.0214	190.93		32.0214	185.805		32.0214	124.963		32.0214	131.743		32.0214	4371.02
	32.0384	280.53		32.0384	186.72		32.0384	192.268		32.0384	137.199		32.0384	143.477		32.0384	4381.66
	32.0554	278.294		32.0554	190.593		32.0554	195.412		32.0554	155.915		32.0554	161.624		32.0554	4378.68
	32.0724	279.826		32.0724	200.956		32.0724	197.425		32.0724	169.72		32.0724	192.052		32.0724	4368.15
	32.0894	294.767		32.0894	208.415		32.0894	215.405		32.0894	182.627		32.0894	215.187		32.0894	4376.3
	32.1064	304.881		32.1064	212.239		32.1064	223.685		32.1064	206.413		32.1064	240.204		32.1064	4371.25
	32.1234	305.722		32.1234	224.239		32.1234	227.884		32.1234	226.045		32.1234	260.626		32.1234	4375.58
	32.1404	315.12		32.1404	231.789		32.1404	245.363		32.1404	220.739		32.1404	247.262		32.1404	4388.58
	32.1574	317.358		32.1574	239.85		32.1574	267.552		32.1574	197.064		32.1574	216.419		32.1574	4383.34
	32.1744	321.097		32.1744	252.226		32.1744	272.952		32.1744	178.497		32.1744	203.788		32.1744	4382.06
	32.1914	331.971		32.1914	262.22		32.1914	267.744		32.1914	182.654		32.1914	197.479		32.1914	4374.22
	32.2084	329.522		32.2084	266.449		32.2084	270.23		32.2084	174.984		32.2084	192.199		32.2084	4372.31
	32.2254	337.976		32.2254	257.288		32.2254	259.098		32.2254	161.174		32.2254	169.157		32.2254	4382.91
	32.2424	342.474		32.2424	252.368		32.2424	251.728		32.2424	138.957		32.2424	145.101		32.2424	4379.59
	32.2594	334.934		32.2594	259.017		32.2594	229.87		32.2594	124.143		32.2594	142.766		32.2594	4369.5
	32.2764	330.825		32.2764	247.51		32.2764	234.285		32.2764	122.712		32.2764	128.575		32.2764	4373.81
	32.2934	312.344		32.2934	236.123		32.2934	222.548		32.2934	120.108		32.2934	113.527		32.2934	4368.01
	32.3104	327.619		32.3104	229.752		32.3104	206.245		32.3104	115.132		32.3104	113.794		32.3104	4362.51
	32.3274	332.185		32.3274	211.422		32.3274	197.303		32.3274	115.375		32.3274	118.519		32.3274	4372.13
	32.3444	286.801		32.3444	202.486		32.3444	190.362		32.3444	113.449		32.3444	116.032		32.3444	4375.8
	32.3614	275.212		32.3614	192.094		32.3614	187.582		32.3614	116.192		32.3614	119.649		32.3614	4377.27
	32.3784	268.301		32.3784	183.539		32.3784	179.757		32.3784	116.231		32.3784	115.077		32.3784	4340.71
	32.3954	283.435		32.3954	198.252		32.3954	190.793		32.3954	120.698		32.3954	121.734		32.3954	4353.51
	32.4124	281.535		32.4124	180.064		32.4124	189.241		32.4124	116.776		32.4124	122.299		32.4124	4364.59
	32.4294	286.039		32.4294	175.446		32.4294	182.746		32.4294	111.972		32.4294	114.576		32.4294	4364.97
	32.4464	281.148		32.4464	180.215		32.4464	171.829		32.4464	115.642		32.4464	114.881		32.4464	4359.13
	32.4634	269.046		32.4634	171.739		32.4634	161.718		32.4634	116.477		32.4634	115.691		32.4634	4349
	32.4804	277.024		32.4804	181.028		32.4804	177.076		32.4804	107.318		32.4804	121.393		32.4804	4348.19
	32.4974	258.379		32.4974	194.113		32.4974	175.764		32.4974	102.44		32.4974	111.992		32.4974	4348.39
	32.5144	283.408		32.5144	168.327		32.5144	164.483		32.5144	112.661		32.5144	117.359		32.5144	4348.59
	32.5314	255.481		32.5314	180.936		32.5314	168.428		32.5314	108.553		32.5314	113.221		32.5314	4351.42
	32.5484	290.713		32.5484	194.492		32.5484	186.039		32.5484	107.26		32.5484	118.588		32.5484	4335.71
	32.5654	296.1		32.5654	177.488		32.5654	178.724		32.5654	113.187		32.5654	122.721		32.5654	4348.04
	32.5824	285.949		32.5824	188.519		32.5824	188.376		32.5824	115.743		32.5824	126.542		32.5824	4342.6
	32.5994	269.36		32.5994	200.707		32.5994	195.342		32.5994	124.418		32.5994	126.347		32.5994	4337.64
	32.6164	287.184		32.6164	196.555		32.6164	204.234		32.6164	137.392		32.6164	132.072		32.6164	4370.32
	32.6334	306.225		32.6334	190.582		32.6334	205.291		32.6334	147.189		32.6334	140.194		32.6334	4352.37
	32.6504	315.251		32.6504	213.511		32.6504	211.065		32.6504	166.617		32.6504	159.882		32.6504	4348.64
	32.6674	333.04		32.6674	232.456		32.6674	235.55		32.6674	186.611		32.6674	195.666		32.6674	4339.17
	32.6844	335.645		32.6844	226.971		32.6844	247.639		32.6844	199.689		32.6844	222.552		32.6844	4332.47
	32.7014	366.668		32.7014	260.148		32.7014	282.157		32.7014	225.457		32.7014	251.743		32.7014	4334.57
	32.7184	380.285		32.7184	287.993		32.7184	311.855		32.7184	226.367		32.7184	233.993		32.7184	4354.64
	32.7354	423.268		32.7354	311.715		32.7354	351.953		32.7354	219.25		32.7354	210.45		32.7354	4337.77
	32.7524	440.99		32.7524	339.149		32.7524	408.448		32.7524	218.151		32.7524	198.093		32.7524	4332.45
	32.7694	454.129		32.7694	389.713		32.7694	454.127		32.7694	214.773		32.7694	207.774		32.7694	4358.91
	32.7864	493.05		32.7864	429.586		32.7864	514.513		32.7864	222.333		32.7864	220.635		32.7864	4359.16
	32.8034	500		32.8034	453.515		32.8034	553.88		32.8034	239.848		32.8034	226.633		32.8034	4362.25
	32.8204	499.773		32.8204	510.886		32.8204	545.235		32.8204	234.283		32.8204	228.357		32.8204	4340.8
	32.8374	525.489		32.8374	479.149		32.8374	471.246		32.8374	201.41		32.8374	206.793		32.8374	4346.79
	32.8544	512.707		32.8544	442.849		32.8544	417.41		32.8544	178.95		32.8544	180.227		32.8544	4354
	32.8714	484.405		32.8714	404.86		32.8714	396.294		32.8714	163.12		32.8714	160.136		32.8714	4356.7
	32.8884	469.503		32.8884	379.134		32.8884	368.97		32.8884	162.959		32.8884	157.438		32.8884	4357.19
	32.9054	444.161		32.9054	356.918		32.9054	337.664		32.9054	161.005		32.9054	166.006		32.9054	4350.65
	32.9224	420.245		32.9224	328.345		32.9224	281.872		32.9224	146.793		32.9224	161.428		32.9224	4345.67
	32.9394	410.215		32.9394	289.231		32.9394	235.275		32.9394	130.191		32.9394	156.226		32.9394	4340.53
	32.9564	390.043		32.9564	255.277		32.9564	206.276		32.9564	117.258		32.9564	135.612		32.9564	4345.18
	32.9734	375.139		32.9734	232.579		32.9734	186.579		32.9734	106.737		32.9734	113.706		32.9734	4354.26
	32.9904	359.073		32.9904	217.956		32.9904	180.248		32.9904	105.702		32.9904	109.251		32.9904	4343.16
	33.0074	334.816		33.0074	197.718		33.0074	175.939		33.0074	101.457		33.0074	108.29		33.0074	4337.14
	33.0244	299.261		33.0244	184.548		33.0244	173.443		33.0244	97.2794		33.0244	102.236		33.0244	4332.83
	33.0414	289.152		33.0414	185.28		33.0414	168.996		33.0414	95.1735		33.0414	99.1126		33.0414	4328.36
	33.0584	288.997		33.0584	183.639		33.0584	164.367		33.0584	91.5642		33.0584	98.1332		33.0584	4331.58
	33.0754	280.699		33.0754	173.467		33.0754	172.038		33.0754	92.1765		33.0754	93.9507		33.0754	4328.18
	33.0924	284.714		33.0924	166.295		33.0924	160.853		33.0924	92.8786		33.0924	94.4278		33.0924	4333.23
	33.1094	278.133		33.1094	167.494		33.1094	159.604		33.1094	93.1684		33.1094	94.4256		33.1094	4337.28
	33.1264	256.913		33.1264	170.333		33.1264	158.755		33.1264	93.652		33.1264	89.2487		33.1264	4344.74
	33.1434	262.038		33.1434	164.662		33.1434	157.713		33.1434	94.7574		33.1434	88.0638		33.1434	4347.21
	33.1604	273.859		33.1604	165.536		33.1604	166.097		33.1604	86.1389		33.1604	89.2471		33.1604	4345.02
	33.1774	257.441		33.1774	174.958		33.1774	166.838		33.1774	88.9805		33.1774	85.786		33.1774	4333.37
	33.1944	247.75		33.1944	180.699		33.1944	166.269		33.1944	90.8376		33.1944	84.2451		33.1944	4340.96
	33.2114	257.848		33.2114	173.178		33.2114	170.981		33.2114	89.4075		33.2114	87.0155		33.2114	4343.8
	33.2284	252.993		33.2284	172.52		33.2284	170.975		33.2284	88.6751		33.2284	88.5154		33.2284	4332.98
	33.2454	255.701		33.2454	173.974		33.2454	162.888		33.2454	87.8388		33.2454	90.1216		33.2454	4323.45
	33.2624	264.163		33.2624	172.269		33.2624	167.841		33.2624	89.4618		33.2624	90.7395		33.2624	4324
	33.2794	259.847		33.2794	180.954		33.2794	165.607		33.2794	93.3613		33.2794	96.8573		33.2794	4339.91
	33.2964	262.522		33.2964	171.491		33.2964	173.166		33.2964	96.2693		33.2964	95.6299		33.2964	4324.2
	33.3134	270.574		33.3134	172.75		33.3134	170.437		33.3134	102.702		33.3134	102.009		33.3134	4326.63
	33.3304	275.259		33.3304	182.003		33.3304	180.757		33.3304	112.743		33.3304	109.696		33.3304	4330.79
	33.3474	279.777		33.3474	168.159		33.3474	194.984		33.3474	111.457		33.3474	110.99		33.3474	4332.26
	33.3644	276.929		33.3644	194.537		33.3644	213.286		33.3644	131.749		33.3644	126.735		33.3644	4320.36
	33.3814	294.602		33.3814	203.435		33.3814	206.987		33.3814	140.179		33.3814	134.743		33.3814	4325.49
	33.3984	295.294		33.3984	217.521		33.3984	226.254		33.3984	145.833		33.3984	141.948		33.3984	4319.73
	33.4154	315.92		33.4154	236.159		33.4154	253.05		33.4154	150.738		33.4154	155.026		33.4154	4322.78
	33.4324	290.529		33.4324	244.938		33.4324	272.809		33.4324	133.327		33.4324	141.86		33.4324	4321.42
	33.4494	314.084		33.4494	255.516		33.4494	269.251		33.4494	123.919		33.4494	115.865		33.4494	4309.74
	33.4664	324.5		33.4664	258.659		33.4664	255.4		33.4664	119.259		33.4664	115.144		33.4664	4329.89
	33.4834	324.986		33.4834	239.638		33.4834	235.664		33.4834	118.877		33.4834	113.191		33.4834	4329.82
	33.5004	315.855		33.5004	255.985		33.5004	228.859		33.5004	111.862		33.5004	121.701		33.5004	4333.45
	33.5174	319.825		33.5174	246.324		33.5174	215.818		33.5174	98.4004		33.5174	106.101		33.5174	4313.21
	33.5344	295.665		33.5344	228.832		33.5344	225.582		33.5344	94.23		33.5344	91.5918		33.5344	4325.85
	33.5514	313.01		33.5514	229.916		33.5514	198.89		33.5514	85.9775		33.5514	87.0825		33.5514	4335.78
	33.5684	295.338		33.5684	210.451		33.5684	192.193		33.5684	84.7876		33.5684	87.5212		33.5684	4346.88
	33.5854	287.292		33.5854	192.106		33.5854	180.563		33.5854	88.9309		33.5854	85.3608		33.5854	4340.43
	33.6024	276.278		33.6024	185.297		33.6024	178.92		33.6024	91.8466		33.6024	85.9152		33.6024	4327.04
	33.6194	272.208		33.6194	183.766		33.6194	176.424		33.6194	95.0035		33.6194	94.9689		33.6194	4337.81
	33.6364	250.898		33.6364	179.255		33.6364	169.207		33.6364	98.6439		33.6364	94.1635		33.6364	4349.14
	33.6534	271.013		33.6534	171.498		33.6534	179.828		33.6534	99.1672		33.6534	95.9792		33.6534	4348.07
	33.6704	286.267		33.6704	172.127		33.6704	175.27		33.6704	103.879		33.6704	93.0107		33.6704	4349.01
	33.6874	270.191		33.6874	178.326		33.6874	188.742		33.6874	115.055		33.6874	98.3748		33.6874	4353.45
	33.7044	268.45		33.7044	179.474		33.7044	213.015		33.7044	121.77		33.7044	113.054		33.7044	4358.41
	33.7214	290.234		33.7214	198.222		33.7214	216.793		33.7214	130.403		33.7214	118.917		33.7214	4348.39
	33.7384	300.821		33.7384	220.248		33.7384	225.413		33.7384	126.74		33.7384	129.155		33.7384	4368.78
	33.7554	287.203		33.7554	229.275		33.7554	237.8		33.7554	122.907		33.7554	125.474		33.7554	4366.23
	33.7724	303.152		33.7724	248.812		33.7724	244.75		33.7724	117.388		33.7724	112.126		33.7724	4345.69
	33.7894	332.553		33.7894	237.82		33.7894	236.978		33.7894	110.84		33.7894	107.01		33.7894	4355.8
	33.8064	312.809		33.8064	234.429		33.8064	215.103		33.8064	103.029		33.8064	101.523		33.8064	4347.29
	33.8234	306.301		33.8234	230.224		33.8234	198.337		33.8234	101.646		33.8234	107.74		33.8234	4357.84
	33.8404	302.555		33.8404	214.418		33.8404	197.279		33.8404	97.2444		33.8404	103.339		33.8404	4362.23
	33.8574	291.203		33.8574	209.479		33.8574	204.121		33.8574	91.9677		33.8574	100.455		33.8574	4353.24
	33.8744	283.969		33.8744	209.318		33.8744	202.673		33.8744	97.9041		33.8744	104.615		33.8744	4348.86
	33.8914	277.233		33.8914	203.961		33.8914	177.56		33.8914	97.1016		33.8914	105.202		33.8914	4360.34
	33.9084	269.104		33.9084	206.966		33.9084	167.67		33.9084	98.1947		33.9084	104.401		33.9084	4347.75
	33.9254	275.067		33.9254	190.035		33.9254	171.881		33.9254	108.061		33.9254	106.675		33.9254	4336.99
	33.9424	266.827		33.9424	178.874		33.9424	183.298		33.9424	102.468		33.9424	102.649		33.9424	4341.06
	33.9594	272.136		33.9594	176.328		33.9594	184.729		33.9594	91.9143		33.9594	98.5396		33.9594	4340.26
	33.9764	281.595		33.9764	184.25		33.9764	178.875		33.9764	91.5064		33.9764	101.389		33.9764	4335.79
	33.9934	270.352		33.9934	181.621		33.9934	178.375		33.9934	97.6435		33.9934	101.823		33.9934	4327.16
	34.0104	257.843		34.0104	183.674		34.0104	187.229		34.0104	101.335		34.0104	103.659		34.0104	4336.83
	34.0274	260.533		34.0274	185.127		34.0274	190.138		34.0274	103.02		34.0274	101.963		34.0274	4336.37
	34.0444	269.045		34.0444	176.853		34.0444	184.573		34.0444	99.7534		34.0444	96.3694		34.0444	4339.81
	34.0614	271.049		34.0614	178.754		34.0614	174.01		34.0614	94.9426		34.0614	91.6482		34.0614	4344.2
	34.0784	268.629		34.0784	183.777		34.0784	172.429		34.0784	92.679		34.0784	89.473		34.0784	4352.82
	34.0954	268.291		34.0954	177.936		34.0954	173.988		34.0954	90.6054		34.0954	91.7434		34.0954	4355.03
	34.1124	267.688		34.1124	177.296		34.1124	172.517		34.1124	89.9234		34.1124	92.1505		34.1124	4343.75
	34.1294	277.853		34.1294	182.341		34.1294	176.618		34.1294	96.4493		34.1294	97.9549		34.1294	4349.09
	34.1464	270.112		34.1464	181.868		34.1464	181.903		34.1464	97.4949		34.1464	104.229		34.1464	4351.4
	34.1634	271.883		34.1634	180.445		34.1634	175.619		34.1634	99.7823		34.1634	112.099		34.1634	4359.39
	34.1804	275.22		34.1804	183.907		34.1804	175.279		34.1804	113.023		34.1804	114.256		34.1804	4362.64
	34.1974	278.264		34.1974	190.543		34.1974	193.889		34.1974	122.99		34.1974	122.864		34.1974	4369.91
	34.2144	296.799		34.2144	184.322		34.2144	196.355		34.2144	131.089		34.2144	143.914		34.2144	4382.15
	34.2314	304.214		34.2314	195.857		34.2314	190.929		34.2314	148.117		34.2314	169.219		34.2314	4389.18
	34.2484	312.814		34.2484	197.322		34.2484	204.568		34.2484	174.846		34.2484	193.985		34.2484	4391.09
	34.2654	351.01		34.2654	213.286		34.2654	221.864		34.2654	200.396		34.2654	225.354		34.2654	4389.18
	34.2824	340.75		34.2824	220.592		34.2824	239.28		34.2824	212.492		34.2824	240.831		34.2824	4394.48
	34.2994	367.8		34.2994	246.963		34.2994	254.724		34.2994	228.398		34.2994	246.468		34.2994	4390.85
	34.3164	382.018		34.3164	255.389		34.3164	266.089		34.3164	233.762		34.3164	237.222		34.3164	4404.75
	34.3334	403.345		34.3334	276.61		34.3334	307.15		34.3334	211.172		34.3334	202.97		34.3334	4418.4
	34.3504	436.695		34.3504	315.852		34.3504	338.833		34.3504	185.414		34.3504	172.654		34.3504	4413.29
	34.3674	454.879		34.3674	352.125		34.3674	391.082		34.3674	177.831		34.3674	178.358		34.3674	4408.83
	34.3844	474.893		34.3844	384.317		34.3844	441.991		34.3844	186.543		34.3844	183.971		34.3844	4420.85
	34.4014	487.065		34.4014	441.974		34.4014	476.927		34.4014	192.365		34.4014	174.912		34.4014	4445.46
	34.4184	495.948		34.4184	466.322		34.4184	528.574		34.4184	175.414		34.4184	161.934		34.4184	4421.64
	34.4354	524.612		34.4354	508.036		34.4354	525.646		34.4354	185.216		34.4354	154.018		34.4354	4431.31
	34.4524	558.597		34.4524	500.406		34.4524	480.101		34.4524	195.673		34.4524	166.372		34.4524	4424.92
	34.4694	567.67		34.4694	452.341		34.4694	415.771		34.4694	179.521		34.4694	168.687		34.4694	4444.18
	34.4864	502.942		34.4864	436.253		34.4864	397.735		34.4864	192.807		34.4864	186.821		34.4864	4432.56
	34.5034	512.383		34.5034	383.477		34.5034	368.496		34.5034	181.771		34.5034	198.017		34.5034	4444.58
	34.5204	476.656		34.5204	371.529		34.5204	340.454		34.5204	175.27		34.5204	175.722		34.5204	4417.67
	34.5374	496.703		34.5374	356.011		34.5374	322.326		34.5374	148.921		34.5374	156.117		34.5374	4440.89
	34.5544	437.129		34.5544	329.766		34.5544	281.225		34.5544	154.115		34.5544	157.863		34.5544	4437.07
	34.5714	421.849		34.5714	291.428		34.5714	252.647		34.5714	173.116		34.5714	167.211		34.5714	4431.56
	34.5884	406.485		34.5884	269.008		34.5884	265.771		34.5884	174.946		34.5884	185.725		34.5884	4412.78
	34.6054	396.108		34.6054	274.574		34.6054	260.359		34.6054	180.292		34.6054	193.846		34.6054	4399.19
	34.6224	416.754		34.6224	272.201		34.6224	285.035		34.6224	174.466		34.6224	182.645		34.6224	4392.05
	34.6394	418.783		34.6394	290.353		34.6394	317.541		34.6394	174.328		34.6394	170.747		34.6394	4407.6
	34.6564	403.399		34.6564	306.845		34.6564	325.122		34.6564	167.338		34.6564	165.061		34.6564	4401.82
	34.6734	395.221		34.6734	336.598		34.6734	357.428		34.6734	161.195		34.6734	147.494		34.6734	4402.01
	34.6904	379.575		34.6904	350.625		34.6904	358.381		34.6904	141.206		34.6904	146.211		34.6904	4394.21
	34.7074	404.492		34.7074	349.416		34.7074	346.97		34.7074	141.969		34.7074	139.678		34.7074	4381.31
	34.7244	400.963		34.7244	336.52		34.7244	322.058		34.7244	128.994		34.7244	123.872		34.7244	4367.03
	34.7414	397.597		34.7414	322.171		34.7414	297.911		34.7414	124.525		34.7414	120.169		34.7414	4389.1
	34.7584	393.982		34.7584	307.554		34.7584	283.925		34.7584	122.034		34.7584	116.933		34.7584	4382.9
	34.7754	387.579		34.7754	297.904		34.7754	279.251		34.7754	118.892		34.7754	114.701		34.7754	4378.41
	34.7924	372.429		34.7924	288.238		34.7924	273.737		34.7924	117.07		34.7924	107.818		34.7924	4388.25
	34.8094	371.186		34.8094	279.888		34.8094	254.474		34.8094	105.199		34.8094	102.252		34.8094	4371.33
	34.8264	373.217		34.8264	266.201		34.8264	246.642		34.8264	103.778		34.8264	103.057		34.8264	4353.35
	34.8434	371.837		34.8434	254.019		34.8434	242.837		34.8434	107.003		34.8434	104.057		34.8434	4358.36
	34.8604	368.344		34.8604	255.378		34.8604	258.53		34.8604	108.011		34.8604	100.453		34.8604	4365.89
	34.8774	370.462		34.8774	261.068		34.8774	270.375		34.8774	104.726		34.8774	103.816		34.8774	4367.82
	34.8944	365.77		34.8944	275.922		34.8944	277.429		34.8944	114.491		34.8944	114.787		34.8944	4368.07
	34.9114	353.471		34.9114	285.241		34.9114	297.194		34.9114	117.155		34.9114	124.607		34.9114	4363.91
	34.9284	369.976		34.9284	293.024		34.9284	311.963		34.9284	125.474		34.9284	128.352		34.9284	4362.3
	34.9454	399.177		34.9454	303.885		34.9454	315.507		34.9454	142.342		34.9454	131.711		34.9454	4362.2
	34.9624	401.323		34.9624	328.542		34.9624	312.64		34.9624	153.783		34.9624	140.755		34.9624	4376.27
	34.9794	396.262		34.9794	313.649		34.9794	313.656		34.9794	152.983		34.9794	151.107		34.9794	4375.57
	34.9964	400.622		34.9964	301.251		34.9964	304.789		34.9964	148.494		34.9964	152.613		34.9964	4362.38
	35.0134	396.283		35.0134	304.285		35.0134	303.124		35.0134	146.694		35.0134	149.486		35.0134	4362.58
	35.0304	377.549		35.0304	292.513		35.0304	294.324		35.0304	139.3		35.0304	147.627		35.0304	4365.29
	35.0474	368.66		35.0474	281.132		35.0474	270.114		35.0474	142.647		35.0474	157.827		35.0474	4362.32
	35.0644	368.173		35.0644	274.921		35.0644	259.829		35.0644	155.172		35.0644	170.402		35.0644	4380.74
	35.0814	372.306		35.0814	262.12		35.0814	257.458		35.0814	168.454		35.0814	173.835		35.0814	4386.88
	35.0984	380.121		35.0984	259.433		35.0984	252.669		35.0984	177.257		35.0984	176.631		35.0984	4378.48
	35.1154	372.065		35.1154	271.208		35.1154	247.287		35.1154	172.786		35.1154	184.39		35.1154	4383.21
	35.1324	368.338		35.1324	265.692		35.1324	259.579		35.1324	164.69		35.1324	178.605		35.1324	4381.38
	35.1494	370.334		35.1494	259.262		35.1494	265.12		35.1494	156.663		35.1494	159.993		35.1494	4393.69
	35.1664	364.34		35.1664	271.639		35.1664	274.152		35.1664	146.568		35.1664	134.088		35.1664	4386.65
	35.1834	379.532		35.1834	267.357		35.1834	281.621		35.1834	142.233		35.1834	132.662		35.1834	4410.85
	35.2004	387.609		35.2004	281.035		35.2004	277.116		35.2004	132.331		35.2004	133.596		35.2004	4399.48
	35.2174	372.976		35.2174	273.417		35.2174	263.481		35.2174	121.83		35.2174	128.415		35.2174	4392.08
	35.2344	379.443		35.2344	256.878		35.2344	239.133		35.2344	115.463		35.2344	113.987		35.2344	4393.83
	35.2514	373.506		35.2514	256.014		35.2514	242.469		35.2514	106.055		35.2514	98.364		35.2514	4383.86
	35.2684	364.82		35.2684	248.7		35.2684	242.604		35.2684	94.8432		35.2684	90.3724		35.2684	4384.14
	35.2854	340.81		35.2854	260.999		35.2854	250.173		35.2854	90.6149		35.2854	91.5035		35.2854	4391.45
	35.3024	336.122		35.3024	251.277		35.3024	249.963		35.3024	86.8698		35.3024	82.2683		35.3024	4391.09
	35.3194	334.323		35.3194	263.39		35.3194	242.162		35.3194	87.4844		35.3194	84.1588		35.3194	4379.27
	35.3364	334.2		35.3364	258.357		35.3364	227.119		35.3364	87.3857		35.3364	86.2182		35.3364	4390.05
	35.3534	313.877		35.3534	251.768		35.3534	209.433		35.3534	80.0064		35.3534	82.333		35.3534	4371.34
	35.3704	302.855		35.3704	225.892		35.3704	213.442		35.3704	80.8129		35.3704	83.2994		35.3704	4378.42
	35.3874	309.912		35.3874	214.879		35.3874	208.455		35.3874	82.3488		35.3874	84.6099		35.3874	4382.74
	35.4044	314.352		35.4044	220.215		35.4044	202.376		35.4044	90.9343		35.4044	85.3358		35.4044	4362.66
	35.4214	290.817		35.4214	217.753		35.4214	199.316		35.4214	91.5976		35.4214	88.5017		35.4214	4375.08
	35.4384	288.066		35.4384	209.102		35.4384	184.638		35.4384	98.0622		35.4384	90.685		35.4384	4354.47
	35.4554	282.97		35.4554	196.719		35.4554	179.362		35.4554	96.9081		35.4554	89.0076		35.4554	4355.42
	35.4724	273.298		35.4724	192.36		35.4724	182.069		35.4724	95.7757		35.4724	92.6619		35.4724	4335.59
	35.4894	273.473		35.4894	179.516		35.4894	170.335		35.4894	103.931		35.4894	110.763		35.4894	4349.44
	35.5064	275.134		35.5064	181.725		35.5064	171.997		35.5064	106.456		35.5064	106.142		35.5064	4377.05
	35.5234	270.589		35.5234	179.958		35.5234	177.544		35.5234	102.153		35.5234	113.691		35.5234	4362.04
	35.5404	278.582		35.5404	160.986		35.5404	170.037		35.5404	104.63		35.5404	118.742		35.5404	4379.04
	35.5574	299.586		35.5574	179.977		35.5574	176.806		35.5574	120.446		35.5574	124.953		35.5574	4355.26
	35.5744	293.661		35.5744	195.043		35.5744	192.521		35.5744	126.251		35.5744	128.475		35.5744	4372.89
	35.5914	273.573		35.5914	189.929		35.5914	204.468		35.5914	142.835		35.5914	148.124		35.5914	4369.46
	35.6084	285.655		35.6084	192.329		35.6084	205.887		35.6084	149.559		35.6084	162.18		35.6084	4394.77
	35.6254	282.26		35.6254	212.03		35.6254	220.764		35.6254	169.021		35.6254	180.373		35.6254	4371.85
	35.6424	328.035		35.6424	231.18		35.6424	252.761		35.6424	208.827		35.6424	215.578		35.6424	4373.13
	35.6594	353.642		35.6594	256.673		35.6594	284.518		35.6594	223.355		35.6594	237.045		35.6594	4395.88
	35.6764	371.599		35.6764	271.478		35.6764	310.458		35.6764	237.475		35.6764	236.98		35.6764	4384.31
	35.6934	401.704		35.6934	291.411		35.6934	349.367		35.6934	220.515		35.6934	213.963		35.6934	4401.9
	35.7104	408.445		35.7104	325.094		35.7104	387.772		35.7104	187.754		35.7104	173.837		35.7104	4418.78
	35.7274	461.871		35.7274	361.269		35.7274	424.901		35.7274	168.171		35.7274	159.102		35.7274	4426.18
	35.7444	444.797		35.7444	392.772		35.7444	446.047		35.7444	173.23		35.7444	169.141		35.7444	4440.01
	35.7614	470.874		35.7614	398.935		35.7614	408.653		35.7614	163.444		35.7614	170.146		35.7614	4438.71
	35.7784	487.156		35.7784	377.907		35.7784	344.9		35.7784	158.062		35.7784	159.864		35.7784	4451.88
	35.7954	466.878		35.7954	332.64		35.7954	303.149		35.7954	141.657		35.7954	128.184		35.7954	4445.85
	35.8124	441.791		35.8124	314.253		35.8124	296.275		35.8124	116.188		35.8124	108.595		35.8124	4457.22
	35.8294	428.41		35.8294	301.95		35.8294	295.755		35.8294	99.731		35.8294	98.544		35.8294	4463.22
	35.8464	416.814		35.8464	293.461		35.8464	279.187		35.8464	102.819		35.8464	98.0223		35.8464	4477.94
	35.8634	401.472		35.8634	275.777		35.8634	243.101		35.8634	100.887		35.8634	96.653		35.8634	4476.13
	35.8804	363.508		35.8804	245.051		35.8804	214.721		35.8804	105.304		35.8804	96.5008		35.8804	4471.93
	35.8974	348.867		35.8974	230.296		35.8974	199.522		35.8974	103.048		35.8974	95.0571		35.8974	4475.29
	35.9144	344.337		35.9144	212.238		35.9144	196.63		35.9144	105.395		35.9144	101.068		35.9144	4492.27
	35.9314	333.28		35.9314	206.044		35.9314	190.933		35.9314	113.828		35.9314	107.18		35.9314	4501.85
	35.9484	319.096		35.9484	208.699		35.9484	196.962		35.9484	122.288		35.9484	120.973		35.9484	4505.22
	35.9654	317.61		35.9654	212.945		35.9654	210.988		35.9654	136.271		35.9654	138.751		35.9654	4511.9
	35.9824	335.127		35.9824	215.869		35.9824	219.167		35.9824	149.78		35.9824	156.587		35.9824	4511.27
	35.9994	353.994		35.9994	218.402		35.9994	230.81		35.9994	167.163		35.9994	172.952		35.9994	4509.92
	36.0164	370.406		36.0164	240.366		36.0164	266.49		36.0164	196.835		36.0164	199.42		36.0164	4514.41
	36.0334	377.904		36.0334	277.131		36.0334	316.696		36.0334	237.32		36.0334	236.703		36.0334	4513.23
	36.0504	427.192		36.0504	319.751		36.0504	360.324		36.0504	292.655		36.0504	298.506		36.0504	4529.54
	36.0674	476.143		36.0674	348.766		36.0674	401.872		36.0674	350.191		36.0674	369.142		36.0674	4521.67
	36.0844	503.176		36.0844	380.926		36.0844	468.232		36.0844	420.628		36.0844	449.158		36.0844	4501.17
	36.1014	547.577		36.1014	432.578		36.1014	519.073		36.1014	468.534		36.1014	533.463		36.1014	4503.07
	36.1184	577.128		36.1184	496.952		36.1184	579.314		36.1184	448.494		36.1184	564.909		36.1184	4505.77
	36.1354	578.158		36.1354	533.96		36.1354	567.991		36.1354	356.161		36.1354	457.971		36.1354	4515.55
	36.1524	616.504		36.1524	535.326		36.1524	536.779		36.1524	286.556		36.1524	325.413		36.1524	4526.49
	36.1694	627.834		36.1694	517.757		36.1694	520.109		36.1694	268.115		36.1694	285.102		36.1694	4507.8
	36.1864	622.209		36.1864	500.825		36.1864	516.941		36.1864	289.216		36.1864	314.797		36.1864	4488.87
	36.2034	610.309		36.2034	498.271		36.2034	480.212		36.2034	292.031		36.2034	335.312		36.2034	4480.6
	36.2204	578.852		36.2204	467.064		36.2204	447.043		36.2204	264.034		36.2204	325.255		36.2204	4475.53
	36.2374	564.894		36.2374	436.966		36.2374	400.051		36.2374	220.187		36.2374	265.862		36.2374	4464.64
	36.2544	574.097		36.2544	424.605		36.2544	376.122		36.2544	204.826		36.2544	230.001		36.2544	4452.44
	36.2714	529.264		36.2714	386.933		36.2714	361.599		36.2714	217.111		36.2714	231.333		36.2714	4468.03
	36.2884	490.346		36.2884	373.026		36.2884	348.606		36.2884	243.007		36.2884	250.361		36.2884	4438.54
	36.3054	485.016		36.3054	338.931		36.3054	322.388		36.3054	233.929		36.3054	258.178		36.3054	4420.52
	36.3224	455.451		36.3224	328.854		36.3224	297.474		36.3224	213.671		36.3224	229.612		36.3224	4415.77
	36.3394	421.619		36.3394	304.919		36.3394	287.624		36.3394	189.681		36.3394	205.21		36.3394	4401.56
	36.3564	409.857		36.3564	277.813		36.3564	257.813		36.3564	177.567		36.3564	199.573		36.3564	4399.04
	36.3734	392.452		36.3734	267.139		36.3734	251.565		36.3734	187.626		36.3734	209.137		36.3734	4398.91
	36.3904	378.912		36.3904	247.559		36.3904	259.495		36.3904	175.798		36.3904	200.243		36.3904	4388.23
	36.4074	346.646		36.4074	258.001		36.4074	245.578		36.4074	161.919		36.4074	183.668		36.4074	4373.15
	36.4244	350.582		36.4244	244.589		36.4244	232.106		36.4244	140.896		36.4244	150.511		36.4244	4369.39
	36.4414	342.096		36.4414	237.824		36.4414	230.034		36.4414	126.805		36.4414	136.463		36.4414	4354.16
	36.4584	336.278		36.4584	242.779		36.4584	213.472		36.4584	126.522		36.4584	128.811		36.4584	4342.19
	36.4754	323.535		36.4754	230.291		36.4754	217.407		36.4754	113.191		36.4754	124.224		36.4754	4363.69
	36.4924	311.721		36.4924	214.919		36.4924	211.836		36.4924	103.7		36.4924	117.575		36.4924	4332.16
	36.5094	281.108		36.5094	205.927		36.5094	189.46		36.5094	104.58		36.5094	116.808		36.5094	4338.12
	36.5264	299.914		36.5264	208.021		36.5264	190.344		36.5264	111.869		36.5264	114.754		36.5264	4367.52
	36.5434	283.576		36.5434	183.72		36.5434	186.531		36.5434	124.202		36.5434	118.757		36.5434	4325.63
	36.5604	283.766		36.5604	190.123		36.5604	188.045		36.5604	120.146		36.5604	119.717		36.5604	4349.5
	36.5774	283.384		36.5774	202.749		36.5774	199.749		36.5774	122.411		36.5774	130.441		36.5774	4336.15
	36.5944	283.327		36.5944	201.274		36.5944	207.181		36.5944	128.955		36.5944	141.29		36.5944	4347.31
	36.6114	307.507		36.6114	212.867		36.6114	212.563		36.6114	129.415		36.6114	128.605		36.6114	4339.59
	36.6284	305.16		36.6284	209.475		36.6284	213.995		36.6284	130.176		36.6284	121.11		36.6284	4349.83
	36.6454	288.327		36.6454	225.257		36.6454	233.694		36.6454	123.497		36.6454	125.519		36.6454	4357.69
	36.6624	302.966		36.6624	223.662		36.6624	223.088		36.6624	114.592		36.6624	125.183		36.6624	4346.85
	36.6794	297.958		36.6794	227.909		36.6794	228.605		36.6794	114.584		36.6794	112.315		36.6794	4346.1
	36.6964	298.895		36.6964	226.77		36.6964	212.188		36.6964	115.116		36.6964	113.384		36.6964	4333.66
	36.7134	298.701		36.7134	214.307		36.7134	209.817		36.7134	107.181		36.7134	112.162		36.7134	4340.82
	36.7304	303.357		36.7304	200.995		36.7304	201.382		36.7304	105.719		36.7304	102.516		36.7304	4352.16
	36.7474	290.425		36.7474	210.689		36.7474	203.658		36.7474	104.08		36.7474	105.481		36.7474	4333
	36.7644	302.732		36.7644	202.932		36.7644	197.641		36.7644	106.498		36.7644	108.108		36.7644	4322.25
	36.7814	285.105		36.7814	202.175		36.7814	189.921		36.7814	110.33		36.7814	105.664		36.7814	4336.67
	36.7984	286.517		36.7984	204.981		36.7984	186.216		36.7984	110.526		36.7984	110.059		36.7984	4364.54
	36.8154	300.439		36.8154	198.293		36.8154	188.575		36.8154	110.698		36.8154	114.2		36.8154	4355.44
	36.8324	288.133		36.8324	197.464		36.8324	200.855		36.8324	118.778		36.8324	122.72		36.8324	4349.24
	36.8494	280.656		36.8494	199.125		36.8494	208.739		36.8494	120.242		36.8494	120.393		36.8494	4359.35
	36.8664	294.827		36.8664	211.877		36.8664	219.816		36.8664	115.029		36.8664	118.547		36.8664	4350.82
	36.8834	301.761		36.8834	209.692		36.8834	235.125		36.8834	110.777		36.8834	114.481		36.8834	4334.1
	36.9004	305.986		36.9004	225.116		36.9004	223.804		36.9004	111.145		36.9004	115.993		36.9004	4350.67
	36.9174	301.343		36.9174	229.896		36.9174	211.429		36.9174	119.441		36.9174	121.934		36.9174	4347.38
	36.9344	301.991		36.9344	221.992		36.9344	206.615		36.9344	128.967		36.9344	131.16		36.9344	4355.93
	36.9514	297.489		36.9514	217.231		36.9514	207.457		36.9514	132.321		36.9514	137.879		36.9514	4368.09
	36.9684	302.084		36.9684	218.52		36.9684	207.762		36.9684	126.408		36.9684	133.794		36.9684	4350.66
	36.9854	305.715		36.9854	214.059		36.9854	201.401		36.9854	120.835		36.9854	130.165		36.9854	4353.89
	37.0024	291.579		37.0024	210.151		37.0024	201.575		37.0024	119.467		37.0024	132.341		37.0024	4347.29
	37.0194	287.672		37.0194	207.279		37.0194	196.976		37.0194	116.045		37.0194	129.632		37.0194	4344.05
	37.0364	294.146		37.0364	206.174		37.0364	185.953		37.0364	114.526		37.0364	117.786		37.0364	4348.79
	37.0534	283.39		37.0534	203.965		37.0534	183.068		37.0534	110.754		37.0534	113.95		37.0534	4352.11
	37.0704	275.28		37.0704	190.065		37.0704	182.945		37.0704	120.852		37.0704	120.19		37.0704	4374.08
	37.0874	294.778		37.0874	189.92		37.0874	190.856		37.0874	122.788		37.0874	131.52		37.0874	4368.65
	37.1044	305.103		37.1044	194.738		37.1044	189.305		37.1044	122.752		37.1044	137.367		37.1044	4359.46
	37.1214	295.79		37.1214	195.176		37.1214	205.677		37.1214	136.833		37.1214	137.472		37.1214	4360.97
	37.1384	307.587		37.1384	217.097		37.1384	222.872		37.1384	156.775		37.1384	150.963		37.1384	4374.83
	37.1554	330.401		37.1554	223.843		37.1554	256.997		37.1554	176.004		37.1554	164.73		37.1554	4386.43
	37.1724	349.08		37.1724	253.204		37.1724	275.36		37.1724	187.063		37.1724	185.215		37.1724	4389.46
	37.1894	348.068		37.1894	275.5		37.1894	311.682		37.1894	198.493		37.1894	200.481		37.1894	4383.3
	37.2064	370.023		37.2064	316.569		37.2064	338.549		37.2064	199.597		37.2064	201.86		37.2064	4382.57
	37.2234	384.876		37.2234	337.338		37.2234	380.646		37.2234	182.706		37.2234	197.246		37.2234	4398.78
	37.2404	427.295		37.2404	362.253		37.2404	399.373		37.2404	180.961		37.2404	191.199		37.2404	4402.89
	37.2574	443.738		37.2574	375.5		37.2574	361.42		37.2574	171.048		37.2574	182.148		37.2574	4407.57
	37.2744	431.394		37.2744	355.243		37.2744	348.722		37.2744	160.89		37.2744	169.506		37.2744	4402.43
	37.2914	431.991		37.2914	346.945		37.2914	329.046		37.2914	162.604		37.2914	161.411		37.2914	4418.34
	37.3084	420.973		37.3084	324.55		37.3084	309.948		37.3084	152.128		37.3084	166.464		37.3084	4409.68
	37.3254	418.484		37.3254	308.372		37.3254	310.256		37.3254	160.915		37.3254	161.359		37.3254	4400.12
	37.3424	415.813		37.3424	303.771		37.3424	302.06		37.3424	150.353		37.3424	166.042		37.3424	4407.18
	37.3594	404.876		37.3594	295.116		37.3594	274.182		37.3594	147.848		37.3594	173.817		37.3594	4425.03
	37.3764	382.27		37.3764	293.624		37.3764	248.958		37.3764	155.196		37.3764	164.138		37.3764	4413.75
	37.3934	399.584		37.3934	250.925		37.3934	231.195		37.3934	171.813		37.3934	180.912		37.3934	4426.55
	37.4104	383.353		37.4104	235.912		37.4104	233.972		37.4104	173.228		37.4104	180.862		37.4104	4414.97
	37.4274	374.741		37.4274	248.16		37.4274	233.414		37.4274	164.794		37.4274	180.195		37.4274	4407.65
	37.4444	369.233		37.4444	253.23		37.4444	259.262		37.4444	173.089		37.4444	180.563		37.4444	4403.77
	37.4614	389.004		37.4614	249.27		37.4614	268.352		37.4614	174.769		37.4614	203.261		37.4614	4381.9
	37.4784	376.477		37.4784	274.093		37.4784	305.864		37.4784	193.128		37.4784	174.881		37.4784	4362.78
	37.4954	413.879		37.4954	311.871		37.4954	304.749		37.4954	169.451		37.4954	174.867		37.4954	4390.89
	37.5124	416.241		37.5124	306.313		37.5124	357.325		37.5124	171.048		37.5124	169.741		37.5124	4416.36
	37.5294	470.523		37.5294	320.732		37.5294	392.48		37.5294	182.543		37.5294	186.254		37.5294	4385.02
	37.5464	454.37		37.5464	362.91		37.5464	409.111		37.5464	196.685		37.5464	212.004		37.5464	4389.61
	37.5634	446.742		37.5634	383.865		37.5634	451.515		37.5634	209.647		37.5634	231.595		37.5634	4391.63
	37.5804	484.839		37.5804	402.894		37.5804	450.992		37.5804	211.891		37.5804	253.812		37.5804	4392.08
	37.5974	482.802		37.5974	417.432		37.5974	447.623		37.5974	214.525		37.5974	250.74		37.5974	4374.01
	37.6144	484.089		37.6144	432.685		37.6144	407.552		37.6144	206.931		37.6144	228.057		37.6144	4384.43
	37.6314	493.713		37.6314	395.529		37.6314	364.145		37.6314	192.765		37.6314	180.12		37.6314	4377.97
	37.6484	477.335		37.6484	364.21		37.6484	341.945		37.6484	179.422		37.6484	171.769		37.6484	4382.24
	37.6654	470.229		37.6654	354.91		37.6654	335.4		37.6654	169.262		37.6654	172.252		37.6654	4381.07
	37.6824	439.483		37.6824	319.462		37.6824	330.413		37.6824	171.417		37.6824	174.482		37.6824	4369.89
	37.6994	437.81		37.6994	320.278		37.6994	309.745		37.6994	176.894		37.6994	179.679		37.6994	4379.25
	37.7164	407.388		37.7164	299.539		37.7164	279.267		37.7164	176.889		37.7164	172.201		37.7164	4366.3
	37.7334	401.171		37.7334	284.435		37.7334	268.489		37.7334	161.823		37.7334	157.752		37.7334	4351.78
	37.7504	398.887		37.7504	259.283		37.7504	263.885		37.7504	145.068		37.7504	150.659		37.7504	4345.16
	37.7674	379.369		37.7674	264.876		37.7674	257.041		37.7674	127.437		37.7674	144.13		37.7674	4338.16
	37.7844	357.18		37.7844	260.914		37.7844	255.312		37.7844	118.173		37.7844	129.342		37.7844	4339.25
	37.8014	349.914		37.8014	243.97		37.8014	253.576		37.8014	109.398		37.8014	116.352		37.8014	4347.73
	37.8184	347.445		37.8184	233.366		37.8184	240.163		37.8184	105.028		37.8184	105.288		37.8184	4339
	37.8354	321.167		37.8354	236.861		37.8354	224.377		37.8354	101.908		37.8354	106.134		37.8354	4320.41
	37.8524	306.218		37.8524	232.632		37.8524	202.784		37.8524	99.7502		37.8524	107.958		37.8524	4311.96
	37.8694	287.023		37.8694	209.577		37.8694	199.246		37.8694	96.4391		37.8694	105.738		37.8694	4307.61
	37.8864	279.896		37.8864	208.18		37.8864	192.004		37.8864	95.6114		37.8864	99.4203		37.8864	4314.11
	37.9034	280.566		37.9034	205.17		37.9034	170.56		37.9034	99.2768		37.9034	97.416		37.9034	4316.17
	37.9204	280.64		37.9204	188.23		37.9204	166.852		37.9204	103.344		37.9204	98.0145		37.9204	4311.07
	37.9374	259.11		37.9374	180.197		37.9374	160.402		37.9374	101.653		37.9374	99.1521		37.9374	4321.35
	37.9544	248.85		37.9544	173.867		37.9544	159.047		37.9544	99.3251		37.9544	107.096		37.9544	4311.07
	37.9714	248.316		37.9714	168.315		37.9714	156.111		37.9714	98.9708		37.9714	112.905		37.9714	4293.53
	37.9884	248.361		37.9884	164.151		37.9884	150.119		37.9884	93.5628		37.9884	110.967		37.9884	4287.23
	38.0054	239.144		38.0054	158.841		38.0054	144.791		38.0054	90.4407		38.0054	103.85		38.0054	4289.92
	38.0224	226.173		38.0224	163.619		38.0224	152.601		38.0224	88.4079		38.0224	98.165		38.0224	4294.01
	38.0394	231.149		38.0394	159.995		38.0394	157.457		38.0394	86.1657		38.0394	93.467		38.0394	4293.04
	38.0564	238.083		38.0564	153.511		38.0564	153.891		38.0564	89.5806		38.0564	93.2012		38.0564	4282.75
	38.0734	234.385		38.0734	162.847		38.0734	156.224		38.0734	88.2207		38.0734	90.9577		38.0734	4282.95
	38.0904	233.366		38.0904	162.325		38.0904	158.587		38.0904	84.9042		38.0904	85.0787		38.0904	4280.69
	38.1074	240.016		38.1074	156.809		38.1074	157.151		38.1074	82.8396		38.1074	83.8448		38.1074	4279.69
	38.1244	243.244		38.1244	155.779		38.1244	159.999		38.1244	80.7108		38.1244	86.9615		38.1244	4276.98
	38.1414	242.873		38.1414	165.974		38.1414	163.835		38.1414	85.4194		38.1414	88.5151		38.1414	4277.75
	38.1584	246.27		38.1584	158.127		38.1584	170.813		38.1584	83.2895		38.1584	88.6923		38.1584	4283.23
	38.1754	234.91		38.1754	164.29		38.1754	162.301		38.1754	85.0361		38.1754	89.271		38.1754	4283.63
	38.1924	222.292		38.1924	169.116		38.1924	160.744		38.1924	85.7718		38.1924	93.0676		38.1924	4277.37
	38.2094	217.387		38.2094	165.476		38.2094	159.665		38.2094	89.7084		38.2094	96.7648		38.2094	4279.97
	38.2264	232.558		38.2264	163.768		38.2264	159.857		38.2264	96.3775		38.2264	103.99		38.2264	4277.78
	38.2434	234.03		38.2434	171.858		38.2434	175.233		38.2434	97.8582		38.2434	102.245		38.2434	4272.28
	38.2604	235.984		38.2604	179.021		38.2604	168.046		38.2604	99.6862		38.2604	98.9766		38.2604	4270.96
	38.2774	242.691		38.2774	180.848		38.2774	167.839		38.2774	96.3724		38.2774	85.7941		38.2774	4275.32
	38.2944	240.997		38.2944	166.795		38.2944	163.781		38.2944	86.5894		38.2944	86.4268		38.2944	4287.28
	38.3114	236.242		38.3114	171.706		38.3114	164.111		38.3114	85.6765		38.3114	85.3673		38.3114	4291.6
	38.3284	237.889		38.3284	176.503		38.3284	164.285		38.3284	82.6408		38.3284	88.0456		38.3284	4291.59
	38.3454	250.319		38.3454	161.745		38.3454	159.062		38.3454	80.421		38.3454	84.8309		38.3454	4298.8
	38.3624	237.745		38.3624	171.803		38.3624	169.759		38.3624	78.0116		38.3624	81.0093		38.3624	4264.93
	38.3794	229.643		38.3794	172.615		38.3794	159.548		38.3794	81.8218		38.3794	81.3332		38.3794	4260.62
	38.3964	248.273		38.3964	169.277		38.3964	147.287		38.3964	74.7316		38.3964	80.028		38.3964	4266.13
	38.4134	241.739		38.4134	170.992		38.4134	156.009		38.4134	72.2019		38.4134	78.9906		38.4134	4277.37
	38.4304	233.78		38.4304	154.087		38.4304	163.113		38.4304	75.1483		38.4304	70.9033		38.4304	4262.67
	38.4474	213.697		38.4474	163.641		38.4474	158.305		38.4474	78.1951		38.4474	80.0061		38.4474	4267.38
	38.4644	223.246		38.4644	168.203		38.4644	163.725		38.4644	79.7761		38.4644	75.8206		38.4644	4250.29
	38.4814	235.865		38.4814	157.265		38.4814	163.225		38.4814	71.3323		38.4814	75.1768		38.4814	4269.05
	38.4984	224.408		38.4984	168.411		38.4984	154.763		38.4984	78.805		38.4984	84.0349		38.4984	4248.5
	38.5154	227.906		38.5154	162.328		38.5154	152.505		38.5154	79.5446		38.5154	80.9579		38.5154	4251.88
	38.5324	216.079		38.5324	152.057		38.5324	154.096		38.5324	80.0466		38.5324	91.1426		38.5324	4259.29
	38.5494	221.024		38.5494	168.132		38.5494	153.484		38.5494	84.5416		38.5494	82.3612		38.5494	4259.47
	38.5664	241.208		38.5664	159.678		38.5664	160.066		38.5664	81.4426		38.5664	91.6071		38.5664	4267.14
	38.5834	224.868		38.5834	159.781		38.5834	157.49		38.5834	97.6966		38.5834	98.9211		38.5834	4254.8
	38.6004	214.902		38.6004	172.008		38.6004	160.258		38.6004	102.655		38.6004	107.872		38.6004	4269.04
	38.6174	245.487		38.6174	167.977		38.6174	163.907		38.6174	104.761		38.6174	122.647		38.6174	4248.92
	38.6344	247.841		38.6344	167.787		38.6344	167.835		38.6344	117.068		38.6344	136.743		38.6344	4255.5
	38.6514	236.339		38.6514	165.135		38.6514	173.847		38.6514	123.143		38.6514	146.382		38.6514	4263.73
	38.6684	238.86		38.6684	169.803		38.6684	174.076		38.6684	130.469		38.6684	149.171		38.6684	4259.57
	38.6854	242.15		38.6854	172.212		38.6854	166.95		38.6854	125.155		38.6854	141.513		38.6854	4255.98
	38.7024	250.49		38.7024	182.577		38.7024	185.02		38.7024	116.21		38.7024	123.562		38.7024	4253.67
	38.7194	247.316		38.7194	187.965		38.7194	191.115		38.7194	113.493		38.7194	124.671		38.7194	4254.65
	38.7364	258.185		38.7364	183.759		38.7364	216.815		38.7364	115.259		38.7364	126.434		38.7364	4250.1
	38.7534	262.478		38.7534	196.061		38.7534	222.303		38.7534	112.365		38.7534	128.119		38.7534	4242.86
	38.7704	261.521		38.7704	206.785		38.7704	216.182		38.7704	113.109		38.7704	123.733		38.7704	4243.42
	38.7874	264.378		38.7874	222.23		38.7874	237.517		38.7874	110.831		38.7874	119.646		38.7874	4243.98
	38.8044	265.235		38.8044	227.46		38.8044	230.201		38.8044	102.163		38.8044	111.702		38.8044	4250.49
	38.8214	265.249		38.8214	229.953		38.8214	222.953		38.8214	100.472		38.8214	103.621		38.8214	4259.58
	38.8384	253.879		38.8384	225.07		38.8384	204.002		38.8384	100.735		38.8384	102.903		38.8384	4249.33
	38.8554	256.953		38.8554	208.322		38.8554	195.197		38.8554	103.077		38.8554	109.592		38.8554	4247.76
	38.8724	258.879		38.8724	192.688		38.8724	196.972		38.8724	107.698		38.8724	119.065		38.8724	4255.58
	38.8894	255.966		38.8894	189.164		38.8894	188.066		38.8894	114.134		38.8894	125.552		38.8894	4251.81
	38.9064	259.713		38.9064	188.909		38.9064	184.42		38.9064	112.331		38.9064	125.259		38.9064	4242.21
	38.9234	250.91		38.9234	183.73		38.9234	173.897		38.9234	101.53		38.9234	114.264		38.9234	4256.34
	38.9404	238.669		38.9404	176.669		38.9404	155.284		38.9404	92.9284		38.9404	103.702		38.9404	4261.29
[truncated: 2,415 more rows]

## Sheet: Exdended Data Fig. 1d
	XRD
	S-1_1			S-1_2			S-1_3			S-1_4			S-1_5			S-2
	2 theta / ᴼ	Intensity / a.u.		2 theta / ᴼ	Intensity / a.u.		2 theta / ᴼ	Intensity / a.u.		2 theta / ᴼ	Intensity / a.u.		2 theta / ᴼ	Intensity / a.u.		2 theta / ᴼ	Intensity / a.u.
	22.0084	507.621		22.0084	305.344		22.0084	285.025		22.0084	173.12		22.0084	166.735		22.0084	4770.09
	22.0254	526.287		22.0254	307.845		22.0254	300.191		22.0254	167.298		22.0254	164.034		22.0254	4774.37
	22.0424	523.496		22.0424	317.355		22.0424	322.535		22.0424	176.326		22.0424	180.298		22.0424	4752.48
	22.0594	495.582		22.0594	345.181		22.0594	326.653		22.0594	204.306		22.0594	201.449		22.0594	4745.83
	22.0764	537.154		22.0764	350.206		22.0764	350.199		22.0764	228.109		22.0764	217.375		22.0764	4759.45
	22.0934	566.148		22.0934	373.712		22.0934	379.896		22.0934	240.087		22.0934	230.717		22.0934	4772.66
	22.1104	595.3		22.1104	382.395		22.1104	397.964		22.1104	281.218		22.1104	262.687		22.1104	4806.5
	22.1274	622.46		22.1274	409.491		22.1274	424.231		22.1274	332.825		22.1274	315.511		22.1274	4813.49
	22.1444	663.818		22.1444	445.597		22.1444	495.015		22.1444	372.963		22.1444	377.703		22.1444	4808.11
	22.1614	730.431		22.1614	476.198		22.1614	529.503		22.1614	431.343		22.1614	449.9		22.1614	4807.24
	22.1784	772.416		22.1784	530.883		22.1784	589.094		22.1784	467.115		22.1784	485.922		22.1784	4811.82
	22.1954	812.414		22.1954	576.605		22.1954	658.297		22.1954	420.051		22.1954	440.955		22.1954	4823.06
	22.2124	819.263		22.2124	600.465		22.2124	680.673		22.2124	350.633		22.2124	355.36		22.2124	4831.16
	22.2294	842.054		22.2294	629.944		22.2294	654.964		22.2294	309.717		22.2294	316.942		22.2294	4851.23
	22.2464	830.419		22.2464	632.277		22.2464	610.352		22.2464	270.858		22.2464	284.298		22.2464	4835.97
	22.2634	777.632		22.2634	610.269		22.2634	581.953		22.2634	219.698		22.2634	226.125		22.2634	4847.26
	22.2804	774.821		22.2804	562.209		22.2804	524.781		22.2804	188.426		22.2804	174.732		22.2804	4858.32
	22.2974	749.065		22.2974	527.087		22.2974	470.8		22.2974	181.472		22.2974	161.819		22.2974	4846.46
	22.3144	689.236		22.3144	509.45		22.3144	421.567		22.3144	179.482		22.3144	162.354		22.3144	4841.17
	22.3314	678.751		22.3314	468.984		22.3314	375.586		22.3314	174.197		22.3314	162.962		22.3314	4853.69
	22.3484	670.955		22.3484	402.539		22.3484	353.076		22.3484	174.665		22.3484	174.477		22.3484	4872.06
	22.3654	653.123		22.3654	371.242		22.3654	343.435		22.3654	179.854		22.3654	178.793		22.3654	4885.81
	22.3824	615.046		22.3824	363.081		22.3824	312.444		22.3824	180.32		22.3824	182.754		22.3824	4883.06
	22.3994	596.626		22.3994	348.969		22.3994	310.937		22.3994	174.262		22.3994	169.005		22.3994	4859.32
	22.4164	588.064		22.4164	323.564		22.4164	311.821		22.4164	172.339		22.4164	161.647		22.4164	4873.91
	22.4334	569.181		22.4334	326.265		22.4334	318.653		22.4334	157.071		22.4334	173.425		22.4334	4882.78
	22.4504	579.541		22.4504	309.333		22.4504	311.242		22.4504	165.288		22.4504	176.888		22.4504	4895.83
	22.4674	563.756		22.4674	333.359		22.4674	295.516		22.4674	181.871		22.4674	174.315		22.4674	4896.74
	22.4844	547.798		22.4844	331.27		22.4844	321.734		22.4844	183.539		22.4844	173.498		22.4844	4885.12
	22.5014	569.842		22.5014	345.775		22.5014	325.42		22.5014	182.135		22.5014	180.265		22.5014	4918.9
	22.5184	584.716		22.5184	344.455		22.5184	324.662		22.5184	188.865		22.5184	186.785		22.5184	4952.49
	22.5354	602.854		22.5354	363.988		22.5354	320.698		22.5354	202.079		22.5354	196.13		22.5354	4937.2
	22.5524	603.161		22.5524	349.732		22.5524	319.913		22.5524	197.685		22.5524	206.558		22.5524	4999.96
	22.5694	623.332		22.5694	361.874		22.5694	338.655		22.5694	210.65		22.5694	196.83		22.5694	4981.22
	22.5864	596.695		22.5864	351.029		22.5864	339.096		22.5864	216.336		22.5864	202.745		22.5864	5035.97
	22.6034	619.315		22.6034	369.883		22.6034	350.997		22.6034	198.057		22.6034	208.099		22.6034	5032.82
	22.6204	642.254		22.6204	367.632		22.6204	353.613		22.6204	188.223		22.6204	199.624		22.6204	5065.55
	22.6374	632.306		22.6374	376.2		22.6374	344.108		22.6374	190.705		22.6374	186.988		22.6374	5060.47
	22.6544	648.133		22.6544	398.769		22.6544	348.815		22.6544	200.088		22.6544	202.743		22.6544	5103.63
	22.6714	657.572		22.6714	370.453		22.6714	337.56		22.6714	193.239		22.6714	194.154		22.6714	5101.54
	22.6884	694.581		22.6884	391.45		22.6884	325.555		22.6884	187.048		22.6884	191.456		22.6884	5150.39
	22.7054	673.839		22.7054	362.609		22.7054	360.798		22.7054	195.119		22.7054	194.396		22.7054	5178.56
	22.7224	709.75		22.7224	376.661		22.7224	365.561		22.7224	211.054		22.7224	217.981		22.7224	5178.43
	22.7394	719.793		22.7394	411.853		22.7394	392.705		22.7394	214.992		22.7394	226.422		22.7394	5283.1
	22.7564	749.15		22.7564	421.07		22.7564	375.86		22.7564	233.933		22.7564	232.363		22.7564	5301.02
	22.7734	796.285		22.7734	454.847		22.7734	419.625		22.7734	251.612		22.7734	230.775		22.7734	5381.37
	22.7904	866.051		22.7904	479.544		22.7904	459.702		22.7904	278.85		22.7904	264.981		22.7904	5428.3
	22.8074	913.788		22.8074	511.344		22.8074	462.41		22.8074	298.255		22.8074	290.188		22.8074	5526.52
	22.8244	939.4		22.8244	567.79		22.8244	508.403		22.8244	322.699		22.8244	314.244		22.8244	5600.48
	22.8414	1017.12		22.8414	578.676		22.8414	544.323		22.8414	369.121		22.8414	349.165		22.8414	5639.61
	22.8584	1115.29		22.8584	626.445		22.8584	638.627		22.8584	403.966		22.8584	405.641		22.8584	5753.23
	22.8754	1191.56		22.8754	668.896		22.8754	725.187		22.8754	469.033		22.8754	440.883		22.8754	5843.73
	22.8924	1348.88		22.8924	767.622		22.8924	756.365		22.8924	535.915		22.8924	519.941		22.8924	5949.11
	22.9094	1437.63		22.9094	880.629		22.9094	846.049		22.9094	634.585		22.9094	593.235		22.9094	6056.3
	22.9264	1678.37		22.9264	989.057		22.9264	1043.28		22.9264	759.88		22.9264	707.809		22.9264	6235
	22.9434	1870.03		22.9434	1133.74		22.9434	1213.75		22.9434	930.217		22.9434	851.579		22.9434	6376.81
	22.9604	2180.93		22.9604	1322.5		22.9604	1422.43		22.9604	1149.07		22.9604	1052.85		22.9604	6561.95
	22.9774	2475.6		22.9774	1512.53		22.9774	1795.56		22.9774	1392.13		22.9774	1302.55		22.9774	6803.09
	22.9944	2907.65		22.9944	1836.06		22.9944	2200.7		22.9944	1754.36		22.9944	1620.89		22.9944	7001.01
	23.0114	3360.51		23.0114	2190.18		23.0114	2644.61		23.0114	2249.52		23.0114	2043.32		23.0114	7226.63
	23.0284	3941.87		23.0284	2692.82		23.0284	3308.95		23.0284	2826.73		23.0284	2654.52		23.0284	7503.16
	23.0454	4622.89		23.0454	3270.69		23.0454	4086.37		23.0454	3551.78		23.0454	3398.62		23.0454	7846.99
	23.0624	5403.15		23.0624	4011.7		23.0624	5163.82		23.0624	4217.79		23.0624	4076.02		23.0624	8128.32
	23.0794	6152.53		23.0794	4841.86		23.0794	6392.31		23.0794	4252.39		23.0794	4136.96		23.0794	8392.36
	23.0964	6865.53		23.0964	5795.42		23.0964	7467.86		23.0964	3566.08		23.0964	3440.21		23.0964	8677.45
	23.1134	7459.45		23.1134	6663.96		23.1134	7946.83		23.1134	2963.38		23.1134	2861.3		23.1134	8903.78
	23.1304	7709.02		23.1304	7076.71		23.1304	7206.45		23.1304	2793.77		23.1304	2755.89		23.1304	9181.3
	23.1474	7708.34		23.1474	6659.18		23.1474	5952.04		23.1474	2517.62		23.1474	2512.42		23.1474	9353.68
	23.1644	7446.45		23.1644	5860.04		23.1644	5017.31		23.1644	2163.74		23.1644	2225.46		23.1644	9438.36
	23.1814	6893.29		23.1814	5116.86		23.1814	4338.02		23.1814	2135.31		23.1814	2285.38		23.1814	9597.64
	23.1984	6254.4		23.1984	4360.21		23.1984	3559.94		23.1984	2482.85		23.1984	2707.66		23.1984	9663.03
	23.2154	5740.9		23.2154	3645.66		23.2154	2981.9		23.2154	3018.45		23.2154	3376.08		23.2154	9640.62
	23.2324	5359.08		23.2324	3200.4		23.2324	2871.53		23.2324	3630.06		23.2324	4200.03		23.2324	9603.61
	23.2494	5043.2		23.2494	3009.34		23.2494	3163.07		23.2494	4224.27		23.2494	4933.52		23.2494	9389.3
	23.2664	4967.98		23.2664	3162.78		23.2664	3721.82		23.2664	4421.02		23.2664	4972.32		23.2664	9191.21
	23.2834	5089.04		23.2834	3535.78		23.2834	4393.48		23.2834	4133		23.2834	4408.97		23.2834	9024.38
	23.3004	5197.12		23.3004	4074.27		23.3004	5148.35		23.3004	3970.08		23.3004	4062.1		23.3004	8795.59
	23.3174	5326.51		23.3174	4636.26		23.3174	5715.38		23.3174	4007.3		23.3174	4019.46		23.3174	8596.44
	23.3344	5435.25		23.3344	4956.98		23.3344	5639.61		23.3344	3979.77		23.3344	3925.47		23.3344	8379.93
	23.3514	5336.39		23.3514	4914.91		23.3514	4898.91		23.3514	4015.34		23.3514	3937.88		23.3514	8159.68
	23.3684	5083.19		23.3684	4522.61		23.3684	4004.9		23.3684	4102.47		23.3684	4259.89		23.3684	7883.84
	23.3854	4689.21		23.3854	3924.07		23.3854	3382.26		23.3854	4075.61		23.3854	4680.44		23.3854	7624.54
	23.4024	4212.04		23.4024	3254.18		23.4024	2701.28		23.4024	3455.72		23.4024	4532.68		23.4024	7517.34
	23.4194	3802.28		23.4194	2548.15		23.4194	1909.17		23.4194	2666.69		23.4194	3633.34		23.4194	7293.44
	23.4364	3155.3		23.4364	1948.62		23.4364	1315.26		23.4364	2174.17		23.4364	2820.51		23.4364	7093.67
	23.4534	2767.84		23.4534	1467.77		23.4534	961.387		23.4534	1747.86		23.4534	2411.89		23.4534	6950.71
	23.4704	2409.18		23.4704	1136.5		23.4704	803.012		23.4704	1198.6		23.4704	1799.1		23.4704	6764
	23.4874	2040.17		23.4874	924.18		23.4874	701.158		23.4874	808.262		23.4874	1142.33		23.4874	6600.84
	23.5044	1874.25		23.5044	825.937		23.5044	658.325		23.5044	650.343		23.5044	818.042		23.5044	6518.04
	23.5214	1702.52		23.5214	789.964		23.5214	679.025		23.5214	604.423		23.5214	707.362		23.5214	6414.22
	23.5384	1572.99		23.5384	783.593		23.5384	687.753		23.5384	604.62		23.5384	680.834		23.5384	6278.14
	23.5554	1520.2		23.5554	756.659		23.5554	704.258		23.5554	654.01		23.5554	727.478		23.5554	6200.05
	23.5724	1553.98		23.5724	782.994		23.5724	728.502		23.5724	733.036		23.5724	823.277		23.5724	6153.26
	23.5894	1500.44		23.5894	821.997		23.5894	775.509		23.5894	869.336		23.5894	950.51		23.5894	6156.39
	23.6064	1594.86		23.6064	877.883		23.6064	862.282		23.6064	1014.42		23.6064	1167.2		23.6064	6090.92
	23.6234	1656.01		23.6234	944.428		23.6234	961.841		23.6234	1239.58		23.6234	1399.75		23.6234	5997.43
	23.6404	1753.83		23.6404	1023.77		23.6404	1110		23.6404	1577.82		23.6404	1751.95		23.6404	5955.28
	23.6574	1822.62		23.6574	1134.88		23.6574	1288.88		23.6574	1878.6		23.6574	2195.32		23.6574	5978.18
	23.6744	2010		23.6744	1290.43		23.6744	1511.84		23.6744	2149.11		23.6744	2532.49		23.6744	5855.4
	23.6914	2150.02		23.6914	1465.86		23.6914	1790.29		23.6914	2197.94		23.6914	2480.51		23.6914	5880.42
	23.7084	2269.59		23.7084	1677.21		23.7084	2088.53		23.7084	2094.55		23.7084	2184.11		23.7084	5907.52
	23.7254	2491.75		23.7254	1924.54		23.7254	2508.32		23.7254	2069.62		23.7254	2082.05		23.7254	5912.7
	23.7424	2564.51		23.7424	2231.43		23.7424	2774.01		23.7424	2130.37		23.7424	2160.16		23.7424	5939.93
	23.7594	2747.14		23.7594	2393.6		23.7594	2748.06		23.7594	2199.15		23.7594	2180.51		23.7594	5881.17
	23.7764	2749.97		23.7764	2385.09		23.7764	2477.62		23.7764	2180.87		23.7764	2275.27		23.7764	5936.7
	23.7934	2708.35		23.7934	2339.65		23.7934	2202.1		23.7934	2329.84		23.7934	2568.12		23.7934	5947.97
	23.8104	2692.22		23.8104	2187.34		23.8104	2041.77		23.8104	2311.72		23.8104	2813.18		23.8104	6003.62
	23.8274	2730.16		23.8274	2032.72		23.8274	1891.79		23.8274	2031.95		23.8274	2570.74		23.8274	6012.61
	23.8444	2713.62		23.8444	1877.41		23.8444	1764.28		23.8444	1713.11		23.8444	2101.34		23.8444	6105.55
	23.8614	2686.67		23.8614	1813.6		23.8614	1688.52		23.8614	1621.51		23.8614	1841.82		23.8614	6129.74
	23.8784	2779.52		23.8784	1811.72		23.8784	1838.12		23.8784	1594.61		23.8784	1801.67		23.8784	6217.01
	23.8954	2967.85		23.8954	1967.62		23.8954	2112.61		23.8954	1555.66		23.8954	1668.23		23.8954	6379.92
	23.9124	3215.75		23.9124	2168.47		23.9124	2487.73		23.9124	1653.16		23.9124	1495.15		23.9124	6433.9
	23.9294	3470.41		23.9294	2531.13		23.9294	3149.14		23.9294	1819.23		23.9294	1570.12		23.9294	6506.38
	23.9464	3794.1		23.9464	2956.3		23.9464	3731.1		23.9464	1849.95		23.9464	1670.62		23.9464	6619.48
	23.9634	3970.62		23.9634	3429.73		23.9634	4085.22		23.9634	1624.61		23.9634	1631.35		23.9634	6706.14
	23.9804	4073.27		23.9804	3683.66		23.9804	3911.81		23.9804	1265.04		23.9804	1310.31		23.9804	6706.79
	23.9974	4095.97		23.9974	3692.72		23.9974	3252.23		23.9974	1113.61		23.9974	1061.33		23.9974	6758.36
	24.0144	3922.52		24.0144	3360.97		24.0144	2749.17		24.0144	1008.22		24.0144	994.538		24.0144	6750.71
	24.0314	3676.98		24.0314	2869.91		24.0314	2445.02		24.0314	829.596		24.0314	885.998		24.0314	6737.28
	24.0484	3267.9		24.0484	2441.69		24.0484	1983.85		24.0484	661.534		24.0484	673.267		24.0484	6617.97
	24.0654	2890.55		24.0654	2009.04		24.0654	1397.04		24.0654	559.504		24.0654	561.913		24.0654	6540.55
	24.0824	2502.85		24.0824	1543.87		24.0824	1029.08		24.0824	489.255		24.0824	479.754		24.0824	6407.22
	24.0994	2124.03		24.0994	1198.51		24.0994	829.558		24.0994	468.514		24.0994	443.134		24.0994	6228.5
	24.1164	1796.77		24.1164	953.594		24.1164	724.423		24.1164	471.048		24.1164	431.061		24.1164	6085.42
	24.1334	1532.92		24.1334	803.834		24.1334	661.036		24.1334	438.857		24.1334	423.057		24.1334	5964.65
	24.1504	1420.7		24.1504	693.115		24.1504	588.753		24.1504	400.103		24.1504	414.189		24.1504	5841.26
	24.1674	1308.65		24.1674	644.075		24.1674	528.638		24.1674	380.57		24.1674	410.283		24.1674	5786.8
	24.1844	1187.71		24.1844	628.898		24.1844	510.081		24.1844	361.011		24.1844	393.393		24.1844	5723.47
	24.2014	1154.11		24.2014	608.024		24.2014	524.999		24.2014	358.018		24.2014	368.994		24.2014	5654.99
	24.2184	1147.3		24.2184	585.654		24.2184	525.449		24.2184	359.818		24.2184	375.942		24.2184	5591.91
	24.2354	1158.47		24.2354	574.12		24.2354	520.371		24.2354	365.326		24.2354	410.559		24.2354	5527.75
	24.2524	1129.05		24.2524	590.912		24.2524	553.423		24.2524	405.749		24.2524	429.103		24.2524	5472.63
	24.2694	1143.08		24.2694	623.555		24.2694	608.081		24.2694	465.359		24.2694	451.438		24.2694	5426.56
	24.2864	1223.37		24.2864	679.175		24.2864	678.505		24.2864	551.991		24.2864	528.566		24.2864	5419.92
	24.3034	1285.75		24.3034	736.908		24.3034	799.902		24.3034	644.886		24.3034	632.861		24.3034	5402.2
	24.3204	1344.55		24.3204	819.581		24.3204	908.62		24.3204	709.384		24.3204	719.105		24.3204	5389.16
	24.3374	1490.23		24.3374	944.605		24.3374	1021.71		24.3374	732.539		24.3374	697.613		24.3374	5409.03
	24.3544	1606.11		24.3544	1071.23		24.3544	1211		24.3544	649.721		24.3544	572.858		24.3544	5364.89
	24.3714	1691.98		24.3714	1219.7		24.3714	1433.5		24.3714	572.138		24.3714	500.159		24.3714	5323.65
	24.3884	1844.41		24.3884	1462.35		24.3884	1723.15		24.3884	526.584		24.3884	453.169		24.3884	5317.2
	24.4054	1993.8		24.4054	1719.38		24.4054	2015.27		24.4054	484.873		24.4054	406.101		24.4054	5310.28
	24.4224	2074.2		24.4224	1931.38		24.4224	2388.59		24.4224	429.267		24.4224	353.539		24.4224	5308.21
	24.4394	2198.2		24.4394	2240.35		24.4394	2713.45		24.4394	410.096		24.4394	326.812		24.4394	5287.2
	24.4564	2288.41		24.4564	2481.23		24.4564	2824.54		24.4564	412.667		24.4564	312.007		24.4564	5237.98
	24.4734	2338.85		24.4734	2552.99		24.4734	2543.06		24.4734	453.964		24.4734	347.425		24.4734	5198.73
	24.4904	2256.64		24.4904	2409.26		24.4904	2129.93		24.4904	513.252		24.4904	396.085		24.4904	5193.99
	24.5074	2220.68		24.5074	2103.86		24.5074	1765.66		24.5074	585.882		24.5074	431.344		24.5074	5217.09
	24.5244	2056.12		24.5244	1803.54		24.5244	1498.17		24.5244	690.031		24.5244	521.639		24.5244	5199.03
	24.5414	1858.28		24.5414	1518.45		24.5414	1147.93		24.5414	754.157		24.5414	625.589		24.5414	5229.22
	24.5584	1739.56		24.5584	1234.53		24.5584	838.851		24.5584	741.616		24.5584	740.943		24.5584	5144.05
	24.5754	1574.32		24.5754	948.326		24.5754	634.6		24.5754	610.271		24.5754	755.555		24.5754	5095.37
	24.5924	1413.33		24.5924	773.987		24.5924	518.573		24.5924	517.734		24.5924	653.266		24.5924	5071.43
	24.6094	1252.3		24.6094	633.529		24.6094	457.635		24.6094	449.805		24.6094	497.388		24.6094	5092.37
	24.6264	1106.16		24.6264	534.093		24.6264	417.67		24.6264	394.639		24.6264	453.798		24.6264	5046.52
	24.6434	979.115		24.6434	488.073		24.6434	407.643		24.6434	292.389		24.6434	407.381		24.6434	5042.84
	24.6604	924.69		24.6604	458.856		24.6604	387.54		24.6604	227.258		24.6604	324.428		24.6604	5021.98
	24.6774	862.656		24.6774	440.405		24.6774	391.588		24.6774	230.521		24.6774	252.332		24.6774	5034.92
	24.6944	790.357		24.6944	437.806		24.6944	378.845		24.6944	255.963		24.6944	251.48		24.6944	4978.78
	24.7114	775.794		24.7114	425.892		24.7114	395.113		24.7114	266.828		24.7114	252.797		24.7114	4946.73
	24.7284	762.577		24.7284	431.384		24.7284	393.897		24.7284	271.402		24.7284	271.888		24.7284	4939.2
	24.7454	772.619		24.7454	454.546		24.7454	436.512		24.7454	280.245		24.7454	249.285		24.7454	4952.04
	24.7624	734.591		24.7624	461.692		24.7624	454.149		24.7624	255.455		24.7624	257.218		24.7624	4936.81
	24.7794	749.158		24.7794	468.369		24.7794	457.33		24.7794	246.146		24.7794	253.573		24.7794	4931.81
	24.7964	724.987		24.7964	473.787		24.7964	500.206		24.7964	239.128		24.7964	237.99		24.7964	4889.96
	24.8134	723.319		24.8134	502.88		24.8134	513.847		24.8134	226.599		24.8134	223.255		24.8134	4885.34
	24.8304	725.649		24.8304	506.891		24.8304	471.719		24.8304	209.663		24.8304	201.442		24.8304	4862.31
	24.8474	684.037		24.8474	474.822		24.8474	404.244		24.8474	180.869		24.8474	179.187		24.8474	4813.95
	24.8644	689.812		24.8644	431.852		24.8644	407.418		24.8644	178.627		24.8644	173.946		24.8644	4799.95
	24.8814	645.349		24.8814	408.209		24.8814	381.118		24.8814	164.971		24.8814	168.331		24.8814	4809.23
	24.8984	597.702		24.8984	384.58		24.8984	343.439		24.8984	153.141		24.8984	154.147		24.8984	4824.9
	24.9154	580.91		24.9154	352.058		24.9154	312.126		24.9154	153.865		24.9154	151.573		24.9154	4781.22
	24.9324	560.482		24.9324	340.702		24.9324	279.957		24.9324	152.267		24.9324	142.32		24.9324	4773.93
	24.9494	537.415		24.9494	325.056		24.9494	282.474		24.9494	152.194		24.9494	143.144		24.9494	4753.95
	24.9664	513.195		24.9664	299.739		24.9664	285.55		24.9664	147.232		24.9664	138.762		24.9664	4705.22
	24.9834	497.768		24.9834	297.867		24.9834	262.489		24.9834	141.018		24.9834	139.746		24.9834	4716.43
	25.0004	491.605		25.0004	296.801		25.0004	265.831		25.0004	144.529		25.0004	134.51		25.0004	4698.72

## Sheet: Exdended Data Fig. 1e
		N2-adsorption-desorption
		S-1_1			S-1_2			S-1_3			S-1_4			S-1_5
		P/P0	Volume absorbed / cm3 g-1		P/P0	Volume absorbed / cm3 g-1		P/P0	Volume absorbed / cm3 g-1		P/P0	Volume absorbed / cm3 g-1		P/P0	Volume absorbed / cm3 g-1
		3.77675e-06	3.04952		3.81737e-06	1.02672		3.25466e-06	1.0282		4.92594e-06	1.02519		5.41932e-06	1.02592
		3.68053e-06	6.10011		3.65419e-06	2.05704		3.31259e-06	2.05812		4.36222e-06	5.09208		4.66072e-06	2.05684
		3.53943e-06	9.15127		3.34093e-06	3.08688		3.10037e-06	3.08862		4.00587e-06	9.15797		4.14201e-06	3.08708
		3.69969e-06	12.2017		3.367e-06	4.11666		3.02322e-06	4.1189		3.86991e-06	13.2229		3.99282e-06	4.11703
		3.68043e-06	15.2523		3.19731e-06	5.14643		2.9332e-06	5.14918		3.82468e-06	17.2883		3.75937e-06	5.14716
		3.62909e-06	18.303		3.30168e-06	6.17588		2.90753e-06	9.21487		4.02577e-06	21.3538		3.72039e-06	6.17732
		3.99453e-06	21.3534		3.30815e-06	9.23032		2.96548e-06	13.2807		4.18797e-06	25.4192		3.6879e-06	7.20715
		4.18684e-06	24.4042		3.37335e-06	12.2849		3.17138e-06	17.346		4.01311e-06	29.4847		3.64245e-06	8.23705
		4.2445e-06	27.4555		3.68649e-06	15.3394		3.19717e-06	21.4111		4.11055e-06	33.5504		3.58405e-06	9.26727
		4.4881e-06	30.5064		3.71253e-06	18.3941		3.21654e-06	25.4773		4.33765e-06	37.6151		3.44137e-06	10.2973
		4.70605e-06	33.5576		3.66028e-06	21.4489		3.53183e-06	29.5425		4.63608e-06	41.6804		3.28573e-06	11.3274
		4.77012e-06	36.6088		3.60801e-06	24.5038		3.78279e-06	33.6081		4.85675e-06	45.7458		3.29862e-06	12.3574
		4.87905e-06	39.6596		3.88849e-06	27.5583		3.8858e-06	37.6737		5.51188e-06	49.8108		3.30501e-06	13.3873
		5.23162e-06	42.7106		3.86886e-06	30.6133		4.13679e-06	41.7388		5.71321e-06	53.8767		3.64836e-06	17.4517
		6.0971e-06	45.7617		3.98621e-06	33.6679		4.49073e-06	45.8042		6.40741e-06	57.9425		3.67416e-06	21.5167
		6.03933e-06	48.813		4.31234e-06	36.7221		4.94763e-06	49.8701		7.75027e-06	62.0076		3.73882e-06	25.5821
		6.29569e-06	51.8642		4.39707e-06	39.7766		5.57181e-06	53.9353		9.91692e-06	66.0734		3.77753e-06	29.6474
		6.87261e-06	54.9154		4.59268e-06	42.8312		6.05449e-06	58.002		1.3712e-05	70.1377		4.15968e-06	33.7127
		8.1355e-06	57.966		4.96443e-06	45.8854		6.87822e-06	62.0682		2.22554e-05	74.1998		4.34093e-06	37.7781
		9.15475e-06	61.0168		5.40794e-06	48.94		8.26821e-06	66.1331		4.17887e-05	78.2553		4.32129e-06	41.8434
		1.01932e-05	64.0681		5.93623e-06	51.9948		1.02374e-05	70.1981		0.000107992	82.2816		4.78106e-06	45.909
		1.16931e-05	67.119		6.12528e-06	55.0499		1.42529e-05	74.2624		0.000515027	86.1465		4.9881e-06	49.9746
		1.50842e-05	70.1692		7.01231e-06	58.1052		2.09391e-05	78.3256		0.00274	89.0224		5.72631e-06	54.0398
		1.97252e-05	73.2186		7.81452e-06	61.16		3.45497e-05	82.3842		0.01006	91.5199		6.42561e-06	58.1057
		2.70392e-05	76.2666		8.33612e-06	64.2152		6.16684e-05	86.4347		0.05036	95.9029		7.84387e-06	62.1703
		3.85134e-05	79.3124		1.01753e-05	67.2696		0.000120303	90.4667		0.10313	99.211		9.42386e-06	66.2362
		5.74296e-05	82.3552		1.21513e-05	70.3243		0.000331756	94.3906		0.14276	101.127		1.21952e-05	70.3009
		9.20886e-05	85.3898		1.57579e-05	73.378		0.00104	98.0546		0.19981	106.504		1.85542e-05	74.3637
		0.000156413	88.4086		2.09688e-05	76.431		0.00282	101.035		0.25293	111.654		3.12263e-05	78.4222
		0.000279887	91.3946		2.9036e-05	79.4829		0.01023	104.712		0.30565	115.724		6.65099e-05	82.4666
		0.000525986	94.3104		4.19422e-05	82.5324		0.05031	109.95		0.35042	118.265		0.000221402	86.4294
		0.00101	97.0897		6.17932e-05	85.5791		0.10262	114.187		0.40017	120.42		0.00125	89.9088
		0.00189	99.7095		0.000101221	88.6143		0.14192	117.286		0.45038	122.134		0.00434	92.1733
		0.0033	102.038		0.000194072	91.617		0.20174	122.426		0.50052	123.58		0.01023	93.9944
		0.01014	106.848		0.000401786	94.5311		0.25491	126.256		0.55069	124.809		0.05045	98.5757
		0.05068	114.559		0.000843927	97.314		0.30611	129.119		0.6006	125.984		0.1026	102.034
		0.102	119.611		0.00171	99.8832		0.34997	131.166		0.65101	127.048		0.14028	105.699
		0.14203	123.226		0.00319	102.101		0.40036	133.139		0.70088	128.034		0.20262	119.791
		0.20288	128.83		0.00999	106.169		0.45035	134.849		0.75089	129.05		0.25311	123.446
		0.25502	133.691		0.04962	112.645		0.50055	136.263		0.80105	130.117		0.30889	125.738
		0.30585	137.944		0.10159	117.208		0.55022	137.607		0.85111	131.239		0.35194	127.086
		0.3554	141.394		0.14256	120.526		0.60063	138.877		0.90094	132.601		0.39939	128.34
		0.39972	144.135		0.20283	125.124		0.6505	140.131		0.92635	133.413		0.44949	129.523
		0.45008	146.944		0.25417	128.595		0.70064	141.35		0.951	134.522		0.49942	130.621
		0.50004	149.5		0.30485	131.765		0.75062	142.541		0.98011	137.086		0.54944	131.659
		0.54997	151.98		0.35371	134.13		0.80054	143.82		0.99114	139.464		0.59917	132.756
		0.60009	154.427		0.39948	136.239		0.85053	145.328		0.99607	142.16		0.64941	133.771
		0.64983	157.042		0.45046	138.228		0.90053	147.203		0.9979	146.008		0.69901	134.806
		0.70029	159.788		0.49997	140		0.92576	148.467		0.99609	143.369		0.74894	136.014
		0.74983	162.827		0.54999	141.769		0.9506	150.209		0.99016	141.464		0.79898	137.401
		0.79955	166.665		0.60038	143.358		0.97975	153.723		0.981	138.875		0.84869	139.147
		0.84941	171.899		0.64982	144.992		0.99019	157.014		0.95114	135.157		0.89853	141.518
		0.90182	181.035		0.70028	146.606		0.99544	161.133		0.92443	133.744		0.92413	143.065
		0.92563	188.341		0.74999	148.264		0.99745	166.499		0.89865	132.894		0.94887	144.752
		0.94998	204.041		0.79996	150.169		0.99479	164.254		0.87677	132.315		0.97811	147.47
		0.97888	275.263		0.85007	152.371		0.98988	161.96		0.85136	131.714		0.98837	149.418
		0.98903	338.581		0.89952	155.378		0.98201	157.787		0.82621	131.237		0.99339	151.626
		0.99434	345.302		0.92522	157.692		0.95109	151.293		0.80134	130.75		0.9965	153.693
		0.99644	448.477		0.94974	161.033		0.92488	148.94		0.75142	129.783		0.99145	152.442
		0.9961	441.601		0.97916	170.465		0.89884	147.42		0.70098	128.906		0.98667	150.996
		0.99056	400.32		0.98909	180.235		0.87632	146.409		0.65106	128.127		0.97756	148.786
		0.97975	390.805		0.99455	192.87		0.85032	145.454		0.60105	127.36		0.94872	145.39
		0.94785	273.544		0.99653	214.194		0.82515	144.726		0.55098	126.584		0.92187	143.828
		0.92192	193.365		0.99277	213.111		0.80051	143.923		0.50089	125.785		0.89632	142.752
		0.89197	180.775		0.9902	209.991		0.75025	142.657		0.45093	124.88		0.87405	141.985
		0.87287	176.256		0.9813	193.23		0.70063	141.41		0.40055	123.994		0.85013	141.354
		0.84867	172.588		0.94725	163.422		0.65008	140.244		0.35075	123.11		0.82539	140.695
		0.82266	169.351		0.92244	158.452		0.60035	139.063		0.30079	122.073		0.80008	140.091
		0.80016	167.237		0.8993	156.038		0.55021	137.798		0.25044	120.93		0.75061	138.742
		0.75116	163.367		0.87256	153.903		0.50017	136.491		0.2007	119.519		0.69959	137.659
		0.70003	160.191		0.85027	152.65		0.45032	135.061		0.15048	117.457		0.65037	136.769
		0.65083	157.5		0.82572	151.374		0.40025	133.426		0.10012	96.0559		0.60037	135.868
		0.60033	155.009		0.80008	150.261		0.35024	131.562		0.04658	94.2449		0.55035	134.868
		0.55037	152.676		0.7504	148.37		0.3003	129.37		0.00973	92.4267		0.50001	133.917
		0.50031	150.369		0.70021	146.697		0.25064	126.509			0.44999		130.064
		0.45065	147.768		0.65037	145.127		0.20027	122.858			0.39952		128.847
		0.40018	144.825		0.60032	143.575		0.15015	118.495			0.34773		127.662
		0.35012	141.636		0.55023	142.02		0.10021	113.381			0.30036		126.526
		0.30065	137.858		0.50042	140.302		0.04846	108.892			0.25032		125.199
		0.25026	133.3		0.45005	138.531		0.00924	103.254			0.20044		123.541
		0.19993	128.256		0.40035	136.666		0.30016	130.399			0.1502		121.338
		0.14994	123.407		0.35045	134.46		0.25048	127.737			0.10051		107.368
		0.10008	118.808		0.30025	131.875		0.20034	124.467			0.05023		96.4809
		0.04975	113.667		0.25035	128.844		0.15047	120.55			0.00966		94.1
		0.00953	105.531		0.20044	125.117		0.10026	115.834
					0.14984	120.903		0.0493	111.156
					0.09974	116.68		0.01	104.701
					0.04921	112.006
					0.00996	105.288

## Sheet: Exdended Data Fig. 1f
		pore size distribution based BJH model
		S-1_1			S-1_2			S-1_3			S-1_4			S-1_5
		pore width / nm	dv/dlog(w) / cm3 g-1		pore width / nm	dv/dlog(w) / cm3 g-1		pore width / nm	dv/dlog(w) / cm3 g-1		pore width / nm	dv/dlog(w) / cm3 g-1		pore width / nm	dv/dlog(w) / cm3 g-1
		46.3282	0.52245		45.6856	0.11957		49.2539	0.02719		49.2528	0.01637		47.0522	0.01722
		30.05	0.86234		30.1336	0.04975		31.3533	0.02303		31.0827	0.01346		30.0542	0.01572
		21.5462	0.1336		22.6769	0.03434		22.8065	0.02189		22.6119	0.01219		22.1021	0.0165
		17.5281	0.0844		17.9122	0.03475		18.2394	0.02199		18.1432	0.01271		17.8048	0.01744
		14.8629	0.05387		14.9483	0.02918		15.1067	0.02235		15.0654	0.01413		14.9232	0.01617
		12.6683	0.05335		12.8538	0.0332		12.8294	0.02107		12.7826	0.01351		12.756	0.01996
		11.1108	0.04093		11.1824	0.03234		11.1831	0.02898		11.1095	0.01676		11.0961	0.02091
		9.27309	0.04343		9.25256	0.03573		9.25489	0.02714		9.16913	0.02063		9.17955	0.03033
		7.61885	0.04217		7.61418	0.0401		7.61989	0.03489		7.51039	0.02318		7.52733	0.0289
		6.45434	0.04828		6.45013	0.04723		6.44981	0.03878		6.33697	0.02484		6.36674	0.02917
		5.57874	0.05363		5.57589	0.05625		5.57435	0.0479		5.45931	0.02867		5.49775	0.03437
		4.89136	0.06269		4.89028	0.06629		4.89025	0.05953		4.77188	0.03327		4.81284	0.04494
		4.33751	0.07557		4.33761	0.08702		4.33598	0.0701		4.21591	0.03858		4.25708	0.04698
		3.87912	0.11248		3.87649	0.09936		3.87698	0.08695		3.75496	0.04952		3.79625	0.25436
		3.48689	0.15066		3.48584	0.11786		3.48623	0.11045		3.36176	0.05098		3.40353	0.06551
		3.14591	0.18735		3.14761	0.15573		3.14657	0.13781		3.02174	0.05407		3.05657	0.0642
		2.84701	0.25847		2.84639	0.19717		2.84609	0.17508		2.7214	0.06812		2.76207	0.07107
		2.5749	0.33507		2.57437	0.24697		2.57539	0.24823		2.44822	0.07631		2.49594	0.08287
		2.32147	0.37713		2.32318	0.31567		2.32317	0.32253		2.19663	0.09881		2.24456	0.11226
		2.08096	0.32155		2.0815	0.33604		2.08217	0.3771			2.00404		0.15325

## Sheet: Exdended Data Fig. 1g
		in-situ DRIFT spectra of bare support under N2 at 550 oC
		S-1_1			S-1_2			S-1_3			S-1_4			S-1_5
		wavenumber / cm-1	K-M Function / a.u.		wavenumber / cm-1	K-M Function / a.u.		wavenumber / cm-1	K-M Function / a.u.		wavenumber / cm-1	K-M Function / a.u.		wavenumber / cm-1	K-M Function / a.u.
		3997.78	0.07778		3997.78	0.07778		3997.78	0.31113		3997.78	0.30166		3997.78	0.90046
		3995.86	0.07766		3995.86	0.07781		3995.86	0.30968		3995.86	0.30425		3995.86	0.90323
		3993.93	0.07748		3993.93	0.07874		3993.93	0.30844		3993.93	0.30646		3993.93	0.90548
		3992	0.07746		3992	0.08027		3992	0.30745		3992	0.30759		3992	0.90745
		3990.07	0.07781		3990.07	0.08218		3990.07	0.30648		3990.07	0.30835		3990.07	0.90875
		3988.14	0.07906		3988.14	0.08469		3988.14	0.30569		3988.14	0.3087		3988.14	0.90776
		3986.21	0.08058		3986.21	0.08642		3986.21	0.30496		3986.21	0.30832		3986.21	0.90604
		3984.29	0.0813		3984.29	0.08682		3984.29	0.30395		3984.29	0.30881		3984.29	0.90677
		3982.36	0.08149		3982.36	0.08743		3982.36	0.30296		3982.36	0.31097		3982.36	0.90924
		3980.43	0.08196		3980.43	0.08905		3980.43	0.3023		3980.43	0.31271		3980.43	0.91102
		3978.5	0.08231		3978.5	0.09015		3978.5	0.30147		3978.5	0.31336		3978.5	0.91285
		3976.57	0.08161		3976.57	0.08925		3976.57	0.30012		3976.57	0.31536		3976.57	0.91746
		3974.64	0.08067		3974.64	0.08853		3974.64	0.29888		3974.64	0.31902		3974.64	0.92338
		3972.71	0.08097		3972.71	0.09028		3972.71	0.29801		3972.71	0.32192		3972.71	0.92617
		3970.79	0.08222		3970.79	0.0932		3970.79	0.29716		3970.79	0.32303		3970.79	0.92502
		3968.86	0.08374		3968.86	0.09602		3968.86	0.29645		3968.86	0.32225		3968.86	0.92142
		3966.93	0.08545		3966.93	0.09839		3966.93	0.29607		3966.93	0.32058		3966.93	0.91757
		3965	0.08629		3965	0.09876		3965	0.29554		3965	0.32089		3965	0.9178
		3963.07	0.08539		3963.07	0.0975		3963.07	0.2944		3963.07	0.32434		3963.07	0.92445
		3961.14	0.08434		3961.14	0.09846		3961.14	0.29319		3961.14	0.32808		3961.14	0.93199
		3959.21	0.08481		3959.21	0.10155		3959.21	0.29234		3959.21	0.32956		3959.21	0.93453
		3957.29	0.08604		3957.29	0.1035		3957.29	0.29157		3957.29	0.32982		3957.29	0.93413
		3955.36	0.08717		3955.36	0.10433		3955.36	0.29078		3955.36	0.33042		3955.36	0.9339
		3953.43	0.08746		3953.43	0.10307		3953.43	0.28957		3953.43	0.33246		3953.43	0.93715
		3951.5	0.08558		3951.5	0.09834		3951.5	0.28761		3951.5	0.33799		3951.5	0.94814
		3949.57	0.08234		3949.57	0.09509		3949.57	0.28582		3949.57	0.34658		3949.57	0.96227
		3947.64	0.08151		3947.64	0.09925		3947.64	0.28534		3947.64	0.35154		3947.64	0.96503
		3945.72	0.08335		3945.72	0.1033		3945.72	0.28509		3945.72	0.35079		3945.72	0.95963
		3943.79	0.0841		3943.79	0.1016		3943.79	0.28384		3943.79	0.35119		3943.79	0.96278
		3941.86	0.08497		3941.86	0.10565		3941.86	0.2834		3941.86	0.35216		3941.86	0.96609
		3939.93	0.0887		3939.93	0.11594		3939.93	0.28445		3939.93	0.34839		3939.93	0.95592
		3938	0.09266		3938	0.1201		3938	0.28477		3938	0.34371		3938	0.94408
		3936.07	0.09366		3936.07	0.11581		3936.07	0.28331		3936.07	0.34384		3936.07	0.94434
		3934.14	0.09052		3934.14	0.10598		3934.14	0.28078		3934.14	0.35096		3934.14	0.96084
		3932.22	0.08538		3932.22	0.10004		3932.22	0.27883		3932.22	0.36331		3932.22	0.98476
		3930.29	0.08406		3930.29	0.10744		3930.29	0.27886		3930.29	0.37079		3930.29	0.99304
		3928.36	0.08749		3928.36	0.1164		3928.36	0.27937		3928.36	0.36803		3928.36	0.98356
		3926.43	0.0893		3926.43	0.11377		3926.43	0.27825		3926.43	0.36608		3926.43	0.98178
		3924.5	0.08789		3924.5	0.11024		3924.5	0.27679		3924.5	0.37096		3924.5	0.99153
		3922.57	0.08833		3922.57	0.11533		3922.57	0.27648		3922.57	0.37431		3922.57	0.99252
		3920.64	0.09042		3920.64	0.11718		3920.64	0.27602		3920.64	0.37397		3920.64	0.98871
		3918.72	0.09019		3918.72	0.11384		3918.72	0.27474		3918.72	0.3775		3918.72	0.99553
		3916.79	0.09037		3916.79	0.12036		3916.79	0.27438		3916.79	0.38155		3916.79	0.99933
		3914.86	0.09553		3914.86	0.13677		3914.86	0.27551		3914.86	0.37597		3914.86	0.983
		3912.93	0.1026		3912.93	0.14683		3912.93	0.27628		3912.93	0.3648		3912.93	0.9611
		3911	0.10679		3911	0.14717		3911	0.27564		3911	0.35824		3911	0.95035
		3909.07	0.10652		3909.07	0.13987		3909.07	0.2741		3909.07	0.36051		3909.07	0.95604
		3907.15	0.10015		3907.15	0.11975		3907.15	0.2716		3907.15	0.37445		3907.15	0.98724
		3905.22	0.0879		3905.22	0.09363		3905.22	0.26887		3905.22	0.40334		3905.22	1.04844
		3903.29	0.07702		3903.29	0.08435		3903.29	0.26757		3903.29	0.43741		3903.29	1.1086
		3901.36	0.07528		3901.36	0.09735		3901.36	0.2677		3901.36	0.45267		3901.36	1.12204
		3899.43	0.08145		3899.43	0.12055		3899.43	0.26866		3899.43	0.44425		3899.43	1.09421
		3897.5	0.09173		3897.5	0.14471		3897.5	0.27004		3897.5	0.42318		3897.5	1.04956
		3895.57	0.0995		3895.57	0.15023		3895.57	0.27034		3895.57	0.40548		3895.57	1.02047
		3893.65	0.09919		3893.65	0.13373		3893.65	0.26881		3893.65	0.40388		3893.65	1.02864
		3891.72	0.09528		3891.72	0.1253		3891.72	0.26758		3891.72	0.41538		3891.72	1.05384
		3889.79	0.09768		3889.79	0.14057		3889.79	0.26773		3889.79	0.41908		3889.79	1.0504
		3887.86	0.10189		3887.86	0.14326		3887.86	0.2677		3887.86	0.41434		3887.86	1.03914
		3885.93	0.09962		3885.93	0.13119		3885.93	0.26688		3885.93	0.42056		3885.93	1.05511
		3884	0.0952		3884	0.13196		3884	0.26659		3884	0.43548		3884	1.07705
		3882.07	0.09401		3882.07	0.13481		3882.07	0.26651		3882.07	0.44366		3882.07	1.08587
		3880.15	0.09719		3880.15	0.14335		3880.15	0.26642		3880.15	0.4425		3880.15	1.07931
		3878.22	0.10556		3878.22	0.16393		3878.22	0.26674		3878.22	0.43051		3878.22	1.05011
		3876.29	0.10998		3876.29	0.16091		3876.29	0.26665		3876.29	0.42158		3876.29	1.03872
		3874.36	0.10509		3874.36	0.13931		3874.36	0.26609		3874.36	0.43101		3874.36	1.06781
		3872.43	0.09627		3872.43	0.1234		3872.43	0.26604		3872.43	0.45419		3872.43	1.11505
		3870.5	0.09055		3870.5	0.12045		3870.5	0.26622		3870.5	0.47528		3870.5	1.14895
		3868.58	0.09259		3868.58	0.13816		3868.58	0.26613		3868.58	0.48077		3868.58	1.14312
		3866.65	0.09717		3866.65	0.14804		3866.65	0.26604		3866.65	0.47566		3866.65	1.12528
		3864.72	0.09669		3864.72	0.13995		3864.72	0.26619		3864.72	0.47895		3864.72	1.13479
		3862.79	0.09829		3862.79	0.15059		3862.79	0.26623		3862.79	0.48094		3862.79	1.13255
		3860.86	0.10745		3860.86	0.17464		3860.86	0.26604		3860.86	0.46504		3860.86	1.09372
		3858.93	0.11356		3858.93	0.17449		3858.93	0.26606		3858.93	0.45144		3858.93	1.07282
		3857	0.10957		3857	0.14423		3857	0.26672		3857	0.45861		3857	1.10099
		3855.08	0.0968		3855.08	0.10119		3855.08	0.26953		3855.08	0.49347		3855.08	1.18205
		3853.15	0.08377		3853.15	0.09821		3853.15	0.27157		3853.15	0.54822		3853.15	1.27285
		3851.22	0.09096		3851.22	0.16355		3851.22	0.26765		3851.22	0.5437		3851.22	1.22494
		3849.29	0.11035		3849.29	0.20546		3849.29	0.26615		3849.29	0.49195		3849.29	1.12069
		3847.36	0.12386		3847.36	0.20605		3847.36	0.26618		3847.36	0.4568		3847.36	1.06583
		3845.43	0.12635		3845.43	0.18713		3845.43	0.26682		3845.43	0.44825		3845.43	1.06467
		3843.5	0.119		3843.5	0.16392		3843.5	0.2682		3843.5	0.46275		3843.5	1.10426
		3841.58	0.10711		3841.58	0.14266		3841.58	0.26995		3841.58	0.49199		3841.58	1.16418
		3839.65	0.0957		3839.65	0.12562		3839.65	0.27186		3839.65	0.52581		3839.65	1.22646
		3837.72	0.09188		3837.72	0.13338		3837.72	0.2723		3837.72	0.54655		3837.72	1.25199
		3835.79	0.09987		3835.79	0.16499		3835.79	0.27036		3835.79	0.53605		3835.79	1.21169
		3833.86	0.11118		3833.86	0.18601		3833.86	0.26907		3833.86	0.51232		3833.86	1.15993
		3831.93	0.12041		3831.93	0.19724		3831.93	0.26885		3831.93	0.4935		3831.93	1.12613
		3830.01	0.12708		3830.01	0.20578		3830.01	0.26879		3830.01	0.48167		3830.01	1.1047
		3828.08	0.12906		3828.08	0.20342		3828.08	0.26917		3828.08	0.47815		3828.08	1.09911
		3826.15	0.12718		3826.15	0.19568		3826.15	0.27003		3826.15	0.48238		3826.15	1.10809
		3824.22	0.1232		3824.22	0.18064		3824.22	0.27152		3824.22	0.49155		3824.22	1.13093
		3822.29	0.11403		3822.29	0.15298		3822.29	0.27473		3822.29	0.51301		3822.29	1.18375
		3820.36	0.10462		3820.36	0.15053		3820.36	0.27661		3820.36	0.54404		3820.36	1.23692
		3818.43	0.1067		3818.43	0.17386		3818.43	0.27488		3818.43	0.5488		3818.43	1.22829
		3816.51	0.11529		3816.51	0.18894		3816.51	0.27409		3816.51	0.53324		3816.51	1.19586
		3814.58	0.12899		3814.58	0.22226		3814.58	0.27242		3814.58	0.51126		3814.58	1.14399
		3812.65	0.14454		3812.65	0.25219		3812.65	0.27041		3812.65	0.48515		3812.65	1.08523
		3810.72	0.15199		3810.72	0.24491		3810.72	0.27095		3810.72	0.46964		3810.72	1.06214
		3808.79	0.14819		3808.79	0.21614		3808.79	0.27397		3808.79	0.4747		3808.79	1.08381
		3806.86	0.13844		3806.86	0.20067		3806.86	0.27708		3806.86	0.49809		3806.86	1.13001
		3804.93	0.13147		3804.93	0.20192		3804.93	0.27814		3804.93	0.52012		3804.93	1.1639
		3803.01	0.12464		3803.01	0.18617		3803.01	0.28089		3803.01	0.53804		3803.01	1.1998
		3801.08	0.11864		3801.08	0.18424		3801.08	0.28367		3801.08	0.55987		3801.08	1.23485
		3799.15	0.12384		3799.15	0.21555		3799.15	0.2813		3799.15	0.56105		3799.15	1.21391
		3797.22	0.13513		3797.22	0.23541		3797.22	0.27959		3797.22	0.54227		3797.22	1.17042
		3795.29	0.14887		3795.29	0.25649		3795.29	0.27909		3795.29	0.52024		3795.29	1.12675
		3793.36	0.1641		3793.36	0.2809		3793.36	0.27793		3793.36	0.49879		3793.36	1.08324
		3791.44	0.17433		3791.44	0.28773		3791.44	0.27805		3791.44	0.48447		3791.44	1.05895
		3789.51	0.17783		3789.51	0.28301		3789.51	0.27967		3789.51	0.48145		3789.51	1.05722
		3787.58	0.17592		3787.58	0.27285		3787.58	0.28202		3787.58	0.48938		3787.58	1.07333
		3785.65	0.17133		3785.65	0.2642		3785.65	0.28479		3785.65	0.50454		3785.65	1.09924
		3783.72	0.17046		3783.72	0.26908		3783.72	0.28698		3783.72	0.51609		3783.72	1.11366
		3781.79	0.1729		3781.79	0.27345		3781.79	0.28945		3781.79	0.52094		3781.79	1.1179
		3779.86	0.17384		3779.86	0.27465		3779.86	0.29301		3779.86	0.52988		3779.86	1.13099
		3777.94	0.17924		3777.94	0.29798		3777.94	0.29422		3777.94	0.53638		3777.94	1.13176
		3776.01	0.1917		3776.01	0.32625		3776.01	0.29365		3776.01	0.52931		3776.01	1.10996
		3774.08	0.20037		3774.08	0.32804		3774.08	0.29622		3774.08	0.52368		3774.08	1.10191
		3772.15	0.19868		3772.15	0.30785		3772.15	0.30304		3772.15	0.53392		3772.15	1.1277
		3770.22	0.19137		3770.22	0.29403		3770.22	0.31129		3770.22	0.5594		3770.22	1.17405
		3768.29	0.19006		3768.29	0.3073		3768.29	0.31605		3768.29	0.58201		3768.29	1.20054
		3766.36	0.19754		3766.36	0.32787		3766.36	0.3187		3766.36	0.58848		3766.36	1.19836
		3764.44	0.20927		3764.44	0.34597		3764.44	0.3221		3764.44	0.58709		3764.44	1.18961
		3762.51	0.21938		3762.51	0.35182		3762.51	0.32758		3762.51	0.58815		3762.51	1.19174
		3760.58	0.22039		3760.58	0.33537		3760.58	0.33839		3760.58	0.60259		3760.58	1.22319
		3758.65	0.2182		3758.65	0.33103		3758.65	0.35071		3758.65	0.63019		3758.65	1.26878
		3756.72	0.22564		3756.72	0.34953		3756.72	0.35906		3756.72	0.64878		3756.72	1.29008
		3754.79	0.23367		3754.79	0.34198		3754.79	0.37237		3754.79	0.66009		3754.79	1.31369
		3752.87	0.22778		3752.87	0.29797		3752.87	0.39949		3752.87	0.69564		3752.87	1.39323
		3750.94	0.21683		3750.94	0.27376		3750.94	0.43258		3750.94	0.77049		3750.94	1.52417
		3749.01	0.2352		3749.01	0.31717		3749.01	0.45004		3749.01	0.82354		3749.01	1.57997
		3747.08	0.27563		3747.08	0.34625		3747.08	0.46555		3747.08	0.82036		3747.08	1.56302
		3745.15	0.32718		3745.15	0.35786		3745.15	0.50088		3745.15	0.82184		3745.15	1.57876
		3743.22	0.42494		3743.22	0.44334		3743.22	0.54401		3743.22	0.8391		3743.22	1.60551
		3741.29	0.54676		3741.29	0.54763		3741.29	0.58693		3741.29	0.84492		3741.29	1.6136
		3739.37	0.64197		3739.37	0.5825		3739.37	0.65567		3739.37	0.85471		3739.37	1.6531
		3737.44	0.71094		3737.44	0.58436		3737.44	0.76401		3737.44	0.89839		3737.44	1.761
		3735.51	0.77697		3735.51	0.63623		3735.51	0.90294		3735.51	0.98548		3735.51	1.92673
		3733.58	0.90713		3733.58	0.82382		3733.58	1.02946		3733.58	1.05573		3733.58	2.00813
		3731.65	1.09314		3731.65	1.06614		3731.65	1.10692		3731.65	1.05252		3731.65	1.92383
		3729.72	1.23135		3729.72	1.20863		3729.72	1.17396		3729.72	1.03428		3729.72	1.82966
		3727.79	1.27171		3727.79	1.23686		3727.79	1.26528		3727.79	1.05084		3727.79	1.80846
		3725.87	1.23549		3725.87	1.23816		3725.87	1.37564		3725.87	1.11195		3725.87	1.84479
		3723.94	1.17651		3723.94	1.28213		3723.94	1.46988		3723.94	1.18897		3723.94	1.88411
		3722.01	1.1281		3722.01	1.34435		3722.01	1.52563		3722.01	1.24383		3722.01	1.8875
		3720.08	1.09593		3720.08	1.39429		3720.08	1.54654		3720.08	1.2704		3720.08	1.85979
		3718.15	1.06521		3718.15	1.40796		3718.15	1.53636		3718.15	1.27194		3718.15	1.8218
		3716.22	1.01588		3716.22	1.35295		3716.22	1.52243		3716.22	1.26301		3716.22	1.80118
		3714.3	0.92908		3714.3	1.21112		3714.3	1.52837		3714.3	1.26569		3714.3	1.82274
		3712.37	0.80243		3712.37	1.03403		3712.37	1.54093		3712.37	1.29634		3712.37	1.88954
		3710.44	0.69862		3710.44	0.96352		3710.44	1.4979		3710.44	1.32448		3710.44	1.9118
		3708.51	0.68134		3708.51	1.00743		3708.51	1.40029		3708.51	1.28738		3708.51	1.80871
		3706.58	0.69136		3706.58	1.01461		3706.58	1.33252		3706.58	1.23069		3706.58	1.70002
		3704.65	0.67769		3704.65	0.95246		3704.65	1.3152		3704.65	1.20463		3704.65	1.65373
		3702.72	0.64126		3702.72	0.88388		3702.72	1.3287		3702.72	1.21457		3702.72	1.65622
		3700.8	0.60972		3700.8	0.87809		3700.8	1.33381		3700.8	1.24166		3700.8	1.658
		3698.87	0.6006		3698.87	0.90379		3698.87	1.32302		3698.87	1.25655		3698.87	1.63454
		3696.94	0.59433		3696.94	0.90007		3696.94	1.32708		3696.94	1.26546		3696.94	1.61937
		3695.01	0.57659		3695.01	0.86806		3695.01	1.35285		3695.01	1.28908		3695.01	1.63286
		3693.08	0.54401		3693.08	0.80678		3693.08	1.39801		3693.08	1.33448		3693.08	1.68593
		3691.15	0.49408		3691.15	0.73094		3691.15	1.45448		3691.15	1.40829		3691.15	1.78959
		3689.22	0.45469		3689.22	0.73332		3689.22	1.47794		3689.22	1.49825		3689.22	1.88314
		3687.3	0.47078		3687.3	0.84778		3687.3	1.43039		3687.3	1.52534		3687.3	1.84553
		3685.37	0.50927		3685.37	0.92774		3685.37	1.38105		3685.37	1.49026		3685.37	1.75973
		3683.44	0.5288		3683.44	0.92914		3683.44	1.37773		3683.44	1.46261		3683.44	1.72133
		3681.51	0.52326		3681.51	0.88767		3681.51	1.4052		3681.51	1.46743		3681.51	1.73758
		3679.58	0.49455		3679.58	0.818		3679.58	1.44552		3679.58	1.50441		3679.58	1.80008
		3677.65	0.44948		3677.65	0.72691		3677.65	1.49815		3677.65	1.56538		3677.65	1.89883
		3675.72	0.40682		3675.72	0.68807		3675.72	1.54134		3675.72	1.64976		3675.72	2.00614
		3673.8	0.40191		3673.8	0.76011		3673.8	1.51845		3673.8	1.70201		3673.8	2.02314
		3671.87	0.41172		3671.87	0.78245		3671.87	1.49223		3671.87	1.69688		3671.87	1.99707
		3669.94	0.41151		3669.94	0.77263		3669.94	1.49118		3669.94	1.69523		3669.94	1.99451
		3668.01	0.43467		3668.01	0.85725		3668.01	1.44876		3668.01	1.6693		3668.01	1.92719
		3666.08	0.47406		3666.08	0.93403		3666.08	1.40151		3666.08	1.6042		3666.08	1.82648
		3664.15	0.49587		3664.15	0.94104		3664.15	1.39252		3664.15	1.5538		3664.15	1.77297
		3662.23	0.49813		3662.23	0.92907		3662.23	1.39758		3662.23	1.53621		3662.23	1.76209
		3660.3	0.48841		3660.3	0.9104		3660.3	1.40395		3660.3	1.54241		3660.3	1.7753
		3658.37	0.46981		3658.37	0.87016		3658.37	1.4233		3658.37	1.56638		3658.37	1.81008
		3656.44	0.44876		3656.44	0.84429		3656.44	1.44201		3656.44	1.60697		3656.44	1.85635
		3654.51	0.43624		3654.51	0.84696		3654.51	1.4395		3654.51	1.64093		3654.51	1.88439
		3652.58	0.41885		3652.58	0.79118		3652.58	1.46183		3652.58	1.66476		3652.58	1.92654
		3650.65	0.37403		3650.65	0.67726		3650.65	1.53707		3650.65	1.73702		3650.65	2.05237
		3648.73	0.32654		3648.73	0.66338		3648.73	1.58702		3648.73	1.87423		3648.73	2.20022
		3646.8	0.34754		3646.8	0.8189		3646.8	1.51916		3646.8	1.88473		3646.8	2.12183
		3644.87	0.4001		3644.87	0.93161		3644.87	1.44011		3644.87	1.77891		3644.87	1.96423
		3642.94	0.43194		3642.94	0.94751		3642.94	1.41477		3642.94	1.70134		3642.94	1.88014
		3641.01	0.44453		3641.01	0.93188		3641.01	1.41637		3641.01	1.66942		3641.01	1.84948
		3639.08	0.44908		3639.08	0.92271		3639.08	1.42205		3639.08	1.6632		3639.08	1.84008
		3637.15	0.44887		3637.15	0.91461		3637.15	1.43157		3637.15	1.66629		3637.15	1.84149
		3635.23	0.44258		3635.23	0.89796		3635.23	1.44962		3635.23	1.67785		3635.23	1.85776
		3633.3	0.42908		3633.3	0.86619		3633.3	1.47497		3633.3	1.70038		3633.3	1.89219
		3631.37	0.40599		3631.37	0.80056		3631.37	1.51495		3631.37	1.73783		3631.37	1.95275
		3629.44	0.37583		3629.44	0.74455		3629.44	1.55766		3629.44	1.80613		3629.44	2.03967
		3627.51	0.37306		3627.51	0.8218		3627.51	1.53559		3627.51	1.85741		3627.51	2.04777
		3625.58	0.40657		3625.58	0.93198		3625.58	1.48051		3625.58	1.81517		3625.58	1.95097
		3623.66	0.42876		3623.66	0.93724		3623.66	1.4759		3623.66	1.7627		3623.66	1.89215
		3621.73	0.42188		3621.73	0.87779		3621.73	1.50703		3621.73	1.75976		3621.73	1.90883
		3619.8	0.39518		3619.8	0.82576		3619.8	1.5375		3619.8	1.80903		3619.8	1.97631
		3617.87	0.37857		3617.87	0.84603		3617.87	1.54131		3617.87	1.86123		3617.87	2.01607
		3615.94	0.38076		3615.94	0.88192		3615.94	1.53891		3615.94	1.86873		3615.94	2.00351
		3614.01	0.38344		3614.01	0.87901		3614.01	1.5558		3614.01	1.86564		3614.01	1.99637
		3612.08	0.38886		3612.08	0.88205		3612.08	1.56928		3612.08	1.86736		3612.08	1.99102
		3610.16	0.39726		3610.16	0.89035		3610.16	1.57199		3610.16	1.86379		3610.16	1.9774
		3608.23	0.40397		3608.23	0.90469		3608.23	1.57488		3608.23	1.86191		3608.23	1.96293
		3606.3	0.42027		3606.3	0.95736		3606.3	1.56392		3606.3	1.84673		3606.3	1.92274
		3604.37	0.43989		3604.37	0.99119		3604.37	1.55028		3604.37	1.81501		3604.37	1.87588
		3602.44	0.44266		3602.44	0.9655		3602.44	1.55984		3602.44	1.80188		3602.44	1.86975
		3600.51	0.4316		3600.51	0.93378		3600.51	1.58112		3600.51	1.81989		3600.51	1.89629
		3598.58	0.42423		3598.58	0.93042		3598.58	1.59313		3598.58	1.8431		3598.58	1.91427
		3596.66	0.42324		3596.66	0.93047		3596.66	1.60242		3596.66	1.85379		3596.66	1.918
		3594.73	0.42547		3594.73	0.94069		3594.73	1.61485		3594.73	1.86095		3594.73	1.91516
		3592.8	0.4357		3592.8	0.97365		3592.8	1.62266		3592.8	1.8621		3592.8	1.89506
		3590.87	0.4425		3590.87	0.97199		3590.87	1.63974		3590.87	1.86034		3590.87	1.88436
		3588.94	0.42766		3588.94	0.91987		3588.94	1.67836		3588.94	1.88475		3588.94	1.92142
		3587.01	0.40871		3587.01	0.91771		3587.01	1.70153		3587.01	1.93231		3587.01	1.96839
		3585.09	0.42411		3585.09	1.00173		3585.09	1.6783		3585.09	1.93138		3585.09	1.93821
		3583.16	0.45461		3583.16	1.05668		3583.16	1.65664		3583.16	1.88682		3583.16	1.87612
		3581.23	0.47196		3581.23	1.06033		3581.23	1.65905		3581.23	1.85659		3581.23	1.84287
		3579.3	0.47738		3579.3	1.05691		3579.3	1.66774		3579.3	1.85189		3579.3	1.83509
		3577.37	0.47877		3577.37	1.06416		3577.37	1.6757		3577.37	1.85826		3577.37	1.83602
		3575.44	0.48055		3575.44	1.0764		3575.44	1.6848		3575.44	1.86308		3575.44	1.83631
		3573.51	0.4837		3573.51	1.08409		3573.51	1.69427		3573.51	1.86428		3573.51	1.83361
		3571.59	0.48101		3571.59	1.06167		3571.59	1.71233		3571.59	1.8695		3571.59	1.83998
		3569.66	0.45926		3569.66	0.98874		3569.66	1.75539		3569.66	1.89846		3569.66	1.8841
		3567.73	0.41927		3567.73	0.92101		3567.73	1.80938		3567.73	1.97181		3567.73	1.97274
		3565.8	0.40001		3565.8	0.95972		3565.8	1.81425		3565.8	2.04119		3565.8	2.01767
		3563.87	0.42492		3563.87	1.05031		3563.87	1.77333		3563.87	2.02245		3563.87	1.95957
		3561.94	0.45638		3561.94	1.09115		3561.94	1.75035		3561.94	1.96701		3561.94	1.89101
		3560.01	0.47549		3560.01	1.10602		3560.01	1.74999		3560.01	1.92883		3560.01	1.85137
		3558.09	0.48793		3558.09	1.12067		3558.09	1.75365		3558.09	1.90721		3558.09	1.82884
		3556.16	0.49346		3556.16	1.11944		3556.16	1.76093		3556.16	1.89624		3556.16	1.82127
		3554.23	0.48699		3554.23	1.09966		3554.23	1.77786		3554.23	1.90133		3554.23	1.83349
		3552.3	0.47673		3552.3	1.09115		3552.3	1.79193		3552.3	1.91953		3552.3	1.85073
		3550.37	0.47426		3550.37	1.09706		3550.37	1.79345		3550.37	1.93142		3550.37	1.85222
		3548.44	0.46929		3548.44	1.07703		3548.44	1.80297		3548.44	1.93913		3548.44	1.85442
		3546.52	0.45358		3546.52	1.04642		3546.52	1.8212		3546.52	1.96441		3546.52	1.87392
		3544.59	0.44739		3544.59	1.0615		3544.59	1.81687		3544.59	1.98823		3544.59	1.88159
		3542.66	0.46446		3542.66	1.10922		3542.66	1.79259		3542.66	1.97422		3542.66	1.85514
		3540.73	0.48612		3540.73	1.13687		3540.73	1.77824		3540.73	1.94158		3540.73	1.82198
		3538.8	0.49327		3538.8	1.13206		3538.8	1.78154		3538.8	1.92266		3538.8	1.80858
		3536.87	0.48794		3536.87	1.12222		3536.87	1.79034		3536.87	1.92154		3536.87	1.81156
		3534.94	0.48507		3534.94	1.12904		3534.94	1.7888		3534.94	1.92393		3534.94	1.81102
		3533.02	0.48606		3533.02	1.13239		3533.02	1.78164		3533.02	1.92246		3533.02	1.80611
		3531.09	0.47852		3531.09	1.11018		3531.09	1.78672		3531.09	1.92794		3531.09	1.81598
		3529.16	0.46099		3529.16	1.07789		3529.16	1.79922		3529.16	1.94669		3529.16	1.84244
		3527.23	0.44528		3527.23	1.062		3527.23	1.79665		3527.23	1.96571		3527.23	1.86211
		3525.3	0.43787		3525.3	1.0617		3525.3	1.77932		3525.3	1.97476		3525.3	1.86377
		3523.37	0.43862		3523.37	1.07393		3523.37	1.76574		3523.37	1.97358		3523.37	1.85491
		3521.44	0.44871		3521.44	1.09736		3521.44	1.75557		3521.44	1.95598		3521.44	1.83514
		3519.52	0.46091		3519.52	1.10734		3519.52	1.74103		3519.52	1.92718		3519.52	1.81157
		3517.59	0.46652		3517.59	1.09997		3517.59	1.72521		3517.59	1.90375		3517.59	1.79648
		3515.66	0.46668		3515.66	1.09271		3515.66	1.71271		3515.66	1.88977		3515.66	1.78903
		3513.73	0.46243		3513.73	1.08099		3513.73	1.70579		3513.73	1.88241		3513.73	1.78762
		3511.8	0.45155		3511.8	1.05824		3511.8	1.70417		3511.8	1.88622		3511.8	1.79577
		3509.87	0.43907		3509.87	1.04173		3509.87	1.7016		3509.87	1.89975		3509.87	1.80584
		3507.95	0.43421		3507.95	1.04005		3507.95	1.69171		3507.95	1.90507		3507.95	1.80403
		3506.02	0.43089		3506.02	1.02881		3506.02	1.68173		3506.02	1.89994		3506.02	1.80297
		3504.09	0.4183		3504.09	1.00472		3504.09	1.67706		3504.09	1.90217		3504.09	1.81824
		3502.16	0.4078		3502.16	1.00385		3502.16	1.66239		3502.16	1.90542		3502.16	1.82537
		3500.23	0.41232		3500.23	1.02373		3500.23	1.63399		3500.23	1.88837		3500.23	1.80514
		3498.3	0.41994		3498.3	1.02383		3498.3	1.61006		3498.3	1.86046		3498.3	1.78416
		3496.37	0.42058		3496.37	1.0082		3496.37	1.59446		3496.37	1.83912		3496.37	1.77691
		3494.45	0.41912		3494.45	1.00147		3494.45	1.58018		3494.45	1.8248		3494.45	1.77095
		3492.52	0.41845		3492.52	0.99595		3492.52	1.56751		3492.52	1.81501		3492.52	1.76302
		3490.59	0.41473		3490.59	0.97752		3490.59	1.5583		3490.59	1.81084		3490.59	1.76162
		3488.66	0.40748		3488.66	0.9561		3488.66	1.54637		3488.66	1.80926		3488.66	1.76382
		3486.73	0.40103		3486.73	0.94571		3486.73	1.52677		3486.73	1.80359		3486.73	1.76025
		3484.8	0.3956		3484.8	0.93718		3484.8	1.50863		3484.8	1.79433		3484.8	1.75655
		3482.87	0.38756		3482.87	0.92069		3482.87	1.49663		3482.87	1.78894		3482.87	1.76153
		3480.95	0.3808		3480.95	0.91192		3480.95	1.48097		3480.95	1.78441		3480.95	1.76316
		3479.02	0.38154		3479.02	0.91254		3479.02	1.46148		3479.02	1.77045		3479.02	1.75155
		3477.09	0.38421		3477.09	0.90221		3477.09	1.44519		3477.09	1.75178		3477.09	1.74052
		3475.16	0.38201		3475.16	0.88405		3475.16	1.42643		3475.16	1.73769		3475.16	1.73663
		3473.23	0.37774		3473.23	0.87254		3473.23	1.40222		3473.23	1.72637		3473.23	1.73249
		3471.3	0.37455		3471.3	0.86353		3471.3	1.38195		3471.3	1.71547		3471.3	1.72681
		3469.38	0.3706		3469.38	0.84992		3469.38	1.36856		3469.38	1.70569		3469.38	1.72164
		3467.45	0.36514		3467.45	0.8372		3467.45	1.35658		3467.45	1.69425		3467.45	1.71739
		3465.52	0.35951		3465.52	0.82625		3465.52	1.34521		3465.52	1.68258		3465.52	1.71568
		3463.59	0.35368		3463.59	0.81078		3463.59	1.3345		3463.59	1.6759		3463.59	1.71694
		3461.66	0.34845		3461.66	0.79674		3461.66	1.31922		3461.66	1.66887		3461.66	1.71767
		3459.73	0.34569		3459.73	0.79024		3459.73	1.29892		3459.73	1.65453		3459.73	1.71351
		3457.8	0.34425		3457.8	0.78475		3457.8	1.2802		3457.8	1.6386		3457.8	1.70622
		3455.88	0.34235		3455.88	0.77684		3455.88	1.26334		3455.88	1.6259		3455.88	1.69952
		3453.95	0.3401		3453.95	0.76699		3453.95	1.24359		3453.95	1.61352		3453.95	1.69278
		3452.02	0.33685		3452.02	0.75189		3452.02	1.22389		3452.02	1.6011		3452.02	1.6868
		3450.09	0.32982		3450.09	0.72752		3450.09	1.21088		3450.09	1.59357		3450.09	1.68939
		3448.16	0.31877		3448.16	0.70115		3448.16	1.20111		3448.16	1.59338		3448.16	1.70314
		3446.23	0.31061		3446.23	0.68866		3446.23	1.1836		3446.23	1.59141		3446.23	1.71212
		3444.3	0.30945		3444.3	0.68625		3444.3	1.15951		3444.3	1.57816		3444.3	1.7045
		3442.38	0.31005		3442.38	0.68043		3442.38	1.13944		3442.38	1.56043		3442.38	1.68963
		3440.45	0.30921		3440.45	0.67456		3440.45	1.12323		3440.45	1.54435		3440.45	1.6748
		3438.52	0.30737		3438.52	0.67019		3438.52	1.1057		3438.52	1.52737		3438.52	1.66275
		3436.59	0.30449		3436.59	0.65967		3436.59	1.08619		3436.59	1.51122		3436.59	1.65596
		3434.66	0.30135		3434.66	0.64226		3434.66	1.06654		3434.66	1.4982		3434.66	1.65197
		3432.73	0.2982		3432.73	0.62594		3432.73	1.05012		3432.73	1.48641		3432.73	1.6491
		3430.81	0.29478		3430.81	0.61543		3430.81	1.03746		3430.81	1.476		3430.81	1.64701
		3428.88	0.29134		3428.88	0.60669		3428.88	1.02546		3428.88	1.46651		3428.88	1.64329
		3426.95	0.28803		3426.95	0.59599		3426.95	1.01223		3426.95	1.45485		3426.95	1.63769
		3425.02	0.28417		3425.02	0.58376		3425.02	0.99824		3425.02	1.44274		3425.02	1.63499
		3423.09	0.27825		3423.09	0.57038		3423.09	0.98482		3423.09	1.4355		3423.09	1.63989
		3421.16	0.27164		3421.16	0.55947		3421.16	0.97084		3421.16	1.43135		3421.16	1.64613
		3419.23	0.26853		3419.23	0.55442		3419.23	0.95297		3419.23	1.42162		3419.23	1.64101
		3417.31	0.26884		3417.31	0.54948		3417.31	0.93187		3417.31	1.40539		3417.31	1.62721
		3415.38	0.26839		3415.38	0.53932		3415.38	0.9125		3415.38	1.38934		3415.38	1.61641
		3413.45	0.26601		3413.45	0.52805		3413.45	0.89732		3413.45	1.37478		3413.45	1.61041
		3411.52	0.26319		3411.52	0.51912		3411.52	0.88512		3411.52	1.35996		3411.52	1.6059
		3409.59	0.26038		3409.59	0.50971		3409.59	0.87317		3409.59	1.3471		3409.59	1.60147
		3407.66	0.25745		3407.66	0.49813		3407.66	0.85883		3407.66	1.33776		3407.66	1.59778
		3405.73	0.25443		3405.73	0.48651		3405.73	0.84353		3405.73	1.32966		3405.73	1.59576
		3403.81	0.25097		3403.81	0.47665		3403.81	0.83		3403.81	1.32244		3403.81	1.59389
		3401.88	0.24716		3401.88	0.46809		3401.88	0.81689		3401.88	1.31464		3401.88	1.59059
		3399.95	0.24345		3399.95	0.45895		3399.95	0.80333		3399.95	1.30276		3399.95	1.5884
		3398.02	0.23994		3398.02	0.44928		3398.02	0.79109		3398.02	1.29021		3398.02	1.58894
		3396.09	0.23675		3396.09	0.43977		3396.09	0.77991		3396.09	1.28098		3396.09	1.58808
		3394.16	0.23342		3394.16	0.42933		3394.16	0.76778		3394.16	1.27267		3394.16	1.58473
		3392.24	0.23022		3392.24	0.42073		3392.24	0.75429		3392.24	1.26298		3392.24	1.58154
		3390.31	0.22891		3390.31	0.41631		3390.31	0.74069		3390.31	1.25119		3390.31	1.57785
		3388.38	0.22834		3388.38	0.41113		3388.38	0.72805		3388.38	1.23873		3388.38	1.57494
		3386.45	0.22589		3386.45	0.40218		3386.45	0.71631		3386.45	1.22902		3386.45	1.57498
		3384.52	0.22253		3384.52	0.39241		3384.52	0.70529		3384.52	1.22096		3384.52	1.57469
		3382.59	0.22036		3382.59	0.38457		3382.59	0.69523		3382.59	1.20991		3382.59	1.57023
		3380.66	0.21889		3380.66	0.37801		3380.66	0.68527		3380.66	1.19627		3380.66	1.56314
		3378.74	0.21684		3378.74	0.37125		3378.74	0.67424		3378.74	1.1844		3378.74	1.55703
		3376.81	0.21452		3376.81	0.36375		3376.81	0.66256		3376.81	1.17567		3376.81	1.55279
		3374.88	0.21246		3374.88	0.3558		3374.88	0.65091		3374.88	1.16763		3374.88	1.54951
		3372.95	0.21024		3372.95	0.34816		3372.95	0.63949		3372.95	1.15732		3372.95	1.54644
		3371.02	0.20727		3371.02	0.34027		3371.02	0.62886		3371.02	1.14604		3371.02	1.54372
		3369.09	0.20359		3369.09	0.33179		3369.09	0.61966		3369.09	1.13779		3369.09	1.54243
		3367.16	0.20012		3367.16	0.3237		3367.16	0.61145		3367.16	1.13228		3367.16	1.54318
		3365.24	0.19759		3365.24	0.31678		3365.24	0.60256		3365.24	1.12617		3365.24	1.54467
		3363.31	0.19578		3363.31	0.31114		3363.31	0.59269		3363.31	1.11763		3363.31	1.54438
		3361.38	0.19425		3361.38	0.306		3361.38	0.58263		3361.38	1.10643		3361.38	1.5414
		3359.45	0.1929		3359.45	0.30029		3359.45	0.57225		3359.45	1.09537		3359.45	1.53754
		3357.52	0.19138		3357.52	0.29388		3357.52	0.56247		3357.52	1.08755		3357.52	1.53594
		3355.59	0.18962		3355.59	0.2879		3355.59	0.55452		3355.59	1.08009		3355.59	1.53585
		3353.67	0.18817		3353.67	0.28273		3353.67	0.54659		3353.67	1.0697		3353.67	1.53315
		3351.74	0.18682		3351.74	0.27733		3351.74	0.53727		3351.74	1.0593		3351.74	1.5284
		3349.81	0.18523		3349.81	0.27187		3349.81	0.52846		3349.81	1.05107		3349.81	1.52454
		3347.88	0.18372		3347.88	0.26655		3347.88	0.52149		3347.88	1.04299		3347.88	1.5212
		3345.95	0.18216		3345.95	0.26058		3345.95	0.51502		3345.95	1.03352		3345.95	1.51843
		3344.02	0.18028		3344.02	0.25406		3344.02	0.50786		3344.02	1.02379		3344.02	1.51752
		3342.09	0.17824		3342.09	0.24761		3342.09	0.50037		3342.09	1.0156		3342.09	1.517
		3340.17	0.17611		3340.17	0.2413		3340.17	0.49296		3340.17	1.00882		3340.17	1.5149
		3338.24	0.17365		3338.24	0.23507		3338.24	0.4858		3338.24	1.00287		3338.24	1.51295
		3336.31	0.17132		3336.31	0.2298		3336.31	0.47886		3336.31	0.99772		3336.31	1.51253
		3334.38	0.16997		3334.38	0.22609		3334.38	0.47161		3334.38	0.99176		3334.38	1.51128
		3332.45	0.16936		3332.45	0.22254		3332.45	0.46422		3332.45	0.98316		3332.45	1.50737
		3330.52	0.16831		3330.52	0.2179		3330.52	0.45716		3330.52	0.97332		3330.52	1.50293
		3328.59	0.16636		3328.59	0.2127		3328.59	0.45032		3328.59	0.96472		3328.59	1.50115
		3326.67	0.16418		3326.67	0.20754		3326.67	0.44391		3326.67	0.95699		3326.67	1.50124
		3324.74	0.16261		3324.74	0.20259		3324.74	0.43852		3324.74	0.94878		3324.74	1.50017
		3322.81	0.16176		3322.81	0.1981		3322.81	0.43374		3322.81	0.94018		3322.81	1.49789
		3320.88	0.161		3320.88	0.19372		3320.88	0.42838		3320.88	0.93182		3320.88	1.49556
		3318.95	0.15981		3318.95	0.18901		3318.95	0.42248		3318.95	0.92444		3318.95	1.49327
		3317.02	0.15814		3317.02	0.18418		3317.02	0.41695		3317.02	0.91771		3317.02	1.49239
		3315.1	0.15606		3315.1	0.17931		3315.1	0.41186		3315.1	0.91075		3315.1	1.49426
		3313.17	0.1539		3313.17	0.17436		3313.17	0.40693		3313.17	0.90387		3313.17	1.49609
		3311.24	0.15189		3311.24	0.16939		3311.24	0.40202		3311.24	0.89793		3311.24	1.4937
		3309.31	0.1501		3309.31	0.16516		3309.31	0.39685		3309.31	0.89219		3309.31	1.48762
		3307.38	0.14907		3307.38	0.16242		3307.38	0.39145		3307.38	0.88407		3307.38	1.48099
		3305.45	0.14872		3305.45	0.15985		3305.45	0.38668		3305.45	0.87393		3305.45	1.47631
		3303.52	0.14818		3303.52	0.15624		3303.52	0.38284		3303.52	0.86549		3303.52	1.47535
		3301.6	0.14727		3301.6	0.15228		3301.6	0.37898		3301.6	0.8596		3301.6	1.47688
		3299.67	0.14593		3299.67	0.14798		3299.67	0.37474		3299.67	0.85383		3299.67	1.47752
		3297.74	0.14419		3297.74	0.14338		3297.74	0.37052		3297.74	0.84681		3297.74	1.47516
		3295.81	0.14252		3295.81	0.13894		3295.81	0.36659		3295.81	0.83898		3295.81	1.47108
		3293.88	0.14084		3293.88	0.13446		3293.88	0.36295		3293.88	0.83171		3293.88	1.46853
		3291.95	0.13917		3291.95	0.13068		3291.95	0.35934		3291.95	0.82621		3291.95	1.46737
		3290.02	0.13809		3290.02	0.12821		3290.02	0.35563		3290.02	0.82123		3290.02	1.4653
		3288.1	0.13763		3288.1	0.12599		3288.1	0.3517		3288.1	0.81458		3288.1	1.46261
		3286.17	0.1371		3286.17	0.12291		3286.17	0.34781		3286.17	0.80713		3286.17	1.46087
		3284.24	0.13607		3284.24	0.11925		3284.24	0.34448		3284.24	0.8009		3284.24	1.46045
		3282.31	0.13487		3282.31	0.11587		3282.31	0.34142		3282.31	0.7955		3282.31	1.45909
		3280.38	0.1337		3280.38	0.11267		3280.38	0.3384		3280.38	0.78989		3280.38	1.4559
		3278.45	0.13216		3278.45	0.10895		3278.45	0.33573		3278.45	0.78503		3278.45	1.45454
		3276.53	0.13019		3276.53	0.10494		3276.53	0.33316		3276.53	0.78116		3276.53	1.45621
		3274.6	0.12853		3274.6	0.10167		3274.6	0.33031		3274.6	0.77563		3274.6	1.4566
		3272.67	0.12786		3272.67	0.09959		3272.67	0.32718		3272.67	0.76666		3272.67	1.45242
		3270.74	0.12787		3270.74	0.09782		3270.74	0.32403		3270.74	0.75656		3270.74	1.44587
		3268.81	0.12773		3268.81	0.0954		3268.81	0.32135		3268.81	0.74857		3268.81	1.44158
		3266.88	0.12706		3266.88	0.09248		3266.88	0.31906		3266.88	0.74325		3266.88	1.44118
		3264.95	0.1261		3264.95	0.08943		3264.95	0.31658		3264.95	0.73944		3264.95	1.44249
		3263.03	0.12517		3263.03	0.08624		3263.03	0.31396		3263.03	0.73547		3263.03	1.44244
		3261.1	0.12422		3261.1	0.08312		3261.1	0.31153		3261.1	0.72992		3261.1	1.44056
		3259.17	0.1231		3259.17	0.08036		3259.17	0.30931		3259.17	0.72333		3259.17	1.43897
		3257.24	0.12186		3257.24	0.07741		3257.24	0.30742		3257.24	0.71769		3257.24	1.43916
		3255.31	0.12066		3255.31	0.07419		3255.31	0.30581		3255.31	0.71372		3255.31	1.44056
		3253.38	0.11995		3253.38	0.07174		3253.38	0.30399		3253.38	0.70955		3253.38	1.44035
		3251.45	0.11975		3251.45	0.06996		3251.45	0.30186		3251.45	0.70345		3251.45	1.43614
		3249.53	0.11922		3249.53	0.06747		3249.53	0.29977		3249.53	0.69671		3249.53	1.43087
		3247.6	0.11783		3247.6	0.06389		3247.6	0.29788		3247.6	0.69192		3247.6	1.43051
		3245.67	0.11618		3245.67	0.06053		3245.67	0.29628		3245.67	0.68948		3245.67	1.43508
		3243.74	0.1153		3243.74	0.05862		3243.74	0.2949		3243.74	0.68693		3243.74	1.43739
		3241.81	0.11517		3241.81	0.05721		3241.81	0.29347		3241.81	0.6822		3241.81	1.43408
		3239.88	0.11489		3239.88	0.05493		3239.88	0.29202		3239.88	0.67622		3239.88	1.4299
		3237.95	0.1142		3237.95	0.05228		3237.95	0.29059		3237.95	0.67105		3237.95	1.42869
		3236.03	0.11334		3236.03	0.04992		3236.03	0.28903		3236.03	0.66665		3236.03	1.42905
		3234.1	0.1124		3234.1	0.04763		3234.1	0.28756		3234.1	0.66194		3234.1	1.42907
		3232.17	0.11144		3232.17	0.04525		3232.17	0.2864		3232.17	0.65773		3232.17	1.4303
		3230.24	0.11055		3230.24	0.04294		3230.24	0.28533		3230.24	0.65454		3230.24	1.43372
		3228.31	0.10985		3228.31	0.04094		3228.31	0.28411		3228.31	0.65098		3228.31	1.4359
		3226.38	0.10949		3226.38	0.03918		3226.38	0.2828		3226.38	0.64687		3226.38	1.43452
		3224.46	0.10924		3224.46	0.03718		3224.46	0.28155		3224.46	0.64339		3224.46	1.43224
		3222.53	0.10851		3222.53	0.03475		3222.53	0.28059		3222.53	0.64065		3222.53	1.43273
		3220.6	0.10727		3220.6	0.03243		3220.6	0.27987		3220.6	0.63746		3220.6	1.43591
		3218.67	0.10627		3218.67	0.03059		3218.67	0.2791		3218.67	0.63255		3218.67	1.43765
		3216.74	0.10576		3216.74	0.02848		3216.74	0.27826		3216.74	0.62666		3216.74	1.43672
		3214.81	0.10528		3214.81	0.02605		3214.81	0.27747		3214.81	0.62127		3214.81	1.43586
		3212.88	0.10481		3212.88	0.02438		3212.88	0.27666		3212.88	0.61608		3212.88	1.43416
		3210.96	0.10444		3210.96	0.02324		3210.96	0.27578		3210.96	0.611		3210.96	1.42947
		3209.03	0.1042		3209.03	0.02206		3209.03	0.27488		3209.03	0.60609		3209.03	1.42268
		3207.1	0.10425		3207.1	0.02102		3207.1	0.27399		3207.1	0.60014		3207.1	1.41571
		3205.17	0.10428		3205.17	0.01986		3205.17	0.27322		3205.17	0.59292		3205.17	1.41061
		3203.24	0.10391		3203.24	0.01822		3203.24	0.27265		3203.24	0.58581		3203.24	1.40738
		3201.31	0.10322		3201.31	0.01605		3201.31	0.27214		3201.31	0.58035		3201.31	1.40514
		3199.38	0.10219		3199.38	0.01359		3199.38	0.27165		3199.38	0.57696		3199.38	1.40503
		3197.46	0.10126		3197.46	0.01184		3197.46	0.27114		3197.46	0.57377		3197.46	1.40565
		3195.53	0.10111		3195.53	0.01117		3195.53	0.2706		3195.53	0.56857		3195.53	1.40377
		3193.6	0.10145		3193.6	0.01053		3193.6	0.2701		3193.6	0.5618		3193.6	1.39993
		3191.67	0.10151		3191.67	0.00924		3191.67	0.26967		3191.67	0.555		3191.67	1.39591
		3189.74	0.10122		3189.74	0.00767		3189.74	0.26927		3189.74	0.54896		3189.74	1.39222
		3187.81	0.10067		3187.81	0.0059		3187.81	0.26893		3187.81	0.54422		3187.81	1.39018
		3185.89	0.09993		3185.89	0.00393		3185.89	0.26862		3185.89	0.54059		3185.89	1.39025
		3183.96	0.0994		3183.96	0.00231		3183.96	0.26827		3183.96	0.5367		3183.96	1.38998
		3182.03	0.09916		3182.03	0.001		3182.03	0.26792		3182.03	0.53242		3182.03	1.38805
		3180.1	0.09856		3180.1	-0.000785		3180.1	0.26765		3180.1	0.52928		3180.1	1.38704
		3178.17	0.09769		3178.17	-0.00245		3178.17	0.26743		3178.17	0.52679		3178.17	1.38746
		3176.24	0.09742		3176.24	-0.00308		3176.24	0.2672		3176.24	0.52272		3176.24	1.38578
		3174.31	0.09772		3174.31	-0.00356		3174.31	0.26698		3174.31	0.51768		3174.31	1.38215
		3172.39	0.09782		3172.39	-0.00465		3172.39	0.26682		3172.39	0.5135		3172.39	1.38002
		3170.46	0.0975		3170.46	-0.00587		3170.46	0.26667		3170.46	0.50992		3170.46	1.37984
		3168.53	0.09702		3168.53	-0.00696		3168.53	0.26651		3168.53	0.50647		3168.53	1.37984
		3166.6	0.09663		3166.6	-0.00814		3166.6	0.26635		3166.6	0.50321		3166.6	1.37876
		3164.67	0.09639		3164.67	-0.00939		3164.67	0.26622		3164.67	0.50014		3164.67	1.37682
		3162.74	0.09621		3162.74	-0.01052		3162.74	0.26614		3162.74	0.4976		3162.74	1.37598
		3160.81	0.096		3160.81	-0.01155		3160.81	0.26608		3160.81	0.49535		3160.81	1.37718
		3158.89	0.09571		3158.89	-0.01257		3158.89	0.26604		3158.89	0.4923		3158.89	1.37854
		3156.96	0.09537		3156.96	-0.01367		3156.96	0.26601		3156.96	0.48838		3156.96	1.3784
		3155.03	0.09495		3155.03	-0.01479		3155.03	0.266		3155.03	0.48472		3155.03	1.37721
		3153.1	0.0944		3153.1	-0.01593		3153.1	0.266		3153.1	0.48194		3153.1	1.37618
		3151.17	0.09394		3151.17	-0.01714		3151.17	0.26602		3151.17	0.47967		3151.17	1.37561
		3149.24	0.09375		3149.24	-0.01823		3149.24	0.26604		3149.24	0.47735		3149.24	1.37528
		3147.32	0.09372		3147.32	-0.01924		3147.32	0.26608		3147.32	0.4745		3147.32	1.37583
		3145.39	0.09357		3145.39	-0.02031		3145.39	0.26613		3145.39	0.47158		3145.39	1.37683
		3143.46	0.09321		3143.46	-0.02134		3143.46	0.26621		3143.46	0.46901		3143.46	1.37737
		3141.53	0.09279		3141.53	-0.02225		3141.53	0.26631		3141.53	0.46598		3141.53	1.3777
		3139.6	0.09249		3139.6	-0.02311		3139.6	0.26642		3139.6	0.46239		3139.6	1.37764
		3137.67	0.09225		3137.67	-0.02409		3137.67	0.26652		3137.67	0.45931		3137.67	1.37786
		3135.74	0.09175		3135.74	-0.02551		3135.74	0.2666		3135.74	0.45738		3135.74	1.38047
		3133.82	0.09098		3133.82	-0.02704		3133.82	0.26671		3133.82	0.45645		3133.82	1.38419
		3131.89	0.09057		3131.89	-0.02777		3131.89	0.26687		3131.89	0.45467		3131.89	1.38445
		3129.96	0.09064		3129.96	-0.02825		3129.96	0.26703		3129.96	0.45111		3129.96	1.38188
		3128.03	0.09045		3128.03	-0.02943		3128.03	0.26717		3128.03	0.44779		3128.03	1.38186
		3126.1	0.08992		3126.1	-0.03075		3126.1	0.26733		3126.1	0.44575		3126.1	1.38449
		3124.17	0.08929		3124.17	-0.03186		3124.17	0.26753		3124.17	0.44403		3124.17	1.38593
		3122.24	0.08869		3122.24	-0.0329		3122.24	0.26775		3122.24	0.44159		3122.24	1.38536
		3120.32	0.08828		3120.32	-0.03386		3120.32	0.26792		3120.32	0.43837		3120.32	1.38453
		3118.39	0.08796		3118.39	-0.03489		3118.39	0.26804		3118.39	0.43554		3118.39	1.38494
		3116.46	0.08771		3116.46	-0.03573		3116.46	0.26817		3116.46	0.43327		3116.46	1.38557
		3114.53	0.08783		3114.53	-0.0359		3114.53	0.26842		3114.53	0.4305		3114.53	1.38422
		3112.6	0.08829		3112.6	-0.03587		3112.6	0.26873		3112.6	0.42725		3112.6	1.38129
		3110.67	0.0886		3110.67	-0.03635		3110.67	0.26901		3110.67	0.42414		3110.67	1.37898
		3108.75	0.08865		3108.75	-0.03719		3108.75	0.26924		3108.75	0.42117		3108.75	1.3782
		3106.82	0.08867		3106.82	-0.03803		3106.82	0.26943		3106.82	0.41851		3106.82	1.37873
		3104.89	0.08849		3104.89	-0.03912		3104.89	0.26961		3104.89	0.41663		3104.89	1.38084
		3102.96	0.08772		3102.96	-0.04061		3102.96	0.2698		3102.96	0.41535		3102.96	1.38403
		3101.03	0.08685		3101.03	-0.0418		3101.03	0.27006		3101.03	0.414		3101.03	1.38564
		3099.1	0.08665		3099.1	-0.04239		3099.1	0.27036		3099.1	0.41225		3099.1	1.38509
		3097.17	0.08678		3097.17	-0.04299		3097.17	0.27062		3097.17	0.41041		3097.17	1.38572
		3095.25	0.08693		3095.25	-0.04337		3095.25	0.27093		3095.25	0.40827		3095.25	1.38717
		3093.32	0.0874		3093.32	-0.04327		3093.32	0.27135		3093.32	0.40518		3093.32	1.38542
		3091.39	0.08792		3091.39	-0.04347		3091.39	0.27175		3091.39	0.40178		3091.39	1.3815
		3089.46	0.08801		3089.46	-0.04426		3089.46	0.27205		3089.46	0.39903		3089.46	1.37959
		3087.53	0.08776		3087.53	-0.04515		3087.53	0.27232		3087.53	0.39701		3087.53	1.38047
		3085.6	0.08742		3085.6	-0.0458		3085.6	0.2726		3085.6	0.39536		3085.6	1.38245
		3083.67	0.0869		3083.67	-0.04649		3083.67	0.27284		3083.67	0.39418		3083.67	1.38472
		3081.75	0.0862		3081.75	-0.04754		3081.75	0.27305		3081.75	0.3938		3081.75	1.38791
		3079.82	0.08572		3079.82	-0.04857		3079.82	0.27335		3079.82	0.39342		3079.82	1.39122
		3077.89	0.08587		3077.89	-0.04894		3077.89	0.27376		3077.89	0.39184		3077.89	1.39239
		3075.96	0.08647		3075.96	-0.04888		3075.96	0.27418		3075.96	0.38957		3075.96	1.39175
		3074.03	0.087		3074.03	-0.04912		3074.03	0.27452		3074.03	0.38776		3074.03	1.39201
		3072.1	0.08715		3072.1	-0.04982		3072.1	0.27483		3072.1	0.38647		3072.1	1.39413
		3070.18	0.08682		3070.18	-0.05084		3070.18	0.2751		3070.18	0.38553		3070.18	1.39678
		3068.25	0.08594		3068.25	-0.05212		3068.25	0.27532		3068.25	0.38552		3068.25	1.39986
		3066.32	0.08498		3066.32	-0.05315		3066.32	0.27547		3066.32	0.3863		3066.32	1.40378
		3064.39	0.08475		3064.39	-0.05345		3064.39	0.27568		3064.39	0.38598		3064.39	1.40595
		3062.46	0.08533		3062.46	-0.05343		3062.46	0.27612		3062.46	0.38387		3062.46	1.40502
		3060.53	0.08595		3060.53	-0.05385		3060.53	0.2766		3060.53	0.38196		3060.53	1.40436
		3058.6	0.08586		3058.6	-0.05479		3058.6	0.27694		3058.6	0.38154		3058.6	1.40581
		3056.68	0.08531		3056.68	-0.05548		3056.68	0.27728		3056.68	0.38131		3056.68	1.40712
		3054.75	0.08521		3054.75	-0.05555		3054.75	0.27774		3054.75	0.37952		3054.75	1.40625
		3052.82	0.08557		3052.82	-0.05573		3052.82	0.27811		3052.82	0.37647		3052.82	1.40474
		3050.89	0.08558		3050.89	-0.05661		3050.89	0.27831		3050.89	0.37417		3050.89	1.40564
		3048.96	0.08527		3048.96	-0.05749		3048.96	0.27855		3048.96	0.37311		3048.96	1.40788
		3047.03	0.08521		3047.03	-0.05781		3047.03	0.27895		3047.03	0.37173		3047.03	1.40773
		3045.1	0.08537		3045.1	-0.05801		3045.1	0.27946		3045.1	0.36962		3045.1	1.40501
		3043.18	0.08551		3043.18	-0.05842		3043.18	0.27996		3043.18	0.36781		3043.18	1.40258
		3041.25	0.08562		3041.25	-0.05887		3041.25	0.28033		3041.25	0.36652		3041.25	1.40215
		3039.32	0.08563		3039.32	-0.05935		3039.32	0.28053		3039.32	0.36536		3039.32	1.4032
		3037.39	0.08536		3037.39	-0.0601		3037.39	0.2807		3037.39	0.36433		3037.39	1.40479
		3035.46	0.08468		3035.46	-0.0612		3035.46	0.28092		3035.46	0.36373		3035.46	1.4064
		3033.53	0.08379		3033.53	-0.06242		3033.53	0.28113		3033.53	0.36363		3033.53	1.40783
		3031.61	0.08329		3031.61	-0.06314		3031.61	0.28138		3031.61	0.36277		3031.61	1.40774
		3029.68	0.08374		3029.68	-0.06312		3029.68	0.28179		3029.68	0.35994		3029.68	1.40411
		3027.75	0.08461		3027.75	-0.06307		3027.75	0.28222		3027.75	0.35625		3027.75	1.39836
		3025.82	0.085		3025.82	-0.06344		3025.82	0.28251		3025.82	0.35302		3025.82	1.39284
		3023.89	0.08506		3023.89	-0.06392		3023.89	0.28274		3023.89	0.34997		3023.89	1.38765
		3021.96	0.08519		3021.96	-0.06436		3021.96	0.28303		3021.96	0.34715		3021.96	1.38323
		3020.03	0.08528		3020.03	-0.06495		3020.03	0.28334		3020.03	0.34474		3020.03	1.37964
		3018.11	0.08513		3018.11	-0.06575		3018.11	0.28356		3018.11	0.34217		3018.11	1.37612
		3016.18	0.08475		3016.18	-0.06666		3016.18	0.28372		3016.18	0.33926		3016.18	1.37173
		3014.25	0.08427		3014.25	-0.0676		3014.25	0.28386		3014.25	0.33654		3014.25	1.3657
		3012.32	0.084		3012.32	-0.06842		3012.32	0.28395		3012.32	0.33381		3012.32	1.35835
		3010.39	0.0843		3010.39	-0.06878		3010.39	0.28408		3010.39	0.33008		3010.39	1.34881
		3008.46	0.08504		3008.46	-0.06889		3008.46	0.28426		3008.46	0.32514		3008.46	1.33661
		3006.53	0.08558		3006.53	-0.06939		3006.53	0.28438		3006.53	0.31989		3006.53	1.32461
		3004.61	0.08577		3004.61	-0.07013		3004.61	0.28439		3004.61	0.31503		3004.61	1.31371
		3002.68	0.08607		3002.68	-0.0707		3002.68	0.28441		3002.68	0.3101		3002.68	1.30126
		3000.75	0.08658		3000.75	-0.07126		3000.75	0.28443		3000.75	0.30425		3000.75	1.28626
		2998.82	0.08694		2998.82	-0.07206		2998.82	0.28442		2998.82	0.2978		2998.82	1.27002
		2996.89	0.08704		2996.89	-0.07306		2996.89	0.28444		2996.89	0.29159		2996.89	1.25397
		2994.96	0.08712		2994.96	-0.07415		2994.96	0.28445		2994.96	0.28531		2994.96	1.23748
		2993.04	0.08745		2993.04	-0.07514		2993.04	0.28442		2993.04	0.2769		2993.04	1.21616
		2991.11	0.08803		2991.11	-0.07607		2991.11	0.2844		2991.11	0.26473		2991.11	1.18665
		2989.18	0.08857		2989.18	-0.07717		2989.18	0.28434		2989.18	0.25083		2989.18	1.15327
		2987.25	0.08911		2987.25	-0.07838		2987.25	0.28429		2987.25	0.23836		2987.25	1.12259
		2985.32	0.08985		2985.32	-0.07973		2985.32	0.28428		2985.32	0.2277		2985.32	1.09571
		2983.39	0.0906		2983.39	-0.0813		2983.39	0.28425		2983.39	0.21813		2983.39	1.0718
		2981.46	0.09109		2981.46	-0.08307		2981.46	0.28423		2981.46	0.21039		2981.46	1.05288
		2979.54	0.09148		2979.54	-0.08501		2979.54	0.2843		2979.54	0.20549		2979.54	1.04166
		2977.61	0.09196		2977.61	-0.08727		2977.61	0.28453		2977.61	0.20234		2977.61	1.03589
		2975.68	0.09245		2975.68	-0.08994		2975.68	0.28484		2975.68	0.19851		2975.68	1.0294
		2973.75	0.09295		2973.75	-0.09283		2973.75	0.28513		2973.75	0.19332		2973.75	1.02065
		2971.82	0.09366		2971.82	-0.0958		2971.82	0.28544		2971.82	0.18669		2971.82	1.00987
		2969.89	0.09449		2969.89	-0.09889		2969.89	0.28575		2969.89	0.17592		2969.89	0.99034
		2967.96	0.09519		2967.96	-0.10186		2967.96	0.28595		2967.96	0.16088		2967.96	0.96068
		2966.04	0.09582		2966.04	-0.10426		2966.04	0.28613		2966.04	0.1505		2966.04	0.9411
		2964.11	0.09648		2964.11	-0.10583		2964.11	0.28641		2964.11	0.1529		2964.11	0.9508
		2962.18	0.09711		2962.18	-0.10642		2962.18	0.28671		2962.18	0.16305		2962.18	0.97852
		2960.25	0.09771		2960.25	-0.10596		2960.25	0.28696		2960.25	0.17191		2960.25	1.00316
		2958.32	0.09824		2958.32	-0.10472		2958.32	0.28714		2958.32	0.1784		2958.32	1.02121
		2956.39	0.09869		2956.39	-0.10307		2956.39	0.28727		2956.39	0.18474		2956.39	1.03779
		2954.47	0.0991		2954.47	-0.10113		2954.47	0.28749		2954.47	0.19132		2954.47	1.05484
		2952.54	0.09953		2952.54	-0.09903		2952.54	0.28778		2952.54	0.19757		2952.54	1.07139
		2950.61	0.1		2950.61	-0.09711		2950.61	0.28795		2950.61	0.20253		2950.61	1.08474
		2948.68	0.10054		2948.68	-0.09563		2948.68	0.28799		2948.68	0.20607		2948.68	1.09403
		2946.75	0.1012		2946.75	-0.09461		2946.75	0.28803		2946.75	0.20945		2946.75	1.10183
		2944.82	0.102		2944.82	-0.09413		2944.82	0.28813		2944.82	0.21286		2944.82	1.10962
		2942.89	0.10298		2942.89	-0.09432		2942.89	0.28819		2942.89	0.21518		2942.89	1.11592
		2940.97	0.10412		2940.97	-0.09517		2940.97	0.28811		2940.97	0.21661		2940.97	1.11998
		2939.04	0.10526		2939.04	-0.09624		2939.04	0.28803		2939.04	0.21881		2939.04	1.1242
		2937.11	0.10627		2937.11	-0.09676		2937.11	0.28807		2937.11	0.22224		2937.11	1.13014
		2935.18	0.10708		2935.18	-0.09631		2935.18	0.28822		2935.18	0.22503		2935.18	1.13495
		2933.25	0.10767		2933.25	-0.09537		2933.25	0.28844		2933.25	0.22639		2933.25	1.13836
		2931.32	0.10811		2931.32	-0.09449		2931.32	0.28863		2931.32	0.22832		2931.32	1.14484
		2929.39	0.10841		2929.39	-0.09376		2929.39	0.28881		2929.39	0.23131		2929.39	1.15528
		2927.47	0.10847		2927.47	-0.09302		2927.47	0.28913		2927.47	0.23398		2927.47	1.16642
		2925.54	0.10821		2925.54	-0.0922		2925.54	0.28955		2925.54	0.23612		2925.54	1.17595
		2923.61	0.10765		2923.61	-0.09125		2923.61	0.28989		2923.61	0.23822		2923.61	1.1845
		2921.68	0.10689		2921.68	-0.09013		2921.68	0.29016		2921.68	0.24075		2921.68	1.19409
		2919.75	0.106		2919.75	-0.08903		2919.75	0.29043		2919.75	0.2439		2919.75	1.20499
		2917.82	0.10507		2917.82	-0.0882		2917.82	0.29065		2917.82	0.24709		2917.82	1.21539
		2915.9	0.10415		2915.9	-0.08768		2915.9	0.2909		2915.9	0.24973		2915.9	1.22375
		2913.97	0.10325		2913.97	-0.0874		2913.97	0.29123		2913.97	0.25187		2913.97	1.2304
		2912.04	0.1024		2912.04	-0.08727		2912.04	0.29151		2912.04	0.25371		2912.04	1.23614
		2910.11	0.10167		2910.11	-0.08721		2910.11	0.29163		2910.11	0.25539		2910.11	1.24129
		2908.18	0.10106		2908.18	-0.0872		2908.18	0.29169		2908.18	0.25655		2908.18	1.24505
		2906.25	0.10046		2906.25	-0.08712		2906.25	0.29182		2906.25	0.25607		2906.25	1.24597
		2904.32	0.09976		2904.32	-0.0869		2904.32	0.29196		2904.32	0.25322		2904.32	1.24282
		2902.4	0.09901		2902.4	-0.08657		2902.4	0.2921		2902.4	0.24854		2902.4	1.23493
		2900.47	0.09834		2900.47	-0.08634		2900.47	0.29235		2900.47	0.24425		2900.47	1.22676
		2898.54	0.09777		2898.54	-0.08625		2898.54	0.29276		2898.54	0.24223		2898.54	1.22441
		2896.61	0.09722		2896.61	-0.08628		2896.61	0.29327		2896.61	0.2415		2896.61	1.22585
		2894.68	0.09669		2894.68	-0.08634		2894.68	0.2937		2894.68	0.24082		2894.68	1.22712
		2892.75	0.09622		2892.75	-0.08643		2892.75	0.29397		2892.75	0.24073		2892.75	1.2294
		2890.82	0.09576		2890.82	-0.08675		2890.82	0.29421		2890.82	0.24098		2890.82	1.23315
		2888.9	0.0953		2888.9	-0.08738		2888.9	0.29445		2888.9	0.24009		2888.9	1.23551
		2886.97	0.09491		2886.97	-0.08821		2886.97	0.29461		2886.97	0.23834		2886.97	1.23581
		2885.04	0.09463		2885.04	-0.08934		2885.04	0.29478		2885.04	0.23692		2885.04	1.23536
		2883.11	0.09444		2883.11	-0.09108		2883.11	0.29507		2883.11	0.23496		2883.11	1.23248
		2881.18	0.09432		2881.18	-0.09338		2881.18	0.29538		2881.18	0.23198		2881.18	1.22709
		2879.25	0.09431		2879.25	-0.09591		2879.25	0.29562		2879.25	0.23028		2879.25	1.22496
		2877.33	0.09436		2877.33	-0.09804		2877.33	0.29588		2877.33	0.23182		2877.33	1.23095
		2875.4	0.09437		2875.4	-0.099		2875.4	0.29614		2875.4	0.23588		2875.4	1.24324
		2873.47	0.09441		2873.47	-0.09845		2873.47	0.29627		2873.47	0.24038		2873.47	1.25691
		2871.54	0.09453		2871.54	-0.09681		2871.54	0.2963		2871.54	0.24482		2871.54	1.27117
		2869.61	0.09463		2869.61	-0.09498		2869.61	0.29646		2869.61	0.24926		2869.61	1.28606
		2867.68	0.09471		2867.68	-0.09355		2867.68	0.29678		2867.68	0.25257		2867.68	1.2976
		2865.75	0.09485		2865.75	-0.09253		2865.75	0.29706		2865.75	0.25454		2865.75	1.30482
		2863.83	0.09503		2863.83	-0.09159		2863.83	0.29726		2863.83	0.25663		2863.83	1.31201
		2861.9	0.09523		2861.9	-0.09058		2861.9	0.29747		2861.9	0.25952		2861.9	1.32158
		2859.97	0.09537		2859.97	-0.0895		2859.97	0.29758		2859.97	0.26261		2859.97	1.33214
		2858.04	0.09538		2858.04	-0.08839		2858.04	0.29758		2858.04	0.26603		2858.04	1.34283
		2856.11	0.09524		2856.11	-0.08729		2856.11	0.29776		2856.11	0.27032		2856.11	1.35475
		2854.18	0.09495		2854.18	-0.08624		2854.18	0.29819		2854.18	0.27494		2854.18	1.36791
		2852.25	0.09453		2852.25	-0.0853		2852.25	0.29855		2852.25	0.27915		2852.25	1.38101
		2850.33	0.09396		2850.33	-0.08453		2850.33	0.29879		2850.33	0.28285		2850.33	1.3934
		2848.4	0.09325		2848.4	-0.08386		2848.4	0.29899		2848.4	0.28617		2848.4	1.40448
		2846.47	0.09252		2846.47	-0.08329		2846.47	0.29909		2846.47	0.28942		2846.47	1.41372
		2844.54	0.09181		2844.54	-0.08291		2844.54	0.29919		2844.54	0.29221		2844.54	1.42142
		2842.61	0.09107		2842.61	-0.08265		2842.61	0.29941		2842.61	0.29376		2842.61	1.4277
		2840.68	0.09036		2840.68	-0.08242		2840.68	0.29961		2840.68	0.29441		2840.68	1.43264
		2838.76	0.08979		2838.76	-0.08219		2838.76	0.29969		2838.76	0.2949		2838.76	1.43657
		2836.83	0.08936		2836.83	-0.08198		2836.83	0.29979		2836.83	0.29552		2836.83	1.43975
		2834.9	0.08901		2834.9	-0.08177		2834.9	0.29999		2834.9	0.29636		2834.9	1.44261
		2832.97	0.08875		2832.97	-0.08148		2832.97	0.30026		2832.97	0.29729		2832.97	1.44525
		2831.04	0.08852		2831.04	-0.08115		2831.04	0.30047		2831.04	0.29798		2831.04	1.44805
		2829.11	0.08826		2829.11	-0.08086		2829.11	0.30056		2829.11	0.29839		2829.11	1.45148
		2827.18	0.08801		2827.18	-0.08058		2827.18	0.30067		2827.18	0.29876		2827.18	1.45422
		2825.26	0.08785		2825.26	-0.08015		2825.26	0.3008		2825.26	0.29912		2825.26	1.45536
		2823.33	0.08778		2823.33	-0.07962		2823.33	0.3008		2823.33	0.29944		2823.33	1.45583
		2821.4	0.0877		2821.4	-0.07915		2821.4	0.30073		2821.4	0.29975		2821.4	1.45638
		2819.47	0.08758		2819.47	-0.07879		2819.47	0.30074		2819.47	0.29995		2819.47	1.45714
		2817.54	0.08749		2817.54	-0.07848		2817.54	0.30084		2817.54	0.30012		2817.54	1.45837
		2815.61	0.08744		2815.61	-0.07816		2815.61	0.30096		2815.61	0.30041		2815.61	1.46019
		2813.68	0.08733		2813.68	-0.07784		2813.68	0.30107		2813.68	0.30061		2813.68	1.46181
		2811.76	0.08718		2811.76	-0.07755		2811.76	0.30111		2811.76	0.30058		2811.76	1.46283
		2809.83	0.08708		2809.83	-0.07723		2809.83	0.30107		2809.83	0.30059		2809.83	1.4643
		2807.9	0.08709		2807.9	-0.07686		2807.9	0.30099		2807.9	0.30078		2807.9	1.46651
		2805.97	0.08714		2805.97	-0.07654		2805.97	0.301		2805.97	0.30094		2805.97	1.46801
		2804.04	0.08715		2804.04	-0.07622		2804.04	0.30116		2804.04	0.3009		2804.04	1.46782
		2802.11	0.0871		2802.11	-0.07581		2802.11	0.30126		2802.11	0.30063		2802.11	1.46671
		2800.19	0.087		2800.19	-0.07541		2800.19	0.3012		2800.19	0.30057		2800.19	1.46605
		2798.26	0.08695		2798.26	-0.0751		2798.26	0.30118		2798.26	0.30092		2798.26	1.46642
		2796.33	0.08695		2796.33	-0.07477		2796.33	0.30125		2796.33	0.30124		2796.33	1.46794
		2794.4	0.08694		2794.4	-0.07436		2794.4	0.30124		2794.4	0.30146		2794.4	1.4699
		2792.47	0.08691		2792.47	-0.07401		2792.47	0.30116		2792.47	0.30181		2792.47	1.47049
		2790.54	0.08692		2790.54	-0.07376		2790.54	0.30109		2790.54	0.30218		2790.54	1.46924
		2788.61	0.08698		2788.61	-0.07351		2788.61	0.30112		2788.61	0.30234		2788.61	1.46781
		2786.69	0.08708		2786.69	-0.07322		2786.69	0.30118		2786.69	0.30232		2786.69	1.46757
		2784.76	0.08717		2784.76	-0.07282		2784.76	0.30119		2784.76	0.30246		2784.76	1.46829
		2782.83	0.08722		2782.83	-0.07233		2782.83	0.30111		2782.83	0.30273		2782.83	1.4693
		2780.9	0.08723		2780.9	-0.0719		2780.9	0.30103		2780.9	0.30283		2780.9	1.4701
		2778.97	0.08726		2778.97	-0.0716		2778.97	0.30108		2778.97	0.30259		2778.97	1.46968
		2777.04	0.08731		2777.04	-0.07128		2777.04	0.30119		2777.04	0.30229		2777.04	1.46854
		2775.11	0.08733		2775.11	-0.07088		2775.11	0.30115		2775.11	0.30226		2775.11	1.46852
		2773.19	0.08736		2773.19	-0.0705		2773.19	0.30099		2773.19	0.30221		2773.19	1.46906
		2771.26	0.08743		2771.26	-0.07021		2771.26	0.30088		2771.26	0.30158		2771.26	1.46806
		2769.33	0.08755		2769.33	-0.06991		2769.33	0.30083		2769.33	0.30055		2769.33	1.46533
		2767.4	0.08768		2767.4	-0.0695		2767.4	0.30079		2767.4	0.29951		2767.4	1.46203
		2765.47	0.08781		2765.47	-0.06908		2765.47	0.30069		2765.47	0.29846		2765.47	1.45886
		2763.54	0.08792		2763.54	-0.06876		2763.54	0.3005		2763.54	0.2977		2763.54	1.45714
		2761.61	0.08794		2761.61	-0.06846		2761.61	0.30032		2761.61	0.29795		2761.61	1.4581
		2759.69	0.08793		2759.69	-0.06808		2759.69	0.30028		2759.69	0.29928		2759.69	1.46086
		2757.76	0.08799		2757.76	-0.06766		2757.76	0.30033		2757.76	0.3009		2757.76	1.4639
		2755.83	0.08808		2755.83	-0.06732		2755.83	0.3003		2755.83	0.30205		2755.83	1.46631
		2753.9	0.08815		2753.9	-0.06703		2753.9	0.30017		2753.9	0.30259		2753.9	1.46755
		2751.97	0.08823		2751.97	-0.06671		2751.97	0.30006		2751.97	0.30282		2751.97	1.46809
		2750.04	0.08834		2750.04	-0.06636		2750.04	0.29996		2750.04	0.30326		2750.04	1.46878
		2748.12	0.08844		2748.12	-0.06607		2748.12	0.29983		2748.12	0.30404		2748.12	1.46949
		2746.19	0.08855		2746.19	-0.06589		2746.19	0.2998		2746.19	0.30489		2746.19	1.47008
		2744.26	0.08866		2744.26	-0.06574		2744.26	0.29986		2744.26	0.30553		2744.26	1.47062
		2742.33	0.08876		2742.33	-0.06549		2742.33	0.29981		2742.33	0.30592		2742.33	1.47113
		2740.4	0.0888		2740.4	-0.06517		2740.4	0.29967		2740.4	0.30631		2740.4	1.47198
		2738.47	0.08881		2738.47	-0.06496		2738.47	0.29961		2738.47	0.30666		2738.47	1.47273
		2736.54	0.08886		2736.54	-0.06486		2736.54	0.29953		2736.54	0.30665		2736.54	1.47252
		2734.62	0.08901		2734.62	-0.06475		2734.62	0.29929		2734.62	0.30652		2734.62	1.47251
		2732.69	0.08917		2732.69	-0.06447		2732.69	0.29906		2732.69	0.3069		2732.69	1.47425
		2730.76	0.0893		2730.76	-0.06403		2730.76	0.29897		2730.76	0.30777		2730.76	1.477
		2728.83	0.08937		2728.83	-0.06355		2728.83	0.29895		2728.83	0.30877		2728.83	1.47928
		2726.9	0.08944		2726.9	-0.06314		2726.9	0.29891		2726.9	0.3097		2726.9	1.48083
		2724.97	0.08954		2724.97	-0.06272		2724.97	0.29878		2724.97	0.31052		2724.97	1.48148
		2723.04	0.08969		2723.04	-0.06231		2723.04	0.29861		2723.04	0.31126		2723.04	1.48108
		2721.12	0.08986		2721.12	-0.06201		2721.12	0.29848		2721.12	0.31191		2721.12	1.4806
		2719.19	0.09004		2719.19	-0.0617		2719.19	0.29835		2719.19	0.31258		2719.19	1.48116
		2717.26	0.09023		2717.26	-0.06127		2717.26	0.29813		2717.26	0.31318		2717.26	1.48311
		2715.33	0.09047		2715.33	-0.06081		2715.33	0.29781		2715.33	0.31375		2715.33	1.48562
		2713.4	0.09075		2713.4	-0.06047		2713.4	0.2975		2713.4	0.31462		2713.4	1.48723
		2711.47	0.09098		2711.47	-0.06015		2711.47	0.29725		2711.47	0.31583		2711.47	1.48784
		2709.55	0.09114		2709.55	-0.05982		2709.55	0.29705		2709.55	0.31692		2709.55	1.48836
		2707.62	0.09133		2707.62	-0.05954		2707.62	0.29683		2707.62	0.31761		2707.62	1.48924
		2705.69	0.09157		2705.69	-0.05928		2705.69	0.29651		2705.69	0.31816		2705.69	1.49029
		2703.76	0.09181		2703.76	-0.05903		2703.76	0.29612		2703.76	0.319		2703.76	1.49132
		2701.83	0.09205		2701.83	-0.0588		2701.83	0.29584		2701.83	0.3202		2701.83	1.4924
		2699.9	0.09227		2699.9	-0.05846		2699.9	0.29569		2699.9	0.32129		2699.9	1.49364
		2697.97	0.09249		2697.97	-0.05799		2697.97	0.29547		2697.97	0.32217		2697.97	1.49513
		2696.05	0.09275		2696.05	-0.05758		2696.05	0.29512		2696.05	0.32315		2696.05	1.49674
		2694.12	0.09301		2694.12	-0.05723		2694.12	0.29477		2694.12	0.32428		2694.12	1.4981
		2692.19	0.09322		2692.19	-0.05689		2692.19	0.29445		2692.19	0.32518		2692.19	1.4989
		2690.26	0.09341		2690.26	-0.05658		2690.26	0.29412		2690.26	0.3258		2690.26	1.49891
		2688.33	0.09363		2688.33	-0.05638		2688.33	0.29385		2688.33	0.32656		2688.33	1.49875
		2686.4	0.09386		2686.4	-0.05625		2686.4	0.29368		2686.4	0.32747		2686.4	1.49963
		2684.47	0.09406		2684.47	-0.05605		2684.47	0.29345		2684.47	0.32825		2684.47	1.50157
		2682.55	0.09426		2682.55	-0.05568		2682.55	0.29312		2682.55	0.329		2682.55	1.5032
		2680.62	0.09448		2680.62	-0.05533		2680.62	0.29281		2680.62	0.33004		2680.62	1.50385
		2678.69	0.09468		2678.69	-0.05518		2678.69	0.29258		2678.69	0.3313		2678.69	1.50473
		2676.76	0.09489		2676.76	-0.0551		2676.76	0.29232		2676.76	0.33232		2676.76	1.50639
		2674.83	0.09512		2674.83	-0.05493		2674.83	0.29196		2674.83	0.33309		2674.83	1.50794
		2672.9	0.09535		2672.9	-0.05472		2672.9	0.29163		2672.9	0.33393		2672.9	1.50916
		2670.98	0.09559		2670.98	-0.0546		2670.98	0.29141		2670.98	0.33481		2670.98	1.50975
		2669.05	0.09582		2669.05	-0.05451		2669.05	0.2913		2669.05	0.33565		2669.05	1.50896
		2667.12	0.09605		2667.12	-0.05438		2667.12	0.29125		2667.12	0.33643		2667.12	1.50826
		2665.19	0.09624		2665.19	-0.05429		2665.19	0.29113		2665.19	0.33706		2665.19	1.5096
		2663.26	0.09645		2663.26	-0.05421		2663.26	0.29085		2663.26	0.33769		2663.26	1.51202
		2661.33	0.09666		2661.33	-0.05415		2661.33	0.29056		2661.33	0.33835		2661.33	1.51371
		2659.4	0.0968		2659.4	-0.05417		2659.4	0.29037		2659.4	0.33896		2659.4	1.51434
		2657.48	0.09685		2657.48	-0.0542		2657.48	0.29018		2657.48	0.33937		2657.48	1.51412
		2655.55	0.0969		2655.55	-0.0542		2655.55	0.29003		2655.55	0.33957		2655.55	1.51336
		2653.62	0.09699		2653.62	-0.05423		2653.62	0.29		2653.62	0.33964		2653.62	1.51275
		2651.69	0.09711		2651.69	-0.05428		2651.69	0.29		2651.69	0.33969		2651.69	1.51295
		2649.76	0.09725		2649.76	-0.0543		2649.76	0.28992		2649.76	0.33987		2649.76	1.5137
		2647.83	0.09735		2647.83	-0.0544		2647.83	0.28977		2647.83	0.3404		2647.83	1.51391
		2645.9	0.09741		2645.9	-0.05466		2645.9	0.28961		2645.9	0.34122		2645.9	1.51296
		2643.98	0.09754		2643.98	-0.05494		2643.98	0.28951		2643.98	0.34201		2643.98	1.51184
		2642.05	0.09771		2642.05	-0.05515		2642.05	0.28946		2642.05	0.3424		2642.05	1.51188
		2640.12	0.09783		2640.12	-0.05536		2640.12	0.28941		2640.12	0.34227		2640.12	1.51267
		2638.19	0.09788		2638.19	-0.05566		2638.19	0.28934		2638.19	0.34194		2638.19	1.51323
		2636.26	0.09792		2636.26	-0.0561		2636.26	0.28925		2636.26	0.34181		2636.26	1.51329
		2634.33	0.09793		2634.33	-0.05651		2634.33	0.28914		2634.33	0.34181		2634.33	1.51336
		2632.41	0.09793		2632.41	-0.05674		2632.41	0.28907		2632.41	0.34173		2632.41	1.51382
		2630.48	0.09796		2630.48	-0.05687		2630.48	0.28911		2630.48	0.34174		2630.48	1.5139
		2628.55	0.09802		2628.55	-0.0571		2628.55	0.28914		2628.55	0.34217		2628.55	1.51326
		2626.62	0.09814		2626.62	-0.05752		2626.62	0.28912		2626.62	0.34286		2626.62	1.5126
		2624.69	0.09827		2624.69	-0.05809		2624.69	0.28906		2624.69	0.3432		2624.69	1.51266
		2622.76	0.09833		2622.76	-0.05861		2622.76	0.28904		2622.76	0.34315		2622.76	1.51368
		2620.83	0.09839		2620.83	-0.059		2620.83	0.28907		2620.83	0.34325		2620.83	1.51486
		2618.91	0.09854		2618.91	-0.05932		2618.91	0.28906		2618.91	0.34347		2618.91	1.51532
		2616.98	0.09872		2616.98	-0.05969		2616.98	0.28895		2616.98	0.34346		2616.98	1.51504
		2615.05	0.09882		2615.05	-0.06013		2615.05	0.28883		2615.05	0.34344		2615.05	1.51465
		2613.12	0.09887		2613.12	-0.06054		2613.12	0.28879		2613.12	0.34357		2613.12	1.51475
		2611.19	0.09893		2611.19	-0.06094		2611.19	0.28876		2611.19	0.3437		2611.19	1.515
		2609.26	0.099		2609.26	-0.06139		2609.26	0.28868		2609.26	0.34395		2609.26	1.51466
		2607.33	0.09904		2607.33	-0.06186		2607.33	0.28861		2607.33	0.3443		2607.33	1.51416
		2605.41	0.09908		2605.41	-0.06228		2605.41	0.2886		2605.41	0.34465		2605.41	1.51448
		2603.48	0.09917		2603.48	-0.06267		2603.48	0.28859		2603.48	0.34494		2603.48	1.51534
		2601.55	0.09928		2601.55	-0.06309		2601.55	0.28846		2601.55	0.34494		2601.55	1.51603
		2599.62	0.09938		2599.62	-0.06358		2599.62	0.28828		2599.62	0.34479		2599.62	1.51661
		2597.69	0.09945		2597.69	-0.06409		2597.69	0.28819		2597.69	0.345		2597.69	1.51689
		2595.76	0.09952		2595.76	-0.06459		2595.76	0.28818		2595.76	0.34551		2595.76	1.51673
		2593.84	0.09961		2593.84	-0.0651		2593.84	0.28819		2593.84	0.34599		2593.84	1.51676
		2591.91	0.09974		2591.91	-0.06562		2591.91	0.28813		2591.91	0.34643		2591.91	1.51741
		2589.98	0.09988		2589.98	-0.06608		2589.98	0.28793		2589.98	0.34678		2589.98	1.51806
		2588.05	0.10002		2588.05	-0.06646		2588.05	0.28772		2588.05	0.34679		2588.05	1.51843
		2586.12	0.10015		2586.12	-0.06687		2586.12	0.28767		2586.12	0.34671		2586.12	1.51942
		2584.19	0.10025		2584.19	-0.06732		2584.19	0.28775		2584.19	0.34703		2584.19	1.5203
		2582.26	0.1003		2582.26	-0.06778		2582.26	0.28777		2582.26	0.34787		2582.26	1.52026
		2580.34	0.10036		2580.34	-0.06826		2580.34	0.28768		2580.34	0.34874		2580.34	1.52036
		2578.41	0.10045		2578.41	-0.06872		2578.41	0.28755		2578.41	0.34923		2578.41	1.52071
		2576.48	0.10056		2576.48	-0.06912		2576.48	0.28742		2576.48	0.34957		2576.48	1.52115
		2574.55	0.10067		2574.55	-0.06956		2574.55	0.28735		2574.55	0.34992		2574.55	1.52185
		2572.62	0.10077		2572.62	-0.07002		2572.62	0.28735		2572.62	0.35005		2572.62	1.5221
		2570.69	0.10089		2570.69	-0.07042		2570.69	0.28731		2570.69	0.35008		2570.69	1.5221
		2568.76	0.101		2568.76	-0.07083		2568.76	0.28721		2568.76	0.35021		2568.76	1.52227
		2566.84	0.10106		2566.84	-0.07133		2566.84	0.28709		2566.84	0.35037		2566.84	1.52197
		2564.91	0.10107		2564.91	-0.07185		2564.91	0.28704		2564.91	0.35062		2564.91	1.52156
		2562.98	0.1011		2562.98	-0.07234		2562.98	0.28701		2562.98	0.35102		2562.98	1.52196
		2561.05	0.10122		2561.05	-0.07275		2561.05	0.28697		2561.05	0.35122		2561.05	1.52296
		2559.12	0.10134		2559.12	-0.07311		2559.12	0.28691		2559.12	0.3511		2559.12	1.52403
		2557.19	0.10135		2557.19	-0.07356		2557.19	0.28684		2557.19	0.35105		2557.19	1.52488
		2555.27	0.10133		2555.27	-0.07407		2555.27	0.28678		2555.27	0.3512		2555.27	1.52504
		2553.34	0.10141		2553.34	-0.07455		2553.34	0.28677		2553.34	0.35118		2553.34	1.52501
		2551.41	0.10153		2551.41	-0.07499		2551.41	0.28685		2551.41	0.35109		2551.41	1.52583
		2549.48	0.10163		2549.48	-0.07543		2549.48	0.2869		2549.48	0.35123		2549.48	1.52693
		2547.55	0.10172		2547.55	-0.07583		2547.55	0.28684		2547.55	0.35143		2547.55	1.52761
		2545.62	0.10184		2545.62	-0.07613		2545.62	0.28667		2545.62	0.35159		2545.62	1.52834
		2543.69	0.10198		2543.69	-0.07644		2543.69	0.28652		2543.69	0.35172		2543.69	1.52914
		2541.77	0.1021		2541.77	-0.07683		2541.77	0.28643		2541.77	0.3518		2541.77	1.5293
		2539.84	0.10218		2539.84	-0.07728		2539.84	0.2864		2539.84	0.35211		2539.84	1.52895
		2537.91	0.10221		2537.91	-0.0777		2537.91	0.28638		2537.91	0.35268		2537.91	1.52909
		2535.98	0.10228		2535.98	-0.07811		2535.98	0.28628		2535.98	0.35318		2535.98	1.53007
		2534.05	0.10242		2534.05	-0.0786		2534.05	0.28614		2534.05	0.35355		2534.05	1.53117
		2532.12	0.1026		2532.12	-0.07911		2532.12	0.28605		2532.12	0.35393		2532.12	1.53162
		2530.19	0.10274		2530.19	-0.0795		2530.19	0.28602		2530.19	0.35425		2530.19	1.53124
		2528.27	0.10284		2528.27	-0.07975		2528.27	0.28599		2528.27	0.35444		2528.27	1.53043
		2526.34	0.10296		2526.34	-0.08		2526.34	0.28586		2526.34	0.35459		2526.34	1.53002
		2524.41	0.10309		2524.41	-0.08027		2524.41	0.28563		2524.41	0.35478		2524.41	1.5307
		2522.48	0.10325		2522.48	-0.08059		2522.48	0.28539		2522.48	0.35494		2522.48	1.53236
		2520.55	0.1034		2520.55	-0.08097		2520.55	0.28528		2520.55	0.35536		2520.55	1.53436
		2518.62	0.10354		2518.62	-0.0813		2518.62	0.28529		2518.62	0.356		2518.62	1.53605
		2516.7	0.10367		2516.7	-0.08151		2516.7	0.28526		2516.7	0.35635		2516.7	1.5375
		2514.77	0.10382		2514.77	-0.08167		2514.77	0.2851		2514.77	0.3566		2514.77	1.53895
		2512.84	0.10396		2512.84	-0.08188		2512.84	0.28484		2512.84	0.35734		2512.84	1.54008
		2510.91	0.10411		2510.91	-0.08212		2510.91	0.28454		2510.91	0.35847		2510.91	1.54074
		2508.98	0.10431		2508.98	-0.08231		2508.98	0.28432		2508.98	0.3593		2508.98	1.54116
		2507.05	0.10456		2507.05	-0.08244		2507.05	0.28421		2507.05	0.35959		2507.05	1.54237
		2505.12	0.10483		2505.12	-0.08257		2505.12	0.2841		2505.12	0.35994		2505.12	1.54487
		2503.2	0.10505		2503.2	-0.08278		2503.2	0.28395		2503.2	0.36071		2503.2	1.547
		2501.27	0.10528		2501.27	-0.08302		2501.27	0.28382		2501.27	0.36152		2501.27	1.5477
		2499.34	0.10555		2499.34	-0.08321		2499.34	0.28372		2499.34	0.36234		2499.34	1.54797
		2497.41	0.1058		2497.41	-0.08331		2497.41	0.28359		2497.41	0.36333		2497.41	1.54873
		2495.48	0.10603		2495.48	-0.08338		2495.48	0.28339		2495.48	0.36441		2495.48	1.55032
		2493.55	0.10632		2493.55	-0.08345		2493.55	0.28312		2493.55	0.36556		2493.55	1.55309
		2491.62	0.1066		2491.62	-0.08352		2491.62	0.28285		2491.62	0.36673		2491.62	1.55645
		2489.7	0.10681		2489.7	-0.08359		2489.7	0.2826		2489.7	0.36803		2489.7	1.55911
		2487.77	0.10706		2487.77	-0.08367		2487.77	0.28236		2487.77	0.36943		2487.77	1.5613
		2485.84	0.10736		2485.84	-0.08373		2485.84	0.28209		2485.84	0.37059		2485.84	1.56353
		2483.91	0.10773		2483.91	-0.08371		2483.91	0.28178		2483.91	0.37156		2483.91	1.56532
		2481.98	0.10811		2481.98	-0.08366		2481.98	0.2815		2481.98	0.37272		2481.98	1.5669
		2480.05	0.10843		2480.05	-0.08363		2480.05	0.28126		2480.05	0.37407		2480.05	1.56903
		2478.13	0.10871		2478.13	-0.08366		2478.13	0.28099		2478.13	0.37548		2478.13	1.57148
		2476.2	0.10903		2476.2	-0.08367		2476.2	0.28072		2476.2	0.37689		2476.2	1.57371
		2474.27	0.10942		2474.27	-0.08367		2474.27	0.28044		2474.27	0.37825		2474.27	1.57601
		2472.34	0.10981		2472.34	-0.08367		2472.34	0.28013		2472.34	0.37947		2472.34	1.57838
		2470.41	0.1101		2470.41	-0.08362		2470.41	0.27982		2470.41	0.38077		2470.41	1.58079
		2468.48	0.11037		2468.48	-0.08344		2468.48	0.27952		2468.48	0.38244		2468.48	1.58372
		2466.55	0.11071		2466.55	-0.08323		2466.55	0.27922		2466.55	0.38433		2466.55	1.58658
		2464.63	0.11113		2464.63	-0.08307		2464.63	0.27896		2464.63	0.38623		2464.63	1.58887
		2462.7	0.11157		2462.7	-0.08292		2462.7	0.27872		2462.7	0.38806		2462.7	1.59131
		2460.77	0.112		2460.77	-0.08269		2460.77	0.2784		2460.77	0.38939		2460.77	1.59403
		2458.84	0.11242		2458.84	-0.0824		2458.84	0.27803		2458.84	0.3904		2458.84	1.59657
		2456.91	0.1128		2456.91	-0.08215		2456.91	0.27766		2456.91	0.39182		2456.91	1.59944
		2454.98	0.11315		2454.98	-0.08196		2454.98	0.27734		2454.98	0.39373		2454.98	1.6032
		2453.05	0.11354		2453.05	-0.08177		2453.05	0.2771		2453.05	0.39567		2453.05	1.60727
		2451.13	0.11402		2451.13	-0.08151		2451.13	0.27684		2451.13	0.39749		2451.13	1.61059
		2449.2	0.1145		2449.2	-0.08117		2449.2	0.27654		2449.2	0.3994		2449.2	1.61278
		2447.27	0.11497		2447.27	-0.08076		2447.27	0.27622		2447.27	0.4014		2447.27	1.61467
		2445.34	0.11541		2445.34	-0.08031		2445.34	0.27589		2445.34	0.40322		2445.34	1.61704
		2443.41	0.11581		2443.41	-0.07988		2443.41	0.27555		2443.41	0.4047		2443.41	1.61946
		2441.48	0.11621		2441.48	-0.07943		2441.48	0.27523		2441.48	0.4058		2441.48	1.62129
		2439.56	0.11665		2439.56	-0.07896		2439.56	0.27495		2439.56	0.4067		2439.56	1.6226
		2437.63	0.11708		2437.63	-0.07851		2437.63	0.27471		2437.63	0.40766		2437.63	1.62394
		2435.7	0.11747		2435.7	-0.07805		2435.7	0.27446		2435.7	0.4084		2435.7	1.62459
		2433.77	0.11792		2433.77	-0.07758		2433.77	0.27419		2433.77	0.40806		2433.77	1.62208
		2431.84	0.11839		2431.84	-0.07699		2431.84	0.27393		2431.84	0.40517		2431.84	1.6137
		2429.91	0.11884		2429.91	-0.07627		2429.91	0.27369		2429.91	0.39867		2429.91	1.59743
		2427.98	0.11922		2427.98	-0.07554		2427.98	0.27345		2427.98	0.39104		2427.98	1.57803
		2426.06	0.11954		2426.06	-0.07496		2426.06	0.27319		2426.06	0.38878		2426.06	1.57082
		2424.13	0.11989		2424.13	-0.07445		2424.13	0.27294		2424.13	0.39539		2424.13	1.58532
		2422.2	0.12032		2422.2	-0.07384		2422.2	0.27271		2422.2	0.40655		2422.2	1.61102
		2420.27	0.12073		2420.27	-0.0731		2420.27	0.27251		2420.27	0.416		2420.27	1.63188
		2418.34	0.12113		2418.34	-0.07231		2418.34	0.2723		2418.34	0.42168		2418.34	1.64386
		2416.41	0.12162		2416.41	-0.0716		2416.41	0.27207		2416.41	0.42494		2416.41	1.65161
		2414.48	0.12213		2414.48	-0.07097		2414.48	0.27183		2414.48	0.4279		2414.48	1.65872
		2412.56	0.12255		2412.56	-0.07037		2412.56	0.27162		2412.56	0.43125		2412.56	1.66548
		2410.63	0.1229		2410.63	-0.06974		2410.63	0.2714		2410.63	0.43419		2410.63	1.67125
		2408.7	0.12328		2408.7	-0.06905		2408.7	0.27116		2408.7	0.43654		2408.7	1.67574
		2406.77	0.1237		2406.77	-0.06834		2406.77	0.27095		2406.77	0.43881		2406.77	1.67974
		2404.84	0.1241		2404.84	-0.06762		2404.84	0.27076		2404.84	0.44085		2404.84	1.68398
		2402.91	0.12444		2402.91	-0.06687		2402.91	0.27057		2402.91	0.44242		2402.91	1.68817
		2400.99	0.12483		2400.99	-0.0661		2400.99	0.27041		2400.99	0.44389		2400.99	1.69156
		2399.06	0.1253		2399.06	-0.06537		2399.06	0.27029		2399.06	0.44559		2399.06	1.69368
		2397.13	0.12573		2397.13	-0.06474		2397.13	0.27016		2397.13	0.44732		2397.13	1.69571
		2395.2	0.1261		2395.2	-0.06416		2395.2	0.26999		2395.2	0.44893		2395.2	1.6987
		2393.27	0.12643		2393.27	-0.06361		2393.27	0.26979		2393.27	0.45047		2393.27	1.70193
		2391.34	0.12675		2391.34	-0.06329		2391.34	0.26961		2391.34	0.45197		2391.34	1.7044
		2389.41	0.12702		2389.41	-0.0637		2389.41	0.26943		2389.41	0.45343		2389.41	1.70561
		2387.49	0.1271		2387.49	-0.06568		2387.49	0.26913		2387.49	0.45486		2387.49	1.70619
		2385.56	0.12665		2385.56	-0.06999		2385.56	0.26867		2385.56	0.45628		2385.56	1.70622
		2383.63	0.12545		2383.63	-0.07669		2383.63	0.26809		2383.63	0.45799		2383.63	1.70542
		2381.7	0.12347		2381.7	-0.08504		2381.7	0.26748		2381.7	0.4602		2381.7	1.70579
		2379.77	0.1209		2379.77	-0.09415		2379.77	0.26689		2379.77	0.46304		2379.77	1.70947
		2377.84	0.11805		2377.84	-0.10359		2377.84	0.26643		2377.84	0.46689		2377.84	1.71632
		2375.91	0.11518		2375.91	-0.11341		2375.91	0.26612		2375.91	0.47223		2375.91	1.72536
		2373.99	0.11244		2373.99	-0.12343		2373.99	0.266		2373.99	0.47949		2373.99	1.73786
		2372.06	0.10984		2372.06	-0.1329		2372.06	0.26614		2372.06	0.48871		2372.06	1.75737
		2370.13	0.1072		2370.13	-0.14096		2370.13	0.26659		2370.13	0.49978		2370.13	1.78335
		2368.2	0.10448		2368.2	-0.14694		2368.2	0.26731		2368.2	0.51276		2368.2	1.8103
		2366.27	0.10194		2366.27	-0.15082		2366.27	0.26817		2366.27	0.52799		2366.27	1.83989
		2364.34	0.09986		2364.34	-0.15297		2364.34	0.26913		2364.34	0.54585		2364.34	1.87633
		2362.42	0.09854		2362.42	-0.1538		2362.42	0.26996		2362.42	0.5614		2362.42	1.90666
		2360.49	0.09822		2360.49	-0.15373		2360.49	0.26997		2360.49	0.56894		2360.49	1.9201
		2358.56	0.09901		2358.56	-0.1527		2358.56	0.26899		2358.56	0.57109		2358.56	1.91658
		2356.63	0.10102		2356.63	-0.14963		2356.63	0.26768		2356.63	0.56682		2356.63	1.88951
		2354.7	0.10415		2354.7	-0.1431		2354.7	0.26664		2354.7	0.55356		2354.7	1.84745
		2352.77	0.10818		2352.77	-0.13252		2352.77	0.26608		2352.77	0.53707		2352.77	1.80867
		2350.84	0.11261		2350.84	-0.12284		2350.84	0.266		2350.84	0.52279		2350.84	1.78376
		2348.92	0.11578		2348.92	-0.12176		2348.92	0.26604		2348.92	0.51323		2348.92	1.77521
		2346.99	0.11606		2346.99	-0.12872		2346.99	0.26667		2346.99	0.51078		2346.99	1.78099
		2345.06	0.11393		2345.06	-0.13755		2345.06	0.26809		2345.06	0.51853		2345.06	1.80168
		2343.13	0.11217		2343.13	-0.14214		2343.13	0.26875		2343.13	0.53361		2343.13	1.83148
		2341.2	0.11236		2341.2	-0.14201		2341.2	0.26835		2341.2	0.54542		2341.2	1.85377
		2339.27	0.11357		2339.27	-0.14012		2339.27	0.26814		2339.27	0.55168		2339.27	1.86465
		2337.34	0.11498		2337.34	-0.13825		2337.34	0.26832		2337.34	0.5552		2337.34	1.86744
		2335.42	0.11642		2335.42	-0.13644		2335.42	0.26855		2335.42	0.55779		2335.42	1.86607
		2333.49	0.11761		2333.49	-0.13451		2333.49	0.26864		2333.49	0.56065		2333.49	1.86676
		2331.56	0.11852		2331.56	-0.13237		2331.56	0.26872		2331.56	0.56455		2331.56	1.87043
		2329.63	0.11984		2329.63	-0.12975		2329.63	0.26877		2329.63	0.56875		2329.63	1.87472
		2327.7	0.12188		2327.7	-0.12661		2327.7	0.26874		2327.7	0.57065		2327.7	1.87617
		2325.77	0.12403		2325.77	-0.12262		2325.77	0.26864		2325.77	0.57077		2325.77	1.87218
		2323.85	0.12596		2323.85	-0.11729		2323.85	0.26851		2323.85	0.57204		2323.85	1.86884
		2321.92	0.12811		2321.92	-0.11068		2321.92	0.26826		2321.92	0.5753		2321.92	1.87239
		2319.99	0.13098		2319.99	-0.10355		2319.99	0.26799		2319.99	0.57933		2319.99	1.87824
		2318.06	0.13438		2318.06	-0.09672		2318.06	0.26794		2318.06	0.58262		2318.06	1.88163
		2316.13	0.13758		2316.13	-0.09094		2316.13	0.26818		2316.13	0.58525		2316.13	1.88505
		2314.2	0.14008		2314.2	-0.08656		2314.2	0.26854		2314.2	0.5887		2314.2	1.89056
		2312.27	0.1423		2312.27	-0.08277		2312.27	0.26882		2312.27	0.59334		2312.27	1.89782
		2310.35	0.14486		2310.35	-0.07807		2310.35	0.26898		2310.35	0.59842		2310.35	1.906
		2308.42	0.14786		2308.42	-0.07169		2308.42	0.26912		2308.42	0.60364		2308.42	1.91467
		2306.49	0.15099		2306.49	-0.06435		2306.49	0.26931		2306.49	0.60894		2306.49	1.92507
		2304.56	0.15396		2304.56	-0.05786		2304.56	0.26963		2304.56	0.61425		2304.56	1.93708
		2302.63	0.1567		2302.63	-0.05322		2302.63	0.27008		2302.63	0.61986		2302.63	1.94837
		2300.7	0.15922		2300.7	-0.0494		2300.7	0.27055		2300.7	0.62577		2300.7	1.95847
		2298.77	0.16159		2298.77	-0.04535		2298.77	0.271		2298.77	0.63153		2298.77	1.96921
		2296.85	0.164		2296.85	-0.04116		2296.85	0.27151		2296.85	0.63704		2296.85	1.98125
		2294.92	0.16645		2294.92	-0.03674		2294.92	0.27211		2294.92	0.64243		2294.92	1.99312
		2292.99	0.16872		2292.99	-0.03197		2292.99	0.27272		2292.99	0.64758		2292.99	2.0034
		2291.06	0.17072		2291.06	-0.02713		2291.06	0.27323		2291.06	0.65235		2291.06	2.01218
		2289.13	0.17262		2289.13	-0.02227		2289.13	0.27363		2289.13	0.65714		2289.13	2.02031
		2287.2	0.17448		2287.2	-0.01738		2287.2	0.27408		2287.2	0.66228		2287.2	2.02752
		2285.27	0.17616		2285.27	-0.013		2285.27	0.27462		2285.27	0.66711		2285.27	2.03423
		2283.35	0.17754		2283.35	-0.01		2283.35	0.27526		2283.35	0.6709		2283.35	2.04155
		2281.42	0.17863		2281.42	-0.00861		2281.42	0.27599		2281.42	0.67414		2281.42	2.04832
		2279.49	0.17955		2279.49	-0.00802		2279.49	0.27668		2279.49	0.67746		2279.49	2.05339
		2277.56	0.18037		2277.56	-0.00733		2277.56	0.27723		2277.56	0.68046		2277.56	2.0572
		2275.63	0.18102		2275.63	-0.00641		2275.63	0.27774		2275.63	0.68292		2275.63	2.06059
		2273.7	0.18163		2273.7	-0.00536		2273.7	0.27824		2273.7	0.68518		2273.7	2.06386
		2271.78	0.18224		2271.78	-0.00407		2271.78	0.27867		2271.78	0.68704		2271.78	2.06638
		2269.85	0.18276		2269.85	-0.00262		2269.85	0.27895		2269.85	0.68848		2269.85	2.06842
		2267.92	0.18313		2267.92	-0.00126		2267.92	0.27917		2267.92	0.68986		2267.92	2.07026
		2265.99	0.18356		2265.99	-2.5e-05		2265.99	0.2794		2265.99	0.69097		2265.99	2.07052
		2264.06	0.18408		2264.06	0.0013		2264.06	0.27948		2264.06	0.69124		2264.06	2.06819
		2262.13	0.18449		2262.13	0.00279		2262.13	0.27943		2262.13	0.6909		2262.13	2.06527
		2260.2	0.18469		2260.2	0.00428		2260.2	0.27947		2260.2	0.69061		2260.2	2.06441
		2258.28	0.18477		2258.28	0.00562		2258.28	0.27958		2258.28	0.69043		2258.28	2.06536
		2256.35	0.18489		2256.35	0.00675		2256.35	0.27958		2256.35	0.69		2256.35	2.0657
		2254.42	0.18505		2254.42	0.00778		2254.42	0.27948		2254.42	0.68912		2254.42	2.06352
		2252.49	0.18514		2252.49	0.00881		2252.49	0.27938		2252.49	0.68793		2252.49	2.05962
		2250.56	0.18513		2250.56	0.00976		2250.56	0.27929		2250.56	0.68643		2250.56	2.05604
		2248.63	0.18512		2248.63	0.01053		2248.63	0.27909		2248.63	0.68451		2248.63	2.05302
		2246.7	0.18509		2246.7	0.01119		2246.7	0.27888		2246.7	0.6826		2246.7	2.04971
		2244.78	0.1849		2244.78	0.01174		2244.78	0.27874		2244.78	0.68105		2244.78	2.04633
		2242.85	0.1846		2242.85	0.01214		2242.85	0.27857		2242.85	0.67979		2242.85	2.04335
		2240.92	0.18439		2240.92	0.01245		2240.92	0.27835		2240.92	0.67871		2240.92	2.04037
		2238.99	0.18425		2238.99	0.01271		2238.99	0.27817		2238.99	0.67744		2238.99	2.03713
		2237.06	0.18406		2237.06	0.01298		2237.06	0.27805		2237.06	0.6759		2237.06	2.03369
		2235.13	0.18385		2235.13	0.01328		2235.13	0.27794		2235.13	0.67472		2235.13	2.03066
		2233.21	0.18368		2233.21	0.01345		2233.21	0.27782		2233.21	0.67436		2233.21	2.02866
		2231.28	0.18346		2231.28	0.01347		2231.28	0.27769		2231.28	0.67418		2231.28	2.02715
		2229.35	0.18327		2229.35	0.01352		2229.35	0.27757		2229.35	0.67366		2229.35	2.02547
		2227.42	0.18317		2227.42	0.01369		2227.42	0.27749		2227.42	0.67318		2227.42	2.02382
		2225.49	0.18314		2225.49	0.01377		2225.49	0.27743		2225.49	0.6729		2225.49	2.0229
		2223.56	0.18316		2223.56	0.01371		2223.56	0.27743		2223.56	0.6725		2223.56	2.02277
		2221.63	0.18321		2221.63	0.01367		2221.63	0.27748		2221.63	0.67229		2221.63	2.02244
		2219.71	0.1833		2219.71	0.01378		2219.71	0.27755		2219.71	0.67273		2219.71	2.02177
		2217.78	0.18345		2217.78	0.01402		2217.78	0.27762		2217.78	0.67351		2217.78	2.02207
		2215.85	0.18364		2215.85	0.01425		2215.85	0.27771		2215.85	0.67451		2215.85	2.0239
		2213.92	0.18389		2213.92	0.01447		2213.92	0.27783		2213.92	0.67594		2213.92	2.02618
		2211.99	0.18423		2211.99	0.01486		2211.99	0.27798		2211.99	0.67757		2211.99	2.02779
		2210.06	0.18465		2210.06	0.01545		2210.06	0.27822		2210.06	0.67908		2210.06	2.02895
		2208.13	0.18505		2208.13	0.01598		2208.13	0.27854		2208.13	0.68053		2208.13	2.03085
		2206.21	0.18543		2206.21	0.01639		2206.21	0.27887		2206.21	0.68221		2206.21	2.03399
		2204.28	0.18592		2204.28	0.01696		2204.28	0.27916		2204.28	0.68454		2204.28	2.03774
		2202.35	0.18657		2202.35	0.01766		2202.35	0.27944		2202.35	0.68737		2202.35	2.04088
		2200.42	0.18731		2200.42	0.01827		2200.42	0.27976		2200.42	0.69024		2200.42	2.04264
		2198.49	0.18805		2198.49	0.01883		2198.49	0.28018		2198.49	0.69316		2198.49	2.04429
		2196.56	0.18876		2196.56	0.01944		2196.56	0.28066		2196.56	0.69639		2196.56	2.04755
		2194.64	0.18949		2194.64	0.02011		2194.64	0.2812		2194.64	0.69991		2194.64	2.05285
		2192.71	0.19021		2192.71	0.02088		2192.71	0.2818		2192.71	0.70332		2192.71	2.05878
		2190.78	0.19091		2190.78	0.02168		2190.78	0.28241		2190.78	0.70691		2190.78	2.06373
		2188.85	0.19172		2188.85	0.0224		2188.85	0.28304		2188.85	0.71101		2188.85	2.06836
		2186.92	0.19265		2186.92	0.02316		2186.92	0.2837		2186.92	0.71495		2186.92	2.07383
		2184.99	0.19372		2184.99	0.02417		2184.99	0.28432		2184.99	0.71884		2184.99	2.08001
		2183.06	0.19489		2183.06	0.0252		2183.06	0.28494		2183.06	0.72347		2183.06	2.08681
		2181.14	0.19608		2181.14	0.0261		2181.14	0.28582		2181.14	0.72851		2181.14	2.09478
		2179.21	0.19729		2179.21	0.02707		2179.21	0.28687		2179.21	0.73323		2179.21	2.10296
		2177.28	0.1985		2177.28	0.02819		2177.28	0.28783		2177.28	0.73789		2177.28	2.11008
		2175.35	0.19968		2175.35	0.02938		2175.35	0.2887		2175.35	0.743		2175.35	2.11699
		2173.42	0.2009		2173.42	0.03062		2173.42	0.2896		2173.42	0.74831		2173.42	2.12471
		2171.49	0.20228		2171.49	0.03185		2171.49	0.29053		2171.49	0.75378		2171.49	2.1328
		2169.56	0.20374		2169.56	0.03304		2169.56	0.29148		2169.56	0.75978		2169.56	2.14077
		2167.64	0.20518		2167.64	0.03433		2167.64	0.29255		2167.64	0.76603		2167.64	2.14939
		2165.71	0.20656		2165.71	0.0357		2165.71	0.29381		2165.71	0.7722		2165.71	2.15876
		2163.78	0.20797		2163.78	0.03712		2163.78	0.29522		2163.78	0.77886		2163.78	2.16823
		2161.85	0.20957		2161.85	0.03874		2161.85	0.29676		2161.85	0.78603		2161.85	2.17783
		2159.92	0.21135		2159.92	0.04048		2159.92	0.29834		2159.92	0.79292		2159.92	2.18736
		2157.99	0.21321		2157.99	0.04216		2157.99	0.29982		2157.99	0.79952		2157.99	2.19698
		2156.07	0.21509		2156.07	0.04383		2156.07	0.30129		2156.07	0.80611		2156.07	2.20726
		2154.14	0.21694		2154.14	0.04547		2154.14	0.30297		2154.14	0.81294		2154.14	2.218
		2152.21	0.21868		2152.21	0.04702		2152.21	0.30486		2152.21	0.82017		2152.21	2.22887
		2150.28	0.22043		2150.28	0.04865		2150.28	0.30689		2150.28	0.82767		2150.28	2.24022
		2148.35	0.22231		2148.35	0.0505		2148.35	0.30902		2148.35	0.83557		2148.35	2.25229
		2146.42	0.22427		2146.42	0.05246		2146.42	0.31106		2146.42	0.8439		2146.42	2.2644
		2144.49	0.22637		2144.49	0.05444		2144.49	0.31296		2144.49	0.85191		2144.49	2.27645
		2142.57	0.22855		2142.57	0.0563		2142.57	0.31498		2142.57	0.85921		2142.57	2.28889
		2140.64	0.23059		2140.64	0.05801		2140.64	0.31733		2140.64	0.86671		2140.64	2.30183
		2138.71	0.23247		2138.71	0.05973		2138.71	0.31989		2138.71	0.87512		2138.71	2.31549
		2136.78	0.23453		2136.78	0.06165		2136.78	0.3224		2136.78	0.88404		2136.78	2.32983
		2134.85	0.23706		2134.85	0.06379		2134.85	0.32479		2134.85	0.89301		2134.85	2.3439
		2132.92	0.2398		2132.92	0.06593		2132.92	0.32725		2132.92	0.90188		2132.92	2.35661
		2130.99	0.24238		2130.99	0.06795		2130.99	0.32997		2130.99	0.91038		2130.99	2.36843
		2129.07	0.24474		2129.07	0.07		2129.07	0.33287		2129.07	0.91871		2129.07	2.38156
		2127.14	0.24719		2127.14	0.07211		2127.14	0.3359		2127.14	0.92779		2127.14	2.39754
		2125.21	0.24985		2125.21	0.07428		2125.21	0.33916		2125.21	0.93791		2125.21	2.41467
		2123.28	0.25259		2123.28	0.0764		2123.28	0.34255		2123.28	0.94862		2123.28	2.43069
		2121.35	0.25537		2121.35	0.07845		2121.35	0.34603		2121.35	0.95958		2121.35	2.44705
		2119.42	0.25832		2119.42	0.08051		2119.42	0.34968		2119.42	0.97073		2119.42	2.46556
		2117.5	0.26122		2117.5	0.08253		2117.5	0.35362		2117.5	0.98255		2117.5	2.48563
		2115.57	0.26394		2115.57	0.08472		2115.57	0.35783		2115.57	0.99543		2115.57	2.50638
		2113.64	0.2671		2113.64	0.08737		2113.64	0.36224		2113.64	1.00883		2113.64	2.52742
		2111.71	0.27102		2111.71	0.09012		2111.71	0.36682		2111.71	1.02196		2111.71	2.54881
		2109.78	0.27511		2109.78	0.09265		2109.78	0.37175		2109.78	1.03506		2109.78	2.57121
		2107.85	0.27911		2107.85	0.09521		2107.85	0.37722		2107.85	1.04934		2107.85	2.59513
		2105.92	0.28337		2105.92	0.09798		2105.92	0.38302		2105.92	1.06534		2105.92	2.62035
		2104	0.28808		2104	0.10081		2104	0.38911		2104	1.08259		2104	2.64667
		2102.07	0.29297		2102.07	0.10358		2102.07	0.3958		2102.07	1.10031		2102.07	2.67364
		2100.14	0.29789		2100.14	0.10629		2100.14	0.4031		2100.14	1.11816		2100.14	2.70089
		2098.21	0.30297		2098.21	0.109		2098.21	0.41079		2098.21	1.13626		2098.21	2.72931
		2096.28	0.30835		2096.28	0.11176		2096.28	0.41891		2096.28	1.15499		2096.28	2.75955
		2094.35	0.31393		2094.35	0.1145		2094.35	0.42786		2094.35	1.17557		2094.35	2.79297
		2092.42	0.31925		2092.42	0.117		2092.42	0.43796		2092.42	1.1999		2092.42	2.83259
		2090.5	0.32458		2090.5	0.1197		2090.5	0.44894		2090.5	1.22773		2090.5	2.87817
		2088.57	0.33126		2088.57	0.12333		2088.57	0.46021		2088.57	1.25554		2088.57	2.92482
		2086.64	0.33944		2086.64	0.12731		2086.64	0.47194		2086.64	1.28228		2086.64	2.96989
		2084.71	0.34807		2084.71	0.13085		2084.71	0.48501		2084.71	1.31014		2084.71	3.01598
		2082.78	0.35682		2082.78	0.1341		2082.78	0.49969		2082.78	1.33967		2082.78	3.06644
		2080.85	0.36596		2080.85	0.13738		2080.85	0.51587		2080.85	1.37134		2080.85	3.12139
		2078.93	0.37561		2078.93	0.14091		2078.93	0.53316		2078.93	1.40625		2078.93	3.17882
		2077	0.38599		2077	0.14463		2077	0.55129		2077	1.44393		2077	3.23961
		2075.07	0.39726		2075.07	0.14816		2075.07	0.57088		2075.07	1.48381		2075.07	3.3056
		2073.14	0.40935		2073.14	0.15161		2073.14	0.59253		2073.14	1.52609		2073.14	3.37537
		2071.21	0.42216		2071.21	0.15531		2071.21	0.61637		2071.21	1.57026		2071.21	3.4486
		2069.28	0.43493		2069.28	0.15855		2069.28	0.64265		2069.28	1.61635		2069.28	3.52779
		2067.35	0.44624		2067.35	0.16066		2067.35	0.67161		2067.35	1.66701		2067.35	3.6151
		2065.43	0.45782		2065.43	0.16334		2065.43	0.70294		2065.43	1.72278		2065.43	3.70639
		2063.5	0.47407		2063.5	0.16835		2063.5	0.73582		2063.5	1.77876		2063.5	3.79323
		2061.57	0.49415		2061.57	0.174		2061.57	0.7709		2061.57	1.83271		2061.57	3.87969
		2059.64	0.51424		2059.64	0.17881		2059.64	0.80909		2059.64	1.88928		2059.64	3.97635
		2057.71	0.53422		2057.71	0.18343		2057.71	0.84953		2057.71	1.95168		2057.71	4.08253
		2055.78	0.55514		2055.78	0.18811		2055.78	0.89241		2055.78	2.01874		2055.78	4.19374
		2053.85	0.57706		2053.85	0.19283		2053.85	0.93907		2053.85	2.08911		2053.85	4.30996
		2051.93	0.59987		2051.93	0.19806		2051.93	0.98989		2051.93	2.1623		2051.93	4.43223
		2050	0.62389		2050	0.20397		2050	1.04469		2050	2.23892		2050	4.55902
		2048.07	0.64919		2048.07	0.20996		2048.07	1.10305		2048.07	2.31967		2048.07	4.68926
		2046.14	0.67472		2046.14	0.21538		2046.14	1.16471		2046.14	2.40298		2046.14	4.82904
		2044.21	0.69926		2044.21	0.22038		2044.21	1.22971		2044.21	2.48854		2044.21	4.98216
		2042.28	0.72364		2042.28	0.22627		2042.28	1.29864		2042.28	2.57833		2042.28	5.13956
		2040.36	0.75208		2040.36	0.23475		2040.36	1.37112		2040.36	2.6695		2040.36	5.2882
		2038.43	0.7858		2038.43	0.24473		2038.43	1.44527		2038.43	2.75822		2038.43	5.42814
		2036.5	0.8205		2036.5	0.25364		2036.5	1.52129		2036.5	2.84834		2036.5	5.57456
		2034.57	0.85386		2034.57	0.26156		2034.57	1.60073		2034.57	2.94301		2034.57	5.73596
		2032.64	0.887		2032.64	0.27006		2032.64	1.68389		2032.64	3.04008		2032.64	5.90289
		2030.71	0.9208		2030.71	0.27913		2030.71	1.76881		2030.71	3.13804		2030.71	6.06461
		2028.78	0.95419		2028.78	0.28788		2028.78	1.85341		2028.78	3.23615		2028.78	6.22446
		2026.86	0.98592		2026.86	0.29702		2026.86	1.93913		2026.86	3.33245		2026.86	6.38735
		2024.93	1.01665		2024.93	0.30767		2024.93	2.02689		2024.93	3.42533		2024.93	6.55061
		2023	1.04769		2023	0.31932		2023	2.11595		2023	3.51758		2023	6.7126
		2021.07	1.07657		2021.07	0.32933		2021.07	2.20665		2021.07	3.61416		2021.07	6.87424
		2019.14	1.09929		2019.14	0.33659		2019.14	2.29878		2019.14	3.71645		2019.14	7.04366
		2017.21	1.12375		2017.21	0.34709		2017.21	2.38964		2017.21	3.8176		2017.21	7.21222
		2015.28	1.16091		2015.28	0.36383		2015.28	2.473		2015.28	3.9039		2015.28	7.34605
		2013.36	1.20228		2013.36	0.37918		2013.36	2.54559		2013.36	3.97251		2013.36	7.45028
		2011.43	1.23462		2011.43	0.39028		2011.43	2.61183		2011.43	4.03516		2011.43	7.55698
		2009.5	1.25834		2009.5	0.40194		2009.5	2.67988		2009.5	4.10052		2009.5	7.6719
		2007.57	1.28076		2007.57	0.41512		2007.57	2.75299		2007.57	4.16669		2007.57	7.7851
		2005.64	1.30586		2005.64	0.42731		2005.64	2.82378		2005.64	4.22783		2005.64	7.8866
		2003.71	1.33049		2003.71	0.43807		2003.71	2.88736		2003.71	4.28214		2003.71	7.97611
		2001.79	1.35007		2001.79	0.44871		2001.79	2.94512		2001.79	4.33284		2001.79	8.05898
		1999.86	1.36558		1999.86	0.45988		1999.86	2.9961		1999.86	4.38493		1999.86	8.13881
		1997.93	1.38146		1997.93	0.47203		1997.93	3.04181		1997.93	4.43634		1997.93	8.21508
		1996	1.39312		1996	0.48169		1996	3.08313		1996	4.48247		1996	8.28312
		1994.07	1.38918		1994.07	0.48449		1994.07	3.11894		1994.07	4.53146		1994.07	8.35266
		1992.14	1.38122		1992.14	0.48855		1992.14	3.1501		1992.14	4.58083		1992.14	8.4172
		1990.21	1.39225		1990.21	0.50041		1990.21	3.17639		1990.21	4.60617		1990.21	8.44129
		1988.29	1.41507		1988.29	0.51292		1988.29	3.20047		1988.29	4.60906		1988.29	8.43211
		1986.36	1.43569		1986.36	0.52427		1986.36	3.22216		1986.36	4.60913		1986.36	8.41966
		1984.43	1.45158		1984.43	0.53515		1984.43	3.23915		1984.43	4.60911		1984.43	8.41198
		1982.5	1.46028		1982.5	0.54263		1982.5	3.25344		1982.5	4.60734		1982.5	8.41271
		1980.57	1.46393		1980.57	0.54746		1980.57	3.25964		1980.57	4.60601		1980.57	8.41732
		1978.64	1.46527		1978.64	0.55161		1978.64	3.25322		1978.64	4.6086		1978.64	8.4163
		1976.71	1.46533		1976.71	0.55536		1976.71	3.24507		1976.71	4.61273		1976.71	8.40642
		1974.79	1.4654		1974.79	0.55853		1974.79	3.24308		1974.79	4.61187		1974.79	8.38799
		1972.86	1.46409		1972.86	0.56171		1972.86	3.23871		1972.86	4.60715		1972.86	8.3685
		1970.93	1.45535		1970.93	0.5617		1970.93	3.23041		1970.93	4.60768		1970.93	8.36483
		1969	1.43294		1969	0.55591		1969	3.23202		1969	4.62116		1969	8.38704
		1967.07	1.41279		1967.07	0.55476		1967.07	3.23994		1967.07	4.6321		1967.07	8.40514
		1965.14	1.41947		1965.14	0.56441		1965.14	3.23479		1965.14	4.61496		1965.14	8.37529
		1963.22	1.43772		1963.22	0.57261		1963.22	3.21599		1963.22	4.58434		1963.22	8.31752
		1961.29	1.44231		1961.29	0.57446		1961.29	3.19386		1961.29	4.56489		1961.29	8.27027
		1959.36	1.4371		1959.36	0.57587		1959.36	3.17336		1959.36	4.55114		1959.36	8.23314
		1957.43	1.42966		1957.43	0.57631		1957.43	3.15796		1957.43	4.53676		1957.43	8.20273
		1955.5	1.42284		1955.5	0.57435		1955.5	3.15057		1955.5	4.5272		1955.5	8.18278
		1953.57	1.42199		1953.57	0.57298		1953.57	3.14944		1953.57	4.51699		1953.57	8.16695
		1951.64	1.4236		1951.64	0.57323		1951.64	3.14496		1951.64	4.50017		1951.64	8.14762
		1949.72	1.41918		1949.72	0.57209		1949.72	3.12974		1949.72	4.4869		1949.72	8.13218
		1947.79	1.40599		1947.79	0.56638		1947.79	3.11177		1947.79	4.48466		1947.79	8.13634
		1945.86	1.38375		1945.86	0.55486		1945.86	3.10906		1945.86	4.49465		1945.86	8.1635
		1943.93	1.3566		1943.93	0.54214		1943.93	3.12124		1943.93	4.52097		1943.93	8.20253
		1942	1.35064		1942	0.54312		1942	3.12093		1942	4.54145		1942	8.21309
		1940.07	1.38078		1940.07	0.55559		1940.07	3.10441		1940.07	4.52376		1940.07	8.16737
		1938.14	1.4126		1938.14	0.55934		1938.14	3.09984		1938.14	4.49575		1938.14	8.1172
		1936.22	1.42395		1936.22	0.55429		1936.22	3.11175		1936.22	4.49308		1936.22	8.10837
		1934.29	1.42633		1934.29	0.54917		1934.29	3.12654		1934.29	4.50856		1934.29	8.13702
		1932.36	1.43227		1932.36	0.5445		1932.36	3.139		1932.36	4.5277		1932.36	8.18295
		1930.43	1.44443		1930.43	0.53816		1930.43	3.15484		1930.43	4.55343		1930.43	8.23275
		1928.5	1.45921		1928.5	0.52942		1928.5	3.18262		1928.5	4.58969		1928.5	8.29136
		1926.57	1.46552		1926.57	0.51519		1926.57	3.22368		1926.57	4.63733		1926.57	8.37514
		1924.65	1.45229		1924.65	0.49301		1924.65	3.27471		1924.65	4.70935		1924.65	8.50596
		1922.72	1.44229		1922.72	0.47494		1922.72	3.33155		1922.72	4.7994		1922.72	8.66505
		1920.79	1.4628		1920.79	0.46647		1920.79	3.39572		1920.79	4.87079		1920.79	8.79455
		1918.86	1.49544		1918.86	0.45894		1918.86	3.47109		1918.86	4.93988		1918.86	8.91161
		1916.93	1.53922		1916.93	0.45888		1916.93	3.54358		1916.93	5.02664		1916.93	9.03281
		1915	1.60268		1915	0.46376		1915	3.60976		1915	5.09801		1915	9.14111
		1913.07	1.65443		1913.07	0.45678		1913.07	3.70014		1913.07	5.17211		1913.07	9.29746
		1911.15	1.67896		1911.15	0.44034		1911.15	3.83063		1911.15	5.29303		1911.15	9.54685
		1909.22	1.70596		1909.22	0.42905		1909.22	3.97797		1909.22	5.44567		1909.22	9.83031
		1907.29	1.76881		1907.29	0.42988		1907.29	4.11298		1907.29	5.58637		1907.29	10.0653
		1905.36	1.85397		1905.36	0.43562		1905.36	4.24113		1905.36	5.71595		1905.36	10.2756
		1903.43	1.93235		1903.43	0.4389		1903.43	4.3784		1903.43	5.8587		1903.43	10.5228
		1901.5	2.00213		1901.5	0.44037		1901.5	4.52246		1901.5	6.01875		1901.5	10.7951
		1899.57	2.06845		1899.57	0.44168		1899.57	4.67634		1899.57	6.19212		1899.57	11.0849
		1897.65	2.12296		1897.65	0.44163		1897.65	4.86148		1897.65	6.37942		1897.65	11.4352
		1895.72	2.17428		1895.72	0.44335		1895.72	5.07785		1895.72	6.58639		1895.72	11.852
		1893.79	2.24747		1893.79	0.45145		1893.79	5.29211		1893.79	6.79498		1893.79	12.2586
		1891.86	2.31948		1891.86	0.45797		1891.86	5.50431		1891.86	6.99409		1891.86	12.6326
		1889.93	2.37772		1889.93	0.46647		1889.93	5.73035		1889.93	7.21838		1889.93	13.0441
		1888	2.46871		1888	0.49087		1888	5.93073		1888	7.43121		1888	13.4253
		1886.08	2.5791		1886.08	0.51754		1886.08	6.09382		1886.08	7.58273		1886.08	13.7008
		1884.15	2.66818		1884.15	0.53839		1884.15	6.26038		1884.15	7.72483		1884.15	13.9575
		1882.22	2.74427		1882.22	0.56112		1882.22	6.43481		1882.22	7.87622		1882.22	14.2244
		1880.29	2.81114		1880.29	0.58368		1880.29	6.5987		1880.29	8.02003		1880.29	14.4769
		1878.36	2.87228		1878.36	0.6063		1878.36	6.7387		1878.36	8.15527		1878.36	14.7184
		1876.43	2.9354		1876.43	0.63129		1876.43	6.85891		1876.43	8.27374		1876.43	14.9491
		1874.5	2.9814		1874.5	0.65226		1874.5	6.98099		1874.5	8.37781		1874.5	15.1521
		1872.58	2.9612		1872.58	0.65629		1872.58	7.11871		1872.58	8.49186		1872.58	15.3583
		1870.65	2.8387		1870.65	0.64395		1870.65	7.27175		1870.65	8.65941		1870.65	15.6578
		1868.72	2.70645		1868.72	0.65343		1868.72	7.38007		1868.72	8.86879		1868.72	15.9818
		1866.79	2.74381		1866.79	0.71458		1866.79	7.34815		1866.79	8.91639		1866.79	15.9942
		1864.86	2.87949		1864.86	0.78219		1864.86	7.23898		1864.86	8.75816		1864.86	15.7235
		1862.93	2.94597		1862.93	0.82278		1862.93	7.15474		1862.93	8.59393		1862.93	15.4676
		1861	2.93494		1861	0.8457		1861	7.10772		1861	8.48582		1861	15.2709
		1859.08	2.90663		1859.08	0.86483		1859.08	7.0729		1859.08	8.38924		1859.08	15.0704
		1857.15	2.88509		1857.15	0.88468		1857.15	6.99546		1857.15	8.274		1857.15	14.8423
		1855.22	2.85656		1855.22	0.89899		1855.22	6.85187		1855.22	8.13882		1855.22	14.5872
		1853.29	2.8094		1853.29	0.90366		1853.29	6.67734		1853.29	7.99514		1853.29	14.3119
		1851.36	2.7323		1851.36	0.89666		1851.36	6.51177		1851.36	7.86269		1851.36	14.0459
		1849.43	2.61252		1849.43	0.87347		1849.43	6.37187		1849.43	7.76618		1849.43	13.8419
		1847.51	2.46375		1847.51	0.83294		1847.51	6.26476		1847.51	7.70538		1847.51	13.7145
		1845.58	2.31855		1845.58	0.79045		1845.58	6.18455		1845.58	7.65085		1845.58	13.6116
		1843.65	2.24739		1843.65	0.78834		1843.65	6.05195		1843.65	7.52813		1843.65	13.3542
		1841.72	2.28382		1841.72	0.81571		1841.72	5.84562		1841.72	7.31155		1841.72	12.9114
		1839.79	2.31269		1839.79	0.81305		1839.79	5.65815		1839.79	7.11334		1839.79	12.5373
		1837.86	2.27951		1837.86	0.78578		1837.86	5.50105		1837.86	6.97744		1837.86	12.2858
		1835.93	2.23424		1835.93	0.76444		1835.93	5.36177		1835.93	6.86343		1835.93	12.0723
		1834.01	2.19225		1834.01	0.74217		1834.01	5.27001		1834.01	6.7612		1834.01	11.8973
		1832.08	2.10858		1832.08	0.6972		1832.08	5.2427		1832.08	6.72182		1832.08	11.8494
		1830.15	2.00256		1830.15	0.65379		1830.15	5.21391		1830.15	6.73743		1830.15	11.8936
		1828.22	1.96594		1828.22	0.6469		1828.22	5.11245		1828.22	6.70088		1828.22	11.8362
		1826.29	1.97855		1826.29	0.65057		1826.29	4.99233		1826.29	6.61164		1826.29	11.6809
		1824.36	1.98721		1824.36	0.65543		1824.36	4.8945		1824.36	6.53749		1824.36	11.5143
		1822.43	2.0129		1822.43	0.66808		1822.43	4.8167		1822.43	6.45993		1822.43	11.3261
		1820.51	2.03897		1820.51	0.67006		1820.51	4.76415		1820.51	6.3804		1820.51	11.1778
		1818.58	2.0368		1818.58	0.6623		1818.58	4.72446		1818.58	6.33497		1818.58	11.1127
		1816.65	2.02218		1816.65	0.65665		1816.65	4.68838		1816.65	6.31866		1816.65	11.0906
		1814.72	2.00312		1814.72	0.64559		1814.72	4.66876		1814.72	6.31459		1814.72	11.093
		1812.79	1.95938		1812.79	0.62168		1812.79	4.66963		1812.79	6.33022		1812.79	11.1513
		1810.86	1.91233		1810.86	0.6055		1810.86	4.66453		1810.86	6.35473		1810.86	11.22
		1808.93	1.91246		1808.93	0.61393		1808.93	4.63203		1808.93	6.35224		1808.93	11.1877
		1807.01	1.94241		1807.01	0.62546		1807.01	4.59056		1807.01	6.32085		1807.01	11.085
		1805.08	1.94727		1805.08	0.61777		1805.08	4.57471		1805.08	6.29773		1805.08	11.0325
		1803.15	1.90271		1803.15	0.5925		1803.15	4.5948		1803.15	6.31621		1803.15	11.082
		1801.22	1.84173		1801.22	0.5717		1801.22	4.61691		1801.22	6.36813		1801.22	11.1838
		1799.29	1.82203		1799.29	0.5725		1799.29	4.60351		1799.29	6.40014		1799.29	11.2212
		1797.36	1.82715		1797.36	0.57581		1797.36	4.57778		1797.36	6.39713		1797.36	11.199
		1795.44	1.80465		1795.44	0.55842		1795.44	4.57875		1795.44	6.4009		1795.44	11.2244
		1793.51	1.74814		1793.51	0.53198		1793.51	4.59715		1793.51	6.448		1793.51	11.3314
		1791.58	1.72999		1791.58	0.54227		1791.58	4.57727		1791.58	6.49091		1791.58	11.3801
		1789.65	1.80889		1789.65	0.5847		1789.65	4.50517		1789.65	6.41504		1789.65	11.2126
		1787.72	1.88509		1787.72	0.60048		1787.72	4.4521		1787.72	6.30152		1787.72	11.0222
		1785.79	1.89487		1785.79	0.59108		1785.79	4.43839		1785.79	6.25324		1785.79	10.9515
		1783.86	1.867		1783.86	0.5798		1783.86	4.43812		1783.86	6.25799		1783.86	10.9612
		1781.94	1.8319		1781.94	0.57003		1781.94	4.4368		1781.94	6.27422		1781.94	10.9924
		1780.01	1.81105		1780.01	0.56841		1780.01	4.41459		1780.01	6.27771		1780.01	11.0038
		1778.08	1.81557		1778.08	0.57037		1778.08	4.37467		1778.08	6.25675		1778.08	10.9739
		1776.15	1.79318		1776.15	0.54979		1776.15	4.37446		1776.15	6.25944		1776.15	10.9875
		1774.22	1.70501		1774.22	0.50738		1774.22	4.43256		1774.22	6.34156		1774.22	11.1337
		1772.29	1.61208		1772.29	0.48617		1772.29	4.47009		1772.29	6.45154		1772.29	11.3096
		1770.36	1.62735		1770.36	0.51288		1770.36	4.40628		1770.36	6.41339		1770.36	11.2252
		1768.44	1.71389		1768.44	0.54758		1768.44	4.31564		1768.44	6.27345		1768.44	10.9747
		1766.51	1.78531		1766.51	0.56803		1766.51	4.26407		1766.51	6.16729		1766.51	10.7817
		1764.58	1.80031		1764.58	0.56246		1764.58	4.25509		1764.58	6.12364		1764.58	10.7162
		1762.65	1.75725		1762.65	0.54148		1762.65	4.26042		1762.65	6.14501		1762.65	10.7642
		1760.72	1.72011		1760.72	0.54014		1760.72	4.24356		1760.72	6.18079		1760.72	10.8009
		1758.79	1.71798		1758.79	0.54683		1758.79	4.2196		1758.79	6.17216		1758.79	10.7671
		1756.87	1.72336		1756.87	0.54862		1756.87	4.18884		1756.87	6.14744		1756.87	10.7207
		1754.94	1.73082		1754.94	0.54741		1754.94	4.15526		1754.94	6.12385		1754.94	10.6723
		1753.01	1.69412		1753.01	0.51875		1753.01	4.17244		1753.01	6.13585		1753.01	10.71
		1751.08	1.58302		1751.08	0.47156		1751.08	4.23072		1751.08	6.24099		1751.08	10.9265
		1749.15	1.48388		1749.15	0.45344		1749.15	4.24545		1749.15	6.36874		1749.15	11.1416
		1747.22	1.48847		1747.22	0.46977		1747.22	4.19276		1747.22	6.36026		1747.22	11.0911
		1745.29	1.53642		1745.29	0.48332		1745.29	4.13504		1745.29	6.27967		1745.29	10.9415
		1743.37	1.5688		1743.37	0.48174		1743.37	4.10828		1743.37	6.21959		1743.37	10.8479
		1741.44	1.58264		1741.44	0.47545		1741.44	4.10563		1741.44	6.18633		1741.44	10.8115
		1739.51	1.59338		1739.51	0.47768		1739.51	4.09859		1739.51	6.17142		1739.51	10.7951
		1737.58	1.59753		1737.58	0.46993		1737.58	4.10488		1737.58	6.17053		1737.58	10.7929
		1735.65	1.55324		1735.65	0.43217		1735.65	4.15922		1735.65	6.23406		1735.65	10.9068
		1733.72	1.48781		1733.72	0.41114		1733.72	4.2104		1733.72	6.4005		1733.72	11.131
		1731.79	1.53205		1731.79	0.4444		1731.79	4.1949		1731.79	6.45113		1731.79	11.1246
		1729.87	1.64975		1729.87	0.47503		1729.87	4.17814		1729.87	6.34689		1729.87	10.9402
		1727.94	1.76585		1727.94	0.49108		1727.94	4.18695		1727.94	6.25516		1727.94	10.8035
		1726.01	1.83709		1726.01	0.49128		1726.01	4.22178		1726.01	6.23541		1726.01	10.7897
		1724.08	1.85277		1724.08	0.4798		1724.08	4.28634		1724.08	6.30211		1724.08	10.9086
		1722.15	1.84316		1722.15	0.46279		1722.15	4.38046		1722.15	6.41754		1722.15	11.0924
		1720.22	1.79017		1720.22	0.42225		1720.22	4.53258		1720.22	6.56811		1720.22	11.3693
		1718.3	1.65649		1718.3	0.36375		1718.3	4.75574		1718.3	6.85385		1718.3	11.9335
		1716.37	1.57438		1716.37	0.35318		1716.37	4.92658		1716.37	7.22582		1716.37	12.5983
		1714.44	1.71621		1714.44	0.40508		1714.44	4.93882		1714.44	7.32013		1714.44	12.6553
		1712.51	1.91322		1712.51	0.44618		1712.51	4.94368		1712.51	7.26671		1712.51	12.4798
		1710.58	2.03378		1710.58	0.45608		1710.58	5.0344		1710.58	7.28868		1710.58	12.4932
		1708.65	2.05448		1708.65	0.44086		1708.65	5.20805		1708.65	7.43115		1708.65	12.7427
		1706.72	2.00734		1706.72	0.41893		1706.72	5.42988		1706.72	7.69835		1706.72	13.216
		1704.8	1.98146		1704.8	0.41239		1704.8	5.64356		1704.8	7.98868		1704.8	13.7536
		1702.87	1.99776		1702.87	0.40345		1702.87	5.83179		1702.87	8.15121		1702.87	14.1278
		1700.94	1.9805		1700.94	0.38064		1700.94	6.05401		1700.94	8.36831		1700.94	14.6011
		1699.01	1.94623		1699.01	0.37521		1699.01	6.29001		1699.01	8.80955		1699.01	15.3459
		1697.08	2.0175		1697.08	0.40091		1697.08	6.45339		1697.08	9.1033		1697.08	15.7688
		1695.15	2.25761		1695.15	0.46846		1695.15	6.55913		1695.15	9.11435		1695.15	15.7031
		1693.22	2.51733		1693.22	0.52928		1693.22	6.63269		1693.22	9.05367		1693.22	15.5206
		1691.3	2.61624		1691.3	0.52974		1691.3	6.74819		1691.3	9.09285		1691.3	15.5808
		1689.37	2.60136		1689.37	0.50365		1689.37	6.93714		1689.37	9.28009		1689.37	15.94
		1687.44	2.55068		1687.44	0.46923		1687.44	7.16752		1687.44	9.52337		1687.44	16.3981
		1685.51	2.45262		1685.51	0.42551		1685.51	7.45391		1685.51	9.84545		1685.51	17.0277
		1683.58	2.4248		1683.58	0.43632		1683.58	7.76976		1683.58	10.3392		1683.58	17.967
		1681.65	2.64633		1681.65	0.50252		1681.65	7.93134		1681.65	10.5107		1681.65	18.2051
		1679.73	2.89647		1679.73	0.53117		1679.73	8.02847		1679.73	10.4204		1679.73	17.9712
		1677.8	3.04606		1677.8	0.52513		1677.8	8.18594		1677.8	10.4004		1677.8	17.938
		1675.87	3.09657		1675.87	0.51243		1675.87	8.43994		1675.87	10.5701		1675.87	18.2877
		1673.94	3.12284		1673.94	0.5163		1673.94	8.75486		1673.94	10.882		1673.94	18.8593
		1672.01	3.12539		1672.01	0.5109		1672.01	9.04863		1672.01	11.1664		1672.01	19.359
		1670.08	3.13295		1670.08	0.50234		1670.08	9.32338		1670.08	11.4863		1670.08	19.9233
		1668.15	3.36864		1668.15	0.54536		1668.15	9.52436		1668.15	11.726		1668.15	20.3168
		1666.23	3.67362		1666.23	0.58064		1666.23	9.67354		1666.23	11.73		1666.23	20.3358
		1664.3	3.77697		1664.3	0.56701		1664.3	9.89523		1664.3	11.808		1664.3	20.5278
		1662.37	3.81111		1662.37	0.56438		1662.37	10.1317		1662.37	12.1044		1662.37	21.0794
		1660.44	3.98732		1660.44	0.60036		1660.44	10.2801		1660.44	12.3584		1660.44	21.5267
		1658.51	4.14469		1658.51	0.60966		1658.51	10.4599		1658.51	12.4754		1658.51	21.7579
		1656.58	4.07214		1656.58	0.55704		1656.58	10.7629		1656.58	12.6375		1656.58	22.1125
		1654.65	3.76827		1654.65	0.47853		1654.65	11.1956		1654.65	13.0214		1654.65	22.9065
		1652.73	3.62839		1652.73	0.5027		1652.73	11.7094		1652.73	13.8087		1652.73	24.3218
		1650.8	3.89569		1650.8	0.58209		1650.8	11.9602		1650.8	14.1618		1650.8	24.843
		1648.87	3.91422		1648.87	0.54684		1648.87	12.0757		1648.87	14.1804		1648.87	24.9587
		1646.94	3.86807		1646.94	0.5255		1646.94	12.2439		1646.94	14.3671		1646.94	25.3455
		1645.01	4.25152		1645.01	0.61023		1645.01	12.4047		1645.01	14.3871		1645.01	25.1669
		1643.08	4.68717		1643.08	0.67194		1643.08	12.5114		1643.08	14.147		1643.08	24.6521
		1641.16	4.82851		1641.16	0.66346		1641.16	12.6277		1641.16	14.0212		1641.16	24.5543
		1639.23	4.69881		1639.23	0.61165		1639.23	12.8199		1639.23	14.0871		1639.23	24.9617
		1637.3	4.39515		1637.3	0.54718		1637.3	13.0563		1637.3	14.327		1637.3	25.8116
		1635.37	4.35137		1635.37	0.56279		1635.37	13.107		1635.37	14.6733		1635.37	26.464
		1633.44	4.81151		1633.44	0.65196		1633.44	12.9924		1633.44	14.7081		1633.44	26.0278
		1631.51	5.13271		1631.51	0.674		1631.51	13.0085		1631.51	14.5313		1631.51	25.5564
		1629.58	5.15894		1629.58	0.65007		1629.58	13.0714		1629.58	14.4723		1629.58	25.5462
		1627.66	5.06314		1627.66	0.63773		1627.66	13.0606		1627.66	14.6123		1627.66	25.7466
		1625.73	4.94655		1625.73	0.63358		1625.73	13.0412		1625.73	14.8271		1625.73	25.883
		1623.8	4.83974		1623.8	0.63503		1623.8	13.0949		1623.8	14.9855		1623.8	26.085
		1621.87	4.89146		1621.87	0.673		1621.87	13.1097		1621.87	14.933		1621.87	26.1893
		1619.94	4.97469		1619.94	0.69227		1619.94	13.03		1619.94	14.719		1619.94	26.036
		1618.01	4.85689		1618.01	0.67091		1618.01	12.9846		1618.01	14.6429		1618.01	25.9955
		1616.08	4.78052		1616.08	0.69679		1616.08	12.9812		1616.08	14.7377		1616.08	25.9764
		1614.16	4.97146		1614.16	0.7615		1614.16	12.9015		1614.16	14.655		1614.16	25.5727
		1612.23	5.07329		1612.23	0.77886		1612.23	12.7562		1612.23	14.4664		1612.23	25.1583
		1610.3	4.98447		1610.3	0.77099		1610.3	12.6091		1610.3	14.4051		1610.3	24.9893
		1608.37	4.89018		1608.37	0.77857		1608.37	12.4579		1608.37	14.4251		1608.37	24.9338
		1606.44	4.9002		1606.44	0.80061		1606.44	12.2645		1606.44	14.3722		1606.44	24.7752
		1604.51	4.91416		1604.51	0.81125		1604.51	12.0888		1604.51	14.2769		1604.51	24.5395
		1602.59	4.87336		1602.59	0.81009		1602.59	12.0103		1602.59	14.2022		1602.59	24.3367
		1600.66	4.8464		1600.66	0.81195		1600.66	11.9804		1600.66	14.1038		1600.66	24.1335
		1598.73	4.8338		1598.73	0.81363		1598.73	11.9041		1598.73	13.989		1598.73	23.9323
		1596.8	4.7692		1596.8	0.80945		1596.8	11.7725		1596.8	13.9463		1596.8	23.8324
		1594.87	4.67934		1594.87	0.81038		1594.87	11.6527		1594.87	13.9716		1594.87	23.8048
		1592.94	4.63875		1592.94	0.82062		1592.94	11.6198		1592.94	13.9665		1592.94	23.7372
		1591.01	4.64568		1591.01	0.82756		1591.01	11.6381		1591.01	13.9122		1591.01	23.614
		1589.09	4.67338		1589.09	0.82805		1589.09	11.561		1589.09	13.8564		1589.09	23.4972
		1587.16	4.69567		1587.16	0.82454		1587.16	11.3891		1587.16	13.8191		1587.16	23.4321
		1585.23	4.68365		1585.23	0.8162		1585.23	11.2859		1585.23	13.8165		1585.23	23.4117
		1583.3	4.65186		1583.3	0.80778		1583.3	11.2963		1583.3	13.8456		1583.3	23.4385
		1581.37	4.59678		1581.37	0.79263		1581.37	11.3389		1581.37	13.8913		1581.37	23.5372
		1579.44	4.44523		1579.44	0.74544		1579.44	11.3795		1579.44	14.0006		1579.44	23.7619
		1577.51	4.18254		1577.51	0.68183		1577.51	11.4317		1577.51	14.2684		1577.51	24.2607
		1575.59	4.07883		1575.59	0.68718		1575.59	11.4416		1575.59	14.6061		1575.59	24.8423
		1573.66	4.25033		1573.66	0.72974		1573.66	11.4022		1573.66	14.6561		1573.66	24.8316
		1571.73	4.29614		1571.73	0.70258		1571.73	11.4664		1571.73	14.6442		1571.73	24.7324
		1569.8	4.20967		1569.8	0.66238		1569.8	11.6517		1569.8	14.8595		1569.8	25.0839
		1567.87	4.27994		1567.87	0.68012		1567.87	11.7812		1567.87	15.1131		1567.87	25.5045
		1565.94	4.43438		1565.94	0.70264		1565.94	11.7989		1565.94	15.2073		1565.94	25.6206
		1564.02	4.47534		1564.02	0.68756		1564.02	11.8394		1564.02	15.3074		1564.02	25.7592
		1562.09	4.34695		1562.09	0.62523		1562.09	11.9775		1562.09	15.4628		1562.09	26.0872
		1560.16	3.96594		1560.16	0.52495		1560.16	12.2636		1560.16	15.8726		1560.16	27.0711
		1558.23	3.66771		1558.23	0.513		1558.23	12.7471		1558.23	16.9089		1558.23	29.2031
		1556.3	4.03475		1556.3	0.59774		1556.3	13.0793		1556.3	17.3076		1556.3	29.6649
		1554.37	4.43803		1554.37	0.62739		1554.37	13.1763		1554.37	17.1436		1554.37	29.2138
		1552.44	4.7009		1552.44	0.64089		1552.44	13.2838		1552.44	17.1246		1552.44	29.1758
		1550.52	4.86088		1550.52	0.64963		1550.52	13.5391		1550.52	17.3597		1550.52	29.5295
		1548.59	5.00049		1548.59	0.65304		1548.59	13.8947		1548.59	17.7282		1548.59	30.0284
		1546.66	4.99263		1546.66	0.62651		1546.66	14.2577		1546.66	18.1248		1546.66	30.6668
		1544.73	4.65752		1544.73	0.54927		1544.73	14.6381		1544.73	18.7939		1544.73	31.9455
		1542.8	4.16056		1542.8	0.45958		1542.8	14.9727		1542.8	19.9365		1542.8	34.1673
		1540.87	3.97668		1540.87	0.44139		1540.87	15.2649		1540.87	21.2427		1540.87	36.5922
		1538.94	4.70023		1538.94	0.57197		1538.94	15.7582		1538.94	21.7419		1538.94	37.0123
		1537.02	5.48785		1537.02	0.65857		1537.02	16.2204		1537.02	21.3867		1537.02	36.2556
		1535.09	5.70826		1535.09	0.64014		1535.09	16.5464		1535.09	21.2934		1535.09	36.4681
		1533.16	5.84559		1533.16	0.6467		1533.16	16.9816		1533.16	21.8347		1533.16	37.6066
		1531.23	6.25262		1531.23	0.70557		1531.23	17.5774		1531.23	22.4761		1531.23	38.4078
		1529.3	6.48881		1529.3	0.71064		1529.3	18.0528		1529.3	22.8553		1529.3	38.9252
		1527.37	6.36546		1527.37	0.66378		1527.37	18.3473		1527.37	23.5104		1527.37	40.2246
		1525.45	6.14573		1525.45	0.61832		1525.45	18.6801		1525.45	24.4762		1525.45	42.0486
		1523.52	5.92228		1523.52	0.58259		1523.52	19.2162		1523.52	25.3659		1523.52	43.575
		1521.59	5.85229		1521.59	0.5848		1521.59	20.0369		1521.59	26.3629		1521.59	45.297
		1519.66	6.22746		1519.66	0.62464		1519.66	20.9377		1519.66	27.0293		1519.66	46.8362
		1517.73	6.69314		1517.73	0.64552		1517.73	21.4687		1517.73	27.2903		1517.73	47.7681
		1515.8	7.24358		1515.8	0.68972		1515.8	21.8004		1515.8	27.8157		1515.8	48.6164
		1513.87	7.82234		1513.87	0.74052		1513.87	22.2672		1513.87	28.3421		1513.87	49.2468
		1511.95	7.90085		1511.95	0.72191		1511.95	22.8041		1511.95	28.7575		1511.95	49.9991
		1510.02	7.35584		1510.02	0.63335		1510.02	23.0662		1510.02	29.3603		1510.02	51.2528
		1508.09	6.63851		1508.09	0.5469		1508.09	23.0459		1508.09	30.332		1508.09	53.3336
		1506.16	7.3293		1506.16	0.64158		1506.16	24.0235		1506.16	31.7345		1506.16	56.2589
		1504.23	9.13011		1504.23	0.81349		1504.23	25.9636		1504.23	32.3521		1504.23	56.8928
		1502.3	9.94276		1502.3	0.83005		1502.3	26.9599		1502.3	32.468		1502.3	56.5203
		1500.37	10.0151		1500.37	0.77169		1500.37	27.3548		1500.37	32.861		1500.37	57.1236
		1498.45	9.8669		1498.45	0.7179		1498.45	27.752		1498.45	33.72		1498.45	59.0436
		1496.52	10.2384		1496.52	0.73996		1496.52	28.2012		1496.52	34.6826		1496.52	61.0476
		1494.59	11.1049		1494.59	0.81069		1494.59	28.8688		1494.59	35.2116		1494.59	61.8463
		1492.66	11.3312		1492.66	0.80578		1492.66	29.8651		1492.66	35.6957		1492.66	62.4161
		1490.73	10.7463		1490.73	0.73609		1490.73	31.0323		1490.73	36.9914		1490.73	64.2542
		1488.8	10.4227		1488.8	0.73261		1488.8	31.9916		1488.8	39.0042		1488.8	67.6253
		1486.88	11.3421		1486.88	0.82218		1486.88	32.2212		1486.88	39.808		1486.88	69.96
		1484.95	12.5768		1484.95	0.87848		1484.95	32.0962		1484.95	39.5498		1484.95	70.6687
		1483.02	13.228		1483.02	0.87185		1483.02	32.4043		1483.02	39.5548		1483.02	71.3649
		1481.09	13.5121		1481.09	0.84273		1481.09	33.2803		1481.09	40.231		1481.09	72.5584
		1479.16	13.8448		1479.16	0.80889		1479.16	34.3192		1479.16	41.1668		1479.16	73.6731
		1477.23	13.8343		1477.23	0.75488		1477.23	35.5292		1477.23	42.05		1477.23	75.2061
		1475.3	13.0912		1475.3	0.6859		1475.3	36.7209		1475.3	43.3495		1475.3	78.5502
		1473.38	12.4936		1473.38	0.65972		1473.38	37.0627		1473.38	45.7201		1473.38	83.8391
		1471.45	13.5994		1471.45	0.73752		1471.45	37.2531		1471.45	48.1521		1471.45	88.058
		1469.52	15.3464		1469.52	0.81441		1469.52	37.7963		1469.52	48.4352		1469.52	88.4573
		1467.59	15.9536		1467.59	0.80249		1467.59	37.7066		1467.59	47.8519		1467.59	87.881
		1465.66	15.9171		1465.66	0.78797		1465.66	37.4855		1465.66	48.6225		1465.66	89.5771
		1463.73	16.4871		1463.73	0.82906		1463.73	38.1749		1463.73	51.1622		1463.73	94.0158
		1461.8	17.0317		1461.8	0.79669		1461.8	38.9401		1461.8	52.8411		1461.8	96.9594
		1459.88	16.3535		1459.88	0.66118		1459.88	38.9232		1459.88	53.1845		1459.88	97.2421
		1457.95	15.3179		1457.95	0.57327		1457.95	39.3023		1457.95	54.3216		1457.95	97.9427
		1456.02	16.5878		1456.02	0.67134		1456.02	42.2814		1456.02	57.3076		1456.02	103.186
		1454.09	18.88		1454.09	0.7673		1454.09	45.6207		1454.09	58.8272		1454.09	109.244
		1452.16	19.8743		1452.16	0.75501		1452.16	47.698		1452.16	59.2045		1452.16	113.224
		1450.23	20.1709		1450.23	0.73801		1450.23	49.7908		1450.23	60.2768		1450.23	116.918
		1448.31	20.3607		1448.31	0.75496		1448.31	50.0106		1448.31	62.4818		1448.31	121.292
		1446.38	21.1377		1446.38	0.80062		1446.38	48.5125		1446.38	64.8463		1446.38	125.686
		1444.45	22.4364		1444.45	0.82654		1444.45	48.977		1444.45	66.5652		1444.45	128.55
		1442.52	23.4417		1442.52	0.79223		1442.52	51.2647		1442.52	68.4907		1442.52	131.106
		1440.59	23.6151		1440.59	0.71478		1440.59	52.8579		1440.59	70.5492		1440.59	134.453
		1438.66	22.8179		1438.66	0.6408		1438.66	52.6349		1438.66	71.6958		1438.66	136.747
		1436.73	22.2065		1436.73	0.63275		1436.73	53.1564		1436.73	73.5385		1436.73	141.346
		1434.81	23.332		1434.81	0.68935		1434.81	56.2928		1434.81	77.5197		1434.81	150.564
		1432.88	24.5695		1432.88	0.6984		1432.88	58.4501		1432.88	80.1526		1432.88	155.421
		1430.95	24.9216		1430.95	0.65793		1430.95	58.4676		1430.95	81.396		1430.95	158.497
		1429.02	25.7061		1429.02	0.62327		1429.02	58.4158		1429.02	84.5531		1429.02	165.863
		1427.09	26.761		1427.09	0.59624		1427.09	59.7902		1427.09	89.3074		1427.09	172.306
		1425.16	27.0488		1425.16	0.56583		1425.16	62.2371		1425.16	93.9882		1425.16	175.18
		1423.23	27.4256		1423.23	0.54815		1423.23	64.2099		1423.23	98.8141		1423.23	179.893
		1421.31	27.7701		1421.31	0.52887		1421.31	64.3068		1421.31	102.147		1421.31	188.286
		1419.38	27.2723		1419.38	0.49745		1419.38	62.5696		1419.38	105.279		1419.38	201.684
		1417.45	28.6964		1417.45	0.5053		1417.45	61.9034		1417.45	110.687		1417.45	217.273
		1415.52	32.4859		1415.52	0.51889		1415.52	63.618		1415.52	114.277		1415.52	221.541
		1413.59	34.7181		1413.59	0.48749		1413.59	65.4714		1413.59	115.794		1413.59	218.729
		1411.66	34.8121		1411.66	0.45299		1411.66	66.1346		1411.66	117.103		1411.66	220.261
		1409.74	34.9017		1409.74	0.43702		1409.74	65.7656		1409.74	119.051		1409.74	231.452
		1407.81	34.7876		1407.81	0.4128		1407.81	66.0582		1407.81	123.024		1407.81	245.225
		1405.88	33.9193		1405.88	0.3793		1405.88	67.404		1405.88	129.663		1405.88	255.814
		1403.95	34.3065		1403.95	0.36686		1403.95	69.5344		1403.95	136.428		1403.95	270.174
		1402.02	35.4165		1402.02	0.35706		1402.02	74.5969		1402.02	140.033		1402.02	282.454
		1400.09	34.8775		1400.09	0.32942		1400.09	79.9151		1400.09	144.101		1400.09	286.92
		1398.16	33.7505		1398.16	0.31647		1398.16	78.8102		1398.16	152.058		1398.16	292.871
		1396.24	34.0006		1396.24	0.3223		1396.24	78.3177		1396.24	157.944		1396.24	302.48
		1394.31	37.309		1394.31	0.3211		1394.31	86.2397		1394.31	156.715		1394.31	316.91
		1392.38	43.6519		1392.38	0.30564		1392.38	92.9016		1392.38	154.207		1392.38	324.974
		1390.45	46.6485		1390.45	0.27893		1390.45	88.7158		1390.45	150.312		1390.45	307.695
		1388.52	43.4965		1388.52	0.25375		1388.52	83.1897		1388.52	137.775		1388.52	276.782
		1386.59	41.1542		1386.59	0.24934		1386.59	82.817		1386.59	118.827		1386.59	251.335
		1384.66	43.2152		1384.66	0.26424		1384.66	85.8719		1384.66	110.146		1384.66	244.39
		1382.74	46.2531		1382.74	0.28187		1382.74	90.6441		1382.74	120.549		1382.74	263.7
		1380.81	47.307		1380.81	0.29273		1380.81	95.41		1380.81	142.85		1380.81	303.027
		1378.88	46.2158		1378.88	0.26844		1378.88	94.9342		1378.88	162.051		1378.88	339.34
		1376.95	44.4443		1376.95	0.21509		1376.95	87.3213		1376.95	166.979		1376.95	364.895
		1375.02	43.3658		1375.02	0.18857		1375.02	80.2047		1375.02	166.099		1375.02	407.852
		1373.09	44.4265		1373.09	0.20841		1373.09	81.3459		1373.09	176.285		1373.09	461.937
		1371.16	46.7528		1371.16	0.24187		1371.16	87.8072		1371.16	199.213		1371.16	470.754
		1369.24	48.0403		1369.24	0.25735		1369.24	93.1358		1369.24	226.041		1369.24	457.325
		1367.31	48.5921		1367.31	0.25401		1367.31	96.5934		1367.31	242.94		1367.31	446.934
		1365.38	47.4965		1365.38	0.24457		1365.38	94.6722		1365.38	242.12		1365.38	421.332
		1363.45	44.7416		1363.45	0.26275		1363.45	89.3877		1363.45	237.91		1363.45	386.601
		1361.52	45.2452		1361.52	0.3261		1361.52	88.0999		1361.52	236.614		1361.52	371.056
		1359.59	49.6348		1359.59	0.3629		1359.59	89.7267		1359.59	234.478		1359.59	375.147
		1357.67	52.3695		1357.67	0.33279		1357.67	88.9509		1357.67	231.618		1357.67	374.354
		1355.74	51.4306		1355.74	0.31438		1355.74	88.0092		1355.74	219.481		1355.74	359.071
		1353.81	49.3393		1353.81	0.34832		1353.81	90.1915		1353.81	201.156		1353.81	336.84
		1351.88	48.1297		1351.88	0.38787		1351.88	90.8827		1351.88	190.874		1351.88	314.857
		1349.95	47.7511		1349.95	0.39109		1349.95	88.5589		1349.95	182.374		1349.95	294.54
		1348.02	48.474		1348.02	0.40264		1348.02	88.3596		1348.02	170.133		1348.02	278.219
		1346.09	49.4249		1346.09	0.45088		1346.09	90.2376		1346.09	160.63		1346.09	266.067
		1344.17	47.5716		1344.17	0.50123		1344.17	89.3128		1344.17	151.986		1344.17	252.009
		1342.24	42.8772		1342.24	0.5188		1342.24	81.817		1342.24	141.689		1342.24	232.69
		1340.31	38.9462		1340.31	0.52997		1340.31	72.6856		1340.31	132.57		1340.31	211.31
		1338.38	38.4763		1338.38	0.58386		1338.38	68.34		1338.38	123.907		1338.38	192.029
		1336.45	39.5869		1336.45	0.65313		1336.45	66.2569		1336.45	113.696		1336.45	175.518
		1334.52	39.18		1334.52	0.69233		1334.52	62.7817		1334.52	104.573		1334.52	160.517
		1332.59	37.3963		1332.59	0.72069		1332.59	59.4783		1332.59	97.4047		1332.59	146.911
		1330.67	35.2253		1330.67	0.74079		1330.67	57.4855		1330.67	90.3782		1330.67	134.277
		1328.74	33.2607		1328.74	0.74718		1328.74	55.9015		1328.74	84.0241		1328.74	122.511
		1326.81	31.0849		1326.81	0.75932		1326.81	53.7574		1326.81	79.1178		1326.81	112.673
		1324.88	28.6102		1324.88	0.78616		1324.88	50.9139		1324.88	74.5221		1324.88	104.564
		1322.95	26.4722		1322.95	0.81939		1322.95	46.6536		1322.95	69.9118		1322.95	96.9408
		1321.02	24.5489		1321.02	0.83979		1321.02	41.8099		1321.02	65.6931		1321.02	89.4486
		1319.1	22.6875		1319.1	0.85258		1319.1	38.4843		1319.1	61.2956		1319.1	81.9605
		1317.17	21.349		1317.17	0.87874		1317.17	36.3529		1317.17	56.1424		1317.17	74.6
		1315.24	20.4707		1315.24	0.9043		1315.24	34.2791		1315.24	51.1799		1315.24	68.1128
		1313.31	19.4968		1313.31	0.92001		1313.31	31.9489		1313.31	47.2964		1313.31	62.59
		1311.38	18.3882		1311.38	0.93604		1311.38	29.1149		1311.38	44.0063		1311.38	57.5523
		1309.45	17.3634		1309.45	0.94655		1309.45	26.0667		1309.45	40.6447		1309.45	52.9398
		1307.52	16.38		1307.52	0.94707		1307.52	23.4432		1307.52	37.4078		1307.52	48.8838
		1305.6	15.4196		1305.6	0.94474		1305.6	21.4727		1305.6	34.7329		1305.6	45.2681
		1303.67	14.5148		1303.67	0.93794		1303.67	19.8128		1303.67	32.521		1303.67	42.0069
		1301.74	13.538		1301.74	0.92409		1301.74	18.1357		1301.74	30.2862		1301.74	39.0913
		1299.81	12.4308		1299.81	0.90978		1299.81	16.5127		1299.81	27.9772		1299.81	36.4201
		1297.88	11.4022		1297.88	0.89703		1297.88	15.0337		1297.88	25.9498		1297.88	33.888
		1295.95	10.5994		1295.95	0.88148		1295.95	13.6907		1295.95	24.2108		1295.95	31.488
		1294.02	9.94335		1294.02	0.85691		1294.02	12.4177		1294.02	22.526		1294.02	29.3078
		1292.1	9.31105		1292.1	0.82158		1292.1	11.1946		1292.1	20.8955		1292.1	27.4173
		1290.17	8.63406		1290.17	0.78816		1290.17	10.1078		1290.17	19.4314		1290.17	25.7727
		1288.24	7.9615		1288.24	0.76756		1288.24	9.19819		1288.24	18.1202		1288.24	24.285
		1286.31	7.42983		1286.31	0.75049		1286.31	8.41241		1286.31	16.938		1286.31	22.9309
		1284.38	7.04266		1284.38	0.72524		1284.38	7.66414		1284.38	15.9112		1284.38	21.7087
		1282.45	6.67544		1282.45	0.69582		1282.45	6.94815		1282.45	14.9616		1282.45	20.5788
		1280.53	6.27925		1280.53	0.66646		1280.53	6.3239		1280.53	14.0099		1280.53	19.5358
		1278.6	5.89151		1278.6	0.63471		1278.6	5.79409		1278.6	13.1293		1278.6	18.6217
		1276.67	5.52782		1276.67	0.60208		1276.67	5.32478		1276.67	12.3524		1276.67	17.8466
		1274.74	5.1807		1274.74	0.56884		1274.74	4.8987		1274.74	11.6261		1274.74	17.182
		1272.81	4.85836		1272.81	0.53126		1272.81	4.5091		1272.81	10.9677		1272.81	16.6025
		1270.88	4.5855		1270.88	0.49288		1270.88	4.1485		1270.88	10.4052		1270.88	16.0687
		1268.95	4.36482		1268.95	0.46008		1268.95	3.82071		1268.95	9.90643		1268.95	15.5446
		1267.03	4.16766		1267.03	0.43038		1267.03	3.5387		1267.03	9.43854		1267.03	15.0554
		1265.1	3.98334		1265.1	0.39726		1265.1	3.29731		1265.1	8.99809		1265.1	14.6493
		1263.17	3.81696		1263.17	0.3595		1263.17	3.08771		1263.17	8.61178		1263.17	14.3442
		1261.24	3.66053		1261.24	0.32049		1261.24	2.90826		1261.24	8.29336		1261.24	14.1173
		1259.31	3.51701		1259.31	0.28288		1259.31	2.75011		1259.31	8.02494		1259.31	13.9345
		1257.38	3.40291		1257.38	0.24695		1257.38	2.60855		1257.38	7.80326		1257.38	13.7982
		1255.45	3.31797		1255.45	0.21216		1255.45	2.48902		1255.45	7.62713		1255.45	13.726
		1253.53	3.24875		1253.53	0.17788		1253.53	2.39588		1253.53	7.48073		1253.53	13.7177
		1251.6	3.18963		1251.6	0.14387		1251.6	2.32683		1251.6	7.37983		1251.6	13.7797
		1249.67	3.14494		1249.67	0.11112		1249.67	2.27628		1249.67	7.35531		1249.67	13.9334
		1247.74	3.11536		1247.74	0.08093		1247.74	2.24313		1247.74	7.39255		1247.74	14.1824
		1245.81	3.10081		1245.81	0.05385		1245.81	2.22726		1245.81	7.46582		1245.81	14.5204
		1243.88	3.10661		1243.88	0.02939		1243.88	2.22877		1243.88	7.58235		1243.88	14.9295
		1241.96	3.13349		1241.96	0.00701		1241.96	2.24966		1241.96	7.74416		1241.96	15.3914
		1240.03	3.18246		1240.03	-0.01285		1240.03	2.2836		1240.03	7.94605		1240.03	15.9474
		1238.1	3.25455		1238.1	-0.02998		1238.1	2.32453		1238.1	8.201		1238.1	16.6403
		1236.17	3.33704		1236.17	-0.04503		1236.17	2.38093		1236.17	8.51838		1236.17	17.4535
		1234.24	3.42123		1234.24	-0.05767		1234.24	2.45759		1234.24	8.90214		1234.24	18.3476
		1232.31	3.51852		1232.31	-0.06739		1232.31	2.54498		1232.31	9.34742		1232.31	19.2812
		1230.38	3.63916		1230.38	-0.07493		1230.38	2.64208		1230.38	9.81398		1230.38	20.2726
		1228.46	3.77621		1228.46	-0.08073		1228.46	2.75772		1228.46	10.2972		1228.46	21.3566
		1226.53	3.92242		1226.53	-0.08439		1226.53	2.88694		1226.53	10.8655		1226.53	22.5286
		1224.6	4.08176		1224.6	-0.08551		1224.6	3.02607		1224.6	11.5115		1224.6	23.8289
		1222.67	4.25105		1222.67	-0.0844		1222.67	3.17668		1222.67	12.148		1222.67	25.2495
		1220.74	4.42282		1220.74	-0.08181		1220.74	3.32344		1220.74	12.7855		1220.74	26.6618
		1218.81	4.5906		1218.81	-0.07714		1218.81	3.46244		1218.81	13.4611		1218.81	27.9466
		1216.88	4.74859		1216.88	-0.06907		1216.88	3.60757		1216.88	14.1047		1216.88	29.0757
		1214.96	4.89875		1214.96	-0.05774		1214.96	3.76069		1214.96	14.657		1214.96	30.111
		1213.03	5.02281		1213.03	-0.04404		1213.03	3.90212		1213.03	15.1212		1213.03	31.0759
		1211.1	5.10077		1211.1	-0.02816		1211.1	3.99426		1211.1	15.4537		1211.1	31.7817
		1209.17	5.14011		1209.17	-0.01031		1209.17	4.01994		1209.17	15.5923		1209.17	31.9876
		1207.24	5.14134		1207.24	0.00834		1207.24	4.00244		1207.24	15.527		1207.24	31.7848
		1205.31	5.09903		1205.31	0.02688		1205.31	3.97256		1205.31	15.2898		1205.31	31.3261
		1203.39	5.01527		1203.39	0.0448		1203.39	3.92379		1203.39	14.9443		1203.39	30.46
		1201.46	4.90109		1201.46	0.05988		1201.46	3.82887		1201.46	14.5188		1201.46	29.1835
		1199.53	4.77234		1199.53	0.07007		1199.53	3.6914		1199.53	13.9975		1199.53	27.8271
		1197.6	4.62373		1197.6	0.07585		1197.6	3.52646		1197.6	13.3836		1197.6	26.5123
		1195.67	4.44242		1195.67	0.07847		1195.67	3.35216		1195.67	12.6998		1195.67	25.0887
		1193.74	4.24573		1193.74	0.07797		1193.74	3.18715		1193.74	11.9928		1193.74	23.6176
		1191.81	4.05715		1191.81	0.07427		1191.81	3.02532		1191.81	11.3445		1191.81	22.3389
		1189.89	3.87977		1189.89	0.06812		1189.89	2.86428		1189.89	10.8037		1189.89	21.3107
		1187.96	3.72124		1187.96	0.06075		1187.96	2.71931		1187.96	10.3458		1187.96	20.4377
		1186.03	3.58837		1186.03	0.0537		1186.03	2.5945		1186.03	9.93361		1186.03	19.6449
		1184.1	3.46355		1184.1	0.0481		1184.1	2.48008		1184.1	9.56119		1184.1	18.9329
		1182.17	3.33555		1182.17	0.04368		1182.17	2.37288		1182.17	9.25919		1182.17	18.3296
		1180.24	3.22413		1180.24	0.03928		1180.24	2.2806		1180.24	9.04445		1180.24	17.8346
		1178.31	3.13997		1178.31	0.03421		1178.31	2.20786		1178.31	8.86708		1178.31	17.4733
		1176.39	3.06005		1176.39	0.02872		1176.39	2.15213		1176.39	8.6969		1176.39	17.2778
		1174.46	2.97579		1174.46	0.02339		1174.46	2.10237		1174.46	8.55295		1174.46	17.181
		1172.53	2.90578		1172.53	0.01845		1172.53	2.04682		1172.53	8.42219		1172.53	17.0657
		1170.6	2.85039		1170.6	0.01436		1170.6	1.99366		1170.6	8.29665		1170.6	16.8908
		1168.67	2.79955		1168.67	0.01111		1168.67	1.95372		1168.67	8.21013		1168.67	16.7187
		1166.74	2.75614		1166.74	0.00754		1166.74	1.92101		1166.74	8.16226		1166.74	16.6116
		1164.82	2.71843		1164.82	0.00325		1164.82	1.88776		1164.82	8.10762		1164.82	16.5124
		1162.89	2.68021		1162.89	-0.0004475		1162.89	1.85087		1162.89	8.02904		1162.89	16.3458
		1160.96	2.64184		1160.96	-0.00206		1160.96	1.81342		1160.96	7.94761		1160.96	16.1747
		1159.03	2.60367		1159.03	-0.00218		1159.03	1.78082		1159.03	7.88018		1159.03	16.0829
		1157.1	2.56656		1157.1	-0.00332		1157.1	1.74875		1157.1	7.81473		1157.1	16.0282
		1155.17	2.533		1155.17	-0.00642		1155.17	1.71076		1155.17	7.73006		1155.17	15.9113
		1153.24	2.50223		1153.24	-0.00967		1153.24	1.6693		1153.24	7.63586		1153.24	15.7152
		1151.32	2.47205		1151.32	-0.01195		1151.32	1.63167		1151.32	7.54978		1151.32	15.5196
		1149.39	2.43953		1149.39	-0.01403		1149.39	1.60005		1149.39	7.45713		1149.39	15.3772
		1147.46	2.39886		1147.46	-0.01663		1147.46	1.57222		1147.46	7.34522		1147.46	15.2719
		1145.53	2.35156		1145.53	-0.01979		1145.53	1.54883		1145.53	7.24254		1145.53	15.1671
		1143.6	2.31277		1143.6	-0.02318		1143.6	1.52612		1143.6	7.16817		1143.6	15.0165
		1141.67	2.28794		1141.67	-0.02634		1141.67	1.49643		1141.67	7.10055		1141.67	14.8406
		1139.74	2.26189		1139.74	-0.02909		1139.74	1.46479		1139.74	7.02817		1139.74	14.7123
		1137.82	2.22751		1137.82	-0.03119		1137.82	1.44252		1137.82	6.96264		1137.82	14.6133
		1135.89	2.19683		1135.89	-0.03301		1135.89	1.429		1135.89	6.91222		1135.89	14.4975
		1133.96	2.17758		1133.96	-0.03509		1133.96	1.41708		1133.96	6.8707		1133.96	14.4064
		1132.03	2.15985		1132.03	-0.03685		1132.03	1.40448		1132.03	6.83383		1132.03	14.3824
		1130.1	2.13449		1130.1	-0.03776		1130.1	1.39293		1130.1	6.82106		1130.1	14.3843
		1128.17	2.11221		1128.17	-0.03818		1128.17	1.38619		1128.17	6.84796		1128.17	14.3512
		1126.25	2.10141		1126.25	-0.03832		1126.25	1.3841		1126.25	6.89538		1126.25	14.2634
		1124.32	2.09333		1124.32	-0.03811		1124.32	1.38039		1124.32	6.92318		1124.32	14.1251
		1122.39	2.0824		1122.39	-0.03773		1122.39	1.37574		1122.39	6.9309		1122.39	14.0095
		1120.46	2.0729		1120.46	-0.03667		1120.46	1.37827		1120.46	6.96189		1120.46	14.0185
		1118.53	2.07002		1118.53	-0.0346		1118.53	1.38965		1118.53	7.01136		1118.53	14.1147
		1116.6	2.07438		1116.6	-0.0326		1116.6	1.4079		1116.6	7.04885		1116.6	14.1909
		1114.67	2.08121		1114.67	-0.03084		1114.67	1.42928		1114.67	7.0886		1114.67	14.2407
		1112.75	2.08809		1112.75	-0.02862		1112.75	1.44585		1112.75	7.13668		1112.75	14.3023
		1110.82	2.09951		1110.82	-0.02592		1110.82	1.46037		1110.82	7.18745		1110.82	14.3932
		1108.89	2.115		1108.89	-0.02283		1108.89	1.47929		1108.89	7.26481		1108.89	14.5061
		1106.96	2.12593		1106.96	-0.01971		1106.96	1.49723		1106.96	7.38396		1106.96	14.603
		1105.03	2.13633		1105.03	-0.01732		1105.03	1.51268		1105.03	7.51769		1105.03	14.6936
		1103.1	2.16326		1103.1	-0.01635		1103.1	1.53196		1103.1	7.63295		1103.1	14.8223
		1101.17	2.20695		1101.17	-0.0164		1101.17	1.55761		1101.17	7.7367		1101.17	14.983
		1099.25	2.24464		1099.25	-0.01603		1099.25	1.58993		1099.25	7.83165		1099.25	15.1709
		1097.32	2.26729		1097.32	-0.0145		1097.32	1.63116		1097.32	7.89446		1097.32	15.4029
		1095.39	2.29304		1095.39	-0.01226		1095.39	1.6783		1095.39	7.94993		1095.39	15.6528
		1093.46	2.33722		1093.46	-0.01038		1093.46	1.72019		1093.46	8.04713		1093.46	15.8851
		1091.53	2.39982		1091.53	-0.00983		1091.53	1.75749		1091.53	8.17624		1091.53	16.0919
		1089.6	2.47159		1089.6	-0.01016		1089.6	1.80889		1089.6	8.29895		1089.6	16.2998
		1087.68	2.54507		1087.68	-0.00966		1087.68	1.88355		1087.68	8.39958		1087.68	16.5581
		1085.75	2.61823		1085.75	-0.00795		1085.75	1.97012		1085.75	8.48265		1085.75	16.8863
		1083.82	2.68884		1083.82	-0.00607		1083.82	2.06041		1083.82	8.58278		1083.82	17.2605
		1081.89	2.76092		1081.89	-0.00453		1081.89	2.15334		1081.89	8.72213		1081.89	17.6059
		1079.96	2.84379		1079.96	-0.00302		1079.96	2.24601		1079.96	8.87141		1079.96	17.8902
		1078.03	2.94183		1078.03	-0.0003275		1078.03	2.34251		1078.03	9.03094		1078.03	18.2238
		1076.1	3.04277		1076.1	0.00369		1076.1	2.4406		1076.1	9.2259		1076.1	18.6861
		1074.18	3.12135		1074.18	0.00717		1074.18	2.53808		1074.18	9.43796		1074.18	19.2411
		1072.25	3.18425		1072.25	0.01019		1072.25	2.64953		1072.25	9.66877		1072.25	19.8249
		1070.32	3.25901		1070.32	0.01484		1070.32	2.77232		1070.32	9.92906		1070.32	20.3384
		1068.39	3.332		1068.39	0.02236		1068.39	2.88404		1068.39	10.1433		1068.39	20.7207
		1066.46	3.38173		1066.46	0.03294		1066.46	2.98171		1066.46	10.272		1066.46	21.0684
		1064.53	3.42368		1064.53	0.04397		1064.53	3.07461		1064.53	10.4281		1064.53	21.5129
		1062.6	3.48083		1062.6	0.05266		1062.6	3.15947		1062.6	10.6595		1062.6	21.9943
		1060.68	3.55114		1060.68	0.06148		1060.68	3.23875		1060.68	10.8461		1060.68	22.3197
		1058.75	3.59593		1058.75	0.07371		1058.75	3.32432		1058.75	10.9045		1058.75	22.444
		1056.82	3.60796		1056.82	0.08799		1056.82	3.40471		1056.82	10.8874		1056.82	22.517
		1054.89	3.62849		1054.89	0.10153		1054.89	3.46969		1054.89	10.8783		1054.89	22.6457
		1052.96	3.6595		1052.96	0.1139		1052.96	3.54121		1052.96	10.8896		1052.96	22.7256
		1051.03	3.68242		1051.03	0.12621		1051.03	3.6257		1051.03	10.8815		1051.03	22.5993
		1049.11	3.69849		1049.11	0.14023		1049.11	3.69719		1049.11	10.8323		1049.11	22.3449
		1047.18	3.71039		1047.18	0.15784		1047.18	3.74061		1047.18	10.7787		1047.18	22.1557
		1045.25	3.7113		1045.25	0.17716		1045.25	3.76272		1045.25	10.7488		1045.25	22.0632
		1043.32	3.68109		1043.32	0.1932		1043.32	3.78737		1043.32	10.6985		1043.32	22.0404
		1041.39	3.62945		1041.39	0.20593		1041.39	3.8448		1041.39	10.5914		1041.39	22.0652
		1039.46	3.60081		1039.46	0.22014		1039.46	3.92966		1039.46	10.4535		1039.46	22.0459
		1037.53	3.59718		1037.53	0.23809		1037.53	4.00195		1037.53	10.3479		1037.53	21.9769
		1035.61	3.57998		1035.61	0.25652		1035.61	4.0487		1035.61	10.3012		1035.61	21.9234
		1033.68	3.54873		1033.68	0.27039		1033.68	4.09155		1033.68	10.267		1033.68	21.8685
		1031.75	3.52548		1031.75	0.28011		1031.75	4.13168		1031.75	10.196		1031.75	21.7502
		1029.82	3.50214		1029.82	0.29026		1029.82	4.15309		1029.82	10.0625		1029.82	21.485
		1027.89	3.45875		1027.89	0.30171		1027.89	4.15385		1027.89	9.89881		1027.89	21.1063
		1025.96	3.39898		1025.96	0.31247		1025.96	4.13444		1025.96	9.77243		1025.96	20.8195
		1024.03	3.357		1024.03	0.32399		1024.03	4.10647		1024.03	9.67727		1024.03	20.6943
		1022.11	3.34026		1022.11	0.33843		1022.11	4.09924		1022.11	9.55937		1022.11	20.5581
		1020.18	3.31142		1020.18	0.35265		1020.18	4.12149		1020.18	9.41016		1020.18	20.2749
		1018.25	3.2587		1018.25	0.36167		1018.25	4.14363		1018.25	9.27843		1018.25	19.9091
		1016.32	3.20146		1016.32	0.36678		1016.32	4.13898		1016.32	9.19434		1016.32	19.5685
		1014.39	3.14831		1014.39	0.37226		1014.39	4.12445		1014.39	9.12516		1014.39	19.2689
		1012.46	3.09338		1012.46	0.37763		1012.46	4.12607		1012.46	9.03908		1012.46	19.0022
		1010.54	3.02997		1010.54	0.38206		1010.54	4.14683		1010.54	8.95251		1010.54	18.7773
		1008.61	2.97222		1008.61	0.38769		1008.61	4.17679		1008.61	8.87532		1008.61	18.549
		1006.68	2.93526		1006.68	0.3935		1006.68	4.19064		1006.68	8.78746		1006.68	18.2522
		1004.75	2.89875		1004.75	0.39649		1004.75	4.16951		1004.75	8.70855		1004.75	17.9316
		1002.82	2.84123		1002.82	0.39757		1002.82	4.13522		1002.82	8.65633		1002.82	17.6519
		1000.89	2.77794		1000.89	0.39939		1000.89	4.11731		1000.89	8.58466		1000.89	17.3845
		998.964	2.72726		998.964	0.40276		998.964	4.1082		998.964	8.48922		998.964	17.1375
		997.036	2.68505		997.036	0.40642		997.036	4.09523		997.036	8.42053		997.036	16.9571
		995.107	2.6448		995.107	0.40774		995.107	4.09041		995.107	8.37823		995.107	16.799
		993.179	2.61116		993.179	0.40716		993.179	4.09254		993.179	8.34054		993.179	16.6048
		991.25	2.58195		991.25	0.40759		991.25	4.09257		991.25	8.32055		991.25	16.3922
		989.322	2.54932		989.322	0.4085		989.322	4.10283		989.322	8.31178		989.322	16.2019
		987.393	2.52609		987.393	0.40881		987.393	4.12819		987.393	8.28114		987.393	16.0409
		985.465	2.52786		985.465	0.40957		985.465	4.15012		985.465	8.2402		985.465	15.873
		983.536	2.54371		983.536	0.40953		983.536	4.15533		983.536	8.22279		983.536	15.679
		981.608	2.55708		981.608	0.40718		981.608	4.15682		981.608	8.22143		981.608	15.5205
		979.679	2.57537		979.679	0.40516		979.679	4.17126		979.679	8.21693		979.679	15.4516
		977.751	2.61459		977.751	0.40551		977.751	4.19542		977.751	8.2177		977.751	15.4133
		975.822	2.66708		975.822	0.40656		975.822	4.22672		975.822	8.23701		975.822	15.3432
		973.894	2.71192		973.894	0.40709		973.894	4.27273		973.894	8.27206		973.894	15.2712
		971.965	2.74807		971.965	0.40614		971.965	4.32895		971.965	8.30758		971.965	15.221
		970.037	2.78433		970.037	0.40181		970.037	4.3897		970.037	8.33438		970.037	15.1732
		968.108	2.81495		968.108	0.3953		968.108	4.45858		968.108	8.36694		968.108	15.1215
		966.18	2.83064		966.18	0.39077		966.18	4.51876		966.18	8.41472		966.18	15.0819
		964.251	2.83389		964.251	0.38966		964.251	4.55766		964.251	8.4537		964.251	15.0618
		962.323	2.83221		962.323	0.39013		962.323	4.59481		962.323	8.47564		962.323	15.0422
		960.394	2.82598		960.394	0.39206		960.394	4.63732		960.394	8.52267		960.394	15.0078
		958.466	2.8063		958.466	0.39703		958.466	4.68109		958.466	8.61098		958.466	14.9499
		956.537	2.77426		956.537	0.40294		956.537	4.73164		956.537	8.69019		956.537	14.8709
		954.609	2.74479		954.609	0.40467		954.609	4.77805		954.609	8.72074		954.609	14.8016
		952.68	2.71587		952.68	0.40236		952.68	4.79587		952.68	8.72669		952.68	14.7456
		950.752	2.67575		950.752	0.40097		950.752	4.79129		950.752	8.76132		950.752	14.6882
		948.823	2.63312		948.823	0.40114		948.823	4.79281		948.823	8.83932		948.823	14.6398
		946.895	2.59834		946.895	0.39852		946.895	4.79837		946.895	8.91838		946.895	14.5909
		944.966	2.56576		944.966	0.39291		944.966	4.79751		944.966	8.95695		944.966	14.5148
		943.038	2.53339		943.038	0.38949		943.038	4.80182		943.038	8.96487		943.038	14.4053
		941.109	2.50983		941.109	0.38874		941.109	4.81681		941.109	8.98708		941.109	14.2908
		939.181	2.49323		939.181	0.38694		939.181	4.84723		939.181	9.0403		939.181	14.2206
		937.252	2.47343		937.252	0.38359		937.252	4.89048		937.252	9.10053		937.252	14.1912
		935.324	2.45672		935.324	0.37978		935.324	4.9184		935.324	9.15112		935.324	14.1581
		933.395	2.45512		933.395	0.37568		933.395	4.92715		933.395	9.2018		933.395	14.1069
		931.467	2.46469		931.467	0.37017		931.467	4.94311		931.467	9.26653		931.467	14.0392
		929.538	2.47188		929.538	0.36285		929.538	4.968		929.538	9.32975		929.538	13.9622
		927.61	2.47214		927.61	0.35623		927.61	4.99507		927.61	9.36809		927.61	13.8988
		925.681	2.4733		925.681	0.35217		925.681	5.03033		925.681	9.41084		925.681	13.8528
		923.753	2.47733		923.753	0.34983		923.753	5.06656		923.753	9.5018		923.753	13.805
		921.824	2.48264		921.824	0.34626		921.824	5.10215		921.824	9.61421		921.824	13.7522
		919.895	2.49659		919.895	0.34035		919.895	5.14508		919.895	9.6918		919.895	13.7069
		917.967	2.5199		917.967	0.33495		917.967	5.18317		917.967	9.74952		917.967	13.6743
		916.038	2.53865		916.038	0.33026		916.038	5.21573		916.038	9.83901		916.038	13.6524
		914.11	2.54497		914.11	0.32409		914.11	5.25385		914.11	9.94179		914.11	13.6551
		912.181	2.55302		912.181	0.31788		912.181	5.28066		912.181	9.99789		912.181	13.6915
		910.253	2.57612		910.253	0.31312		910.253	5.29106		910.253	10.0171		910.253	13.7181
		908.324	2.60547		908.324	0.30869		908.324	5.3168		908.324	10.056		908.324	13.7085
		906.396	2.63214		906.396	0.30408		906.396	5.3752		906.396	10.1439		906.396	13.6959
		904.467	2.65792		904.467	0.29874		904.467	5.44349		904.467	10.2695		904.467	13.6929
		902.539	2.68222		902.539	0.29218		902.539	5.49355		902.539	10.3888		902.539	13.7124
		900.61	2.70833		900.61	0.2868		900.61	5.53812		900.61	10.4836		900.61	13.7846
		898.682	2.74228		898.682	0.28423		898.682	5.60703		898.682	10.579		898.682	13.8877
		896.753	2.78305		896.753	0.2822		896.753	5.68131		896.753	10.6923		896.753	13.9824
		894.825	2.83136		894.825	0.27839		894.825	5.72777		894.825	10.8108		894.825	14.0632
		892.896	2.88393		892.896	0.27248		892.896	5.77517		892.896	10.9189		892.896	14.1281
		890.968	2.92839		890.968	0.26597		890.968	5.84707		890.968	11.0401		890.968	14.1923
		889.039	2.96536		889.039	0.2617		889.039	5.90623		889.039	11.1878		889.039	14.2856
		887.111	3.00576		887.111	0.25986		887.111	5.94826		887.111	11.3311		887.111	14.4039
		885.182	3.05166		885.182	0.25689		885.182	6.0128		885.182	11.4658		885.182	14.5472
		883.254	3.09912		883.254	0.2508		883.254	6.10104		883.254	11.6242		883.254	14.7394
		881.325	3.15155		881.325	0.24337		881.325	6.18276		881.325	11.7914		881.325	14.9651
		879.397	3.21766		879.397	0.23685		879.397	6.24145		879.397	11.936		879.397	15.1829
		877.468	3.29336		877.468	0.23217		877.468	6.29795		877.468	12.1032		877.468	15.3972
		875.54	3.36546		875.54	0.22972		875.54	6.38176		875.54	12.3282		875.54	15.6489
		873.611	3.42875		873.611	0.22906		873.611	6.47748		873.611	12.5487		873.611	15.9313
		871.683	3.49822		871.683	0.22875		871.683	6.55957		871.683	12.6863		871.683	16.2097
		869.754	3.58969		869.754	0.2288		869.754	6.64214		869.754	12.7941		869.754	16.5103
		867.826	3.68158		867.826	0.22927		867.826	6.74553		867.826	13.0007		867.826	16.8669
		865.897	3.75567		865.897	0.22767		865.897	6.87322		865.897	13.2841		865.897	17.2427
		863.969	3.83527		863.969	0.22373		863.969	7.00837		863.969	13.5493		863.969	17.5716
		862.04	3.93683		862.04	0.21929		862.04	7.10079		862.04	13.8356		862.04	17.8782
		860.112	4.05542		860.112	0.21421		860.112	7.14904		860.112	14.1875		860.112	18.2652
		858.183	4.17309		858.183	0.20684		858.183	7.24077		858.183	14.5405		858.183	18.7562
		856.255	4.27076		856.255	0.19566		856.255	7.39287		856.255	14.8695		856.255	19.3229
		854.326	4.36268		854.326	0.18492		854.326	7.53608		854.326	15.2145		854.326	19.9431
		852.398	4.47201		852.398	0.17939		852.398	7.65963		852.398	15.5638		852.398	20.5674
		850.469	4.59533		850.469	0.17524		850.469	7.79361		850.469	15.9048		850.469	21.1817
		848.541	4.70873		848.541	0.16793		848.541	7.95947		848.541	16.2553		848.541	21.7814
		846.612	4.80984		846.612	0.15723		846.612	8.11819		846.612	16.6186		846.612	22.36
		844.684	4.93605		844.684	0.14448		844.684	8.19792		844.684	16.9989		844.684	22.9854
		842.755	5.07852		842.755	0.13267		842.755	8.23996		842.755	17.3304		842.755	23.6666
		840.827	5.19916		840.827	0.12221		840.827	8.33381		840.827	17.5283		840.827	24.3609
		838.898	5.33593		838.898	0.11199		838.898	8.5434		838.898	17.7609		838.898	25.1417
		836.97	5.52214		836.97	0.1037		836.97	8.82888		836.97	18.3154		836.97	26.1028
		835.041	5.69897		835.041	0.09835		835.041	9.04786		835.041	19.1154		835.041	27.2059
		833.113	5.80786		833.113	0.0928		833.113	9.19425		833.113	19.8519		833.113	28.3007
		831.184	5.90487		831.184	0.08192		831.184	9.2878		831.184	20.413		831.184	29.3946
		829.256	6.08131		829.256	0.06634		829.256	9.33087		829.256	20.8595		829.256	30.6438
		827.327	6.32677		827.327	0.05203		827.327	9.48769		827.327	21.4089		827.327	31.9947
		825.399	6.5483		825.399	0.03969		825.399	9.82206		825.399	22.1289		825.399	33.3847
		823.47	6.68142		823.47	0.03122		823.47	10.0942		823.47	22.7443		823.47	34.8785
		821.542	6.76908		821.542	0.03299		821.542	10.1218		821.542	23.1399		821.542	36.3308
		819.613	6.88077		819.613	0.03903		819.613	10.159		819.613	23.3783		819.613	37.4989
		817.685	7.01764		817.685	0.03925		817.685	10.4066		817.685	23.5639		817.685	38.436
		815.756	7.17286		815.756	0.0394		815.756	10.6356		815.756	23.8425		815.756	39.4496
		813.828	7.29419		813.828	0.04434		813.828	10.6735		813.828	24.1699		813.828	40.422
		811.899	7.28887		811.899	0.04828		811.899	10.6015		811.899	24.5078		811.899	40.7838
		809.971	7.21329		809.971	0.04979		809.971	10.4627		809.971	24.883		809.971	40.6392
		808.042	7.12369		808.042	0.052		808.042	10.2919		808.042	25.0755		808.042	40.494
		806.114	6.9692		806.114	0.05474		806.114	10.18		806.114	24.9749		806.114	40.3172
		804.185	6.83581		804.185	0.0586		804.185	10.1143		804.185	24.8412		804.185	40.1893
		802.257	6.83019		802.257	0.06379		802.257	9.97997		802.257	24.6549		802.257	40.3857
		800.328	6.87828		800.328	0.06703		800.328	9.82894		800.328	24.2545		800.328	40.6862
		798.4	6.87586		798.4	0.06656		798.4	9.78123		798.4	23.851		798.4	40.6164
		796.471	6.78085		796.471	0.06319		796.471	9.75925		796.471	23.4994		796.471	39.8248
		794.543	6.57704		794.543	0.06089		794.543	9.61502		794.543	22.9676		794.543	38.4032
		792.614	6.33535		792.614	0.06381		792.614	9.33662		792.614	22.2997		792.614	36.9094
		790.686	6.13579		790.686	0.06771		790.686	9.04154		790.686	21.8176		790.686	35.6638
		788.757	5.95059		788.757	0.06462		788.757	8.85518		788.757	21.5572		788.757	34.395
		786.829	5.76107		786.829	0.056		786.829	8.78032		786.829	21.2232		786.829	32.9999
		784.9	5.59185		784.9	0.0497		784.9	8.7315		784.9	20.7702		784.9	31.9841
		782.972	5.43703		782.972	0.04882		782.972	8.64882		782.972	20.3456		782.972	31.3857
		781.043	5.30807		781.043	0.05129		781.043	8.4974		781.043	19.9989		781.043	30.7188
		779.115	5.21647		779.115	0.05542		779.115	8.34262		779.115	19.8371		779.115	30.0293
		777.186	5.12743		777.186	0.06151		777.186	8.29093		777.186	19.9779		777.186	29.5222
		775.258	5.01141		775.258	0.07103		775.258	8.26733		775.258	20.2248		775.258	29.0293
		773.329	4.89079		773.329	0.0833		773.329	8.17331		773.329	20.1616		773.329	28.3925
		771.401	4.79343		771.401	0.09229		771.401	8.06262		771.401	19.8627		771.401	27.6885
		769.472	4.70416		769.472	0.09507		769.472	7.98677		769.472	19.6217		769.472	27.1098
		767.544	4.6303		767.544	0.09506		767.544	7.9501		767.544	19.2902		767.544	26.7265
		765.615	4.6107		765.615	0.09372		765.615	7.89188		765.615	18.9297		765.615	26.4587
		763.687	4.61847		763.687	0.09182		763.687	7.73375		763.687	18.931		763.687	26.2139
		761.758	4.59396		761.758	0.09077		761.758	7.61658		761.758	19.2732		761.758	26.0034
		759.83	4.56503		759.83	0.0893		759.83	7.70685		759.83	19.6033		759.83	25.9146
		757.901	4.57431		757.901	0.08534		757.901	7.87652		757.901	19.6952		757.901	25.9197
		755.973	4.57444		755.973	0.07997		755.973	7.96705		755.973	19.5845		755.973	25.9471
		754.044	4.53863		754.044	0.07628		754.044	8.00477		754.044	19.4816		754.044	26.0214
		752.116	4.50834		752.116	0.07428		752.116	7.96699		752.116	19.531		752.116	26.1494
		750.187	4.50916		750.187	0.07269		750.187	7.84946		750.187	19.6903		750.187	26.2521
		748.259	4.53073		748.259	0.07183		748.259	7.74611		748.259	19.7463		748.259	26.2155
		746.33	4.52266		746.33	0.07067		746.33	7.69865		746.33	19.6036		746.33	26.0308
		744.402	4.47307		744.402	0.06764		744.402	7.70192		744.402	19.5433		744.402	25.872
		742.473	4.44239		742.473	0.06431		742.473	7.72216		742.473	19.6543		742.473	25.8756
		740.545	4.43586		740.545	0.06266		740.545	7.68582		740.545	19.6393		740.545	25.9666
		738.616	4.42284		738.616	0.05935		738.616	7.57065		738.616	19.556		738.616	26.0056
		736.688	4.41205		736.688	0.05178		736.688	7.47373		736.688	19.644		736.688	25.8892
		734.759	4.38181		734.759	0.0446		734.759	7.45569		734.759	19.7448		734.759	25.6794
		732.831	4.31961		732.831	0.04064		732.831	7.43206		732.831	19.748		732.831	25.6467
		730.902	4.2798		730.902	0.0359		730.902	7.37475		730.902	19.7878		730.902	25.7937
		728.974	4.27862		728.974	0.02904		728.974	7.38535		728.974	19.8455		728.974	25.8825
		727.045	4.28268		727.045	0.02506		727.045	7.46167		727.045	19.8149		727.045	25.8505
		725.117	4.2703		725.117	0.02538		725.117	7.47403		725.117	19.7929		725.117	25.6957
		723.188	4.23418		723.188	0.02591		723.188	7.43781		723.188	19.9339		723.188	25.539
		721.26	4.19421		721.26	0.02538		721.26	7.47557		721.26	20.1371		721.26	25.5329
		719.331	4.19023		719.331	0.02451		719.331	7.55185		719.331	20.2371		719.331	25.5898
		717.403	4.22771		717.403	0.02192		717.403	7.56839		717.403	20.3068		717.403	25.6097
		715.474	4.26084		715.474	0.01921		715.474	7.56695		715.474	20.4801		715.474	25.6263
		713.546	4.26275		713.546	0.01974		713.546	7.5801		713.546	20.7271		713.546	25.6383
		711.617	4.26337		711.617	0.02088		711.617	7.53903		711.617	20.9079		711.617	25.546
		709.689	4.28435		709.689	0.01728		709.689	7.45852		709.689	21.0975		709.689	25.5127
		707.76	4.30432		707.76	0.00934		707.76	7.42233		707.76	21.491		707.76	25.8447
		705.832	4.30896		705.832	0.00246		705.832	7.46375		705.832	21.8772		705.832	26.2772
		703.903	4.31896		703.903	0.0009475		703.903	7.6257		703.903	21.8504		703.903	26.3899
		701.975	4.33759		701.975	0.00213		701.975	7.81899		701.975	21.6347		701.975	26.4451
		700.046	4.36268		700.046	0.00248		700.046	7.8669		700.046	21.8075		700.046	26.916
		698.118	4.42753		698.118	0.00552		698.118	7.8382		698.118	22.3445		698.118	27.7019
		696.189	4.53536		696.189	0.01031		696.189	7.85858		696.189	22.7793		696.189	28.2677
		694.261	4.6256		694.261	0.00828		694.261	8.00108		694.261	23.0241		694.261	28.56
		692.332	4.64494		692.332	-1.25e-05		692.332	8.38178		692.332	23.3436		692.332	28.9203
		690.404	4.62995		690.404	-0.00627		690.404	8.7809		690.404	23.7511		690.404	29.3471
		688.475	4.66346		688.475	-0.00764		688.475	8.74972		688.475	24.1162		688.475	29.7192
		686.547	4.7409		686.547	-0.00648		686.547	8.48291		686.547	24.4028		686.547	30.0739
		684.618	4.79124		684.618	-0.00435		684.618	8.40698		684.618	24.4988		684.618	30.3712
		682.69	4.7972		682.69	-0.00329		682.69	8.611		682.69	24.5323		682.69	30.4041
		680.761	4.79495		680.761	-0.00569		680.761	8.94448		680.761	24.5031		680.761	30.3072
		678.833	4.79179		678.833	-0.00587		678.833	9.05021		678.833	24.3101		678.833	30.4462
		676.904	4.77575		676.904	0.00106		676.904	8.99004		676.904	24.5701		676.904	30.6517
		674.976	4.80109		674.976	0.0059		674.976	9.12433		674.976	25.3785		674.976	30.693
		673.047	4.87256		673.047	0.00267		673.047	9.18868		673.047	25.8246		673.047	30.7223
		671.119	4.85433		671.119	0.00509		671.119	8.81033		671.119	25.584		671.119	30.6464
		669.19	4.74887		669.19	0.02486		669.19	8.35031		669.19	25.3479		669.19	30.5108
		667.262	4.88503		667.262	0.03357		667.262	8.95591		667.262	26.2767		667.262	31.5408
		665.333	5.24015		665.333	0.01657		665.333	10.2886		665.333	27.7959		665.333	33.3589
		663.405	5.42673		663.405	0.00648		663.405	10.9656		663.405	28.9668		663.405	34.9186
		661.476	5.47335		661.476	0.00916		661.476	10.821		661.476	29.6003		661.476	36.4968
		659.548	5.59557		659.548	0.01846		659.548	10.5697		659.548	29.7463		659.548	37.7287
		657.619	5.82897		657.619	0.03067		657.619	10.6972		657.619	30.0429		657.619	38.0523
		655.691	6.04562		655.691	0.0467		655.691	10.8684		655.691	30.753		655.691	38.0116
		653.762	6.12446		653.762	0.06426		653.762	11.0531		653.762	31.5789		653.762	38.5573
		651.834	6.13753		651.834	0.07564		651.834	11.5834		651.834	32.3362		651.834	39.8874
		649.905	6.34264		649.905	0.08097		649.905	12.3672		649.905	33.4949		649.905	40.9599
		647.977	6.69395		647.977	0.08618		647.977	13.1702		647.977	35.3221		647.977	41.7379
		646.048	6.87751		646.048	0.09704		646.048	13.846		646.048	37.1293		646.048	44.1304
		644.12	6.9268		644.12	0.12219		644.12	14.1092		644.12	38.2977		644.12	47.7733
		642.191	7.06496		642.191	0.1563		642.191	14.3308		642.191	38.8539		642.191	50.4882
		640.263	7.44681		640.263	0.18564		640.263	14.9106		640.263	39.7689		640.263	52.9735
		638.334	8.00238		638.334	0.21823		638.334	15.1821		638.334	42.5811		638.334	55.1126
		636.406	8.2799		636.406	0.27534		636.406	15.0034		636.406	47.0226		636.406	55.8375
		634.477	8.27017		634.477	0.35586		634.477	14.9207		634.477	50.0918		634.477	57.3754
		632.549	8.66692		632.549	0.41322		632.549	14.5962		632.549	50.486		632.549	61.7393
		630.62	9.91302		630.62	0.43292		630.62	13.882		630.62	49.543		630.62	70.8957
		628.692	11.3511		628.692	0.45392		628.692	13.6822		628.692	48.7541		628.692	82.1676
		626.763	11.1441		626.763	0.49018		626.763	15.0607		626.763	50.4054		626.763	86.4299
		624.835	9.75		624.835	0.54146		624.835	18.6036		624.835	55.3993		624.835	87.728
		622.906	8.94686		622.906	0.6024		622.906	19.909		622.906	63.4982		622.906	93.6449
		620.978	8.70192		620.978	0.60233		620.978	15.4834		620.978	68.874		620.978	104.93
		619.049	8.1856		619.049	0.50574		619.049	13.0438		619.049	64.6577		619.049	110.812
		617.121	7.53442		617.121	0.45208		617.121	13.2994		617.121	57.0925		617.121	103.852
		615.192	7.41526		615.192	0.51243		615.192	13.5483		615.192	52.1666		615.192	112.272
		613.264	7.5577		613.264	0.62067		613.264	13.2541		613.264	50.9356		613.264	142.221
		611.335	7.15168		611.335	0.73364		611.335	12.223		611.335	47.7479		611.335	139.727
		609.407	6.54064		609.407	0.82474		609.407	10.8471		609.407	41.5053		609.407	107.038
		607.478	6.33443		607.478	0.81488		607.478	10.2443		607.478	41.761		607.478	86.9538
		605.55	6.02152		605.55	0.7784		605.55	10.3884		605.55	43.3753		605.55	79.9357
		603.621	5.35841		603.621	0.81635		603.621	10.2106		603.621	35.0596		603.621	77.1297
		601.693	4.93128		601.693	0.97454		601.693	7.48641		601.693	32.1206		601.693	73.1186
		599.764	5.01778		599.764	1.34583		599.764	4.92293		599.764	44.3573		599.764	76.2279

## Sheet: Exdended Data Fig. 1h
			Temperature programmed heating of bare support
		S-1_1				S-1_2			S-1_3			S-1_4			S-1_5
		temperature	time	signal(H2O/Ar)		time	signal(H2O/Ar)		time	signal(H2O/Ar)		time	signal(H2O/Ar)		time	signal(H2O/Ar)
		400	0	0.000371466		0	0.000371436		0	0.000371434		0	0.000371508		0	0.000371466
		400.726	0.07262	0.000371991		0.07357	0.000371646		0.0726	0.000370735		0.0735	0.000370849		0.07253	0.000374032
		401.452	0.1452	0.000371705		0.14635	0.000373		0.14523	0.000370067		0.14695	0.000372834		0.14515	0.000374738
		402.18	0.21797	0.000374213		0.21892	0.000369929		0.21805	0.00037		0.21972	0.0003727		0.2178	0.000375531
		402.906	0.29058	0.000370404		0.29153	0.000371125		0.29078	0.00037031		0.2923	0.000370631		0.29037	0.000375717
		403.632	0.36318	0.000374879		0.36437	0.000370578		0.3642	0.000372537		0.3649	0.00037182		0.363	0.000373242
		404.358	0.43577	0.000371682		0.43708	0.000372622		0.43692	0.000373325		0.4375	0.000371087		0.43653	0.000374333
		405.083	0.50828	0.000370263		0.50963	0.000371186		0.50947	0.000373867		0.51007	0.000369448		0.50935	0.00037681
		405.809	0.58093	0.00037597		0.5831	0.000373131		0.58203	0.000371137		0.5834	0.000371705		0.58277	0.00037401
		406.535	0.65353	0.000367529		0.65582	0.000375761		0.65458	0.000372514		0.65688	0.000372736		0.65627	0.000375078
		407.262	0.72623	0.000369788		0.7287	0.000373993		0.7272	0.000372431		0.72945	0.000374512		0.72883	0.000371606
		407.998	0.79977	0.000368915		0.80133	0.000374849		0.79978	0.000370818		0.80202	0.000372161		0.8014	0.000374718
		408.724	0.87237	0.000372255		0.87417	0.000374527		0.87242	0.000369975		0.8755	0.000371023		0.87485	0.000379076
		409.45	0.94497	0.000371071		0.94762	0.00037232		0.94507	0.000371496		0.94812	0.000373709		0.94748	0.000373574
		410.176	1.01765	0.000373892		1.02043	0.000372864		1.01858	0.000372369		1.02085	0.000374566		1.0202	0.000374775
		410.911	1.09108	0.000372797		1.09387	0.00037068		1.09132	0.000373042		1.09343	0.000373893		1.09278	0.000372207
		411.646	1.16457	0.000372387		1.16672	0.000372744		1.16482	0.000370329		1.16608	0.000373361		1.16537	0.000374868
		412.372	1.23715	0.000370616		1.24028	0.000372644		1.23748	0.000374674		1.23875	0.000373192		1.23885	0.000373477
		413.098	1.30975	0.000372389		1.3137	0.000372944		1.31023	0.000370646		1.31152	0.000371012		1.31145	0.000372236
		413.823	1.38232	0.000369351		1.3872	0.000370437		1.38362	0.000371827		1.38415	0.000370733		1.38402	0.000376012
		414.549	1.45492	0.000371801		1.46072	0.000370051		1.45623	0.000369325		1.45753	0.000373502		1.4566	0.000371956
		415.276	1.52755	0.000373611		1.53418	0.000371086		1.5288	0.000371285		1.53012	0.000372595		1.53008	0.000372269
		416.002	1.6002	0.000371206		1.60767	0.000371999		1.60217	0.000368048		1.60297	0.000371559		1.60358	0.000374564
		416.728	1.6728	0.000369465		1.68112	0.000371098		1.67492	0.000365956		1.6763	0.000372257		1.67623	0.000374
		417.454	1.74545	0.000372247		1.75368	0.000371466		1.74762	0.000370323		1.74892	0.000370045		1.74882	0.000370222
		418.181	1.81807	0.000371874		1.82638	0.000373345		1.82018	0.00037011		1.8217	0.00037335		1.82143	0.000373476
		418.908	1.89075	0.000367659		1.89987	0.000372227		1.893	0.000368201		1.89512	0.000372371		1.89408	0.000375085
		419.634	1.96338	0.000373636		1.97263	0.000370281		1.96565	0.000371822		1.96858	0.000370396		1.96758	0.000370876
		420.361	2.03607	0.000373738		2.04537	0.000369083		2.03828	0.000368746		2.04202	0.000371624		2.0402	0.000370738
		421.087	2.10872	0.000370764		2.11802	0.000374272		2.11115	0.000373062		2.11548	0.000370259		2.113	0.000373387
		421.814	2.18138	0.00037324		2.19058	0.000373964		2.18392	0.000370898		2.1881	0.000372489		2.1856	0.000375588
		422.539	2.25395	0.000368826		2.26318	0.000369503		2.25742	0.000368996		2.26073	0.000375155		2.25838	0.000372951
		423.265	2.32655	0.000374635		2.3367	0.000370878		2.33087	0.000372223		2.33415	0.000371217		2.3319	0.000372578
		423.991	2.3991	0.000372732		2.40933	0.000371858		2.40363	0.000372103		2.4068	0.000370874		2.40453	0.000374226
		424.717	2.47167	0.000367373		2.48277	0.000373075		2.4763	0.000373128		2.47937	0.000371041		2.47713	0.000376134
		425.443	2.54432	0.000369485		2.55538	0.000372166		2.54975	0.000371623		2.5522	0.000371307		2.5506	0.000370385
		426.169	2.61693	0.000369829		2.62875	0.000369962		2.62237	0.000370365		2.6248	0.000369246		2.6232	0.000377387
		426.896	2.6896	0.000370733		2.70157	0.000372559		2.69492	0.000369578		2.69828	0.000371824		2.6958	0.000369917
		427.631	2.7631	0.000371332		2.77417	0.000372951		2.7675	0.000369519		2.77085	0.000374103		2.76848	0.000373446
		428.365	2.83653	0.000367666		2.84765	0.000373035		2.84005	0.000372842		2.84428	0.000370729		2.84113	0.000373533
		429.092	2.90918	0.000372245		2.92023	0.000371206		2.91265	0.000369367		2.91777	0.000374167		2.91373	0.000375227
		429.818	2.98183	0.000369931		2.99285	0.000368967		2.98605	0.000370727		2.99123	0.000371658		2.98648	0.000369454
		430.544	3.05445	0.000372063		3.06625	0.000373436		3.05865	0.000371007		3.06382	0.000373438		3.05912	0.000374056
		431.279	3.12793	0.000369633		3.13968	0.000372133		3.13125	0.000368004		3.13712	0.000370881		3.13253	0.00037276
		432.005	3.20052	0.000373332		3.21322	0.000371967		3.2039	0.000371032		3.20965	0.000370772		3.20517	0.000370838
		432.74	3.27402	0.000372951		3.28668	0.000370674		3.27647	0.000369918		3.2822	0.000370306		3.27862	0.00037354
		433.466	3.34658	0.000372107		3.35932	0.0003721		3.34908	0.000368567		3.35478	0.000372878		3.35113	0.000370858
		434.192	3.41918	0.000371911		3.43285	0.000371758		3.42258	0.000371123		3.42817	0.000371816		3.42363	0.000371857
		434.918	3.4918	0.000373295		3.50628	0.000371871		3.4953	0.000369662		3.50167	0.000371426		3.4961	0.000372148
		435.652	3.56523	0.000368076		3.57975	0.000369474		3.56812	0.000370196		3.57513	0.000373528		3.5688	0.000373907
		436.378	3.6378	0.000371289		3.65322	0.000372635		3.6409	0.000370902		3.64787	0.000372365		3.64128	0.000371464
		437.104	3.71042	0.000371071		3.7258	0.000372165		3.71347	0.000372114		3.72047	0.000369545		3.71463	0.000369605
		437.83	3.783	0.000370422		3.79845	0.000370128		3.78605	0.000368853		3.7939	0.000371987		3.78725	0.000373952
		438.556	3.85557	0.000368632		3.87193	0.000369365		3.85947	0.000370286		3.86667	0.000371231		3.8607	0.000372716
		439.281	3.92813	0.000370898		3.94452	0.000373592		3.93205	0.000366086		3.94008	0.000369078		3.93328	0.000374157
		440.016	4.00157	0.000371192		4.01725	0.000369171		4.00485	0.000368995		4.01285	0.00036801		4.00587	0.00037276
		440.751	4.07508	0.000367755		4.08987	0.000372341		4.07827	0.000369591		4.0854	0.00036998		4.07845	0.000371598
		441.477	4.14767	0.000369574		4.16328	0.000368246		4.15088	0.000367544		4.15878	0.000370996		4.1511	0.000372646
		442.204	4.22045	0.000369218		4.2359	0.000369418		4.2235	0.000368502		4.23223	0.000373837		4.22373	0.000374152
		442.931	4.2931	0.000370121		4.3085	0.000369105		4.2963	0.000370763		4.30487	0.000369573		4.29655	0.000370353
		443.657	4.36567	0.000371144		4.38195	0.000370324		4.3689	0.000368269		4.37832	0.000369274		4.36913	0.0003734
		444.384	4.43837	0.000369222		4.45468	0.000373435		4.44147	0.000369167		4.45178	0.000371061		4.44192	0.000371309
		445.11	4.511	0.000370843		4.52723	0.000369005		4.51427	0.000369334		4.52437	0.000371254		4.51452	0.000371093
		445.845	4.58452	0.000365139		4.60065	0.000371937		4.58695	0.000370762		4.59708	0.000370149		4.58715	0.000374297
		446.571	4.65713	0.000371222		4.67318	0.00037042		4.66033	0.000368978		4.67052	0.000372157		4.65978	0.000373046
		447.298	4.72977	0.000371644		4.74662	0.00037338		4.73312	0.000370005		4.74402	0.000372363		4.73255	0.000370583
		448.032	4.8032	0.000370795		4.82007	0.000372484		4.80568	0.000368524		4.81658	0.000372518		4.80512	0.000371944
		448.758	4.87577	0.000368707		4.8927	0.000372998		4.87817	0.000366859		4.88925	0.000373584		4.8778	0.000369895
		449.492	4.94922	0.000371172		4.96615	0.000369474		4.95078	0.000365934		4.96273	0.000370008		4.95127	0.000372552
		450.218	5.02178	0.000370571		5.03883	0.0003706		5.02333	0.000368276		5.03543	0.000371434		5.02387	0.000373818
		450.944	5.0944	0.000367826		5.11227	0.000371304		5.09678	0.000368253		5.10798	0.000369957		5.0965	0.000371713
		451.679	5.16793	0.000367622		5.18485	0.00036821		5.16945	0.000369609		5.1806	0.000369304		5.16908	0.000370365
		452.406	5.24057	0.000372666		5.2582	0.000370079		5.24212	0.000368719		5.25405	0.000370211		5.24175	0.000372433
		453.132	5.31315	0.000368344		5.33168	0.000370402		5.3147	0.000367854		5.32748	0.0003677		5.31438	0.000373017
		453.857	5.3857	0.000368026		5.40515	0.000369449		5.38733	0.000370447		5.40015	0.00037329		5.3872	0.000370733
		454.582	5.45825	0.000370275		5.47772	0.000370112		5.45997	0.000368543		5.47273	0.000370304		5.45988	0.000370908
		455.309	5.53088	0.000371632		5.55028	0.000370886		5.5326	0.000370275		5.54625	0.000371666		5.5325	0.000368631
		456.044	5.60438	0.000368466		5.62285	0.000371031		5.6052	0.000369848		5.61975	0.000370262		5.60527	0.000370749
		456.779	5.67788	0.00037032		5.69637	0.000369927		5.6778	0.000367276		5.6923	0.00036878		5.67783	0.000372877
		457.513	5.75132	0.00036942		5.76913	0.000372202		5.75045	0.00036747		5.76482	0.000371959		5.75045	0.000371658
		458.241	5.82412	0.000368991		5.84195	0.00037419		5.82327	0.00036857		5.83808	0.000372431		5.82303	0.000373106
		458.967	5.8967	0.000372612		5.91455	0.000371225		5.89603	0.000369805		5.91057	0.000369797		5.89565	0.000369403
		459.693	5.96928	0.000370363		5.9879	0.000371598		5.96862	0.000367513		5.98393	0.000370247		5.96845	0.000368785
		460.418	6.04185	0.000368161		6.06055	0.000373673		6.04125	0.000368306		6.05657	0.000367812		6.04105	0.00036987
		461.144	6.11443	0.000371458		6.13317	0.000370623		6.11468	0.000369737		6.12918	0.000371014		6.11363	0.000368772
		461.879	6.18792	0.000370256		6.2057	0.000370079		6.18728	0.000369031		6.20193	0.000370459		6.18623	0.000370118
		462.605	6.2605	0.000371586		6.27845	0.000369855		6.25993	0.000369945		6.27542	0.000371308		6.25968	0.000369946
		463.332	6.33315	0.000368867		6.35102	0.000369084		6.33257	0.000371006		6.34888	0.000368908		6.33237	0.000370357
		464.058	6.40578	0.000370414		6.42357	0.000373088		6.40518	0.000368042		6.42163	0.000370744		6.4052	0.000367867
		464.784	6.4784	0.000369801		6.49625	0.00036999		6.4778	0.000370275		6.49422	0.000367993		6.47865	0.000370912
		465.51	6.55097	0.000367328		6.56903	0.00036948		6.55128	0.000366258		6.56683	0.00037053		6.55213	0.000368165
		466.236	6.62357	0.000370157		6.64162	0.000370448		6.6239	0.000367782		6.6396	0.00037001		6.62497	0.0003709
		466.962	6.69615	0.00036664		6.71425	0.000372926		6.69652	0.00036929		6.71295	0.000371349		6.69775	0.000375017
		467.687	6.76873	0.000371893		6.78703	0.00036888		6.77002	0.0003675		6.78542	0.000369341		6.77035	0.000370149
		468.413	6.84135	0.000367807		6.85983	0.000370099		6.84263	0.000370223		6.85873	0.000369188		6.84383	0.000369204
		469.14	6.91398	0.000370488		6.93245	0.000369945		6.9161	0.000370877		6.93142	0.000370344		6.91658	0.000369616
		469.865	6.98653	0.000371989		7.00512	0.000366877		6.98867	0.000365378		7.00472	0.000368862		6.98997	0.000372554
		470.599	7.05995	0.000369583		7.07772	0.000369105		7.0614	0.000367888		7.07815	0.000369038		7.06278	0.00037002
		471.334	7.13337	0.000371111		7.15032	0.000369686		7.13485	0.000369605		7.15162	0.000370288		7.13537	0.000372322
		472.068	7.2068	0.000367447		7.22287	0.000369157		7.20747	0.000370171		7.22443	0.000368536		7.20797	0.000372712
		472.794	7.27937	0.000372267		7.29558	0.000371047		7.27995	0.000370296		7.29703	0.000367715		7.28138	0.000369867
		473.519	7.35195	0.000368991		7.36815	0.0003686		7.35333	0.000367759		7.36967	0.000369297		7.35412	0.000368625
		474.246	7.4246	0.000366302		7.44157	0.000367361		7.42593	0.00036665		7.4424	0.000369987		7.42675	0.000369831
		474.972	7.49723	0.000371022		7.51415	0.000371274		7.49945	0.000367652		7.51502	0.000370275		7.49938	0.000370771
		475.706	7.57063	0.000369546		7.58677	0.000367703		7.57225	0.000367003		7.5878	0.000373306		7.5729	0.000369156
		476.432	7.64317	0.000370143		7.6595	0.000366803		7.6449	0.000366258		7.66042	0.000369933		7.6464	0.000372746
		477.158	7.7158	0.000369965		7.73215	0.000371416		7.71748	0.00036955		7.73307	0.000371713		7.71995	0.00037263
		477.884	7.78843	0.000370528		7.80562	0.000368649		7.7901	0.000369963		7.80585	0.000368782		7.79253	0.000370489
		478.611	7.86107	0.000368118		7.8791	0.000372856		7.86273	0.000369914		7.87848	0.000367557		7.86518	0.00036876
		479.337	7.93368	0.000368971		7.95178	0.00036914		7.93552	0.000365954		7.95112	0.000366855		7.9379	0.000369706
		480.065	8.00645	0.000371255		8.0244	0.000370569		8.00902	0.000367996		8.02458	0.000367887		8.01042	0.00036942
		480.79	8.07902	0.00036994		8.09723	0.000371095		8.08187	0.000370277		8.09803	0.00036912		8.08302	0.000365609
		481.515	8.15153	0.00036742		8.16982	0.000370972		8.15535	0.000367091		8.17058	0.000368247		8.15648	0.000368133
		482.241	8.22408	0.00037099		8.24328	0.000365732		8.228	0.000367133		8.24403	0.000370222		8.22912	0.000370442
		482.967	8.29672	0.000366524		8.31665	0.000368082		8.30063	0.000366109		8.3169	0.000367148		8.30172	0.000370446
		483.693	8.36932	0.00036688		8.39008	0.000366753		8.37345	0.000368751		8.38965	0.00036837		8.37518	0.000371089
		484.419	8.44195	0.000372638		8.46268	0.000368389		8.44608	0.000371761		8.46315	0.000369831		8.44793	0.000369842
		485.154	8.5154	0.000365278		8.5361	0.000369797		8.51953	0.000367779		8.53575	0.000368736		8.5205	0.000369292
[truncated: 1,633 more rows]

## Sheet: Exdended Data Fig. 1i
		in-situ DRIFT spectra under N2 at 550 oC
		S-1(Na+)				S-1(Na+, NH4)
[truncated: 519 more rows]

## Sheet: Exdended Data Fig. 1j
				r(C3H6) / mmol g-1 min-1						Ln(rC3H6)
[truncated: 6 more rows]
