# Supplementary material for: In situ formation of ZnOx species for efficient propane dehydrogenation
Source: Nature. 2021 Nov 10;599(7884):234–8. doi: 10.1038/s41586-021-03923-3 (PMC8580824; doi:10.1038/s41586-021-03923-3)
Supplement: Supplementary file 5 — Source Data Extended Data Fig. 2 [file 41586_2021_3923_MOESM5_ESM.xls]

## Sheet: Extended data Fig.2a
		XANES spectra
		Zn foil			commercial ZnO			S-1_1(H2)			MCM-41(H2)
		Energy / eV	Normalized intensity / a.u.		Energy / eV	Normalized intensity / a.u.		Energy / eV	Normalized intensity / a.u.		Energy / eV	Normalized intensity / a.u.
		9536.39	0.000405475		9536.39	0.02208		9536.39	0.00309		9536.39	0.00398
		9536.92	0.000261738		9536.92	0.01902		9536.92	0.000315733		9536.92	0.00375
		9537.46	0.000431729		9537.46	0.01594		9537.46	0.00163		9537.46	0.0024
		9538.02	0.000383156		9538.02	0.01277		9538.02	0.00106		9538.02	0.00161
		9538.58	0.0001693		9538.58	0.00962		9538.58	0.00153		9538.58	0.00158
		9539.17	5.28914e-06		9539.17	0.00625		9539.17	0.000796879		9539.17	0.00189
		9539.72	1.24595e-05		9539.72	0.00314		9539.72	0.00166		9539.72	0.00257
		9540.27	-8.70988e-05		9540.27	-1.95428e-05		9540.27	0.00281		9540.27	0.00186
		9540.85	-0.00011271		9540.85	-0.00195		9540.85	0.0017		9540.85	0.000937172
		9541.41	0.00030825		9541.41	-0.00224		9541.41	0.00132		9541.41	0.00137
		9541.96	0.000206158		9541.96	-0.00208		9541.96	0.00209		9541.96	0.00103
		9542.53	0.000237531		9542.53	-0.00228		9542.53	0.000721452		9542.53	0.0013
		9543.13	0.000249147		9543.13	-0.00278		9543.13	0.000243251		9543.13	0.00127
		9543.71	4.89541e-05		9543.71	-0.00199		9543.71	0.000712174		9543.71	0.00125
		9544.29	7.0357e-05		9544.29	-0.00157		9544.29	-0.00114		9544.29	0.00233
		9544.86	3.89867e-05		9544.86	-0.00176		9544.86	-0.0023		9544.86	0.00146
		9545.44	-0.000109918		9545.44	-0.0022		9545.44	-0.00295		9545.44	-0.000572305
		9546.02	4.41721e-05		9546.02	-0.00149		9546.02	0.00102		9546.02	0.000490817
		9546.6	0.000488219		9546.6	-0.00123		9546.6	0.00126		9546.6	0.00148
		9547.19	0.000280367		9547.19	-0.00146		9547.19	0.00108		9547.19	0.00168
		9547.77	0.000565422		9547.77	-0.00122		9547.77	-0.000509855		9547.77	0.000690743
		9548.39	1.58274e-05		9548.39	-0.000953506		9548.39	-0.0008248		9548.39	-5.81902e-05
		9548.96	-0.000258649		9548.96	-0.00104		9548.96	-0.000866698		9548.96	-7.36882e-05
		9549.55	0.000139387		9549.55	-0.00108		9549.55	-0.00235		9549.55	0.000198018
		9550.13	-0.00016805		9550.13	-0.000270419		9550.13	0.00154		9550.13	0.000399778
		9550.73	-0.000274899		9550.73	9.17932e-05		9550.73	-0.000616029		9550.73	-0.000266735
		9551.34	-0.000195402		9551.34	0.000150755		9551.34	-0.000513996		9551.34	-0.000422747
		9551.91	-0.000285435		9551.91	0.000531608		9551.91	-0.000211936		9551.91	-9.52839e-05
		9552.52	-0.00031517		9552.52	0.00025532		9552.52	-2.46317e-05		9552.52	-0.000380553
		9553.17	-0.000300824		9553.17	0.000428713		9553.17	-0.00248		9553.17	-0.000273038
		9553.76	-2.0276e-06		9553.76	-0.000279962		9553.76	-0.000505481		9553.76	0.000412446
		9554.34	-0.000159647		9554.34	0.000112464		9554.34	0.000317495		9554.34	0.00112
		9554.94	-0.000293636		9554.94	-0.000302817		9554.94	-0.000495117		9554.94	0.000943652
		9555.53	-0.000467202		9555.53	8.55747e-05		9555.53	0.00131		9555.53	0.00127
		9556.12	-0.000551602		9556.12	0.00011659		9556.12	0.00239		9556.12	0.000470181
		9556.7	3.77884e-05		9556.7	7.94393e-06		9556.7	0.000209565		9556.7	6.56785e-05
		9557.3	-2.20513e-05		9557.3	0.000616305		9557.3	-0.000623946		9557.3	0.000515744
		9557.9	-0.000339762		9557.9	0.00080097		9557.9	-0.000675598		9557.9	-2.10036e-05
		9558.48	-0.000290295		9558.48	0.000865864		9558.48	0.000722178		9558.48	0.00123
		9559.08	-0.000102733		9559.08	0.00107		9559.08	-0.000224998		9559.08	0.00162
		9559.69	-0.00021467		9559.69	0.00162		9559.69	0.00105		9559.69	0.00112
		9560.29	-0.000561504		9560.29	0.00214		9560.29	0.00339		9560.29	0.00118
		9560.88	-0.000398762		9560.88	0.00262		9560.88	0.00131		9560.88	0.000508118
		9561.52	-0.0001717		9561.52	0.0026		9561.52	-0.00125		9561.52	-0.000437912
		9562.14	-0.000472569		9562.14	0.00254		9562.14	-0.00162		9562.14	0.000621793
		9562.74	-0.000420991		9562.74	0.00236		9562.74	-0.000714321		9562.74	0.00176
		9563.33	-0.000260199		9563.33	0.00277		9563.33	-0.000502243		9563.33	0.000536836
		9563.95	-0.00027401		9563.95	0.00315		9563.95	-0.000922529		9563.95	-0.00128
		9564.54	-0.00039109		9564.54	0.00331		9564.54	-0.0011		9564.54	-0.0004719
		9565.13	-0.000768626		9565.13	0.00367		9565.13	5.67065e-05		9565.13	0.000426733
		9565.74	-0.000397015		9565.74	0.00413		9565.74	-0.000299401		9565.74	-0.000866877
		9566.37	-0.00022636		9566.37	0.00426		9566.37	-0.000883824		9566.37	-0.000422344
		9566.95	-0.00048098		9566.95	0.00481		9566.95	-0.00106		9566.95	0.000246012
		9567.58	-0.000627273		9567.58	0.0057		9567.58	-0.00114		9567.58	-0.00075672
		9568.2	-0.000324358		9568.2	0.00561		9568.2	-0.000985981		9568.2	0.000193032
		9568.83	-0.000292101		9568.83	0.00394		9568.83	-0.0017		9568.83	0.000715352
		9569.42	-9.23663e-05		9569.42	0.00214		9569.42	-0.000922355		9569.42	-0.00118
		9570.01	-0.000570312		9570.01	0.00122		9570.01	0.00218		9570.01	-0.000947111
		9570.63	-0.000632425		9570.63	0.000868984		9570.63	0.000169811		9570.63	-0.00165
		9571.23	-0.000724811		9571.23	0.000236955		9571.23	-0.000746629		9571.23	-0.000945157
		9571.86	-0.000820418		9571.86	-0.000590562		9571.86	-0.000227638		9571.86	-0.00146
		9572.47	-0.000724441		9572.47	-0.00135		9572.47	0.000246495		9572.47	-0.00135
		9573.08	-0.000417432		9573.08	-0.00175		9573.08	0.000573308		9573.08	-0.00161
		9573.73	-0.000482415		9573.73	-0.00162		9573.73	0.00127		9573.73	-0.00228
		9574.35	-1.90665e-05		9574.35	-0.00128		9574.35	0.0011		9574.35	-0.00127
		9574.97	6.84066e-05		9574.97	-0.00134		9574.97	-0.000505149		9574.97	-0.00127
		9575.6	-0.000557938		9575.6	-0.00107		9575.6	-0.00257		9575.6	-0.00157
		9576.3	-0.000578697		9576.3	-0.00109		9576.3	0.000627472		9576.3	-0.00236
		9576.89	-0.000562045		9576.89	-0.0012		9576.89	-0.000981823		9576.89	-0.00139
		9577.52	-0.000751089		9577.52	-0.00157		9577.52	-0.00133		9577.52	-0.00156
		9578.14	-0.000951033		9578.14	-0.000414416		9578.14	0.000864493		9578.14	-0.00208
		9578.73	-0.000944285		9578.73	-0.000455894		9578.73	0.00142		9578.73	-0.00146
		9579.37	-0.000609408		9579.37	-0.000997042		9579.37	-0.00020392		9579.37	-0.00164
		9580.01	-0.000456031		9580.01	-0.00136		9580.01	-0.000694485		9580.01	-0.000513941
		9580.64	-0.000152223		9580.64	-0.000735307		9580.64	-0.00164		9580.64	-0.000802121
		9581.26	-0.000264732		9581.26	-0.0013		9581.26	-0.00169		9581.26	-0.00179
		9581.87	-0.000431972		9581.87	-0.000193414		9581.87	-0.00147		9581.87	-0.00136
		9582.5	-0.000679706		9582.5	-0.000541879		9582.5	-0.00092975		9582.5	-0.00056066
		9583.1	-0.000594291		9583.1	-0.000975929		9583.1	-0.00134		9583.1	-0.00137
		9583.73	-0.000587403		9583.73	-0.00054861		9583.73	-0.00183		9583.73	-0.00258
		9584.42	-0.000600971		9584.42	-0.000767331		9584.42	-0.00067547		9584.42	-0.00176
		9585.02	-0.000530755		9585.02	-0.00117		9585.02	-0.0008439		9585.02	-0.000389485
		9585.65	-0.000616192		9585.65	-0.000938888		9585.65	-0.00167		9585.65	-0.000884152
		9586.27	-0.000562649		9586.27	-0.00112		9586.27	-0.000882612		9586.27	-0.00126
		9586.94	-0.000811724		9586.94	-0.000862362		9586.94	-0.000295849		9586.94	-0.00223
		9587.58	-0.000947244		9587.58	-0.000621233		9587.58	-0.001		9587.58	-0.00235
		9588.2	-0.000297875		9588.2	-0.0012		9588.2	-0.00132		9588.2	-0.00164
		9588.82	-0.000100599		9588.82	-0.000449241		9588.82	-0.000734489		9588.82	-0.00167
		9589.44	-0.000609117		9589.44	-0.000295591		9589.44	-0.000128086		9589.44	-0.00124
		9590.06	-0.000799486		9590.06	-0.000238681		9590.06	0.000407638		9590.06	-0.00196
		9590.7	-0.000767772		9590.7	-0.000759385		9590.7	-0.000217425		9590.7	-0.00111
		9591.34	-0.000762488		9591.34	-0.000788157		9591.34	0.000257042		9591.34	-0.00138
		9591.98	-0.000675842		9591.98	-0.000502366		9591.98	-0.000268111		9591.98	-0.000986435
		9592.61	-0.000817658		9592.61	-0.000430941		9592.61	-0.0012		9592.61	-0.00143
		9593.24	-0.00103		9593.24	-0.000324222		9593.24	0.000759401		9593.24	-0.00189
		9593.88	-0.000755591		9593.88	-0.000235198		9593.88	-0.000747376		9593.88	-0.00199
		9594.53	-0.000536735		9594.53	-0.000163544		9594.53	-0.0021		9594.53	-0.0021
		9595.16	-0.000545608		9595.16	9.9386e-05		9595.16	-0.00184		9595.16	-0.00254
		9595.78	-0.000382221		9595.78	-1.63975e-06		9595.78	-0.00288		9595.78	-0.00214
		9596.42	-0.000440291		9596.42	-0.000638817		9596.42	-0.00156		9596.42	-0.00163
		9597.06	-0.000533072		9597.06	-0.000981275		9597.06	-9.18964e-05		9597.06	-0.00173
		9597.74	-0.000352003		9597.74	-0.000920489		9597.74	-0.00137		9597.74	-0.00186
		9598.36	-0.000502311		9598.36	-0.000816647		9598.36	-0.00158		9598.36	-0.00118
		9598.98	-0.00060285		9598.98	-0.00123		9598.98	0.000222232		9598.98	-0.0016
		9599.6	-0.000460144		9599.6	-0.000874758		9599.6	0.000228362		9599.6	-0.00179
		9600.24	-0.000239208		9600.24	-0.000755197		9600.24	-0.000170704		9600.24	-0.00191
		9600.89	-0.000309729		9600.89	-0.00116		9600.89	0.00085104		9600.89	-0.00173
		9601.52	-0.000558001		9601.52	-0.00124		9601.52	0.00129		9601.52	-0.00199
		9602.14	-0.000642271		9602.14	-0.00108		9602.14	0.000296102		9602.14	-0.00306
		9602.78	-0.0008939		9602.78	-0.000977629		9602.78	-0.000103642		9602.78	-0.00112
		9603.42	-0.00054024		9603.42	-0.000428914		9603.42	-0.00132		9603.42	-0.000783909
		9604.07	-0.000105364		9604.07	-0.000567903		9604.07	-0.00111		9604.07	-0.000378914
		9604.71	-0.000283501		9604.71	-0.00108		9604.71	-0.000596176		9604.71	-0.000215853
		9605.34	-0.000448099		9605.34	-0.000858686		9605.34	0.000193029		9605.34	-0.000247407
		9605.95	-8.85467e-05		9605.95	-0.000788533		9605.95	0.000151646		9605.95	-0.000662941
		9606.61	-0.000210614		9606.61	-0.000682464		9606.61	-0.000876708		9606.61	-0.00177
		9607.31	-0.000481968		9607.31	-0.000314433		9607.31	-0.000389914		9607.31	-0.00126
		9607.94	-0.000439396		9607.94	-0.000872884		9607.94	0.000994317		9607.94	-0.00126
		9608.56	-0.000588339		9608.56	-0.000467721		9608.56	0.00163		9608.56	-0.000886441
		9609.19	-0.000300373		9609.19	0.000122674		9609.19	-0.00231		9609.19	-0.000489596
		9609.83	-0.000145424		9609.83	0.000263664		9609.83	-0.000968809		9609.83	8.67819e-05
		9610.52	6.52846e-05		9610.52	-0.000127561		9610.52	0.00148		9610.52	-0.00090457
		9611.14	0.000301042		9611.14	-0.000579053		9611.14	0.000895312		9611.14	0.00114
		9611.76	0.000231416		9611.76	-0.000256778		9611.76	0.00282		9611.76	-0.000120739
		9612.43	0.000298185		9612.43	-0.000303629		9612.43	0.00183		9612.43	-0.000163094
		9613.1	0.000147829		9613.1	-0.000779424		9613.1	0.000514478		9613.1	0.000299733
		9613.78	4.64558e-05		9613.78	-0.000803139		9613.78	0.000621329		9613.78	0.000444727
		9614.43	-0.000361368		9614.43	-0.00048972		9614.43	0.000673797		9614.43	-0.000655023
		9615.08	-0.000369502		9615.08	-0.000638756		9615.08	0.000857279		9615.08	-0.000744221
		9615.7	-0.000192349		9615.7	-0.00050251		9615.7	-0.000351432		9615.7	-0.000217349
		9616.32	0.000103408		9616.32	6.84703e-05		9616.32	0.00134		9616.32	0.000518252
		9616.97	0.000444235		9616.97	-0.000360042		9616.97	-0.00163		9616.97	0.00143
		9617.63	0.00038885		9617.63	-0.000124692		9617.63	-0.0016		9617.63	0.00157
		9618.29	0.00031988		9618.29	-0.000165274		9618.29	-0.00153		9618.29	0.00139
		9618.93	0.000298278		9618.93	0.000346086		9618.93	0.000107696		9618.93	0.00123
		9619.57	0.00050027		9619.57	0.000222011		9619.57	-0.00113		9619.57	0.00105
		9620.29	0.000573737		9620.29	0.000274643		9620.29	-0.00109		9620.29	0.000357961
		9620.91	0.000554247		9620.91	0.000915664		9620.91	0.00154		9620.91	-0.000208183
		9621.55	0.000901156		9621.55	-0.000385273		9621.55	0.00141		9621.55	0.000807549
		9622.25	0.000765003		9622.25	-0.000405149		9622.25	-0.000942946		9622.25	0.000584989
		9622.91	0.00143		9622.91	7.44424e-05		9622.91	-0.000728289		9622.91	0.000655163
		9623.52	0.00121		9623.52	0.000721381		9623.52	0.000311478		9623.52	0.00135
		9624.13	0.00145		9624.13	0.000496318		9624.13	0.00198		9624.13	0.00161
		9624.78	0.00129		9624.78	0.000452158		9624.78	0.00184		9624.78	0.00111
		9625.42	0.00133		9625.42	0.000553598		9625.42	0.00132		9625.42	0.00258
		9626.08	0.00147		9626.08	0.000228336		9626.08	-0.00142		9626.08	0.00266
		9626.73	0.00134		9626.73	0.000349435		9626.73	-0.000366893		9626.73	0.00147
		9627.39	0.00173		9627.39	0.000989467		9627.39	0.000487187		9627.39	0.00332
		9628.08	0.00165		9628.08	0.000965377		9628.08	0.00227		9628.08	0.00392
		9628.72	0.00191		9628.72	0.000786535		9628.72	0.0024		9628.72	0.00306
		9629.34	0.00232		9629.34	0.00146		9629.34	0.0022		9629.34	0.00426
		9629.96	0.00248		9629.96	0.00196		9629.96	0.00146		9629.96	0.0047
		9630.67	0.00296		9630.67	0.00156		9630.67	0.000451985		9630.67	0.00493
		9631.25	0.00302		9631.25	0.00124		9631.25	0.000732246		9631.25	0.00504
		9631.85	0.00261		9631.85	0.00142		9631.85	0.00182		9631.85	0.00514
		9632.44	0.00244		9632.44	0.00232		9632.44	0.00287		9632.44	0.0056
		9633.03	0.00289		9633.03	0.00197		9633.03	0.00243		9633.03	0.00519
		9633.65	0.00349		9633.65	0.00209		9633.65	0.00277		9633.65	0.00554
		9634.26	0.00373		9634.26	0.00246		9634.26	0.00354		9634.26	0.00816
		9634.85	0.004		9634.85	0.00278		9634.85	0.00298		9634.85	0.00856
		9635.45	0.00427		9635.45	0.00274		9635.45	0.00402		9635.45	0.0083
		9636.06	0.00454		9636.06	0.00258		9636.06	0.00385		9636.06	0.00842
		9636.66	0.0046		9636.66	0.00268		9636.66	0.00429		9636.66	0.00856
		9637.27	0.00494		9637.27	0.00287		9637.27	0.00505		9637.27	0.00884
		9637.86	0.00511		9637.86	0.0027		9637.86	0.00486		9637.86	0.01091
		9638.52	0.00517		9638.52	0.0027		9638.52	0.00457		9638.52	0.01123
		9639.1	0.00551		9639.1	0.00332		9639.1	0.00585		9639.1	0.01096
		9639.71	0.00611		9639.71	0.00365		9639.71	0.00642		9639.71	0.01178
		9640.38	0.00685		9640.38	0.00371		9640.38	0.00699		9640.38	0.01251
		9641	0.00758		9641	0.00447		9641	0.00719		9641	0.01362
		9641.61	0.00761		9641.61	0.00535		9641.61	0.00711		9641.61	0.01313
		9642.22	0.00808		9642.22	0.00557		9642.22	0.00554		9642.22	0.01497
		9642.82	0.00839		9642.82	0.00609		9642.82	0.00697		9642.82	0.01653
		9643.41	0.00881		9643.41	0.00597		9643.41	0.00717		9643.41	0.01668
		9644.03	0.00941		9644.03	0.00657		9644.03	0.00687		9644.03	0.01679
		9644.69	0.01001		9644.69	0.00705		9644.69	0.0094		9644.69	0.01858
		9645.29	0.01112		9645.29	0.00762		9645.29	0.01111		9645.29	0.0197
		9645.92	0.01241		9645.92	0.0086		9645.92	0.01125		9645.92	0.02067
		9646.52	0.01314		9646.52	0.0096		9646.52	0.00982		9646.52	0.02179
		9647.12	0.01402		9647.12	0.00971		9647.12	0.01236		9647.12	0.02309
		9647.72	0.01525		9647.72	0.01099		9647.72	0.01475		9647.72	0.02557
		9648.32	0.01651		9648.32	0.01221		9648.32	0.01672		9648.32	0.02832
		9648.94	0.01825		9648.94	0.01305		9648.94	0.01756		9648.94	0.03054
		9649.52	0.02005		9649.52	0.01412		9649.52	0.0182		9649.52	0.03287
		9650.13	0.02185		9650.13	0.01525		9650.13	0.01968		9650.13	0.03497
		9650.73	0.02414		9650.73	0.01667		9650.73	0.02079		9650.73	0.03624
		9651.37	0.02679		9651.37	0.01827		9651.37	0.02522		9651.37	0.04069
		9651.99	0.03031		9651.99	0.02004		9651.99	0.02773		9651.99	0.04431
		9652.59	0.0348		9652.59	0.02172		9652.59	0.02796		9652.59	0.04752
		9653.19	0.03958		9653.19	0.02418		9653.19	0.03035		9653.19	0.05169
		9653.79	0.04591		9653.79	0.02644		9653.79	0.03409		9653.79	0.05833
		9654.43	0.05478		9654.43	0.03034		9654.43	0.04017		9654.43	0.0663
		9655.03	0.06597		9655.03	0.0346		9655.03	0.0437		9655.03	0.07325
		9655.61	0.08175		9655.61	0.03975		9655.61	0.04645		9655.61	0.08231
		9656.24	0.10885		9656.24	0.04666		9656.24	0.05239		9656.24	0.09429
		9656.89	0.15499		9656.89	0.05651		9656.89	0.06086		9656.89	0.11369
		9657.51	0.224		9657.51	0.06895		9657.51	0.07466		9657.51	0.13795
		9658.11	0.31614		9658.11	0.08498		9658.11	0.09267		9658.11	0.16949
		9658.7	0.42283		9658.7	0.11212		9658.7	0.11772		9658.7	0.21399
		9659.34	0.54344		9659.34	0.15583		9659.34	0.15554		9659.34	0.28172
		9659.94	0.65281		9659.94	0.21492		9659.94	0.20963		9659.94	0.3666
		9660.56	0.7469		9660.56	0.29787		9660.56	0.29098		9660.56	0.47098
		9661.16	0.81569		9661.16	0.40817		9661.16	0.4111		9661.16	0.58679
		9661.77	0.86697		9661.77	0.54774		9661.77	0.57655		9661.77	0.71685
		9662.38	0.90494		9662.38	0.69863		9662.38	0.77148		9662.38	0.85834
		9662.97	0.93605		9662.97	0.82801		9662.97	0.97325		9662.97	0.96735
		9663.58	0.96747		9663.58	0.91749		9663.58	1.14851		9663.58	1.04733
		9664.23	1.00511		9664.23	0.96821		9664.23	1.27172		9664.23	1.09933
		9664.83	1.04207		9664.83	1.00288		9664.83	1.32693		9664.83	1.13179
		9665.44	1.07836		9665.44	1.04945		9665.44	1.35128		9665.44	1.15527
		9666.03	1.11061		9666.03	1.11524		9666.03	1.35853		9666.03	1.17537
		9666.7	1.14364		9666.7	1.21489		9666.7	1.36643		9666.7	1.20351
		9667.35	1.16904		9667.35	1.33006		9667.35	1.36991		9667.35	1.23283
		9667.99	1.18144		9667.99	1.44178		9667.99	1.36778		9667.99	1.25545
		9668.59	1.18103		9668.59	1.52321		9668.59	1.35285		9668.59	1.26632
		9669.22	1.16592		9669.22	1.55687		9669.22	1.33038		9669.22	1.26059
		9669.82	1.13638		9669.82	1.52559		9669.82	1.30009		9669.82	1.23949
		9670.47	1.09743		9670.47	1.44018		9670.47	1.26357		9670.47	1.20855
		9671.05	1.06281		9671.05	1.34606		9671.05	1.23345		9671.05	1.17443
		9671.71	1.02991		9671.71	1.24403		9671.71	1.20745		9671.71	1.1375
		9672.34	1.00612		9672.34	1.15674		9672.34	1.18368		9672.34	1.10259
		9672.96	0.98957		9672.96	1.08167		9672.96	1.15929		9672.96	1.0738
		9673.62	0.97736		9673.62	1.01275		9673.62	1.13648		9673.62	1.04507
		9674.25	0.97158		9674.25	0.95018		9674.25	1.11915		9674.25	1.02135
		9674.88	0.96976		9674.88	0.90656		9674.88	1.10119		9674.88	1.00146
		9675.49	0.96861		9675.49	0.88167		9675.49	1.08375		9675.49	0.99141
		9676.13	0.96678		9676.13	0.87948		9676.13	1.07082		9676.13	0.99105
		9676.73	0.96399		9676.73	0.89754		9676.73	1.05914		9676.73	0.99779
		9677.37	0.95901		9677.37	0.93806		9677.37	1.04415		9677.37	1.01007
		9678.03	0.95025		9678.03	0.98558		9678.03	1.03305		9678.03	1.02512
		9678.69	0.93829		9678.69	1.03793		9678.69	1.02549		9678.69	1.0344
		9679.35	0.92667		9679.35	1.07295		9679.35	1.01545		9679.35	1.03953
		9679.98	0.9167		9679.98	1.08605		9679.98	1.00484		9679.98	1.03632
		9680.59	0.90842		9680.59	1.08025		9680.59	0.99587		9680.59	1.03075
		9681.26	0.90245		9681.26	1.06273		9681.26	0.98937		9681.26	1.02012
		9681.92	0.89899		9681.92	1.0434		9681.92	0.98137		9681.92	1.01161
		9682.58	0.89737		9682.58	1.02541		9682.58	0.96847		9682.58	1.00298
		9683.19	0.89721		9683.19	1.0107		9683.19	0.9571		9683.19	0.99515
		9683.86	0.89924		9683.86	0.99464		9683.86	0.94414		9683.86	0.98526
		9684.52	0.90251		9684.52	0.97389		9684.52	0.93134		9684.52	0.9726
		9685.18	0.90703		9685.18	0.95246		9685.18	0.91689		9685.18	0.9588
		9685.83	0.913		9685.83	0.93345		9685.83	0.90082		9685.83	0.94624
		9686.46	0.91921		9686.46	0.91788		9686.46	0.88471		9686.46	0.93607
		9687.08	0.92706		9687.08	0.9051		9687.08	0.86821		9687.08	0.92762
		9687.74	0.93587		9687.74	0.89597		9687.74	0.85482		9687.74	0.91694
		9688.44	0.94559		9688.44	0.88539		9688.44	0.84012		9688.44	0.90727
		9689.09	0.9551		9689.09	0.8731		9689.09	0.8262		9689.09	0.89669
		9689.7	0.96373		9689.7	0.85792		9689.7	0.81576		9689.7	0.88496
		9690.38	0.97363		9690.38	0.83707		9690.38	0.80433		9690.38	0.87282
		9691.04	0.98341		9691.04	0.81645		9691.04	0.79464		9691.04	0.86209
		9691.7	0.99244		9691.7	0.79839		9691.7	0.78898		9691.7	0.85205
		9692.33	1.00034		9692.33	0.78514		9692.33	0.78558		9692.33	0.8462
		9692.99	1.00795		9692.99	0.77582		9692.99	0.78394		9692.99	0.84295
		9693.63	1.01365		9693.63	0.76922		9693.63	0.78288		9693.63	0.83937
		9694.27	1.01769		9694.27	0.76442		9694.27	0.78351		9694.27	0.83607
		9694.94	1.02147		9694.94	0.76018		9694.94	0.78605		9694.94	0.83611
		9695.57	1.02375		9695.57	0.75624		9695.57	0.78988		9695.57	0.83646
		9696.23	1.02462		9696.23	0.75362		9696.23	0.79286		9696.23	0.83696
		9696.93	1.02491		9696.93	0.7535		9696.93	0.80017		9696.93	0.84098
		9697.58	1.02466		9697.58	0.75666		9697.58	0.80721		9697.58	0.84378
		9698.23	1.02273		9698.23	0.76138		9698.23	0.81486		9698.23	0.84888
		9698.87	1.01986		9698.87	0.76812		9698.87	0.82192		9698.87	0.85304
		9699.49	1.01596		9699.49	0.77696		9699.49	0.82778		9699.49	0.85889
		9700.18	1.0113		9700.18	0.78878		9700.18	0.83709		9700.18	0.86804
		9700.85	1.00614		9700.85	0.80058		9700.85	0.8482		9700.85	0.87651
		9701.49	1.00061		9701.49	0.81244		9701.49	0.85446		9701.49	0.88329
		9702.12	0.99548		9702.12	0.82515		9702.12	0.86178		9702.12	0.89157
		9702.76	0.99049		9702.76	0.83993		9702.76	0.87318		9702.76	0.90222
		9703.44	0.98573		9703.44	0.85419		9703.44	0.88317		9703.44	0.91021
		9704.11	0.98248		9704.11	0.86766		9704.11	0.89269		9704.11	0.91547
		9704.75	0.98027		9704.75	0.8795		9704.75	0.90203		9704.75	0.9231
		9705.38	0.97815		9705.38	0.88977		9705.38	0.90758		9705.38	0.92971
		9706.01	0.97642		9706.01	0.90192		9706.01	0.91463		9706.01	0.93792
		9706.69	0.97573		9706.69	0.91597		9706.69	0.92493		9706.69	0.94628
		9707.36	0.97546		9707.36	0.92827		9707.36	0.93133		9707.36	0.95332
		9708.03	0.97616		9708.03	0.94328		9708.03	0.94084		9708.03	0.96099
		9708.66	0.97805		9708.66	0.95722		9708.66	0.95084		9708.66	0.96971
		9709.29	0.98044		9709.29	0.97221		9709.29	0.95764		9709.29	0.97579
		9709.93	0.98281		9709.93	0.98965		9709.93	0.96339		9709.93	0.98568
		9710.59	0.98489		9710.59	1.00876		9710.59	0.96892		9710.59	0.99434
		9711.29	0.98819		9711.29	1.02954		9711.29	0.97412		9711.29	1.00398
		9711.93	0.99139		9711.93	1.04976		9711.93	0.98324		9711.93	1.01355
		9712.57	0.99369		9712.57	1.0703		9712.57	0.99005		9712.57	1.02119
		9713.23	0.99566		9713.23	1.08921		9713.23	0.99502		9713.23	1.02625
		9713.9	0.99647		9713.9	1.10104		9713.9	1.00075		9713.9	1.03079
		9714.56	0.99714		9714.56	1.10601		9714.56	1.00533		9714.56	1.03316
		9715.18	0.99691		9715.18	1.10392		9715.18	1.00829		9715.18	1.03386
		9715.82	0.99587		9715.82	1.09384		9715.82	1.01135		9715.82	1.03127
		9716.49	0.9944		9716.49	1.07806		9716.49	1.01391		9716.49	1.0271
		9717.17	0.99429		9717.17	1.05762		9717.17	1.01898		9717.17	1.0213
		9717.83	0.99438		9717.83	1.03816		9717.83	1.02254		9717.83	1.01543
		9718.45	0.99367		9718.45	1.02077		9718.45	1.02405		9718.45	1.01063
		9719.11	0.99266		9719.11	1.00538		9719.11	1.02808		9719.11	1.00656
		9719.83	0.99252		9719.83	0.99125		9719.83	1.03032		9719.83	1.00484
		9720.48	0.99203		9720.48	0.98216		9720.48	1.03434		9720.48	1.00362
		9721.11	0.99223		9721.11	0.97775		9721.11	1.03644		9721.11	1.00368
		9721.77	0.99182		9721.77	0.97474		9721.77	1.03345		9721.77	1.00205
		9722.45	0.99237		9722.45	0.97355		9722.45	1.03771		9722.45	1.0026
		9723.13	0.99294		9723.13	0.97303		9723.13	1.03958		9723.13	1.0022
		9723.79	0.99301		9723.79	0.97164		9723.79	1.03907		9723.79	1.0022
		9724.46	0.99374		9724.46	0.97044		9724.46	1.03997		9724.46	1.00304
		9725.14	0.99571		9725.14	0.96884		9725.14	1.03959		9725.14	1.0027
		9725.8	0.99709		9725.8	0.96745		9725.8	1.03859		9725.8	1.00324
		9726.48	0.99901		9726.48	0.96776		9726.48	1.03772		9726.48	1.00319
		9727.2	1.00154		9727.2	0.97055		9727.2	1.03942		9727.2	1.00515
		9727.87	1.00435		9727.87	0.97457		9727.87	1.03591		9727.87	1.00528
		9728.52	1.00643		9728.52	0.98029		9728.52	1.03285		9728.52	1.0089
		9729.22	1.00872		9729.22	0.98811		9729.22	1.0335		9729.22	1.01025
		9729.92	1.01243		9729.92	0.99612		9729.92	1.03511		9729.92	1.0138
		9730.6	1.01537		9730.6	1.00401		9730.6	1.03277		9730.6	1.01358
		9731.28	1.01819		9731.28	1.0112		9731.28	1.02949		9731.28	1.01713
		9731.95	1.02092		9731.95	1.01715		9731.95	1.02758		9731.95	1.01793
		9732.57	1.02342		9732.57	1.02222		9732.57	1.02683		9732.57	1.01904
		9733.19	1.02618		9733.19	1.02727		9733.19	1.02369		9733.19	1.02047
		9733.82	1.02805		9733.82	1.03191		9733.82	1.02171		9733.82	1.02141
		9734.43	1.03047		9734.43	1.03616		9734.43	1.02103		9734.43	1.0233
		9735.04	1.03134		9735.04	1.04142		9735.04	1.01727		9735.04	1.02379
		9735.65	1.03182		9735.65	1.04786		9735.65	1.0157		9735.65	1.02414
		9736.26	1.03247		9736.26	1.05357		9736.26	1.01354		9736.26	1.02709
		9736.88	1.03314		9736.88	1.05857		9736.88	1.01026		9736.88	1.02886
		9737.51	1.03311		9737.51	1.06314		9737.51	1.00792		9737.51	1.02757
		9738.13	1.03205		9738.13	1.06673		9738.13	1.00417		9738.13	1.02768
		9738.75	1.03103		9738.75	1.07004		9738.75	1.00061		9738.75	1.0262
		9739.44	1.02949		9739.44	1.07021		9739.44	1.00069		9739.44	1.02755
		9740.07	1.02772		9740.07	1.06829		9740.07	0.99692		9740.07	1.02485
		9740.69	1.02515		9740.69	1.06576		9740.69	0.99405		9740.69	1.02341
		9741.31	1.02126		9741.31	1.0624		9741.31	0.99412		9741.31	1.01996
		9741.91	1.01867		9741.91	1.0576		9741.91	0.99234		9741.91	1.01775
		9742.53	1.01511		9742.53	1.05237		9742.53	0.98804		9742.53	1.01471
		9743.15	1.01125		9743.15	1.04711		9743.15	0.98653		9743.15	1.01179
		9743.76	1.00773		9743.76	1.04174		9743.76	0.98399		9743.76	1.00857
		9744.42	1.00445		9744.42	1.03461		9744.42	0.98256		9744.42	1.00537
		9745.06	1.0008		9745.06	1.027		9745.06	0.98049		9745.06	1.00152
		9745.69	0.99737		9745.69	1.0205		9745.69	0.97962		9745.69	0.99936
		9746.31	0.99473		9746.31	1.01386		9746.31	0.97796		9746.31	0.9965
		9746.92	0.99233		9746.92	1.00731		9746.92	0.9742		9746.92	0.99256
		9747.55	0.99105		9747.55	1.00112		9747.55	0.97478		9747.55	0.9885
		9748.18	0.98864		9748.18	0.99457		9748.18	0.97114		9748.18	0.98621
		9748.8	0.98585		9748.8	0.98783		9748.8	0.96952		9748.8	0.98433
		9749.42	0.98385		9749.42	0.98104		9749.42	0.96712		9749.42	0.98116
		9750.02	0.98254		9750.02	0.97446		9750.02	0.96893		9750.02	0.97808
		9750.65	0.98125		9750.65	0.96761		9750.65	0.96511		9750.65	0.97487
		9751.28	0.97908		9751.28	0.96077		9751.28	0.96383		9751.28	0.97099
		9751.89	0.97848		9751.89	0.95433		9751.89	0.96493		9751.89	0.96964
		9752.49	0.97737		9752.49	0.94801		9752.49	0.96347		9752.49	0.96969
		9753.12	0.976		9753.12	0.94162		9753.12	0.96257		9753.12	0.96589
		9753.74	0.97438		9753.74	0.93575		9753.74	0.96005		9753.74	0.96305
		9754.35	0.97367		9754.35	0.92948		9754.35	0.96031		9754.35	0.95963
		9754.97	0.97318		9754.97	0.92416		9754.97	0.96218		9754.97	0.95816
		9755.58	0.9718		9755.58	0.91995		9755.58	0.96243		9755.58	0.95602
		9756.2	0.97022		9756.2	0.91614		9756.2	0.95993		9756.2	0.9549
		9756.83	0.96896		9756.83	0.9126		9756.83	0.96026		9756.83	0.95415
		9757.43	0.96809		9757.43	0.90945		9757.43	0.96024		9757.43	0.95311
		9758.05	0.96757		9758.05	0.90732		9758.05	0.95941		9758.05	0.95281
		9758.67	0.96664		9758.67	0.90562		9758.67	0.95999		9758.67	0.95154
		9759.28	0.96642		9759.28	0.90443		9759.28	0.95968		9759.28	0.94922
		9759.9	0.96723		9759.9	0.9031		9759.9	0.96028		9759.9	0.94918
		9760.52	0.96753		9760.52	0.90255		9760.52	0.9609		9760.52	0.95019
		9761.15	0.96787		9761.15	0.90284		9761.15	0.95854		9761.15	0.95053
		9761.75	0.96896		9761.75	0.90348		9761.75	0.9579		9761.75	0.9513
		9762.39	0.97012		9762.39	0.9041		9762.39	0.96047		9762.39	0.95005
		9763.04	0.97161		9763.04	0.90603		9763.04	0.96191		9763.04	0.951
		9763.71	0.97382		9763.71	0.90864		9763.71	0.96092		9763.71	0.95149
		9764.38	0.97605		9764.38	0.91139		9764.38	0.96291		9764.38	0.95358
		9764.99	0.97778		9764.99	0.91488		9764.99	0.96578		9764.99	0.95668
		9765.6	0.97954		9765.6	0.91819		9765.6	0.96727		9765.6	0.95658
		9766.23	0.98207		9766.23	0.92184		9766.23	0.96505		9766.23	0.95733
		9766.88	0.9833		9766.88	0.92567		9766.88	0.96314		9766.88	0.96156
		9767.49	0.98577		9767.49	0.9307		9767.49	0.96664		9767.49	0.96353
		9768.11	0.98854		9768.11	0.9351		9768.11	0.96941		9768.11	0.96501
		9768.73	0.99024		9768.73	0.93977		9768.73	0.96882		9768.73	0.96626
		9769.37	0.99186		9769.37	0.94524		9769.37	0.96762		9769.37	0.96844
		9769.99	0.99436		9769.99	0.94987		9769.99	0.97037		9769.99	0.97103
		9770.61	0.99643		9770.61	0.95624		9770.61	0.97059		9770.61	0.97356
		9771.25	0.99836		9771.25	0.96203		9771.25	0.9718		9771.25	0.97669
		9771.88	1.00023		9771.88	0.96831		9771.88	0.97115		9771.88	0.97917
		9772.49	1.00256		9772.49	0.97326		9772.49	0.97018		9772.49	0.98114
		9773.2	1.00523		9773.2	0.98084		9773.2	0.97472		9773.2	0.98448
		9773.82	1.00682		9773.82	0.9843		9773.82	0.97794		9773.82	0.98758
		9774.44	1.00946		9774.44	0.98962		9774.44	0.97719		9774.44	0.98904
		9775.12	1.01225		9775.12	0.99359		9775.12	0.9778		9775.12	0.99022
		9775.76	1.01485		9775.76	0.99676		9775.76	0.97792		9775.76	0.99245
		9776.4	1.01792		9776.4	0.9996		9776.4	0.98091		9776.4	0.99352
		9777.02	1.01938		9777.02	1.00201		9777.02	0.98308		9777.02	0.99504
		9777.66	1.02094		9777.66	1.00381		9777.66	0.98255		9777.66	0.99737
		9778.32	1.02214		9778.32	1.00651		9778.32	0.98187		9778.32	0.99738
		9778.99	1.02373		9778.99	1.00845		9778.99	0.98441		9778.99	0.99741
		9779.66	1.02498		9779.66	1.00979		9779.66	0.98676		9779.66	0.99913
		9780.3	1.02637		9780.3	1.01181		9780.3	0.98785		9780.3	0.99871
		9780.95	1.02737		9780.95	1.01252		9780.95	0.98759		9780.95	1.00005
		9781.56	1.0268		9781.56	1.01376		9781.56	0.98661		9781.56	0.99924
		9782.25	1.02666		9782.25	1.01368		9782.25	0.98622		9782.25	0.99964
		9782.89	1.02656		9782.89	1.01331		9782.89	0.9899		9782.89	0.99961
		9783.55	1.02605		9783.55	1.01257		9783.55	0.99224		9783.55	0.99984
		9784.21	1.02544		9784.21	1.01185		9784.21	0.99046		9784.21	1.00127
		9784.85	1.02467		9784.85	1.01151		9784.85	0.99096		9784.85	0.99876
		9785.49	1.0234		9785.49	1.01107		9785.49	0.99445		9785.49	1.00081
		9786.15	1.02241		9786.15	1.01004		9786.15	0.99787		9786.15	1.00194
		9786.81	1.02253		9786.81	1.0097		9786.81	0.99735		9786.81	1.00004
		9787.47	1.02139		9787.47	1.00958		9787.47	0.99494		9787.47	0.99999
		9788.13	1.02029		9788.13	1.00968		9788.13	0.99504		9788.13	0.99912
		9788.8	1.02031		9788.8	1.01053		9788.8	0.99709		9788.8	1.00108
		9789.49	1.01977		9789.49	1.01188		9789.49	0.99995		9789.49	1.00191
		9790.16	1.01925		9790.16	1.01303		9790.16	0.99932		9790.16	1.00167
		9790.83	1.01872		9790.83	1.01522		9790.83	0.99866		9790.83	1.00513
		9791.48	1.01851		9791.48	1.01761		9791.48	0.99859		9791.48	1.00454
		9792.12	1.01853		9792.12	1.02004		9792.12	1.00014		9792.12	1.00705
		9792.81	1.01771		9792.81	1.02223		9792.81	1.00287		9792.81	1.00879
		9793.48	1.01669		9793.48	1.0252		9793.48	1.0053		9793.48	1.01006
		9794.14	1.01629		9794.14	1.02771		9794.14	1.00495		9794.14	1.01081
		9794.78	1.01647		9794.78	1.02906		9794.78	1.00406		9794.78	1.0118
		9795.45	1.0164		9795.45	1.032		9795.45	1.00395		9795.45	1.0128
		9796.13	1.01571		9796.13	1.03372		9796.13	1.00559		9796.13	1.01284
		9796.86	1.01503		9796.86	1.03507		9796.86	1.00859		9796.86	1.01362
		9797.51	1.01403		9797.51	1.03547		9797.51	1.00853		9797.51	1.0137
		9798.15	1.01352		9798.15	1.03527		9798.15	1.00884		9798.15	1.01368
		9798.81	1.01299		9798.81	1.03459		9798.81	1.00992		9798.81	1.01359
		9799.5	1.01151		9799.5	1.03271		9799.5	1.00937		9799.5	1.01343
		9800.21	1.00996		9800.21	1.02975		9800.21	1.01098		9800.21	1.01305
		9800.86	1.00908		9800.86	1.02713		9800.86	1.01018		9800.86	1.01134
		9801.57	1.00787		9801.57	1.0238		9801.57	1.01076		9801.57	1.00972
		9802.24	1.00687		9802.24	1.01963		9802.24	1.01119		9802.24	1.00924
		9802.89	1.0054		9802.89	1.01671		9802.89	1.00933		9802.89	1.00781
		9803.53	1.00401		9803.53	1.01273		9803.53	1.01094		9803.53	1.00766
		9804.18	1.00321		9804.18	1.00885		9804.18	1.01226		9804.18	1.00601
		9804.84	1.00187		9804.84	1.00593		9804.84	1.01317		9804.84	1.00518
		9805.51	1.00053		9805.51	1.0019		9805.51	1.01463		9805.51	1.0043
		9806.18	0.99956		9806.18	0.99819		9806.18	1.0159		9806.18	1.0018
		9806.84	0.99801		9806.84	0.9956		9806.84	1.01564		9806.84	1.00174
		9807.48	0.99617		9807.48	0.99242		9807.48	1.01381		9807.48	1.00173
		9808.13	0.99421		9808.13	0.98999		9808.13	1.01456		9808.13	1.00031
		9808.8	0.9926		9808.8	0.98756		9808.8	1.01333		9808.8	1.00045
		9809.48	0.99164		9809.48	0.98544		9809.48	1.01333		9809.48	0.99979
		9810.15	0.99022		9810.15	0.98296		9810.15	1.01622		9810.15	0.99991
		9810.81	0.98822		9810.81	0.98144		9810.81	1.01961		9810.81	0.99855
		9811.46	0.98698		9811.46	0.98002		9811.46	1.01785		9811.46	0.99888
		9812.11	0.98536		9812.11	0.97916		9812.11	1.01381		9812.11	0.99802
		9812.8	0.98347		9812.8	0.97855		9812.8	1.01716		9812.8	0.9992
		9813.48	0.98257		9813.48	0.9785		9813.48	1.01805		9813.48	0.99812
		9814.14	0.98003		9814.14	0.9783		9814.14	1.0161		9814.14	0.99799
		9814.78	0.97863		9814.78	0.97844		9814.78	1.01696		9814.78	1.00002
		9815.46	0.97831		9815.46	0.97906		9815.46	1.01739		9815.46	0.99911
		9816.14	0.97734		9816.14	0.98081		9816.14	1.01664		9816.14	1.00144
		9816.81	0.97561		9816.81	0.98254		9816.81	1.01574		9816.81	1.00074
		9817.45	0.97447		9817.45	0.98435		9817.45	1.01573		9817.45	1.00199
		9818.12	0.97414		9818.12	0.98735		9818.12	1.01631		9818.12	1.00344
		9818.82	0.97421		9818.82	0.98988		9818.82	1.01614		9818.82	1.00353
		9819.54	0.97479		9819.54	0.99321		9819.54	1.01738		9819.54	1.00495
		9820.18	0.97496		9820.18	0.99678		9820.18	1.01693		9820.18	1.00665
		9820.84	0.97566		9820.84	1.00007		9820.84	1.0161		9820.84	1.00757
		9821.5	0.97695		9821.5	1.00362		9821.5	1.01705		9821.5	1.01047
		9822.18	0.97855		9822.18	1.00636		9822.18	1.01703		9822.18	1.01089
		9822.85	0.97937		9822.85	1.0091		9822.85	1.01776		9822.85	1.01051
		9823.52	0.98065		9823.52	1.0118		9823.52	1.01479		9823.52	1.01222
		9824.19	0.98306		9824.19	1.01488		9824.19	1.01324		9824.19	1.0134
		9824.87	0.98544		9824.87	1.01814		9824.87	1.01535		9824.87	1.01124
		9825.56	0.9869		9825.56	1.02039		9825.56	1.01627		9825.56	1.01484
		9826.23	0.98838		9826.23	1.02248		9826.23	1.01522		9826.23	1.01481
		9826.89	0.98976		9826.89	1.02461		9826.89	1.01374		9826.89	1.01595
		9827.58	0.99165		9827.58	1.02647		9827.58	1.01452		9827.58	1.01571
		9828.29	0.99304		9828.29	1.02849		9828.29	1.01685		9828.29	1.01681
		9828.94	0.99442		9828.94	1.03041		9828.94	1.01585		9828.94	1.01625
		9829.6	0.99648		9829.6	1.0316		9829.6	1.01478		9829.6	1.01711
		9830.31	0.99792		9830.31	1.03234		9830.31	1.01221		9830.31	1.01632
		9830.99	0.99877		9830.99	1.03332		9830.99	1.01422		9830.99	1.01738
		9831.64	0.99939		9831.64	1.03354		9831.64	1.01389		9831.64	1.01793
		9832.3	0.99977		9832.3	1.03345		9832.3	1.0104		9832.3	1.01767
		9832.97	1.00013		9832.97	1.0335		9832.97	1.00933		9832.97	1.01683
		9833.66	1.00123		9833.66	1.03336		9833.66	1.01015		9833.66	1.01522
		9834.34	1.00111		9834.34	1.0335		9834.34	1.01057		9834.34	1.01521
		9835.01	1.00176		9835.01	1.03322		9835.01	1.0079		9835.01	1.01539
		9835.66	1.00248		9835.66	1.03299		9835.66	1.00758		9835.66	1.01478
		9836.36	1.00276		9836.36	1.03254		9836.36	1.00836		9836.36	1.01592
		9837.02	1.00274		9837.02	1.03179		9837.02	1.0041		9837.02	1.01467
		9837.67	1.0022		9837.67	1.03162		9837.67	1.00471		9837.67	1.01496
		9838.27	1.00354		9838.27	1.03186		9838.27	1.0062		9838.27	1.01425
		9838.89	1.00356		9838.89	1.0322		9838.89	1.00535		9838.89	1.01367
		9839.52	1.00335		9839.52	1.03137		9839.52	1.00641		9839.52	1.01326
		9840.19	1.00361		9840.19	1.03007		9840.19	1.0036		9840.19	1.01291
		9840.81	1.00388		9840.81	1.02874		9840.81	1.00393		9840.81	1.01241
		9841.44	1.00449		9841.44	1.02778		9841.44	1.00289		9841.44	1.01174
		9842.06	1.00458		9842.06	1.02656		9842.06	1.00542		9842.06	1.01137
		9842.69	1.00522		9842.69	1.02496		9842.69	1.00491		9842.69	1.01086
		9843.33	1.00553		9843.33	1.02364		9843.33	1.0018		9843.33	1.0097
		9843.95	1.00575		9843.95	1.02228		9843.95	1.00168		9843.95	1.00826
		9844.59	1.00595		9844.59	1.02027		9844.59	1.00096		9844.59	1.00843
		9845.22	1.00593		9845.22	1.01835		9845.22	1.00131		9845.22	1.00785
		9845.84	1.00645		9845.84	1.01699		9845.84	1.00325		9845.84	1.00651
		9846.44	1.00716		9846.44	1.01535		9846.44	0.99954		9846.44	1.00561
		9847.07	1.00719		9847.07	1.01432		9847.07	0.99867		9847.07	1.00499
		9847.7	1.00741		9847.7	1.01261		9847.7	0.99991		9847.7	1.0054
		9848.32	1.00842		9848.32	1.01116		9848.32	0.99884		9848.32	1.00555
		9848.94	1.00894		9848.94	1.00945		9848.94	1.00083		9848.94	1.0039
		9849.59	1.00933		9849.59	1.00822		9849.59	1.00037		9849.59	1.00187
		9850.21	1.00942		9850.21	1.00737		9850.21	1.00052		9850.21	1.00159
		9850.85	1.01034		9850.85	1.00631		9850.85	0.99725		9850.85	1.00132
		9851.45	1.01057		9851.45	1.00511		9851.45	1.00046		9851.45	1.0005
		9852.1	1.01073		9852.1	1.00372		9852.1	0.99813		9852.1	0.99964
		9852.73	1.0113		9852.73	1.00243		9852.73	0.99802		9852.73	0.99825
		9853.36	1.01173		9853.36	1.00133		9853.36	0.99626		9853.36	0.9974
		9858.45	1.01457		9858.45	0.98806		9858.45	1.00042		9858.45	0.98529
		9863.53	1.01542		9863.53	0.97222		9863.53	0.9986		9863.53	0.98832
		9864.17	1.0157		9864.17	0.96988		9864.17	0.99866		9864.17	0.98794
		9864.81	1.01522		9864.81	0.97002		9864.81	0.9993		9864.81	0.98809
		9865.44	1.01419		9865.44	0.96984		9865.44	0.99846		9865.44	0.98771
		9866.07	1.01432		9866.07	0.97014		9866.07	0.9983		9866.07	0.98666
		9866.71	1.01417		9866.71	0.97043		9866.71	0.99911		9866.71	0.98798
		9867.34	1.01327		9867.34	0.97102		9867.34	0.99913		9867.34	0.98802
		9867.96	1.01286		9867.96	0.9721		9867.96	0.9996		9867.96	0.98722
		9868.62	1.01194		9868.62	0.97385		9868.62	1.00007		9868.62	0.98711
		9869.26	1.01026		9869.26	0.97553		9869.26	1.00084		9869.26	0.98752
		9870.61	1.0092		9870.61	0.97837		9870.61	0.99981		9870.61	0.98986
		9871.24	1.00837		9871.24	0.97971		9871.24	1.00002		9871.24	0.98997
		9871.87	1.00706		9871.87	0.98072		9871.87	1.00152		9871.87	0.98913
		9873.78	1.00394		9873.78	0.98349		9873.78	1.00039		9873.78	0.99205
		9874.45	1.00333		9874.45	0.98506		9874.45	0.99852		9874.45	0.99272
		9875.08	1.00229		9875.08	0.98668		9875.08	1.00075		9875.08	0.99278
		9875.75	1.00044		9875.75	0.98882		9875.75	0.99986		9875.75	0.99363
		9876.39	0.99917		9876.39	0.99041		9876.39	0.99695		9876.39	0.99399
		9877.02	0.99792		9877.02	0.99242		9877.02	0.99666		9877.02	0.99398
		9877.67	0.99705		9877.67	0.99444		9877.67	0.99875		9877.67	0.99559
		9878.3	0.99579		9878.3	0.99612		9878.3	1.00132		9878.3	0.99744
		9878.97	0.99526		9878.97	0.99774		9878.97	1.00039		9878.97	0.99893
		9879.62	0.99378		9879.62	0.99938		9879.62	1.00203		9879.62	0.99948
		9880.27	0.99293		9880.27	1.00082		9880.27	1.00067		9880.27	0.99854
		9880.9	0.99239		9880.9	1.00208		9880.9	1.00021		9880.9	0.99972
		9881.59	0.99046		9881.59	1.00372		9881.59	1.00162		9881.59	0.99924
		9882.27	0.98965		9882.27	1.00518		9882.27	1.00241		9882.27	0.99935
		9882.91	0.98914		9882.91	1.00627		9882.91	1.00406		9882.91	1.00243
		9883.56	0.9886		9883.56	1.00711		9883.56	1.00189		9883.56	1.00411
		9884.23	0.9879		9884.23	1.008		9884.23	1.00168		9884.23	1.00436
		9884.89	0.98744		9884.89	1.00913		9884.89	1.00216		9884.89	1.00332
		9885.61	0.98652		9885.61	1.01083		9885.61	1.00192		9885.61	1.0029
		9886.27	0.98568		9886.27	1.01227		9886.27	1.00272		9886.27	1.00558
		9886.92	0.98563		9886.92	1.01372		9886.92	1.00319		9886.92	1.00472
		9887.58	0.98525		9887.58	1.01524		9887.58	1.00346		9887.58	1.0066
		9888.23	0.98471		9888.23	1.01656		9888.23	1.00193		9888.23	1.00886
		9888.93	0.98408		9888.93	1.01788		9888.93	1.00173		9888.93	1.00797
		9889.57	0.9837		9889.57	1.01907		9889.57	1.00186		9889.57	1.00776
		9890.24	0.98382		9890.24	1.02005		9890.24	1.00395		9890.24	1.00679
		9890.93	0.98385		9890.93	1.02096		9890.93	1.00561		9890.93	1.0088
		9891.61	0.98376		9891.61	1.02181		9891.61	1.00592		9891.61	1.00921
		9892.27	0.98378		9892.27	1.02262		9892.27	1.00433		9892.27	1.00877
		9892.93	0.98366		9892.93	1.02337		9892.93	1.00295		9892.93	1.00804
		9893.65	0.98393		9893.65	1.02364		9893.65	1.0025		9893.65	1.0082
		9894.34	0.9845		9894.34	1.02388		9894.34	1.00431		9894.34	1.01018
		9895.01	0.98472		9895.01	1.02413		9895.01	1.00407		9895.01	1.01219
		9895.66	0.98554		9895.66	1.02438		9895.66	1.00181		9895.66	1.00969
		9896.31	0.98591		9896.31	1.02414		9896.31	1.00235		9896.31	1.01228
		9896.99	0.98601		9896.99	1.02385		9896.99	1.00295		9896.99	1.01135
		9897.68	0.98692		9897.68	1.02342		9897.68	1.00539		9897.68	1.01226
		9898.38	0.98729		9898.38	1.02311		9898.38	1.00661		9898.38	1.00891
		9899.04	0.98754		9899.04	1.02268		9899.04	1.00555		9899.04	1.01085
		9899.7	0.98833		9899.7	1.02198		9899.7	1.00534		9899.7	1.00619
		9900.36	0.98819		9900.36	1.02158		9900.36	1.00496		9900.36	1.00807
		9901.13	0.98846		9901.13	1.02107		9901.13	1.00182		9901.13	1.0061
		9906.51	0.99541		9906.51	1.01431		9906.51	1.0037		9906.51	1.00197
		9909.36	0.99539		9909.36	1.01268		9909.36	1.00178		9909.36	1.00662
		9911.37	0.99798		9911.37	1.00993		9911.37	1.00376		9911.37	1.00181
		9912.04	0.9982		9912.04	1.00873		9912.04	1.00241		9912.04	1.00147
		9912.72	0.9982		9912.72	1.00819		9912.72	1.00274		9912.72	1.00357
		9913.47	0.99877		9913.47	1.00798		9913.47	1.00255		9913.47	1.0036
		9914.12	0.9989		9914.12	1.0082		9914.12	0.99994		9914.12	1.00445
		9914.78	0.99904		9914.78	1.0085		9914.78	1.00058		9914.78	1.00417
		9915.44	0.99891		9915.44	1.00878		9915.44	1.00161		9915.44	1.0039
		9916.12	0.99874		9916.12	1.00876		9916.12	1.00154		9916.12	1.00402
		9916.8	0.99877		9916.8	1.00805		9916.8	1.00188		9916.8	1.00347
		9917.48	0.99867		9917.48	1.00756		9917.48	1.00394		9917.48	1.00181
		9918.15	0.99921		9918.15	1.00717		9918.15	1.00322		9918.15	1.00336
		9918.82	0.99934		9918.82	1.00684		9918.82	1.00215		9918.82	1.00202
		9919.49	0.99963		9919.49	1.00636		9919.49	1.00398		9919.49	1.00354
		9920.19	1.00043		9920.19	1.0055		9920.19	1.00408		9920.19	1.00265
		9920.89	1.00064		9920.89	1.00461		9920.89	1.00151		9920.89	1.00306
		9921.56	1.00067		9921.56	1.00364		9921.56	1.00226		9921.56	1.00091
		9922.22	1.00107		9922.22	1.00261		9922.22	1.00324		9922.22	1.00153
		9922.88	1.00159		9922.88	1.00181		9922.88	1.00228		9922.88	1.00221
		9923.55	1.00165		9923.55	1.00098		9923.55	1.00316		9923.55	1.00173
		9924.23	1.00158		9924.23	1.00022		9924.23	1.0018		9924.23	1.00085
		9924.94	1.00121		9924.94	0.99972		9924.94	0.99951		9924.94	1.00089
		9925.61	1.00184		9925.61	0.99896		9925.61	1.00197		9925.61	0.99961
		9926.3	1.0021		9926.3	0.99835		9926.3	1.00364		9926.3	1.0009
		9926.98	1.00213		9926.98	0.99823		9926.98	1.00067		9926.98	1.0001
		9927.66	1.00227		9927.66	0.99787		9927.66	0.99848		9927.66	0.99886
		9928.35	1.00295		9928.35	0.99739		9928.35	0.9991		9928.35	0.99905
		9929.03	1.00279		9929.03	0.99714		9929.03	1.0017		9929.03	0.99872
		9929.71	1.00339		9929.71	0.99659		9929.71	1.00163		9929.71	1.00017
		9930.43	1.00332		9930.43	0.99604		9930.43	1.00268		9930.43	0.99985
		9931.12	1.00366		9931.12	0.99573		9931.12	1.00088		9931.12	0.99978
		9931.8	1.00374		9931.8	0.99525		9931.8	0.99779		9931.8	0.99952
		9932.48	1.0041		9932.48	0.99477		9932.48	0.9976		9932.48	0.99843
		9933.17	1.00446		9933.17	0.99439		9933.17	0.9997		9933.17	0.99731
		9933.87	1.00404		9933.87	0.99382		9933.87	0.9972		9933.87	0.99649
		9934.58	1.00382		9934.58	0.99328		9934.58	0.99732		9934.58	0.99729
		9935.28	1.00392		9935.28	0.99266		9935.28	0.9995		9935.28	0.99818
		9935.98	1.00339		9935.98	0.9921		9935.98	1.00173		9935.98	0.99724
		9936.69	1.004		9936.69	0.99148		9936.69	0.99978		9936.69	0.99742
		9937.39	1.00435		9937.39	0.99098		9937.39	0.9956		9937.39	0.99806
		9938.08	1.00441		9938.08	0.99069		9938.08	0.99519		9938.08	0.99717
		9938.79	1.00417		9938.79	0.99028		9938.79	0.99662		9938.79	0.99547
		9939.48	1.00442		9939.48	0.98996		9939.48	0.99787		9939.48	0.99646
		9940.16	1.00435		9940.16	0.98955		9940.16	0.9998		9940.16	0.99672
		9940.92	1.00449		9940.92	0.98932		9940.92	0.99737		9940.92	0.99548
		9941.62	1.00445		9941.62	0.98911		9941.62	0.99695		9941.62	0.9948
		9942.29	1.00444		9942.29	0.98902		9942.29	0.99777		9942.29	0.99594
		9942.95	1.00483		9942.95	0.9888		9942.95	0.9976		9942.95	0.99647
		9943.6	1.00516		9943.6	0.98855		9943.6	0.99724		9943.6	0.99583
		9944.24	1.0046		9944.24	0.98827		9944.24	0.99773		9944.24	0.99542
		9944.89	1.00436		9944.89	0.98804		9944.89	0.99737		9944.89	0.99493
		9945.52	1.00433		9945.52	0.98794		9945.52	0.9956		9945.52	0.99555
		9946.17	1.00456		9946.17	0.98781		9946.17	0.99548		9946.17	0.99633
		9946.82	1.00482		9946.82	0.98765		9946.82	0.99649		9946.82	0.99543
		9947.45	1.0041		9947.45	0.98754		9947.45	0.99558		9947.45	0.99477
		9948.12	1.00325		9948.12	0.98737		9948.12	0.99602		9948.12	0.99547
		9948.82	1.00326		9948.82	0.9871		9948.82	0.99548		9948.82	0.99564
		9949.47	1.00332		9949.47	0.9869		9949.47	0.99538		9949.47	0.99459
		9950.11	1.00301		9950.11	0.98698		9950.11	0.99594		9950.11	0.99407
		9950.73	1.00232		9950.73	0.98705		9950.73	0.99546		9950.73	0.99346
		9951.39	1.00235		9951.39	0.98685		9951.39	0.99358		9951.39	0.99322
		9952.04	1.00298		9952.04	0.98697		9952.04	0.99201		9952.04	0.99453
		9952.69	1.00303		9952.69	0.9872		9952.69	0.9932		9952.69	0.9939
		9953.32	1.00236		9953.32	0.98733		9953.32	0.99483		9953.32	0.99538
		9953.97	1.00211		9953.97	0.98739		9953.97	0.99437		9953.97	0.99532
		9954.61	1.00241		9954.61	0.98759		9954.61	0.99303		9954.61	0.99502
		9955.26	1.00173		9955.26	0.98796		9955.26	0.9925		9955.26	0.99586
		9955.89	1.00121		9955.89	0.98834		9955.89	0.99321		9955.89	0.9947
		9956.54	1.00126		9956.54	0.98866		9956.54	0.9931		9956.54	0.99469
		9957.24	1.00062		9957.24	0.98882		9957.24	0.99211		9957.24	0.99468
		9957.88	0.99981		9957.88	0.98897		9957.88	0.99045		9957.88	0.99293
		9958.52	0.99904		9958.52	0.98916		9958.52	0.98905		9958.52	0.99422
		9959.16	0.99905		9959.16	0.98931		9959.16	0.99073		9959.16	0.99435
		9959.84	0.99921		9959.84	0.9897		9959.84	0.99116		9959.84	0.99395
		9960.48	0.99822		9960.48	0.98987		9960.48	0.99205		9960.48	0.99388
		9961.1	0.99721		9961.1	0.99011		9961.1	0.99232		9961.1	0.99516
		9961.74	0.99699		9961.74	0.99044		9961.74	0.99085		9961.74	0.99474
		9962.39	0.99679		9962.39	0.99084		9962.39	0.98968		9962.39	0.99405
		9963.03	0.99663		9963.03	0.99144		9963.03	0.98915		9963.03	0.99517
		9963.66	0.99654		9963.66	0.99214		9963.66	0.98971		9963.66	0.99407
		9964.31	0.99593		9964.31	0.99266		9964.31	0.98919		9964.31	0.99358
		9964.97	0.99509		9964.97	0.99333		9964.97	0.98964		9964.97	0.9946
		9965.65	0.9945		9965.65	0.99408		9965.65	0.98821		9965.65	0.9947
		9966.28	0.99416		9966.28	0.99484		9966.28	0.98794		9966.28	0.99487
		9966.92	0.99403		9966.92	0.99547		9966.92	0.98687		9966.92	0.99488
		9967.56	0.99391		9967.56	0.99588		9967.56	0.98656		9967.56	0.99427
		9968.23	0.99432		9968.23	0.99625		9968.23	0.98926		9968.23	0.99567
		9968.88	0.99274		9968.88	0.99671		9968.88	0.99147		9968.88	0.99659
		9969.53	0.99358		9969.53	0.99693		9969.53	0.98632		9969.53	0.99559
		9970.19	0.99266		9970.19	0.99695		9970.19	0.98527		9970.19	0.9953
		9970.83	0.9919		9970.83	0.99691		9970.83	0.98562		9970.83	0.99415
		9971.48	0.99291		9971.48	0.99669		9971.48	0.98693		9971.48	0.99468
		9972.12	0.99288		9972.12	0.99644		9972.12	0.98807		9972.12	0.99484
		9972.78	0.99279		9972.78	0.99612		9972.78	0.98748		9972.78	0.99414
		9973.43	0.99297		9973.43	0.9957		9973.43	0.98519		9973.43	0.99443
		9974.06	0.99289		9974.06	0.99511		9974.06	0.98513		9974.06	0.99523
		9974.73	0.99271		9974.73	0.99435		9974.73	0.98539		9974.73	0.99477
		9975.38	0.99295		9975.38	0.99366		9975.38	0.98475		9975.38	0.99329
		9976.03	0.99298		9976.03	0.99269		9976.03	0.98591		9976.03	0.99261
		9976.69	0.99275		9976.69	0.99177		9976.69	0.98635		9976.69	0.99247
		9977.36	0.99277		9977.36	0.99131		9977.36	0.98279		9977.36	0.99225
		9978.02	0.99266		9978.02	0.99058		9978.02	0.98249		9978.02	0.99162
		9978.67	0.9927		9978.67	0.98984		9978.67	0.98388		9978.67	0.99168
		9979.37	0.99302		9979.37	0.98916		9979.37	0.98022		9979.37	0.99109
		9980.06	0.99331		9980.06	0.98837		9980.06	0.98145		9980.06	0.99005
		9980.71	0.99295		9980.71	0.98757		9980.71	0.98541		9980.71	0.98936
		9981.36	0.99274		9981.36	0.98683		9981.36	0.98518		9981.36	0.99107
		9981.99	0.99331		9981.99	0.986		9981.99	0.98301		9981.99	0.98966
		9982.68	0.99351		9982.68	0.98524		9982.68	0.98244		9982.68	0.98951
		9983.32	0.99345		9983.32	0.98432		9983.32	0.98258		9983.32	0.98844
		9983.98	0.99379		9983.98	0.98347		9983.98	0.98188		9983.98	0.98841
		9984.64	0.99409		9984.64	0.98256		9984.64	0.98108		9984.64	0.98708
		9985.29	0.99421		9985.29	0.98154		9985.29	0.98135		9985.29	0.98689
		9985.96	0.99419		9985.96	0.98052		9985.96	0.98211		9985.96	0.988
		9986.62	0.99372		9986.62	0.97928		9986.62	0.98002		9986.62	0.98871
		9987.28	0.99284		9987.28	0.97812		9987.28	0.97983		9987.28	0.98703
		9987.94	0.9937		9987.94	0.97731		9987.94	0.98051		9987.94	0.98584
		9988.63	0.99463		9988.63	0.97608		9988.63	0.97959		9988.63	0.98488
		9989.29	0.99452		9989.29	0.97504		9989.29	0.97914		9989.29	0.98415
		9989.99	0.99432		9989.99	0.97383		9989.99	0.97901		9989.99	0.98353
		9990.63	0.99419		9990.63	0.97277		9990.63	0.97957		9990.63	0.98276
		9991.32	0.99461		9991.32	0.97151		9991.32	0.97699		9991.32	0.98295
		9991.98	0.99486		9991.98	0.97049		9991.98	0.97927		9991.98	0.98287
		9992.65	0.99478		9992.65	0.9699		9992.65	0.97917		9992.65	0.98269
		9993.3	0.99425		9993.3	0.96908		9993.3	0.97893		9993.3	0.98147
		9994.01	0.99498		9994.01	0.96862		9994.01	0.97881		9994.01	0.98177
		9994.69	0.9953		9994.69	0.96772		9994.69	0.97775		9994.69	0.98068
		9995.39	0.99531		9995.39	0.96735		9995.39	0.97681		9995.39	0.98164
		9996.06	0.99584		9996.06	0.96708		9996.06	0.97465		9996.06	0.97996
		9996.73	0.99562		9996.73	0.96692		9996.73	0.97613		9996.73	0.97964
		9997.43	0.99634		9997.43	0.96671		9997.43	0.97563		9997.43	0.97975
		9998.11	0.99624		9998.11	0.96662		9998.11	0.97615		9998.11	0.98029
		9998.87	0.99611		9998.87	0.96655		9998.87	0.97691		9998.87	0.97955
		9999.54	0.9971		9999.54	0.96666		9999.54	0.97701		9999.54	0.9792
		10000.2	0.99653		10000.2	0.96654		10000.2	0.97719		10000.2	0.979
		10000.9	0.99733		10000.9	0.96645		10000.9	0.97472		10000.9	0.97951
		10001.5	0.99786		10001.5	0.96653		10001.5	0.97749		10001.5	0.9795
		10002.2	0.99734		10002.2	0.96648		10002.2	0.97719		10002.2	0.97821
		10002.9	0.9974		10002.9	0.96645		10002.9	0.97773		10002.9	0.97973
		10003.6	0.99751		10003.6	0.96635		10003.6	0.97503		10003.6	0.9788
		10004.3	0.99772		10004.3	0.96625		10004.3	0.97307		10004.3	0.97977
		10005	0.99825		10005	0.9661		10005	0.97679		10005	0.98101
		10005.7	0.99847		10005.7	0.96609		10005.7	0.97711		10005.7	0.97956
		10006.5	0.99872		10006.5	0.96621		10006.5	0.97442		10006.5	0.98099
		10007.1	0.99905		10007.1	0.96595		10007.1	0.97463		10007.1	0.98125
		10007.8	0.99885		10007.8	0.96594		10007.8	0.97483		10007.8	0.98038
		10008.5	0.99967		10008.5	0.96596		10008.5	0.97496		10008.5	0.97891
		10009.2	0.9994		10009.2	0.96572		10009.2	0.9748		10009.2	0.97962
		10009.9	0.99919		10009.9	0.96551		10009.9	0.97444		10009.9	0.97927
		10010.6	0.99956		10010.6	0.96529		10010.6	0.97318		10010.6	0.97993
		10011.2	1.0003		10011.2	0.96514		10011.2	0.97456		10011.2	0.98001
		10011.9	1.00093		10011.9	0.96507		10011.9	0.97447		10011.9	0.98022
		10012.6	1.00023		10012.6	0.96505		10012.6	0.97307		10012.6	0.98051
		10013.4	1.00021		10013.4	0.96486		10013.4	0.97465		10013.4	0.98097
		10014.1	1.00112		10014.1	0.96479		10014.1	0.97495		10014.1	0.97908
		10014.7	1.00145		10014.7	0.96457		10014.7	0.97421		10014.7	0.98007
		10015.4	1.00187		10015.4	0.96445		10015.4	0.97327		10015.4	0.98024
		10016.1	1.00168		10016.1	0.96429		10016.1	0.97041		10016.1	0.97978
		10016.8	1.00147		10016.8	0.96463		10016.8	0.97163		10016.8	0.97906
		10017.5	1.00175		10017.5	0.96486		10017.5	0.97238		10017.5	0.98018
		10018.2	1.00172		10018.2	0.96512		10018.2	0.97573		10018.2	0.9798
		10018.9	1.00211		10018.9	0.96522		10018.9	0.9751		10018.9	0.97963
		10019.6	1.00215		10019.6	0.96547		10019.6	0.97244		10019.6	0.97994
		10020.4	1.00288		10020.4	0.96587		10020.4	0.97094		10020.4	0.98093
		10021.1	1.00244		10021.1	0.96634		10021.1	0.97126		10021.1	0.98111
		10021.7	1.00332		10021.7	0.96658		10021.7	0.97154		10021.7	0.98085
		10022.4	1.00343		10022.4	0.96634		10022.4	0.97302		10022.4	0.9797
		10023.1	1.00359		10023.1	0.96669		10023.1	0.97194		10023.1	0.97992
		10023.9	1.00375		10023.9	0.96686		10023.9	0.97363		10023.9	0.97937
		10024.6	1.0034		10024.6	0.96695		10024.6	0.97167		10024.6	0.97837
		10025.2	1.00404		10025.2	0.96697		10025.2	0.96933		10025.2	0.98023
		10025.9	1.00409		10025.9	0.96683		10025.9	0.97063		10025.9	0.97877
		10026.6	1.00399		10026.6	0.96694		10026.6	0.96877		10026.6	0.97901
		10027.3	1.00447		10027.3	0.96687		10027.3	0.97052		10027.3	0.97849
		10028	1.00479		10028	0.96657		10028	0.96973		10028	0.97879
		10028.7	1.00508		10028.7	0.96642		10028.7	0.96645		10028.7	0.97883
		10029.3	1.00519		10029.3	0.96671		10029.3	0.96934		10029.3	0.97988
		10030	1.00512		10030	0.96678		10030	0.96997		10030	0.97942
		10030.8	1.00522		10030.8	0.9666		10030.8	0.97096		10030.8	0.97892
		10031.5	1.00549		10031.5	0.96661		10031.5	0.97149		10031.5	0.97991
		10032.1	1.00582		10032.1	0.96662		10032.1	0.96904		10032.1	0.97801
		10032.8	1.00595		10032.8	0.96671		10032.8	0.96813		10032.8	0.97865
		10033.5	1.00611		10033.5	0.96667		10033.5	0.96953		10033.5	0.97743
		10034.3	1.00597		10034.3	0.96683		10034.3	0.96884		10034.3	0.97834
		10035	1.00594		10035	0.9668		10035	0.96875		10035	0.9785
		10035.6	1.00598		10035.6	0.96699		10035.6	0.96804		10035.6	0.97677
		10036.4	1.00581		10036.4	0.96691		10036.4	0.96497		10036.4	0.97696
		10037.1	1.00572		10037.1	0.96668		10037.1	0.967		10037.1	0.97775
		10037.8	1.00591		10037.8	0.96649		10037.8	0.96693		10037.8	0.97601
		10038.4	1.00592		10038.4	0.96637		10038.4	0.96526		10038.4	0.9767
		10039.1	1.00573		10039.1	0.96612		10039.1	0.96757		10039.1	0.97614
		10039.8	1.00594		10039.8	0.96646		10039.8	0.96606		10039.8	0.97725
		10040.6	1.00603		10040.6	0.96633		10040.6	0.96269		10040.6	0.97732
		10041.3	1.00528		10041.3	0.96605		10041.3	0.96252		10041.3	0.97539
		10042	1.00561		10042	0.96582		10042	0.9621		10042	0.97482
		10042.6	1.00622		10042.6	0.96543		10042.6	0.9631		10042.6	0.97529
		10043.3	1.00521		10043.3	0.96498		10043.3	0.96485		10043.3	0.97576
		10044.1	1.00575		10044.1	0.96482		10044.1	0.96329		10044.1	0.97651
		10044.8	1.00584		10044.8	0.96487		10044.8	0.96082		10044.8	0.97574
		10045.4	1.00537		10045.4	0.96463		10045.4	0.96074		10045.4	0.97439
		10046.2	1.00555		10046.2	0.96416		10046.2	0.96132		10046.2	0.97558
		10046.9	1.00557		10046.9	0.96388		10046.9	0.96312		10046.9	0.97475
		10047.6	1.00588		10047.6	0.96373		10047.6	0.96224		10047.6	0.97408
		10048.3	1.00518		10048.3	0.9635		10048.3	0.96101		10048.3	0.97278
		10049	1.0047		10049	0.96318		10049	0.96148		10049	0.97358
		10049.7	1.00513		10049.7	0.96264		10049.7	0.96073		10049.7	0.97359
		10050.4	1.005		10050.4	0.96208		10050.4	0.96051		10050.4	0.97421
		10051.1	1.00481		10051.1	0.96177		10051.1	0.95944		10051.1	0.97281
		10051.8	1.00468		10051.8	0.96148		10051.8	0.95923		10051.8	0.97463
		10052.4	1.00466		10052.4	0.96109		10052.4	0.95733		10052.4	0.97267
		10053.1	1.00422		10053.1	0.9604		10053.1	0.9595		10053.1	0.973
		10053.8	1.00415		10053.8	0.95979		10053.8	0.96129		10053.8	0.97247
		10054.4	1.00458		10054.4	0.95937		10054.4	0.95931		10054.4	0.97236
		10055.1	1.00483		10055.1	0.95907		10055.1	0.95678		10055.1	0.97218
		10055.7	1.00463		10055.7	0.95873		10055.7	0.95753		10055.7	0.97195
		10056.4	1.0043		10056.4	0.95814		10056.4	0.95942		10056.4	0.97285
		10057	1.00384		10057	0.95759		10057	0.95713		10057	0.97354
		10057.7	1.00397		10057.7	0.95724		10057.7	0.95628		10057.7	0.9717
		10058.4	1.00423		10058.4	0.95677		10058.4	0.95741		10058.4	0.97036
		10059	1.00422		10059	0.95618		10059	0.95723		10059	0.97045
		10059.7	1.00392		10059.7	0.9557		10059.7	0.9573		10059.7	0.97149
		10060.3	1.00369		10060.3	0.95513		10060.3	0.95703		10060.3	0.97258
		10061	1.00397		10061	0.95451		10061	0.95708		10061	0.97151
		10061.7	1.00362		10061.7	0.95414		10061.7	0.95648		10061.7	0.96922
		10062.3	1.00351		10062.3	0.95366		10062.3	0.95654		10062.3	0.96888
		10063	1.00377		10063	0.95326		10063	0.95676		10063	0.96999
		10063.6	1.00388		10063.6	0.95245		10063.6	0.95606		10063.6	0.96978
		10064.3	1.00386		10064.3	0.95194		10064.3	0.95568		10064.3	0.96798
		10064.9	1.0034		10064.9	0.95162		10064.9	0.95441		10064.9	0.96841
		10065.6	1.00336		10065.6	0.95101		10065.6	0.95485		10065.6	0.96894
		10066.3	1.0038		10066.3	0.95045		10066.3	0.9549		10066.3	0.96926
		10066.9	1.00434		10066.9	0.9499		10066.9	0.95171		10066.9	0.96948
		10067.6	1.00415		10067.6	0.94908		10067.6	0.95009		10067.6	0.96853
		10068.3	1.00417		10068.3	0.94853		10068.3	0.95175		10068.3	0.96774
		10068.9	1.00448		10068.9	0.94785		10068.9	0.95248		10068.9	0.96625
		10069.5	1.00399		10069.5	0.9473		10069.5	0.95054		10069.5	0.96502
		10070.2	1.00455		10070.2	0.94681		10070.2	0.95054		10070.2	0.96619
		10070.9	1.00557		10070.9	0.94634		10070.9	0.95161		10070.9	0.96645
		10071.5	1.00507		10071.5	0.94583		10071.5	0.94959		10071.5	0.96532
		10072.2	1.00481		10072.2	0.94486		10072.2	0.94832		10072.2	0.96468
		10072.9	1.00455		10072.9	0.94421		10072.9	0.94867		10072.9	0.96452
		10073.5	1.00555		10073.5	0.94376		10073.5	0.94965		10073.5	0.96493
		10074.2	1.00565		10074.2	0.94366		10074.2	0.94765		10074.2	0.96549
		10074.8	1.00528		10074.8	0.94307		10074.8	0.94889		10074.8	0.96434
		10075.5	1.00507		10075.5	0.94247		10075.5	0.95003		10075.5	0.96399
		10076.2	1.00595		10076.2	0.9418		10076.2	0.94915		10076.2	0.96511
		10076.9	1.00588		10076.9	0.94131		10076.9	0.94985		10076.9	0.96404
		10077.5	1.00547		10077.5	0.94089		10077.5	0.94799		10077.5	0.96508
		10078.2	1.00606		10078.2	0.94037		10078.2	0.94376		10078.2	0.96266
		10078.9	1.00544		10078.9	0.94006		10078.9	0.94464		10078.9	0.96208
		10079.5	1.00613		10079.5	0.93997		10079.5	0.94641		10079.5	0.96158
		10080.2	1.006		10080.2	0.93922		10080.2	0.94587		10080.2	0.96173
		10080.9	1.0058		10080.9	0.93874		10080.9	0.94597		10080.9	0.96236
		10081.6	1.00633		10081.6	0.93829		10081.6	0.94639		10081.6	0.96177
		10082.3	1.00658		10082.3	0.93793		10082.3	0.94303		10082.3	0.96009
		10082.9	1.0057		10082.9	0.93724		10082.9	0.94383		10082.9	0.95995
		10083.6	1.00624		10083.6	0.93642		10083.6	0.94445		10083.6	0.95893
		10084.2	1.00617		10084.2	0.93601		10084.2	0.94275		10084.2	0.9595
		10084.9	1.00661		10084.9	0.93553		10084.9	0.9415		10084.9	0.95936
		10085.6	1.00668		10085.6	0.93513		10085.6	0.94047		10085.6	0.95915
		10086.2	1.0067		10086.2	0.93429		10086.2	0.94193		10086.2	0.95873
		10086.9	1.00654		10086.9	0.93406		10086.9	0.94167		10086.9	0.95773
		10087.6	1.00675		10087.6	0.93353		10087.6	0.94077		10087.6	0.95722
		10088.2	1.00736		10088.2	0.93315		10088.2	0.94068		10088.2	0.95692
		10088.9	1.00783		10088.9	0.9325		10088.9	0.93988		10088.9	0.957
		10089.6	1.00784		10089.6	0.93194		10089.6	0.93932		10089.6	0.95479
		10090.2	1.00783		10090.2	0.93148		10090.2	0.93858		10090.2	0.95435
		10090.9	1.00739		10090.9	0.9312		10090.9	0.93844		10090.9	0.95551
		10091.6	1.00706		10091.6	0.93046		10091.6	0.93864		10091.6	0.95669
		10092.2	1.00786		10092.2	0.93003		10092.2	0.93778		10092.2	0.95423
		10092.9	1.00831		10092.9	0.92946		10092.9	0.93858		10092.9	0.95431
		10093.6	1.00763		10093.6	0.92911		10093.6	0.94039		10093.6	0.95466
		10094.3	1.00724		10094.3	0.92863		10094.3	0.93867		10094.3	0.95426
		10094.9	1.00792		10094.9	0.92818		10094.9	0.93447		10094.9	0.95475
		10095.6	1.0084		10095.6	0.92806		10095.6	0.9347		10095.6	0.95406
		10096.3	1.00874		10096.3	0.92779		10096.3	0.93536		10096.3	0.95313
		10097	1.00895		10097	0.92741		10097	0.93537		10097	0.95241
		10097.7	1.00919		10097.7	0.92705		10097.7	0.93622		10097.7	0.95218
		10098.4	1.00922		10098.4	0.92663		10098.4	0.93457		10098.4	0.95425
		10099	1.00905		10099	0.9264		10099	0.93287		10099	0.95496
		10099.7	1.00964		10099.7	0.92605		10099.7	0.93357		10099.7	0.95441
		10100.4	1.00988		10100.4	0.92582		10100.4	0.93153		10100.4	0.95325
		10101.1	1.00957		10101.1	0.92556		10101.1	0.93321		10101.1	0.95247
		10101.8	1.01003		10101.8	0.92538		10101.8	0.93068		10101.8	0.95257
		10102.6	1.00891		10102.6	0.9248		10102.6	0.93257		10102.6	0.95254
		10103.2	1.00925		10103.2	0.92451		10103.2	0.93324		10103.2	0.95173
		10103.9	1.01006		10103.9	0.92421		10103.9	0.93182		10103.9	0.95035
		10104.6	1.01059		10104.6	0.92387		10104.6	0.92985		10104.6	0.95023
		10105.3	1.011		10105.3	0.92336		10105.3	0.92901		10105.3	0.95093
		10106	1.01118		10106	0.92276		10106	0.93147		10106	0.95132
		10106.7	1.01098		10106.7	0.92233		10106.7	0.93063		10106.7	0.95132
		10107.4	1.01084		10107.4	0.92206		10107.4	0.92819		10107.4	0.95213
		10108.1	1.01103		10108.1	0.92167		10108.1	0.92753		10108.1	0.95056
		10108.8	1.0116		10108.8	0.92161		10108.8	0.93008		10108.8	0.94976
		10109.5	1.01231		10109.5	0.92151		10109.5	0.93027		10109.5	0.94909
		10110.2	1.01178		10110.2	0.92108		10110.2	0.92723		10110.2	0.94792
		10110.9	1.01213		10110.9	0.9206		10110.9	0.92728		10110.9	0.94938
		10111.6	1.01238		10111.6	0.92042		10111.6	0.92712		10111.6	0.94882
		10112.3	1.01272		10112.3	0.92035		10112.3	0.9275		10112.3	0.94671
		10113	1.01289		10113	0.92018		10113	0.92677		10113	0.94708
		10113.7	1.01324		10113.7	0.91989		10113.7	0.92584		10113.7	0.94806
		10114.5	1.01286		10114.5	0.9196		10114.5	0.92306		10114.5	0.94842
		10115.2	1.0136		10115.2	0.91933		10115.2	0.92134		10115.2	0.94644
		10116	1.01339		10116	0.91904		10116	0.92356		10116	0.94814
		10116.7	1.0136		10116.7	0.91894		10116.7	0.92326		10116.7	0.94732
		10117.4	1.0135		10117.4	0.91892		10117.4	0.92141		10117.4	0.94631
		10118.1	1.01453		10118.1	0.91847		10118.1	0.92491		10118.1	0.94634
		10118.8	1.01483		10118.8	0.91838		10118.8	0.92245		10118.8	0.94695
		10119.5	1.01483		10119.5	0.91804		10119.5	0.92495		10119.5	0.94675
		10120.2	1.01517		10120.2	0.91798		10120.2	0.92349		10120.2	0.94749
		10120.9	1.01539		10120.9	0.91783		10120.9	0.92077		10120.9	0.94532
		10121.7	1.01522		10121.7	0.91753		10121.7	0.92189		10121.7	0.94484
		10122.4	1.01569		10122.4	0.91726		10122.4	0.92146		10122.4	0.94455
		10123.1	1.01567		10123.1	0.91712		10123.1	0.92272		10123.1	0.94501
		10123.8	1.01603		10123.8	0.91673		10123.8	0.92178		10123.8	0.94512
		10124.5	1.01682		10124.5	0.91645		10124.5	0.92007		10124.5	0.94371
		10125.2	1.01686		10125.2	0.91619		10125.2	0.92123		10125.2	0.94273
		10125.9	1.01721		10125.9	0.91587		10125.9	0.91903		10125.9	0.94345
		10126.6	1.01686		10126.6	0.91545		10126.6	0.91816		10126.6	0.94166
		10127.4	1.01727		10127.4	0.91509		10127.4	0.91588		10127.4	0.94216
		10128	1.01756		10128	0.9147		10128	0.91603		10128	0.94176
		10128.8	1.01759		10128.8	0.91417		10128.8	0.91679		10128.8	0.94109
		10129.5	1.0175		10129.5	0.9138		10129.5	0.91555		10129.5	0.94085
		10130.3	1.01799		10130.3	0.9133		10130.3	0.91511		10130.3	0.9403
		10131	1.01836		10131	0.91286		10131	0.91742		10131	0.94046
		10131.7	1.0193		10131.7	0.91249		10131.7	0.91474		10131.7	0.93961
		10132.4	1.01915		10132.4	0.91205		10132.4	0.91394		10132.4	0.9383
		10133.1	1.01904		10133.1	0.91147		10133.1	0.91403		10133.1	0.9373
		10133.8	1.01863		10133.8	0.91104		10133.8	0.91613		10133.8	0.93845
		10134.5	1.01935		10134.5	0.91048		10134.5	0.91554		10134.5	0.93837
		10135.2	1.01873		10135.2	0.91003		10135.2	0.91312		10135.2	0.93881
		10136	1.01883		10136	0.90959		10136	0.91107		10136	0.93679
		10136.7	1.0193		10136.7	0.90903		10136.7	0.91096		10136.7	0.93677
		10137.4	1.01923		10137.4	0.90855		10137.4	0.91151		10137.4	0.93693
		10138.1	1.01998		10138.1	0.90813		10138.1	0.91133		10138.1	0.93555
		10138.8	1.02035		10138.8	0.90762		10138.8	0.9101		10138.8	0.93549
		10139.5	1.02078		10139.5	0.90698		10139.5	0.90948		10139.5	0.93591
		10140.3	1.02087		10140.3	0.90635		10140.3	0.90909		10140.3	0.93542
		10141	1.0207		10141	0.9057		10141	0.90641		10141	0.93541
		10141.7	1.02099		10141.7	0.90509		10141.7	0.90613		10141.7	0.93579
		10142.4	1.02118		10142.4	0.90454		10142.4	0.90931		10142.4	0.93496
		10143.1	1.02094		10143.1	0.90416		10143.1	0.90777		10143.1	0.93575
		10143.8	1.02084		10143.8	0.90358		10143.8	0.90755		10143.8	0.93462
		10144.5	1.0212		10144.5	0.90304		10144.5	0.906		10144.5	0.93434
		10145.2	1.02134		10145.2	0.90221		10145.2	0.90613		10145.2	0.93433
		10146.1	1.02157		10146.1	0.90163		10146.1	0.90468		10146.1	0.93281
		10146.7	1.02209		10146.7	0.90107		10146.7	0.90445		10146.7	0.93366
		10147.4	1.02176		10147.4	0.90086		10147.4	0.90536		10147.4	0.93221
		10148.1	1.02177		10148.1	0.90044		10148.1	0.90567		10148.1	0.93157
		10148.9	1.02221		10148.9	0.89989		10148.9	0.90549		10148.9	0.93147
		10149.7	1.02217		10149.7	0.8995		10149.7	0.90474		10149.7	0.93221
		10150.4	1.0221		10150.4	0.89906		10150.4	0.90277		10150.4	0.93192
		10151	1.02257		10151	0.89861		10151	0.90125		10151	0.93159
		10151.8	1.0229		10151.8	0.8982		10151.8	0.90138		10151.8	0.93059
		10152.5	1.02304		10152.5	0.89757		10152.5	0.9018		10152.5	0.93069
		10153.2	1.02354		10153.2	0.8972		10153.2	0.90289		10153.2	0.92987
		10153.9	1.02281		10153.9	0.89675		10153.9	0.90219		10153.9	0.92898
		10154.6	1.02277		10154.6	0.89645		10154.6	0.89981		10154.6	0.92817
		10155.4	1.02317		10155.4	0.89611		10155.4	0.89773		10155.4	0.92897
		10156.1	1.02343		10156.1	0.89577		10156.1	0.89878		10156.1	0.92758
		10156.8	1.02334		10156.8	0.89536		10156.8	0.89724		10156.8	0.92829
		10157.5	1.02378		10157.5	0.89495		10157.5	0.89776		10157.5	0.92867
		10158.3	1.02386		10158.3	0.89423		10158.3	0.89802		10158.3	0.92614
		10159	1.02409		10159	0.89384		10159	0.89738		10159	0.92811
		10159.7	1.02451		10159.7	0.8933		10159.7	0.89901		10159.7	0.92642
		10160.4	1.02429		10160.4	0.89293		10160.4	0.89688		10160.4	0.92733
		10161.1	1.02452		10161.1	0.89252		10161.1	0.89669		10161.1	0.9267
		10161.8	1.02423		10161.8	0.89178		10161.8	0.89655		10161.8	0.92582
		10162.5	1.02405		10162.5	0.8914		10162.5	0.89651		10162.5	0.92563
		10163.3	1.02425		10163.3	0.89082		10163.3	0.89693		10163.3	0.92549
		10163.9	1.0238		10163.9	0.89031		10163.9	0.89543		10163.9	0.92366
		10164.6	1.02486		10164.6	0.88977		10164.6	0.89667		10164.6	0.92385
		10165.2	1.02518		10165.2	0.8892		10165.2	0.89415		10165.2	0.92484
		10165.9	1.02495		10165.9	0.88869		10165.9	0.89139		10165.9	0.92175
		10166.6	1.02497		10166.6	0.88819		10166.6	0.88994		10166.6	0.92336
		10167.3	1.02508		10167.3	0.88769		10167.3	0.89145		10167.3	0.92225
		10168	1.02463		10168	0.88702		10168	0.89313		10168	0.92192
		10168.6	1.02554		10168.6	0.88639		10168.6	0.89265		10168.6	0.92015
		10169.3	1.02589		10169.3	0.88583		10169.3	0.89098		10169.3	0.92116
		10170	1.02573		10170	0.8854		10170	0.88931		10170	0.92191
		10170.6	1.02563		10170.6	0.88509		10170.6	0.88996		10170.6	0.92124
		10171.3	1.02595		10171.3	0.88444		10171.3	0.88958		10171.3	0.91979
		10172	1.02669		10172	0.88386		10172	0.89055		10172	0.91896
		10172.7	1.0262		10172.7	0.88314		10172.7	0.89064		10172.7	0.91867
		10173.3	1.02622		10173.3	0.88269		10173.3	0.8877		10173.3	0.9181
		10174	1.02693		10174	0.88201		10174	0.88619		10174	0.9177
		10174.7	1.02695		10174.7	0.88153		10174.7	0.88618		10174.7	0.91676
		10175.4	1.02714		10175.4	0.88098		10175.4	0.88809		10175.4	0.91619
		10176.1	1.02766		10176.1	0.88055		10176.1	0.88707		10176.1	0.91702
		10176.8	1.02717		10176.8	0.8799		10176.8	0.8848		10176.8	0.91652
		10177.5	1.02756		10177.5	0.87932		10177.5	0.88446		10177.5	0.91682
		10178.1	1.02761		10178.1	0.87884		10178.1	0.88291		10178.1	0.91593
		10178.8	1.0281		10178.8	0.87815		10178.8	0.88082		10178.8	0.91567
		10179.5	1.02807		10179.5	0.87782		10179.5	0.88327		10179.5	0.91644
		10180.2	1.02734		10180.2	0.87742		10180.2	0.8832		10180.2	0.91394
		10180.8	1.02829		10180.8	0.87692		10180.8	0.88418		10180.8	0.91406
		10181.5	1.02863		10181.5	0.87614		10181.5	0.88388		10181.5	0.91427
		10182.2	1.02873		10182.2	0.8759		10182.2	0.88212		10182.2	0.91351
		10182.9	1.02948		10182.9	0.87569		10182.9	0.87864		10182.9	0.91288
		10183.5	1.02943		10183.5	0.87526		10183.5	0.87932		10183.5	0.91149
		10184.2	1.02954		10184.2	0.8747		10184.2	0.88046		10184.2	0.91225
		10184.9	1.02973		10184.9	0.87406		10184.9	0.88101		10184.9	0.91279
		10185.6	1.0296		10185.6	0.87375		10185.6	0.879		10185.6	0.91236
		10186.2	1.02916		10186.2	0.87323		10186.2	0.87794		10186.2	0.91194
		10186.9	1.02962		10186.9	0.87262		10186.9	0.87749		10186.9	0.91262
		10187.6	1.02987		10187.6	0.87256		10187.6	0.87724		10187.6	0.91306
		10188.3	1.02997		10188.3	0.87211		10188.3	0.87878		10188.3	0.9113
		10188.9	1.03051		10188.9	0.87149		10188.9	0.87829		10188.9	0.91125
		10189.6	1.03061		10189.6	0.871		10189.6	0.8749		10189.6	0.91081
		10190.3	1.03024		10190.3	0.87066		10190.3	0.87536		10190.3	0.91047
		10191	1.03066		10191	0.87024		10191	0.87522		10191	0.90891
		10191.7	1.03144		10191.7	0.86981		10191.7	0.87345		10191.7	0.90989
		10192.4	1.03148		10192.4	0.86949		10192.4	0.87407		10192.4	0.90916
		10193	1.03135		10193	0.8692		10193	0.87388		10193	0.91238
		10193.7	1.03132		10193.7	0.86872		10193.7	0.87347		10193.7	0.9111
		10194.4	1.03157		10194.4	0.86847		10194.4	0.87372		10194.4	0.90915
		10195.1	1.03201		10195.1	0.86802		10195.1	0.87271		10195.1	0.9077
		10195.8	1.03234		10195.8	0.86749		10195.8	0.87338		10195.8	0.90922
		10196.5	1.0328		10196.5	0.86717		10196.5	0.87179		10196.5	0.90873
		10197.2	1.03323		10197.2	0.86685		10197.2	0.87113		10197.2	0.90823
		10197.9	1.03336		10197.9	0.86642		10197.9	0.87252		10197.9	0.9084
		10198.6	1.03312		10198.6	0.86618		10198.6	0.87198		10198.6	0.90813
		10199.3	1.03328		10199.3	0.86592		10199.3	0.86968		10199.3	0.90754
		10200	1.03354		10200	0.86535		10200	0.86963		10200	0.90721
		10200.6	1.0335		10200.6	0.86484		10200.6	0.86801		10200.6	0.90658
		10201.3	1.03456		10201.3	0.86445		10201.3	0.868		10201.3	0.9056
		10202	1.03391		10202	0.86412		10202	0.86638		10202	0.90535
		10202.7	1.03365		10202.7	0.86383		10202.7	0.86739		10202.7	0.90576
		10203.4	1.03433		10203.4	0.86346		10203.4	0.8672		10203.4	0.90647
		10204.1	1.03445		10204.1	0.86301		10204.1	0.86638		10204.1	0.90534
		10204.8	1.03494		10204.8	0.86254		10204.8	0.86333		10204.8	0.90564
		10205.5	1.03544		10205.5	0.86221		10205.5	0.86375		10205.5	0.90596
		10206.2	1.03543		10206.2	0.8619		10206.2	0.86341		10206.2	0.90685
		10206.9	1.03605		10206.9	0.86139		10206.9	0.86345		10206.9	0.90558
		10207.6	1.03588		10207.6	0.86111		10207.6	0.86059		10207.6	0.90529
		10208.3	1.036		10208.3	0.8607		10208.3	0.86425		10208.3	0.90483
		10209	1.03569		10209	0.86029		10209	0.86211		10209	0.90467
		10209.7	1.0364		10209.7	0.85989		10209.7	0.86115		10209.7	0.90411
		10210.4	1.03657		10210.4	0.85941		10210.4	0.85961		10210.4	0.90447
		10211	1.03659		10211	0.85893		10211	0.85823		10211	0.90361
		10211.7	1.03691		10211.7	0.85842		10211.7	0.86023		10211.7	0.90284
		10212.4	1.03767		10212.4	0.85802		10212.4	0.86007		10212.4	0.90339
		10213.1	1.03787		10213.1	0.85765		10213.1	0.8578		10213.1	0.90302
		10213.8	1.03769		10213.8	0.85725		10213.8	0.85723		10213.8	0.90219
		10214.5	1.03808		10214.5	0.85663		10214.5	0.85773		10214.5	0.90212
		10215.2	1.03818		10215.2	0.85609		10215.2	0.85683		10215.2	0.90117
		10216	1.03789		10216	0.85561		10216	0.85532		10216	0.9007
		10216.7	1.03809		10216.7	0.85484		10216.7	0.85497		10216.7	0.90093
		10217.4	1.03884		10217.4	0.85419		10217.4	0.85452		10217.4	0.90065
		10218.1	1.03971		10218.1	0.85375		10218.1	0.8539		10218.1	0.90052
		10218.7	1.04014		10218.7	0.85341		10218.7	0.85323		10218.7	0.8989
		10219.5	1.0402		10219.5	0.85283		10219.5	0.85177		10219.5	0.89699
		10220.2	1.03988		10220.2	0.85226		10220.2	0.85085		10220.2	0.89607
		10220.9	1.03955		10220.9	0.85187		10220.9	0.85098		10220.9	0.89535
		10221.7	1.04003		10221.7	0.85123		10221.7	0.8515		10221.7	0.89608
		10222.4	1.04058		10222.4	0.85054		10222.4	0.85191		10222.4	0.8958
		10223	1.04091		10223	0.85		10223	0.85004		10223	0.89585
		10223.8	1.0407		10223.8	0.84954		10223.8	0.84879		10223.8	0.89413
		10224.5	1.04079		10224.5	0.84883		10224.5	0.8508		10224.5	0.89209
		10225.2	1.04164		10225.2	0.84819		10225.2	0.84907		10225.2	0.89322
		10225.9	1.04176		10225.9	0.8475		10225.9	0.84885		10225.9	0.89435
		10226.7	1.04201		10226.7	0.84696		10226.7	0.84833		10226.7	0.89408
		10227.4	1.04183		10227.4	0.84621		10227.4	0.84833		10227.4	0.89423
		10228.2	1.04263		10228.2	0.84561		10228.2	0.84702		10228.2	0.89373
		10228.9	1.04242		10228.9	0.84496		10228.9	0.84538		10228.9	0.89257
		10229.6	1.04286		10229.6	0.84424		10229.6	0.84325		10229.6	0.89247
		10230.3	1.04347		10230.3	0.84373		10230.3	0.84298		10230.3	0.89139
		10231.1	1.04366		10231.1	0.84315		10231.1	0.84333		10231.1	0.89132
		10231.8	1.04372		10231.8	0.84249		10231.8	0.84325		10231.8	0.89056
		10232.5	1.0445		10232.5	0.84204		10232.5	0.84229		10232.5	0.89113
		10233.2	1.04506		10233.2	0.84142		10233.2	0.8413		10233.2	0.89102
		10233.9	1.04484		10233.9	0.84099		10233.9	0.84277		10233.9	0.88951
		10234.6	1.04471		10234.6	0.84047		10234.6	0.84126		10234.6	0.88846
		10235.4	1.04545		10235.4	0.8398		10235.4	0.83889		10235.4	0.88998
		10236.1	1.04592		10236.1	0.83892		10236.1	0.83813		10236.1	0.89
		10236.8	1.04639		10236.8	0.83823		10236.8	0.83786		10236.8	0.88897
		10237.6	1.04635		10237.6	0.83766		10237.6	0.83902		10237.6	0.88806
		10238.3	1.04605		10238.3	0.83711		10238.3	0.83738		10238.3	0.88718
		10239.1	1.04691		10239.1	0.83631		10239.1	0.83481		10239.1	0.88575
		10239.8	1.04704		10239.8	0.83567		10239.8	0.83606		10239.8	0.88571
		10240.5	1.04697		10240.5	0.83487		10240.5	0.83728		10240.5	0.88577
		10241.2	1.04746		10241.2	0.83416		10241.2	0.83425		10241.2	0.88536
		10242	1.0475		10242	0.83357		10242	0.8334		10242	0.88546
		10242.7	1.04809		10242.7	0.83293		10242.7	0.83505		10242.7	0.88401
		10243.4	1.04831		10243.4	0.83232		10243.4	0.83411		10243.4	0.88234
		10244.3	1.04855		10244.3	0.83149		10244.3	0.83251		10244.3	0.88395
		10245	1.04908		10245	0.83062		10245	0.83026		10245	0.88414
		10245.7	1.04952		10245.7	0.83012		10245.7	0.83025		10245.7	0.88366
		10246.4	1.04955		10246.4	0.82935		10246.4	0.82959		10246.4	0.88398
		10247.2	1.0494		10247.2	0.8288		10247.2	0.83097		10247.2	0.88172
		10247.9	1.04993		10247.9	0.82798		10247.9	0.83103		10247.9	0.88237
		10248.7	1.05064		10248.7	0.82747		10248.7	0.82932		10248.7	0.88102
		10249.4	1.05094		10249.4	0.82663		10249.4	0.82822		10249.4	0.88223
		10250.1	1.05085		10250.1	0.82609		10250.1	0.82801		10250.1	0.88086
		10250.8	1.05101		10250.8	0.82517		10250.8	0.8262		10250.8	0.88041
		10251.6	1.05175		10251.6	0.82461		10251.6	0.82488		10251.6	0.8801
		10252.3	1.05186		10252.3	0.82419		10252.3	0.82412		10252.3	0.8813
		10253	1.05175		10253	0.82389		10253	0.82449		10253	0.87746
		10253.8	1.05191		10253.8	0.82306		10253.8	0.82312		10253.8	0.87654
		10254.5	1.05223		10254.5	0.82264		10254.5	0.82146		10254.5	0.87714
		10255.3	1.05272		10255.3	0.82188		10255.3	0.82228		10255.3	0.87785
		10256	1.05305		10256	0.82128		10256	0.82377		10256	0.87775
		10256.7	1.05347		10256.7	0.82053		10256.7	0.82064		10256.7	0.877
		10257.5	1.05352		10257.5	0.81984		10257.5	0.81946		10257.5	0.87527
		10258.2	1.05329		10258.2	0.81898		10258.2	0.82206		10258.2	0.87506
		10258.9	1.05346		10258.9	0.81842		10258.9	0.82059		10258.9	0.8747
		10259.6	1.05417		10259.6	0.81798		10259.6	0.82019		10259.6	0.87356
		10260.4	1.05468		10260.4	0.8174		10260.4	0.81841		10260.4	0.87274
		10261.1	1.05516		10261.1	0.81671		10261.1	0.81694		10261.1	0.87236
		10261.9	1.0553		10261.9	0.81597		10261.9	0.81572		10261.9	0.87223
		10262.6	1.05538		10262.6	0.8153		10262.6	0.81588		10262.6	0.87261
		10263.3	1.05546		10263.3	0.81459		10263.3	0.8159		10263.3	0.87066
		10264.1	1.05565		10264.1	0.81398		10264.1	0.81515		10264.1	0.87013
		10264.8	1.05545		10264.8	0.81326		10264.8	0.81439		10264.8	0.86743
		10265.5	1.05596		10265.5	0.81238		10265.5	0.81337		10265.5	0.87071
		10266.3	1.05656		10266.3	0.81192		10266.3	0.81281		10266.3	0.86876
		10267	1.05715		10267	0.81133		10267	0.81002		10267	0.86866
		10267.7	1.05711		10267.7	0.81051		10267.7	0.81036		10267.7	0.86826
		10268.5	1.05764		10268.5	0.80983		10268.5	0.80966		10268.5	0.86764
		10269.2	1.05751		10269.2	0.80907		10269.2	0.81009		10269.2	0.86662
		10269.9	1.05794		10269.9	0.80833		10269.9	0.80904		10269.9	0.86707
		10270.6	1.0583		10270.6	0.80783		10270.6	0.80939		10270.6	0.86578
		10271.4	1.05829		10271.4	0.8071		10271.4	0.80745		10271.4	0.86546
		10272.2	1.05862		10272.2	0.80643		10272.2	0.80513		10272.2	0.86461
		10272.9	1.0591		10272.9	0.80569		10272.9	0.80501		10272.9	0.8633
		10273.6	1.05932		10273.6	0.80508		10273.6	0.80312		10273.6	0.86327
		10274.4	1.05944		10274.4	0.80436		10274.4	0.80118		10274.4	0.86394
		10275.1	1.06		10275.1	0.80384		10275.1	0.8031		10275.1	0.86195
		10275.8	1.05994		10275.8	0.80293		10275.8	0.80279		10275.8	0.86332
		10276.5	1.05979		10276.5	0.80223		10276.5	0.80327		10276.5	0.86387
		10277.3	1.06045		10277.3	0.80179		10277.3	0.80112		10277.3	0.86167
		10278	1.06103		10278	0.80149		10278	0.80134		10278	0.86036
		10278.6	1.06114		10278.6	0.80088		10278.6	0.80148		10278.6	0.8606
		10279.3	1.06113		10279.3	0.79986		10279.3	0.79811		10279.3	0.86075
		10280	1.06223		10280	0.79927		10280	0.79783		10280	0.86134
		10280.7	1.0617		10280.7	0.7986		10280.7	0.79829		10280.7	0.86081
		10281.4	1.06198		10281.4	0.79802		10281.4	0.79747		10281.4	0.85991
		10282.1	1.06123		10282.1	0.79748		10282.1	0.79737		10282.1	0.8601
		10282.7	1.06212		10282.7	0.79686		10282.7	0.79806		10282.7	0.85962
		10283.4	1.06252		10283.4	0.79632		10283.4	0.79743		10283.4	0.85846
		10284.1	1.06293		10284.1	0.7957		10284.1	0.79628		10284.1	0.85786
		10284.8	1.06318		10284.8	0.79507		10284.8	0.79378		10284.8	0.85733
		10285.5	1.06304		10285.5	0.79446		10285.5	0.79312		10285.5	0.85535
		10286.2	1.06337		10286.2	0.79375		10286.2	0.79263		10286.2	0.85563
		10286.9	1.06336		10286.9	0.79321		10286.9	0.79237		10286.9	0.8568
		10287.6	1.06395		10287.6	0.79269		10287.6	0.79223		10287.6	0.85661
		10288.2	1.06436		10288.2	0.79224		10288.2	0.79139		10288.2	0.85645
		10288.9	1.06412		10288.9	0.79151		10288.9	0.79158		10288.9	0.8555
		10289.6	1.06434		10289.6	0.79087		10289.6	0.79004		10289.6	0.85421
		10290.3	1.0649		10290.3	0.79013		10290.3	0.78951		10290.3	0.8529
		10291	1.06522		10291	0.78949		10291	0.7881		10291	0.85267
		10291.7	1.06569		10291.7	0.78894		10291.7	0.78701		10291.7	0.85423
		10292.4	1.066		10292.4	0.78826		10292.4	0.78574		10292.4	0.85379
		10293.1	1.06617		10293.1	0.78767		10293.1	0.78551		10293.1	0.85215
		10293.8	1.06619		10293.8	0.78695		10293.8	0.78439		10293.8	0.85134
		10294.5	1.06646		10294.5	0.78628		10294.5	0.78332		10294.5	0.85096
		10295.2	1.0672		10295.2	0.78574		10295.2	0.7835		10295.2	0.85053
		10295.9	1.06745		10295.9	0.78512		10295.9	0.78373		10295.9	0.85015
		10296.6	1.06849		10296.6	0.78438		10296.6	0.78166		10296.6	0.84996
		10297.3	1.06786		10297.3	0.78382		10297.3	0.78085		10297.3	0.84929
		10298	1.06732		10298	0.78333		10298	0.78321		10298	0.8481
		10298.7	1.0683		10298.7	0.78279		10298.7	0.78063		10298.7	0.84877
		10299.4	1.06856		10299.4	0.78233		10299.4	0.78126		10299.4	0.84963
		10300.1	1.06924		10300.1	0.78184		10300.1	0.78073		10300.1	0.84959
		10300.8	1.06911		10300.8	0.78135		10300.8	0.7789		10300.8	0.84888
		10301.5	1.06876		10301.5	0.78092		10301.5	0.77609		10301.5	0.84697
		10302.2	1.06949		10302.2	0.78037		10302.2	0.7769		10302.2	0.84636
		10302.9	1.06978		10302.9	0.77985		10302.9	0.77638		10302.9	0.84667
		10303.5	1.07037		10303.5	0.77927		10303.5	0.77564		10303.5	0.84579
		10304.2	1.07085		10304.2	0.77856		10304.2	0.77466		10304.2	0.84415
		10304.9	1.07137		10304.9	0.77788		10304.9	0.77508		10304.9	0.84334
		10305.7	1.07133		10305.7	0.77725		10305.7	0.77419		10305.7	0.84256
		10306.3	1.07126		10306.3	0.77674		10306.3	0.77471		10306.3	0.84308
		10307	1.07124		10307	0.77605		10307	0.77512		10307	0.84378
		10307.7	1.07187		10307.7	0.77552		10307.7	0.77253		10307.7	0.84179
		10308.4	1.07208		10308.4	0.77501		10308.4	0.77188		10308.4	0.84082
		10309.1	1.07197		10309.1	0.77433		10309.1	0.77176		10309.1	0.84121
		10309.8	1.07238		10309.8	0.77357		10309.8	0.76878		10309.8	0.84107
		10310.5	1.07266		10310.5	0.77304		10310.5	0.76719		10310.5	0.84039
		10311.2	1.07268		10311.2	0.77232		10311.2	0.76689		10311.2	0.83996
		10311.9	1.07286		10311.9	0.77177		10311.9	0.76533		10311.9	0.84133
		10312.6	1.07346		10312.6	0.77119		10312.6	0.76576		10312.6	0.83979
		10313.3	1.07412		10313.3	0.77057		10313.3	0.76581		10313.3	0.83787
		10314.1	1.07403		10314.1	0.76987		10314.1	0.76426		10314.1	0.83663
		10314.8	1.07408		10314.8	0.76922		10314.8	0.76324		10314.8	0.83726
		10315.5	1.07452		10315.5	0.76873		10315.5	0.76074		10315.5	0.83693
		10316.2	1.07516		10316.2	0.768		10316.2	0.76014		10316.2	0.83589
		10316.9	1.07594		10316.9	0.76733		10316.9	0.76081		10316.9	0.83522
		10317.7	1.07634		10317.7	0.76659		10317.7	0.76182		10317.7	0.83598
		10318.3	1.07663		10318.3	0.76611		10318.3	0.76127		10318.3	0.83631
		10319	1.07657		10319	0.76552		10319	0.75764		10319	0.83617
		10319.7	1.07662		10319.7	0.76481		10319.7	0.75801		10319.7	0.83447
		10320.4	1.07672		10320.4	0.76424		10320.4	0.75843		10320.4	0.83302
		10321.1	1.07751		10321.1	0.76356		10321.1	0.75713		10321.1	0.83292
		10321.8	1.07795		10321.8	0.76306		10321.8	0.75485		10321.8	0.83255
		10322.5	1.07781		10322.5	0.76229		10322.5	0.75608		10322.5	0.83288
		10323.2	1.07776		10323.2	0.7616		10323.2	0.75509		10323.2	0.83311
		10324	1.07837		10324	0.76099		10324	0.75357		10324	0.83303
		10324.7	1.07829		10324.7	0.76045		10324.7	0.75129		10324.7	0.83044
		10325.4	1.07827		10325.4	0.75948		10325.4	0.7516		10325.4	0.83064
		10326.1	1.07943		10326.1	0.75898		10326.1	0.75003		10326.1	0.82999
		10326.9	1.07967		10326.9	0.75822		10326.9	0.75297		10326.9	0.83073
		10327.6	1.08053		10327.6	0.75757		10327.6	0.75056		10327.6	0.82873
		10328.3	1.08094		10328.3	0.7569		10328.3	0.74952		10328.3	0.82794
		10329	1.08081		10329	0.75615		10329	0.74806		10329	0.828
		10329.7	1.081		10329.7	0.75532		10329.7	0.74852		10329.7	0.828
		10330.5	1.08089		10330.5	0.7547		10330.5	0.7481		10330.5	0.82739
		10331.2	1.08137		10331.2	0.7539		10331.2	0.74624		10331.2	0.82663
		10331.9	1.08199		10331.9	0.75318		10331.9	0.7454		10331.9	0.8253
		10332.6	1.08251		10332.6	0.75271		10332.6	0.74545		10332.6	0.82523
		10333.4	1.08242		10333.4	0.7519		10333.4	0.7444		10333.4	0.82543
		10334.2	1.08283		10334.2	0.75083		10334.2	0.74493		10334.2	0.82591
		10334.9	1.08321		10334.9	0.75017		10334.9	0.74493		10334.9	0.82532
		10335.6	1.08354		10335.6	0.74932		10335.6	0.74356		10335.6	0.82279
		10336.4	1.08431		10336.4	0.74852		10336.4	0.74134		10336.4	0.82351
		10337.1	1.08454		10337.1	0.74795		10337.1	0.74192		10337.1	0.82308
		10337.8	1.08464		10337.8	0.74725		10337.8	0.74078		10337.8	0.82137
		10338.5	1.08466		10338.5	0.74644		10338.5	0.73953		10338.5	0.82088
		10339.3	1.08534		10339.3	0.74573		10339.3	0.73915		10339.3	0.82085
		10340.1	1.08557		10340.1	0.74499		10340.1	0.73603		10340.1	0.82028
		10340.8	1.08558		10340.8	0.74418		10340.8	0.73586		10340.8	0.81945
		10341.5	1.08581		10341.5	0.74327		10341.5	0.73656		10341.5	0.81822
		10342.3	1.08644		10342.3	0.7426		10342.3	0.73509		10342.3	0.81816
		10343	1.08639		10343	0.74208		10343	0.73327		10343	0.81876
		10343.8	1.08644		10343.8	0.74124		10343.8	0.7325		10343.8	0.81783
		10344.5	1.08736		10344.5	0.74061		10344.5	0.73375		10344.5	0.8156
		10345.2	1.08774		10345.2	0.73983		10345.2	0.73208		10345.2	0.81598
		10346	1.08795		10346	0.73921		10346	0.73016		10346	0.81631
		10346.7	1.08819		10346.7	0.73824		10346.7	0.72979		10346.7	0.8157
		10347.5	1.08844		10347.5	0.7374		10347.5	0.72884		10347.5	0.81554
		10348.2	1.08855		10348.2	0.73674		10348.2	0.72709		10348.2	0.81481
		10348.9	1.08946		10348.9	0.73616		10348.9	0.72493		10348.9	0.81479
		10349.7	1.08965		10349.7	0.73543		10349.7	0.72585		10349.7	0.81281
		10350.4	1.0896		10350.4	0.73469		10350.4	0.72637		10350.4	0.81419
		10351.2	1.08996		10351.2	0.73397		10351.2	0.72431		10351.2	0.81088
		10351.9	1.09054		10351.9	0.73327		10351.9	0.72307		10351.9	0.8111
		10352.6	1.09129		10352.6	0.73251		10352.6	0.72214		10352.6	0.8097
		10353.3	1.09136		10353.3	0.7315		10353.3	0.72149		10353.3	0.80975
		10354.1	1.09178		10354.1	0.7308		10354.1	0.72008		10354.1	0.81014
		10354.8	1.09199		10354.8	0.73006		10354.8	0.71891		10354.8	0.80813
		10355.6	1.09182		10355.6	0.72924		10355.6	0.71928		10355.6	0.80807
		10356.3	1.09262		10356.3	0.72845		10356.3	0.71691		10356.3	0.80728
		10357.1	1.09341		10357.1	0.72752		10357.1	0.71575		10357.1	0.80699
		10357.9	1.09388		10357.9	0.72668		10357.9	0.71667		10357.9	0.80552
		10358.6	1.09414		10358.6	0.72606		10358.6	0.71711		10358.6	0.80613
		10359.3	1.09392		10359.3	0.72531		10359.3	0.7174		10359.3	0.80405
		10360	1.09431		10360	0.72437		10360	0.71627		10360	0.80498
		10360.8	1.09536		10360.8	0.72358		10360.8	0.71222		10360.8	0.80387
		10361.6	1.0954		10361.6	0.7228		10361.6	0.71109		10361.6	0.80126
		10362.4	1.09574		10362.4	0.72196		10362.4	0.71086		10362.4	0.80102
		10363.1	1.09606		10363.1	0.72108		10363.1	0.71089		10363.1	0.80121
		10363.8	1.09626		10363.8	0.72044		10363.8	0.70981		10363.8	0.80069
		10364.6	1.09718		10364.6	0.71967		10364.6	0.70791		10364.6	0.79978
		10365.3	1.09754		10365.3	0.71911		10365.3	0.70774		10365.3	0.79947
		10366	1.09738		10366	0.71823		10366	0.70616		10366	0.80072
		10366.8	1.09777		10366.8	0.71733		10366.8	0.70708		10366.8	0.79968
		10367.5	1.09814		10367.5	0.71664		10367.5	0.70694		10367.5	0.7992
		10368.2	1.09827		10368.2	0.71605		10368.2	0.70438		10368.2	0.79827
		10369	1.09848		10369	0.71539		10369	0.70342		10369	0.79663
		10369.8	1.09896		10369.8	0.71431		10369.8	0.70281		10369.8	0.79741
		10370.7	1.09949		10370.7	0.71319		10370.7	0.70128		10370.7	0.79523
		10371.4	1.09983		10371.4	0.71255		10371.4	0.70109		10371.4	0.79621
		10372.1	1.10007		10372.1	0.71184		10372.1	0.70085		10372.1	0.79477
		10373	1.10088		10373	0.71095		10373	0.69993		10373	0.79358
		10373.7	1.10102		10373.7	0.7102		10373.7	0.69827		10373.7	0.79419
		10374.5	1.10097		10374.5	0.70933		10374.5	0.69865		10374.5	0.79347
		10375.2	1.10177		10375.2	0.70857		10375.2	0.69861		10375.2	0.79174
		10376	1.10207		10376	0.70763		10376	0.69677		10376	0.79045
		10376.7	1.10272		10376.7	0.70687		10376.7	0.6973		10376.7	0.79207
		10377.5	1.1026		10377.5	0.70615		10377.5	0.69765		10377.5	0.79117
		10378.2	1.10328		10378.2	0.70525		10378.2	0.69329		10378.2	0.79222
		10379	1.10339		10379	0.70428		10379	0.69144		10379	0.78772
		10379.7	1.10396		10379.7	0.70354		10379.7	0.69113		10379.7	0.78991
		10380.5	1.10445		10380.5	0.70282		10380.5	0.69022		10380.5	0.78708
		10381.2	1.10461		10381.2	0.70211		10381.2	0.68973		10381.2	0.78868
		10381.9	1.10499		10381.9	0.70136		10381.9	0.69072		10381.9	0.78703
		10382.7	1.1054		10382.7	0.70042		10382.7	0.69203		10382.7	0.78682
		10383.5	1.1064		10383.5	0.69957		10383.5	0.68809		10383.5	0.78482
		10384.2	1.10619		10384.2	0.69883		10384.2	0.68783		10384.2	0.78515
		10385	1.10646		10385	0.69805		10385	0.68645		10385	0.78446
		10385.7	1.10641		10385.7	0.69717		10385.7	0.68413		10385.7	0.78385
		10386.5	1.10703		10386.5	0.69626		10386.5	0.68456		10386.5	0.78252
		10387.2	1.10729		10387.2	0.69543		10387.2	0.6835		10387.2	0.78269
		10388	1.10799		10388	0.69452		10388	0.68051		10388	0.782
		10388.7	1.10851		10388.7	0.69388		10388.7	0.68048		10388.7	0.78013
		10389.5	1.10869		10389.5	0.69313		10389.5	0.68027		10389.5	0.77988
		10390.3	1.10914		10390.3	0.6922		10390.3	0.67966		10390.3	0.77984
		10391	1.10946		10391	0.69105		10391	0.67918		10391	0.77899
		10391.7	1.10971		10391.7	0.6903		10391.7	0.67687		10391.7	0.77861
		10392.5	1.11014		10392.5	0.68958		10392.5	0.67488		10392.5	0.77667
		10393.2	1.11031		10393.2	0.68875		10393.2	0.67539		10393.2	0.77637
		10394	1.11085		10394	0.688		10394	0.67652		10394	0.77445
		10394.6	1.1112		10394.6	0.68734		10394.6	0.67493		10394.6	0.77494
		10395.3	1.11111		10395.3	0.68669		10395.3	0.67253		10395.3	0.77554
		10396	1.11121		10396	0.68581		10396	0.67385		10396	0.77565
		10396.7	1.11168		10396.7	0.6849		10396.7	0.67212		10396.7	0.77361
		10397.4	1.11274		10397.4	0.68421		10397.4	0.6707		10397.4	0.77208
		10398.1	1.11274		10398.1	0.68347		10398.1	0.67109		10398.1	0.77168
		10398.9	1.11298		10398.9	0.68272		10398.9	0.66821		10398.9	0.77093
		10399.6	1.11362		10399.6	0.68167		10399.6	0.66504		10399.6	0.77066
		10400.3	1.11451		10400.3	0.6812		10400.3	0.66668		10400.3	0.76909
		10401	1.11418		10401	0.68036		10401	0.66558		10401	0.76733
		10401.7	1.11428		10401.7	0.67949		10401.7	0.66455		10401.7	0.76753
		10402.4	1.11521		10402.4	0.67869		10402.4	0.66327		10402.4	0.76765
		10403.1	1.11569		10403.1	0.67799		10403.1	0.6627		10403.1	0.76709
		10403.8	1.11568		10403.8	0.67717		10403.8	0.6622		10403.8	0.76629
		10404.5	1.11566		10404.5	0.67647		10404.5	0.66139		10404.5	0.76534
		10405.2	1.11633		10405.2	0.67592		10405.2	0.66019		10405.2	0.76534
		10405.9	1.11703		10405.9	0.67509		10405.9	0.65876		10405.9	0.7639
		10406.6	1.11747		10406.6	0.67425		10406.6	0.65909		10406.6	0.76313
		10407.3	1.11789		10407.3	0.67357		10407.3	0.65639		10407.3	0.76274
		10408	1.1182		10408	0.6728		10408	0.65653		10408	0.76192
		10408.7	1.11821		10408.7	0.67212		10408.7	0.65699		10408.7	0.7625
		10409.4	1.11892		10409.4	0.67144		10409.4	0.65454		10409.4	0.76087
		10410.1	1.11945		10410.1	0.67053		10410.1	0.6523		10410.1	0.7602
		10410.8	1.11939		10410.8	0.66973		10410.8	0.65115		10410.8	0.76092
		10411.5	1.11963		10411.5	0.66879		10411.5	0.64951		10411.5	0.76104
		10412.2	1.11977		10412.2	0.66794		10412.2	0.64964		10412.2	0.76041
		10412.9	1.12025		10412.9	0.66725		10412.9	0.64924		10412.9	0.75946
		10413.6	1.12087		10413.6	0.66655		10413.6	0.64941		10413.6	0.75779
		10414.3	1.12108		10414.3	0.66571		10414.3	0.64926		10414.3	0.75783
		10415	1.12111		10415	0.66492		10415	0.64803		10415	0.7562
		10415.7	1.12164		10415.7	0.66414		10415.7	0.64632		10415.7	0.75684
		10416.4	1.1222		10416.4	0.66325		10416.4	0.64527		10416.4	0.75629
		10417.2	1.12231		10417.2	0.66263		10417.2	0.64564		10417.2	0.75643
		10417.9	1.12244		10417.9	0.66197		10417.9	0.6472		10417.9	0.75532
		10418.6	1.12305		10418.6	0.66111		10418.6	0.64555		10418.6	0.75433
		10419.3	1.12367		10419.3	0.66028		10419.3	0.64174		10419.3	0.75386
		10420	1.1239		10420	0.6594		10420	0.64082		10420	0.75396
		10420.7	1.12447		10420.7	0.65851		10420.7	0.63992		10420.7	0.75248
		10421.4	1.12477		10421.4	0.65771		10421.4	0.64074		10421.4	0.75181
		10422.1	1.12526		10422.1	0.6569		10422.1	0.6393		10422.1	0.75222
		10422.9	1.12555		10422.9	0.6561		10422.9	0.63763		10422.9	0.75232
		10423.6	1.126		10423.6	0.6552		10423.6	0.63482		10423.6	0.75011
		10424.4	1.12612		10424.4	0.65464		10424.4	0.63699		10424.4	0.74834
		10425.1	1.12694		10425.1	0.65375		10425.1	0.63254		10425.1	0.74894
		10425.8	1.12714		10425.8	0.65292		10425.8	0.63138		10425.8	0.74739
		10426.5	1.12679		10426.5	0.65212		10426.5	0.63356		10426.5	0.74756
		10427.2	1.12786		10427.2	0.65127		10427.2	0.63199		10427.2	0.74765
		10428	1.1284		10428	0.65051		10428	0.6286		10428	0.74469
		10428.7	1.12837		10428.7	0.64973		10428.7	0.62852		10428.7	0.74418
		10429.4	1.12864		10429.4	0.64889		10429.4	0.62708		10429.4	0.74441
		10430.1	1.12924		10430.1	0.64823		10430.1	0.62758		10430.1	0.7434
		10430.8	1.12952		10430.8	0.64718		10430.8	0.62553		10430.8	0.74322
		10431.5	1.13034		10431.5	0.64616		10431.5	0.62382		10431.5	0.74144
		10432.2	1.13063		10432.2	0.64554		10432.2	0.62375		10432.2	0.74066
		10433	1.13091		10433	0.64478		10433	0.62302		10433	0.73976
		10433.7	1.13098		10433.7	0.64403		10433.7	0.62087		10433.7	0.74006
		10434.4	1.13126		10434.4	0.64316		10434.4	0.62182		10434.4	0.73914
		10435.2	1.13206		10435.2	0.64218		10435.2	0.61914		10435.2	0.73935
		10435.9	1.13243		10435.9	0.64136		10435.9	0.61997		10435.9	0.73851
		10436.6	1.13243		10436.6	0.64052		10436.6	0.61904		10436.6	0.73676
		10437.4	1.13332		10437.4	0.63961		10437.4	0.61589		10437.4	0.73667
		10438.1	1.13369		10438.1	0.6388		10438.1	0.61671		10438.1	0.73692
		10438.8	1.13386		10438.8	0.63812		10438.8	0.61705		10438.8	0.73627
		10439.5	1.13424		10439.5	0.63724		10439.5	0.61588		10439.5	0.73538
		10440.2	1.13459		10440.2	0.63634		10440.2	0.6148		10440.2	0.73443
		10440.9	1.13487		10440.9	0.63555		10440.9	0.61213		10440.9	0.73335
		10441.6	1.13506		10441.6	0.63455		10441.6	0.60987		10441.6	0.732
		10442.4	1.13551		10442.4	0.63347		10442.4	0.60986		10442.4	0.73118
		10443.1	1.13594		10443.1	0.63248		10443.1	0.60986		10443.1	0.73197
		10443.8	1.13671		10443.8	0.63178		10443.8	0.60976		10443.8	0.73213
		10444.6	1.13656		10444.6	0.63083		10444.6	0.61045		10444.6	0.73047
		10445.3	1.13701		10445.3	0.6298		10445.3	0.6096		10445.3	0.73017
		10446	1.13742		10446	0.62906		10446	0.60633		10446	0.72883
		10446.8	1.1376		10446.8	0.62831		10446.8	0.60421		10446.8	0.72791
		10447.5	1.13832		10447.5	0.62738		10447.5	0.60314		10447.5	0.72639
		10448.3	1.13912		10448.3	0.62629		10448.3	0.60002		10448.3	0.726
		10449	1.13954		10449	0.62557		10449	0.60105		10449	0.72584
		10449.7	1.13983		10449.7	0.62458		10449.7	0.60038		10449.7	0.72487
		10450.5	1.14033		10450.5	0.62362		10450.5	0.60069		10450.5	0.72399
		10451.3	1.14073		10451.3	0.62263		10451.3	0.59834		10451.3	0.72274
		10452	1.14046		10452	0.62182		10452	0.59875		10452	0.72055
		10452.7	1.14108		10452.7	0.62075		10452.7	0.59736		10452.7	0.72086
		10453.5	1.14206		10453.5	0.61993		10453.5	0.59462		10453.5	0.72057
		10454.2	1.14269		10454.2	0.61888		10454.2	0.59474		10454.2	0.72024
		10455	1.14289		10455	0.61815		10455	0.59252		10455	0.71932
		10455.8	1.14355		10455.8	0.61728		10455.8	0.59046		10455.8	0.71764
		10456.5	1.14373		10456.5	0.61625		10456.5	0.5898		10456.5	0.71778
		10457.3	1.14383		10457.3	0.61534		10457.3	0.58891		10457.3	0.71837
		10458	1.14367		10458	0.61443		10458	0.58944		10458	0.7163
		10458.8	1.14464		10458.8	0.61355		10458.8	0.58683		10458.8	0.71543
		10459.5	1.1452		10459.5	0.61241		10459.5	0.58363		10459.5	0.71505
		10460.3	1.14552		10460.3	0.61162		10460.3	0.58409		10460.3	0.71596
		10461	1.14586		10461	0.6107		10461	0.58498		10461	0.71461
		10461.8	1.14627		10461.8	0.60974		10461.8	0.58482		10461.8	0.71334
		10462.5	1.14684		10462.5	0.60871		10462.5	0.58277		10462.5	0.71304
		10463.3	1.14737		10463.3	0.60768		10463.3	0.58298		10463.3	0.71194
		10464	1.14768		10464	0.60684		10464	0.58005		10464	0.71151
		10464.8	1.14796		10464.8	0.606		10464.8	0.57962		10464.8	0.7114
		10465.5	1.14891		10465.5	0.60505		10465.5	0.57828		10465.5	0.71107
		10466.3	1.14905		10466.3	0.60413		10466.3	0.57946		10466.3	0.71064
		10467	1.14919		10467	0.60321		10467	0.57918		10467	0.70848
		10467.8	1.14974		10467.8	0.60222		10467.8	0.57346		10467.8	0.70945
		10468.5	1.15011		10468.5	0.60108		10468.5	0.57192		10468.5	0.70703
		10469.3	1.15079		10469.3	0.6001		10469.3	0.57092		10469.3	0.70695
		10470.1	1.15131		10470.1	0.5992		10470.1	0.57438		10470.1	0.70612
		10470.8	1.15155		10470.8	0.59827		10470.8	0.57219		10470.8	0.70536
		10471.6	1.15198		10471.6	0.59744		10471.6	0.5706		10471.6	0.70406
		10472.3	1.15213		10472.3	0.59641		10472.3	0.56726		10472.3	0.70338
		10473.1	1.15246		10473.1	0.59523		10473.1	0.56748		10473.1	0.70297
		10473.9	1.15319		10473.9	0.59423		10473.9	0.56641		10473.9	0.70223
		10474.6	1.15363		10474.6	0.59342		10474.6	0.56568		10474.6	0.70076
		10475.4	1.15378		10475.4	0.59229		10475.4	0.5648		10475.4	0.70134
		10476.2	1.15409		10476.2	0.59127		10476.2	0.56376		10476.2	0.70078
		10477	1.1547		10477	0.5904		10477	0.56249		10477	0.69873
		10477.7	1.15486		10477.7	0.58941		10477.7	0.56187		10477.7	0.69761
		10478.4	1.15577		10478.4	0.58851		10478.4	0.56036		10478.4	0.69632
		10479.2	1.15622		10479.2	0.58769		10479.2	0.5596		10479.2	0.6958
		10480	1.15692		10480	0.58663		10480	0.55844		10480	0.69513
		10480.8	1.15722		10480.8	0.58561		10480.8	0.5561		10480.8	0.69472
		10481.5	1.15725		10481.5	0.58467		10481.5	0.55571		10481.5	0.69459
		10482.3	1.15752		10482.3	0.58376		10482.3	0.55609		10482.3	0.6943
		10483.1	1.1578		10483.1	0.58276		10483.1	0.55362		10483.1	0.69255
		10483.9	1.15836		10483.9	0.5818		10483.9	0.5524		10483.9	0.69107
		10484.6	1.1594		10484.6	0.58054		10484.6	0.54904		10484.6	0.69053
		10485.3	1.15946		10485.3	0.57961		10485.3	0.55045		10485.3	0.69103
		10486.1	1.16014		10486.1	0.57883		10486.1	0.55084		10486.1	0.69078
		10486.9	1.16049		10486.9	0.57786		10486.9	0.54888		10486.9	0.6889
		10487.7	1.16124		10487.7	0.57681		10487.7	0.54656		10487.7	0.68931
		10488.5	1.16193		10488.5	0.57578		10488.5	0.54416		10488.5	0.68725
		10489.2	1.16233		10489.2	0.5749		10489.2	0.54576		10489.2	0.68723
		10490	1.16245		10490	0.57395		10490	0.54144		10490	0.68517
		10490.8	1.16291		10490.8	0.57303		10490.8	0.54154		10490.8	0.68515
		10491.5	1.16334		10491.5	0.57204		10491.5	0.53965		10491.5	0.68421
		10492.3	1.16414		10492.3	0.57104		10492.3	0.53746		10492.3	0.68271
		10493.1	1.16394		10493.1	0.56988		10493.1	0.53932		10493.1	0.68138
		10493.9	1.16519		10493.9	0.56902		10493.9	0.53753		10493.9	0.68185
		10494.6	1.16539		10494.6	0.56812		10494.6	0.53643		10494.6	0.6814
		10495.4	1.16551		10495.4	0.5671		10495.4	0.53481		10495.4	0.67869
		10496.1	1.16588		10496.1	0.5661		10496.1	0.53211		10496.1	0.67849
		10496.9	1.16667		10496.9	0.5651		10496.9	0.5323		10496.9	0.67899
		10497.7	1.1669		10497.7	0.56409		10497.7	0.53091		10497.7	0.67828
		10498.5	1.16738		10498.5	0.56299		10498.5	0.52956		10498.5	0.67561
		10499.2	1.16814		10499.2	0.56217		10499.2	0.52948		10499.2	0.67586
		10500	1.16885		10500	0.56126		10500	0.52767		10500	0.67406
		10500.8	1.16943		10500.8	0.56024		10500.8	0.52532		10500.8	0.67377
		10501.6	1.16945		10501.6	0.55919		10501.6	0.52472		10501.6	0.67254
		10502.3	1.16984		10502.3	0.5581		10502.3	0.52433		10502.3	0.67194
		10503.1	1.17067		10503.1	0.55687		10503.1	0.52236		10503.1	0.6723
		10503.9	1.17101		10503.9	0.55607		10503.9	0.5212		10503.9	0.67251
		10504.6	1.17118		10504.6	0.55501		10504.6	0.52039		10504.6	0.67094
		10505.4	1.17196		10505.4	0.55403		10505.4	0.51958		10505.4	0.66969
		10506.1	1.17251		10506.1	0.5533		10506.1	0.51811		10506.1	0.66987
		10506.9	1.17328		10506.9	0.55215		10506.9	0.51477		10506.9	0.66911
		10507.7	1.17332		10507.7	0.55112		10507.7	0.51513		10507.7	0.66734
		10508.5	1.17413		10508.5	0.54989		10508.5	0.51455		10508.5	0.66656
		10509.2	1.17442		10509.2	0.54902		10509.2	0.51387		10509.2	0.66679
		10510	1.1744		10510	0.54807		10510	0.51349		10510	0.66548
		10510.7	1.17523		10510.7	0.54727		10510.7	0.51383		10510.7	0.66454
		10511.5	1.17501		10511.5	0.54621		10511.5	0.51307		10511.5	0.66541
		10512.3	1.17565		10512.3	0.54514		10512.3	0.50936		10512.3	0.66459
		10513	1.17647		10513	0.54417		10513	0.5066		10513	0.66282
		10513.8	1.17691		10513.8	0.54322		10513.8	0.5064		10513.8	0.66213
		10514.5	1.17733		10514.5	0.54214		10514.5	0.50547		10514.5	0.6609
		10515.2	1.17803		10515.2	0.54117		10515.2	0.50387		10515.2	0.65987
		10515.9	1.17836		10515.9	0.54033		10515.9	0.50174		10515.9	0.66034
		10516.6	1.17862		10516.6	0.53953		10516.6	0.50271		10516.6	0.65923
		10517.3	1.17941		10517.3	0.53853		10517.3	0.50146		10517.3	0.65714
		10518.1	1.17962		10518.1	0.53744		10518.1	0.49985		10518.1	0.65749
		10518.8	1.18024		10518.8	0.53644		10518.8	0.49874		10518.8	0.65659
		10519.5	1.18076		10519.5	0.53555		10519.5	0.49989		10519.5	0.65623
		10520.2	1.18129		10520.2	0.53472		10520.2	0.49761		10520.2	0.65409
		10521	1.18164		10521	0.53369		10521	0.49307		10521	0.65336
		10521.7	1.18186		10521.7	0.53257		10521.7	0.49441		10521.7	0.6536
		10522.4	1.18196		10522.4	0.53154		10522.4	0.49452		10522.4	0.65545
		10523.1	1.18233		10523.1	0.5306		10523.1	0.494		10523.1	0.65381
		10523.9	1.18335		10523.9	0.52964		10523.9	0.49338		10523.9	0.65153
		10524.6	1.1838		10524.6	0.52853		10524.6	0.4892		10524.6	0.65097
		10525.3	1.1842		10525.3	0.52783		10525.3	0.48776		10525.3	0.64971
		10526	1.18439		10526	0.52696		10526	0.48716		10526	0.64945
		10526.7	1.18537		10526.7	0.52603		10526.7	0.48559		10526.7	0.64952
		10527.5	1.18594		10527.5	0.52519		10527.5	0.48432		10527.5	0.64758
		10528.2	1.18562		10528.2	0.52419		10528.2	0.48369		10528.2	0.64591
		10528.9	1.1863		10528.9	0.52313		10528.9	0.48321		10528.9	0.64595
		10529.7	1.18679		10529.7	0.52215		10529.7	0.48242		10529.7	0.64622
		10530.4	1.18725		10530.4	0.52119		10530.4	0.47958		10530.4	0.64589
		10531.1	1.18786		10531.1	0.52017		10531.1	0.47851		10531.1	0.64428
		10531.8	1.18777		10531.8	0.51916		10531.8	0.47943		10531.8	0.64407
		10532.6	1.18829		10532.6	0.51824		10532.6	0.47807		10532.6	0.64422
		10533.3	1.18951		10533.3	0.51715		10533.3	0.47579		10533.3	0.64267
		10534	1.19003		10534	0.51616		10534	0.4756		10534	0.64137
		10534.8	1.19031		10534.8	0.5153		10534.8	0.4735		10534.8	0.64107
		10535.5	1.19062		10535.5	0.51437		10535.5	0.47024		10535.5	0.63954
		10536.2	1.19086		10536.2	0.51338		10536.2	0.46934		10536.2	0.63948
		10536.9	1.19125		10536.9	0.5123		10536.9	0.46951		10536.9	0.63761
		10537.6	1.19199		10537.6	0.51137		10537.6	0.4694		10537.6	0.63706
		10538.4	1.19265		10538.4	0.51023		10538.4	0.46879		10538.4	0.63663
		10539.2	1.19309		10539.2	0.50915		10539.2	0.46671		10539.2	0.63594
		10539.9	1.19356		10539.9	0.50813		10539.9	0.46613		10539.9	0.63471
		10540.7	1.19386		10540.7	0.50715		10540.7	0.46529		10540.7	0.63364
		10541.4	1.19424		10541.4	0.50621		10541.4	0.46337		10541.4	0.63284
		10542.1	1.19498		10542.1	0.50518		10542.1	0.46145		10542.1	0.63168
		10542.9	1.19543		10542.9	0.50388		10542.9	0.45867		10542.9	0.63053
		10543.6	1.19528		10543.6	0.50297		10543.6	0.46063		10543.6	0.62945
		10544.3	1.19557		10544.3	0.50214		10544.3	0.46105		10544.3	0.62871
		10545	1.19613		10545	0.50129		10545	0.45723		10545	0.62863
		10545.8	1.19689		10545.8	0.50005		10545.8	0.45584		10545.8	0.62805
		10546.5	1.19747		10546.5	0.49891		10546.5	0.45519		10546.5	0.62662
		10547.3	1.19787		10547.3	0.49778		10547.3	0.45441		10547.3	0.62512
		10548	1.19792		10548	0.49702		10548	0.45382		10548	0.62334
		10548.7	1.19894		10548.7	0.49606		10548.7	0.45066		10548.7	0.62322
		10549.4	1.19963		10549.4	0.49507		10549.4	0.44854		10549.4	0.6217
		10550.1	1.19971		10550.1	0.49406		10550.1	0.44734		10550.1	0.62246
		10550.9	1.20062		10550.9	0.49289		10550.9	0.44648		10550.9	0.62149
		10551.6	1.20093		10551.6	0.49199		10551.6	0.44705		10551.6	0.62008
		10552.4	1.20162		10552.4	0.49084		10552.4	0.44647		10552.4	0.61993
		10553.1	1.20199		10553.1	0.49002		10553.1	0.44393		10553.1	0.61859
		10553.9	1.20493		10553.9	0.48862		10553.9	0.46634		10553.9	0.61823
		10554.6	1.07218		10554.6	0.48758		10554.6	0.00804		10554.6	0.67548
		10555.4	0.87573		10555.4	0.4866		10555.4	-0.67701		10555.4	0.48011
		10555.4	0.86035		10555.4	0.48653		10555.4	-0.73065		10555.4	0.45946
		10555.4	0.85762		10555.4	0.48652		10555.4	-0.74015		10555.4	0.4558
		10555.4	0.85587		10555.4	0.48651		10555.4	-0.74626		10555.4	0.45345
		10555.4	0.85451		10555.4	0.48651		10555.4	-0.75102		10555.4	0.45162
		10555.4	0.85334		10555.4	0.4865		10555.4	-0.75509		10555.4	0.45005
		10555.4	0.85256		10555.4	0.4865		10555.4	-0.75781		10555.4	0.44901
		10555.5	0.85178		10555.5	0.48649		10555.5	-0.76052		10555.5	0.44796
		10555.5	0.8512		10555.5	0.48649		10555.5	-0.76256		10555.5	0.44718
		10555.5	0.85081		10555.5	0.48649		10555.5	-0.76392		10555.5	0.44665
		10555.5	0.85023		10555.5	0.48649		10555.5	-0.76596		10555.5	0.44587
		10555.5	0.84964		10555.5	0.48648		10555.5	-0.76799		10555.5	0.44508
		10555.5	0.84925		10555.5	0.48648		10555.5	-0.76935		10555.5	0.44456
		10555.5	0.84886		10555.5	0.48648		10555.5	-0.77071		10555.5	0.44404
		10555.5	0.84867		10555.5	0.48648		10555.5	-0.77139		10555.5	0.44378
		10555.5	0.84828		10555.5	0.48648		10555.5	-0.77275		10555.5	0.44325
		10555.5	0.84808		10555.5	0.48648		10555.5	-0.77342		10555.5	0.44299
		10555.5	0.84789		10555.5	0.48648		10555.5	-0.7741		10555.5	0.44273

## Sheet: Extended data Fig.2b
				Zn foil	commercial ZnO	S-1_1(H2)	MCM-41(H2)
			k / Å-1	k2-weighted χ(k) functions	k2-weighted χ(k) functions	k2-weighted χ(k) functions	k2-weighted χ(k) functions
			0	0	0	0	0
			0.05	-0.00151	-0.00555	-0.00564	-0.0038
			0.1	-0.00602	-0.02144	-0.02152	-0.01454
			0.15	-0.01348	-0.04651	-0.04608	-0.03127
			0.2	-0.02387	-0.07959	-0.07775	-0.053
			0.25	-0.03715	-0.11954	-0.11497	-0.07877
			0.3	-0.05327	-0.1652	-0.15618	-0.10761
			0.35	-0.0722	-0.2154	-0.19981	-0.13854
			0.4	-0.0939	-0.269	-0.2443	-0.17059
			0.45	-0.11752	-0.32483	-0.28809	-0.2028
			0.5	-0.13483	-0.38167	-0.32962	-0.2342
			0.55	-0.15074	-0.4338	-0.36732	-0.2638
			0.6	-0.16462	-0.48292	-0.39888	-0.28998
			0.65	-0.17591	-0.52811	-0.42256	-0.31135
			0.7	-0.18396	-0.56936	-0.43723	-0.32749
			0.75	-0.18884	-0.6041	-0.44883	-0.33952
			0.8	-0.19111	-0.63244	-0.45069	-0.34636
			0.85	-0.18949	-0.65213	-0.447	-0.34649
			0.9	-0.18554	-0.65849	-0.4343	-0.33972
			0.95	-0.17827	-0.6468	-0.41414	-0.32544
			1	-0.16697	-0.61111	-0.38435	-0.30407
			1.05	-0.14995	-0.54614	-0.33991	-0.27231
			1.1	-0.12513	-0.44592	-0.28324	-0.22761
			1.15	-0.08986	-0.30391	-0.21573	-0.16601
			1.2	-0.04341	-0.12014	-0.13792	-0.091
			1.25	0.01361	0.09949	-0.05868	-0.00613
			1.3	0.07956	0.33866	0.01932	0.08385
			1.35	0.15304	0.56666	0.0963	0.17046
			1.4	0.23414	0.7441	0.16434	0.24117
			1.45	0.31959	0.829	0.22462	0.29032
			1.5	0.39958	0.82188	0.28485	0.32324
			1.55	0.46226	0.75659	0.35347	0.33396
			1.6	0.49821	0.66017	0.42647	0.33494
			1.65	0.49311	0.55542	0.4887	0.32376
			1.7	0.43855	0.44444	0.54152	0.31273
			1.75	0.35349	0.32729	0.59747	0.29385
			1.8	0.26249	0.19013	0.64777	0.27266
			1.85	0.17925	0.0819	0.67487	0.24761
			1.9	0.11788	0.02827	0.70612	0.24776
			1.95	0.06985	0.07197	0.72528	0.28683
			2	0.04695	0.23198	0.71835	0.35903
			2.05	0.03743	0.46847	0.72141	0.45927
			2.1	0.02851	0.75607	0.70895	0.53983
			2.15	0.01128	0.96626	0.66779	0.59103
			2.2	-0.02585	1.02452	0.63172	0.58409
			2.25	-0.09665	0.959	0.59302	0.54351
			2.3	-0.19229	0.83344	0.51166	0.49184
			2.35	-0.28353	0.7335	0.43184	0.43636
			2.4	-0.369	0.62034	0.31057	0.37124
			2.45	-0.42872	0.4737	0.16659	0.26608
			2.5	-0.46604	0.25752	0.01861	0.1404
			2.55	-0.48197	0.11677	-0.1921	0.02584
			2.6	-0.47967	-0.05831	-0.34331	-0.09225
			2.65	-0.43517	-0.1829	-0.55344	-0.20749
			2.7	-0.39149	-0.38157	-0.71107	-0.35042
			2.75	-0.30605	-0.66245	-0.88406	-0.55122
			2.8	-0.21281	-0.90604	-1.00968	-0.70336
			2.85	-0.12095	-1.17632	-1.08829	-0.80422
			2.9	0.02593	-1.35216	-1.1633	-0.90923
			2.95	0.13568	-1.47189	-1.1849	-0.98554
			3	0.22479	-1.5939	-1.19045	-1.03185
			3.05	0.3125	-1.6717	-1.15594	-1.02999
			3.1	0.36574	-1.66231	-1.08902	-1.00435
			3.15	0.37732	-1.56786	-1.00468	-0.93852
			3.2	0.35426	-1.45786	-0.89427	-0.83303
			3.25	0.30672	-1.32973	-0.7566	-0.71507
			3.3	0.23761	-1.09733	-0.64744	-0.57498
			3.35	0.1144	-0.87174	-0.53408	-0.47255
			3.4	-0.00694	-0.65396	-0.41745	-0.3419
			3.45	-0.10769	-0.39706	-0.26679	-0.19661
			3.5	-0.17504	-0.08341	-0.07064	-0.03813
			3.55	-0.21709	0.28657	0.08408	0.13304
			3.6	-0.21183	0.7576	0.28012	0.39612
			3.65	-0.15184	1.42332	0.42495	0.6542
			3.7	-0.08935	1.90053	0.5455	0.77849
			3.75	-0.0207	1.86711	0.62252	0.81941
			3.8	0.00993	1.47346	0.73343	0.69442
			3.85	-0.000925073	0.92524	0.83356	0.50819
			3.9	-0.03799	0.37346	0.91947	0.41417
			3.95	-0.0497	0.09349	0.97713	0.37471
			4	-0.07998	0.03069	1.04376	0.35949
			4.05	-0.09214	-0.02947	1.05397	0.35759
			4.1	-0.0849	-0.09928	1.03871	0.36147
			4.15	-0.06255	-0.02343	1.01757	0.38461
			4.2	-0.00165	0.22364	0.98673	0.47323
			4.25	0.09519	0.5508	0.91951	0.55833
			4.3	0.22436	0.83856	0.84475	0.63741
			4.35	0.35456	1.04583	0.73474	0.70304
			4.4	0.48492	1.32892	0.63466	0.76439
			4.45	0.61455	1.63157	0.487	0.83563
			4.5	0.66728	1.82251	0.33083	0.82154
			4.55	0.68614	1.75891	0.20501	0.7297
			4.6	0.62525	1.53782	0.06254	0.59178
			4.65	0.4683	1.22419	-0.05226	0.42013
			4.7	0.24521	0.76692	-0.17953	0.20688
			4.75	0.0194	0.3224	-0.32183	-0.03033
			4.8	-0.17091	-0.14456	-0.45806	-0.20691
			4.85	-0.33218	-0.63202	-0.55209	-0.41883
			4.9	-0.4683	-1.12118	-0.65403	-0.58938
			4.95	-0.57144	-1.56148	-0.67399	-0.82604
			5	-0.67333	-1.88056	-0.73736	-0.95079
			5.05	-0.78204	-2.09168	-0.75878	-1.06704
			5.1	-0.87295	-2.20915	-0.83038	-1.09706
			5.15	-0.8871	-2.2068	-0.7871	-1.12735
			5.2	-0.84084	-2.0321	-0.70269	-1.03882
			5.25	-0.70878	-1.73506	-0.73277	-0.91586
			5.3	-0.55789	-1.39628	-0.67941	-0.7729
			5.35	-0.37737	-0.9824	-0.64575	-0.58011
			5.4	-0.20197	-0.43556	-0.57568	-0.36118
			5.45	-0.01793	0.00915	-0.48465	-0.17117
			5.5	0.22865	0.24319	-0.39431	-0.03219
			5.55	0.50835	0.45067	-0.28848	0.04127
			5.6	0.66892	0.57326	-0.30791	0.07296
			5.65	0.80266	0.55033	-0.18738	0.08728
			5.7	0.81763	0.47229	-0.04784	0.09183
			5.75	0.76038	0.42342	-0.05802	0.04877
			5.8	0.6831	0.52573	0.01043	0.14696
			5.85	0.62811	0.76499	0.12073	0.28152
			5.9	0.59484	1.04156	0.15981	0.42687
			5.95	0.53714	1.24772	0.28968	0.49229
			6	0.51434	1.19535	0.35046	0.49831
			6.05	0.42868	0.86871	0.34473	0.3885
			6.1	0.28462	0.40401	0.40023	0.25941
			6.15	0.13462	-0.09084	0.50585	0.1086
			6.2	-0.02889	-0.49368	0.46132	0.00483
			6.25	-0.24922	-0.81891	0.58253	-0.07258
			6.3	-0.4581	-0.97891	0.56252	-0.11759
			6.35	-0.68426	-0.9718	0.54852	-0.05416
			6.4	-0.91753	-0.74009	0.52529	0.02618
			6.45	-1.10218	-0.32953	0.54802	0.16945
			6.5	-1.0949	0.16956	0.49129	0.38646
			6.55	-0.9398	0.58668	0.47628	0.48507
			6.6	-0.66139	0.89723	0.48052	0.59654
			6.65	-0.41138	1.15213	0.39104	0.64351
			6.7	-0.15693	1.20393	0.23001	0.62349
			6.75	-0.02628	1.19541	0.09889	0.57987
			6.8	0.05912	1.14711	0.02067	0.52397
			6.85	0.10959	1.03627	-0.06941	0.43874
			6.9	0.1523	0.77013	-0.12878	0.30853
			6.95	0.22615	0.42911	-0.23979	0.17239
			7	0.29799	0.10973	-0.26742	0.07422
			7.05	0.40581	-0.13962	-0.35715	-0.10862
			7.1	0.50583	-0.39194	-0.49913	-0.32147
			7.15	0.58717	-0.67288	-0.3202	-0.83114
			7.2	0.67414	-1.11367	-0.2612	-0.91481
			7.25	0.75725	-1.48082	-0.32631	-0.81386
			7.3	0.84196	-2.00513	-0.35986	-0.82666
			7.35	0.82446	-1.92559	-0.31183	-0.84322
			7.4	0.72795	-1.63486	-0.24796	-0.75822
			7.45	0.51736	-1.36376	-0.24949	-0.65046
			7.5	0.29113	-0.9993	-0.38202	-0.52399
			7.55	0.04343	-0.54482	-0.21452	-0.25898
			7.6	-0.25087	-0.12711	-0.14793	-0.16097
			7.65	-0.52034	0.17307	-0.11953	0.05593
			7.7	-0.68435	0.56701	-0.09572	0.25434
			7.75	-0.83571	0.89507	0.03404	0.35462
			7.8	-0.90996	1.10439	-0.00595	0.40852
			7.85	-0.89844	1.16803	0.0443	0.59657
			7.9	-0.77756	1.09795	0.08205	0.39205
			7.95	-0.66676	1.01093	0.13193	0.26255
			8	-0.50002	0.85511	0.01644	-0.03334
			8.05	-0.24546	0.62346	0.06858	0.31791
			8.1	-0.16632	0.44317	0.11154	0.19776
			8.15	-0.00142	0.44294	0.03337	0.23926
			8.2	0.06125	0.40777	0.21922	0.17729
			8.25	0.09427	0.247	0.20214	0.1867
			8.3	0.20983	0.01866	0.2096	0.1293
			8.35	0.26931	-0.08394	0.1473	0.05495
			8.4	0.33644	-0.16474	0.17709	0.08615
			8.45	0.42448	-0.27346	0.11766	-0.03723
			8.5	0.46725	-0.39286	0.10034	-0.01714
			8.55	0.47511	-0.45619	0.16552	-0.09892
			8.6	0.50754	-0.4743	0.1945	-0.06546
			8.65	0.53758	-0.47639	0.12926	-0.04464
			8.7	0.49702	-0.46291	0.11074	-0.09663
			8.75	0.4088	-0.3702	0.07463	-0.02077
			8.8	0.36667	-0.1877	-0.01505	0.00448
			8.85	0.20081	-0.02544	0.05263	0.04875
			8.9	0.024	0.2199	-0.0434	0.07614
			8.95	-0.1432	0.58707	-0.03282	0.1829
			9	-0.31209	0.80959	-0.11195	0.26848
			9.05	-0.40763	0.77899	-0.11723	0.26568
			9.1	-0.41387	0.55909	-0.15299	0.13545
			9.15	-0.43277	0.33711	-0.16467	0.03676
			9.2	-0.41809	0.0546	-0.17505	-0.09177
			9.25	-0.36292	-0.32676	-0.25725	-0.15529
			9.3	-0.38617	-0.68584	-0.23087	-0.37012
			9.35	-0.35404	-0.91235	-0.30436	-0.4969
			9.4	-0.28395	-0.90858	-0.23003	-0.54574
			9.45	-0.20927	-0.81923	-0.139	-0.5135
			9.5	-0.14661	-0.72856	-0.13225	-0.3238
			9.55	-0.06782	-0.64603	-0.07971	-0.3034
			9.6	0.00108	-0.58893	0.01765	-0.1882
			9.65	0.098	-0.47991	-0.00132	-0.12327
			9.7	0.14264	-0.22037	0.09712	0.02659
			9.75	0.22124	0.01242	0.15801	0.03004
			9.8	0.28428	0.16258	0.05623	0.07271
			9.85	0.36233	0.30701	0.28212	0.20218
			9.9	0.41327	0.49225	0.22401	0.15337
			9.95	0.38667	0.62213	0.14326	0.20376
			10	0.35083	0.70227	0.06592	0.20534
			10.05	0.29885	0.75504	0.10932	0.2061
			10.1	0.22314	0.75177	0.08523	0.26816
			10.15	0.1117	0.67432	0.21078	0.25457
			10.2	0.02472	0.58996	0.16908	0.33251
			10.25	-0.06126	0.47673	0.30896	0.29834
			10.3	-0.14157	0.35232	0.15168	0.28808
			10.35	-0.17477	0.1874	0.10619	0.16421
			10.4	-0.15918	0.03607	0.1269	0.14424
			10.45	-0.13323	-0.05575	0.08498	0.1756
			10.5	-0.17314	-0.12819	0.07746	0.04756
			10.55	-0.19292	-0.25084	-0.05348	-0.01643
			10.6	-0.19649	-0.34697	-0.0728	-0.16443
			10.65	-0.17406	-0.42762	-0.03867	-0.16422
			10.7	-0.21168	-0.40589	-0.12943	-0.092
			10.75	-0.14687	-0.35743	-0.11418	-0.03238
			10.8	-0.17007	-0.35825	-0.15421	0.00358
			10.85	-0.11729	-0.29431	-0.0266	-0.06806
			10.9	-0.05823	-0.17687	-0.25175	-4.53179e-05
			10.95	-0.03993	-0.04497	-0.05495	0.11099
			11	0.05603	0.10968	0.07048	0.06699
			11.05	0.11799	0.18608	-0.1768	-0.02583
			11.1	0.14246	0.18881	-0.06419	-0.1125
			11.15	0.2164	0.15916	-0.09151	-0.10532
			11.2	0.15683	0.09825	-0.28661	-0.1508
			11.25	0.22836	-0.00133	-0.15216	-0.02687
			11.3	0.17785	-0.03759	-0.03301	-0.07937
			11.35	0.15375	-0.02746	-0.13243	-0.06725
			11.4	0.13462	0.0212	-0.16	-0.10982
			11.45	0.10147	0.00549	0.08428	-0.04899
			11.5	0.00871	-0.05367	-0.05231	-0.18719
			11.55	-0.02166	-0.13403	0.06044	-0.23231
			11.6	-0.05288	-0.22085	-0.04246	-0.39013
			11.65	-0.04421	-0.28255	-0.10282	-0.33553
			11.7	-0.08167	-0.28339	-0.0328	-0.41008
			11.75	-0.06761	-0.25684	-0.02316	-0.23963
			11.8	-0.12342	-0.18943	0.01733	-0.14503
			11.85	-0.12266	-0.0854	0.21476	-0.07039
			11.9	-0.08486	0.01796	0.105	-0.02298
			11.95	-0.12122	0.13373	0.02014	0.23762
			12	-0.09676	0.23992	0.02595	0.32449
			12.05	-0.09745	0.28733	0.00576	0.37528
			12.1	-0.09071	0.29525	-0.04448	0.15225
			12.15	-0.07623	0.27468	0.13101	0.02561
			12.2	-0.08662	0.21116	0.06313	0.22568
			12.25	-0.03483	0.20492	0.06771	0.22089
			12.3	0.03652	0.14505	0.03743	0.20179
			12.35	0.0166	0.05652	0.07157	0.14246
			12.4	0.06836	-0.02445	0.17637	0.31219
			12.45	0.10347	-0.05514	-0.04697	0.20117
			12.5	0.1012	-0.06432	0.23714	0.22301
			12.55	0.09555	-0.0875	0.08751	0.01212
			12.6	0.07382	-0.14713	0.0235	-0.08347
			12.65	0.11271	-0.19942	-0.05734	-0.13606
			12.7	0.09273	-0.20967	-0.06555	-0.09395
			12.75	0.0843	-0.23452	0.08162	0.03841
			12.8	0.01332	-0.21214	0.01663	-0.02917
			12.85	-0.02216	-0.19974	-0.05177	-0.00454
			12.9	0.01177	-0.19439	-0.06446	-0.07175
			12.95	0.02823	-0.05168	0.03632	0.12914
			13	0.00803	0.03796	0.16354	-0.10645
			13.05	-0.03456	0.10008	-0.04979	-0.04182
			13.1	-0.08636	0.16979	-0.14958	-0.1508
			13.15	0.01333	0.24354	-0.12816	-0.03022
			13.2	-0.04148	0.30245	-0.1368	0.03822
			13.25	-0.00556	0.33099	-0.01255	-0.05249
			13.3	-0.02352	0.31515	0.24841	0.03133
			13.35	0.02031	0.33506	0.04304	-0.10482
			13.4	-0.01491	0.1061	0.05873	-0.00518
			13.45	0	0	0	0
			13.5	0	0	0	0
			13.55	0	0	0	0
			13.6	0	0	0	0
			13.65	0	0	0	0
			13.7	0	0	0	0
			13.75	0	0	0	0
			13.8	0	0	0	0
			13.85	0	0	0	0
			13.9	0	0	0	0
			13.95	0	0	0	0
			14	0	0	0	0
			14.05	0	0	0	0
			14.1	0	0	0	0
			14.15	0	0	0	0
			14.2	0	0	0	0
			14.25	0	0	0	0
			14.3	0	0	0	0
			14.35	0	0	0	0
			14.4	0	0	0	0
			14.45	0	0	0	0
			14.5	0	0	0	0
			14.55	0	0	0	0
			14.6	0	0	0	0
			14.65	0	0	0	0
			14.7	0	0	0	0
			14.75	0	0	0	0
			14.8	0	0	0	0
			14.85	0	0	0	0
			14.9	0	0	0	0
			14.95	0	0	0	0
			15	0	0	0	0
			15.05	0	0	0	0
			15.1	0	0	0	0
			15.15	0	0	0	0
			15.2	0	0	0	0
			15.25	0	0	0	0

## Sheet: Extended data Fig.2c
				in-situ FTs of EXAFS spectra
				S-1_1(H2)_air			S-1_1(H2)_H2_100 oC			S-1_1(H2)_H2_200 oC			S-1_1(H2)_H2_300 oC			S-1_1(H2)_H2_400 oC			S-1_1(H2)_H2_500 oC
				r / Å	FT k2-weighted EXAFS / a.u.		r / Å	FT k2-weighted EXAFS / a.u.		r / Å	FT k2-weighted EXAFS / a.u.		r / Å	FT k2-weighted EXAFS / a.u.		r / Å	FT k2-weighted EXAFS / a.u.		r / Å	FT k2-weighted EXAFS / a.u.
				0	0.08807		0	0.05374		0	0.05106		0	0.05044		0	0.01289		0	0.04417
				0.03068	0.08665		0.03068	0.05295		0.03068	0.05008		0.03068	0.04987		0.03068	0.01321		0.03068	0.04366
				0.06136	0.08235		0.06136	0.05054		0.06136	0.0471		0.06136	0.0481		0.06136	0.01391		0.06136	0.04208
				0.09204	0.07513		0.09204	0.04643		0.09204	0.04209		0.09204	0.0449		0.09204	0.0145		0.09204	0.03928
				0.12272	0.06493		0.12272	0.04052		0.12272	0.03504		0.12272	0.04		0.12272	0.01455		0.12272	0.03508
				0.1534	0.05188		0.1534	0.03283		0.1534	0.02602		0.1534	0.03313		0.1534	0.01402		0.1534	0.02937
				0.18408	0.03647		0.18408	0.02369		0.18408	0.01554		0.18408	0.02411		0.18408	0.01348		0.18408	0.02222
				0.21476	0.0211		0.21476	0.01489		0.21476	0.00765		0.21476	0.01295		0.21476	0.01429		0.21476	0.01442
				0.24544	0.01884		0.24544	0.01417		0.24544	0.01605		0.24544	0.00163		0.24544	0.01767		0.24544	0.01033
				0.27612	0.03628		0.27612	0.02498		0.27612	0.03044		0.27612	0.01528		0.27612	0.02346		0.27612	0.01706
				0.3068	0.05873		0.3068	0.03959		0.3068	0.04558		0.3068	0.03114		0.3068	0.03069		0.3068	0.02888
				0.33748	0.08168		0.33748	0.05495		0.33748	0.06015		0.33748	0.04734		0.33748	0.03836		0.33748	0.04186
				0.36816	0.10324		0.36816	0.06973		0.36816	0.07314		0.36816	0.06297		0.36816	0.04564		0.36816	0.05463
				0.39884	0.12189		0.39884	0.08284		0.39884	0.08355		0.39884	0.07705		0.39884	0.05182		0.39884	0.06625
				0.42951	0.13624		0.42951	0.09329		0.42951	0.09043		0.42951	0.08854		0.42951	0.05636		0.42951	0.07582
				0.46019	0.14503		0.46019	0.10014		0.46019	0.09295		0.46019	0.09645		0.46019	0.05898		0.46019	0.08256
				0.49087	0.14725		0.49087	0.10258		0.49087	0.09042		0.49087	0.09986		0.49087	0.05977		0.49087	0.08578
				0.52155	0.14232		0.52155	0.09998		0.52155	0.08237		0.52155	0.09798		0.52155	0.05941		0.52155	0.08503
				0.55223	0.13033		0.55223	0.092		0.55223	0.06855		0.55223	0.09022		0.55223	0.0593		0.55223	0.08023
				0.58291	0.11262		0.58291	0.07873		0.58291	0.04905		0.58291	0.07624		0.58291	0.06154		0.58291	0.07198
				0.61359	0.09339		0.61359	0.06121		0.61359	0.02433		0.61359	0.056		0.61359	0.06804		0.61359	0.06234
				0.64427	0.08309		0.64427	0.04343		0.64427	0.00775		0.64427	0.02998		0.64427	0.07942		0.64427	0.05639
				0.67495	0.09586		0.67495	0.03927		0.67495	0.03998		0.67495	0.00866		0.67495	0.09478		0.67495	0.06189
				0.70563	0.1318		0.70563	0.06037		0.70563	0.07642		0.70563	0.04115		0.70563	0.11248		0.70563	0.08157
				0.73631	0.18076		0.73631	0.09474		0.73631	0.11462		0.73631	0.08166		0.73631	0.13083		0.73631	0.11132
				0.76699	0.23546		0.76699	0.13424		0.76699	0.15326		0.76699	0.12503		0.76699	0.14827		0.76699	0.14689
				0.79767	0.29135		0.79767	0.17565		0.79767	0.19111		0.79767	0.16968		0.79767	0.16354		0.79767	0.18556
				0.82835	0.34507		0.82835	0.21702		0.82835	0.22709		0.82835	0.21413		0.82835	0.17571		0.82835	0.22536
				0.85903	0.39379		0.85903	0.25686		0.85903	0.26041		0.85903	0.25692		0.85903	0.18435		0.85903	0.2647
				0.88971	0.43521		0.88971	0.29402		0.88971	0.29068		0.88971	0.29675		0.88971	0.18968		0.88971	0.30224
				0.92039	0.46756		0.92039	0.32776		0.92039	0.318		0.92039	0.33255		0.92039	0.19284		0.92039	0.33684
				0.95107	0.48987		0.95107	0.35788		0.95107	0.34309		0.95107	0.36358		0.95107	0.19606		0.95107	0.36766
				0.98175	0.50221		0.98175	0.38481		0.98175	0.36721		0.98175	0.38959		0.98175	0.20264		0.98175	0.39415
				1.01243	0.50607		1.01243	0.40974		1.01243	0.39213		1.01243	0.41091		1.01243	0.21624		1.01243	0.41617
				1.04311	0.50469		1.04311	0.43455		1.04311	0.41982		1.04311	0.42849		1.04311	0.23965		1.04311	0.43397
				1.07379	0.5034		1.07379	0.4617		1.07379	0.45211		1.07379	0.44396		1.07379	0.2737		1.07379	0.44824
				1.10447	0.50933		1.10447	0.4938		1.10447	0.49022		1.10447	0.45948		1.10447	0.31723		1.10447	0.46004
				1.13515	0.53008		1.13515	0.5331		1.13515	0.53454		1.13515	0.4775		1.13515	0.36797		1.13515	0.47071
				1.16583	0.57117		1.16583	0.5809		1.16583	0.58451		1.16583	0.50027		1.16583	0.42323		1.16583	0.4817
				1.1965	0.63399		1.1965	0.63731		1.1965	0.63876		1.1965	0.52937		1.1965	0.48032		1.1965	0.4943
				1.22718	0.71568		1.22718	0.70122		1.22718	0.69537		1.22718	0.56527		1.22718	0.53672		1.22718	0.50938
				1.25786	0.81085		1.25786	0.77052		1.25786	0.7521		1.25786	0.60725		1.25786	0.59017		1.25786	0.5272
				1.28854	0.9132		1.28854	0.8425		1.28854	0.80663		1.28854	0.65357		1.28854	0.6387		1.28854	0.54732
				1.31922	1.01653		1.31922	0.9141		1.31922	0.85674		1.31922	0.70181		1.31922	0.68067		1.31922	0.56866
				1.3499	1.11518		1.3499	0.98217		1.3499	0.90039		1.3499	0.74924		1.3499	0.71478		1.3499	0.58968
				1.38058	1.20412		1.38058	1.0437		1.38058	0.93586		1.38058	0.7931		1.38058	0.74015		1.38058	0.60863
				1.41126	1.27908		1.41126	1.09591		1.41126	0.96181		1.41126	0.83082		1.41126	0.75625		1.41126	0.62374
				1.44194	1.33659		1.44194	1.13639		1.44194	0.97726		1.44194	0.86016		1.44194	0.76299		1.44194	0.6334
				1.47262	1.37399		1.47262	1.16319		1.47262	0.9817		1.47262	0.87929		1.47262	0.76061		1.47262	0.6363
				1.5033	1.38954		1.5033	1.17487		1.5033	0.97499		1.5033	0.88689		1.5033	0.74968		1.5033	0.63153
				1.53398	1.38241		1.53398	1.17054		1.53398	0.95743		1.53398	0.88215		1.53398	0.73102		1.53398	0.61861
				1.56466	1.3527		1.56466	1.14992		1.56466	0.92967		1.56466	0.86479		1.56466	0.70564		1.56466	0.59754
				1.59534	1.30139		1.59534	1.11331		1.59534	0.89265		1.59534	0.83507		1.59534	0.67467		1.59534	0.56877
				1.62602	1.23035		1.62602	1.06158		1.62602	0.8476		1.62602	0.79375		1.62602	0.63923		1.62602	0.53323
				1.6567	1.1422		1.6567	0.99615		1.6567	0.79593		1.6567	0.74205		1.6567	0.60041		1.6567	0.49225
				1.68738	1.04028		1.68738	0.91891		1.68738	0.73916		1.68738	0.68162		1.68738	0.55914		1.68738	0.44754
				1.71806	0.92851		1.71806	0.8322		1.71806	0.6789		1.71806	0.61445		1.71806	0.51625		1.71806	0.40117
				1.74874	0.81131		1.74874	0.73872		1.74874	0.61674		1.74874	0.54283		1.74874	0.47235		1.74874	0.35542
				1.77942	0.69352		1.77942	0.64148		1.77942	0.55424		1.77942	0.46932		1.77942	0.42798		1.77942	0.31274
				1.8101	0.58045		1.8101	0.54383		1.8101	0.49293		1.8101	0.39673		1.8101	0.38358		1.8101	0.27549
				1.84078	0.47788		1.84078	0.44954		1.84078	0.43423		1.84078	0.32825		1.84078	0.33965		1.84078	0.24557
				1.87146	0.39213		1.87146	0.36307		1.87146	0.37956		1.87146	0.26762		1.87146	0.29683		1.87146	0.22382
				1.90214	0.32943		1.90214	0.29008		1.90214	0.33034		1.90214	0.21936		1.90214	0.25611		1.90214	0.20958
				1.93282	0.29343		1.93282	0.23785		1.93282	0.28804		1.93282	0.18826		1.93282	0.219		1.93282	0.20071
				1.9635	0.28144		1.9635	0.21304		1.9635	0.25415		1.9635	0.17681		1.9635	0.18766		1.9635	0.19442
				1.99418	0.28444		1.99418	0.21514		1.99418	0.22993		1.99418	0.18181		1.99418	0.16493		1.99418	0.18814
				2.02485	0.2924		2.02485	0.2343		2.02485	0.21592		2.02485	0.19603		2.02485	0.15333		2.02485	0.1801
				2.05553	0.29835		2.05553	0.25933		2.05553	0.2114		2.05553	0.21292		2.05553	0.15328		2.05553	0.16956
				2.08621	0.29892		2.08621	0.28301		2.08621	0.21435		2.08621	0.22851		2.08621	0.16206		2.08621	0.15674
				2.11689	0.29345		2.11689	0.30175		2.11689	0.22208		2.11689	0.24084		2.11689	0.17542		2.11689	0.14275
				2.14757	0.283		2.14757	0.31409		2.14757	0.23198		2.14757	0.24918		2.14757	0.18947		2.14757	0.12946
				2.17825	0.2697		2.17825	0.3197		2.17825	0.24188		2.17825	0.25345		2.17825	0.20145		2.17825	0.11924
				2.20893	0.25609		2.20893	0.31886		2.20893	0.25015		2.20893	0.25383		2.20893	0.20956		2.20893	0.11421
				2.23961	0.24443		2.23961	0.31212		2.23961	0.25564		2.23961	0.25059		2.23961	0.21279		2.23961	0.11504
				2.27029	0.23602		2.27029	0.30014		2.27029	0.2575		2.27029	0.24396		2.27029	0.21063		2.27029	0.12043
				2.30097	0.23067		2.30097	0.28352		2.30097	0.2552		2.30097	0.23409		2.30097	0.203		2.30097	0.1278
				2.33165	0.22681		2.33165	0.26279		2.33165	0.24843		2.33165	0.22106		2.33165	0.19016		2.33165	0.13452
				2.36233	0.22209		2.36233	0.23838		2.36233	0.23709		2.36233	0.20492		2.36233	0.17263		2.36233	0.13854
				2.39301	0.21406		2.39301	0.21061		2.39301	0.22126		2.39301	0.1858		2.39301	0.15115		2.39301	0.13851
				2.42369	0.20075		2.42369	0.17983		2.42369	0.20125		2.42369	0.16397		2.42369	0.1267		2.42369	0.13375
				2.45437	0.18088		2.45437	0.1464		2.45437	0.17754		2.45437	0.13997		2.45437	0.10054		2.45437	0.12417
				2.48505	0.15393		2.48505	0.11094		2.48505	0.15092		2.48505	0.11487		2.48505	0.07451		2.48505	0.11033
				2.51573	0.12009		2.51573	0.07465		2.51573	0.12254		2.51573	0.09069		2.51573	0.05229		2.51573	0.09351
				2.54641	0.08014		2.54641	0.04165		2.54641	0.09436		2.54641	0.07145		2.54641	0.04241		2.54641	0.07628
				2.57709	0.03539		2.57709	0.03331		2.57709	0.07039		2.57709	0.06389		2.57709	0.05185		2.57709	0.06346
				2.60777	0.01271		2.60777	0.06129		2.60777	0.0589		2.60777	0.07188		2.60777	0.07199		2.60777	0.06186
				2.63845	0.06187		2.63845	0.09712		2.63845	0.06709		2.63845	0.09007		2.63845	0.09455		2.63845	0.07356
				2.66913	0.11041		2.66913	0.13257		2.66913	0.08862		2.66913	0.11151		2.66913	0.11639		2.66913	0.09311
				2.69981	0.15629		2.69981	0.16538		2.69981	0.11443		2.69981	0.13218		2.69981	0.13622		2.69981	0.1149
				2.73049	0.19768		2.73049	0.19423		2.73049	0.14003		2.73049	0.14994		2.73049	0.15338		2.73049	0.13562
				2.76117	0.23296		2.76117	0.21818		2.76117	0.1633		2.76117	0.16355		2.76117	0.1675		2.76117	0.15333
				2.79184	0.26084		2.79184	0.23649		2.79184	0.18304		2.79184	0.17231		2.79184	0.1783		2.79184	0.16686
				2.82252	0.2804		2.82252	0.2487		2.82252	0.1985		2.82252	0.17589		2.82252	0.18561		2.82252	0.17547
				2.8532	0.29113		2.8532	0.25459		2.8532	0.20923		2.8532	0.17433		2.8532	0.18932		2.8532	0.17883
				2.88388	0.29294		2.88388	0.2542		2.88388	0.21501		2.88388	0.16794		2.88388	0.18938		2.88388	0.17692
				2.91456	0.28616		2.91456	0.2478		2.91456	0.2158		2.91456	0.15736		2.91456	0.1858		2.91456	0.16999
				2.94524	0.27153		2.94524	0.23592		2.94524	0.21178		2.94524	0.14346		2.94524	0.17866		2.94524	0.15857
				2.97592	0.25011		2.97592	0.21929		2.97592	0.20328		2.97592	0.1274		2.97592	0.16814		2.97592	0.14335
				3.0066	0.22325		3.0066	0.1988		3.0066	0.19079		3.0066	0.11057		3.0066	0.15453		3.0066	0.12521
				3.03728	0.19252		3.03728	0.17546		3.03728	0.17491		3.03728	0.09463		3.03728	0.13821		3.03728	0.10511
				3.06796	0.15964		3.06796	0.15033		3.06796	0.15635		3.06796	0.08137		3.06796	0.11972		3.06796	0.08409
				3.09864	0.12644		3.09864	0.12451		3.09864	0.13587		3.09864	0.07237		3.09864	0.09969		3.09864	0.06319
				3.12932	0.09489		3.12932	0.09903		3.12932	0.11426		3.12932	0.06819		3.12932	0.07898		3.12932	0.04351
				3.16	0.06728		3.16	0.07485		3.16	0.09229		3.16	0.06774		3.16	0.05877		3.16	0.02636
				3.19068	0.04678		3.19068	0.0528		3.19068	0.07069		3.19068	0.06887		3.19068	0.04118		3.19068	0.01461
				3.22136	0.03745		3.22136	0.03369		3.22136	0.05012		3.22136	0.06951		3.22136	0.03072		3.22136	0.01442
				3.25204	0.03882		3.25204	0.01882		3.25204	0.0311		3.25204	0.06823		3.25204	0.03262		3.25204	0.0209
				3.28272	0.04365		3.28272	0.0125		3.28272	0.01407		3.28272	0.06432		3.28272	0.04282		3.28272	0.02649
				3.3134	0.04655		3.3134	0.01744		3.3134	0.00169		3.3134	0.05767		3.3134	0.05455		3.3134	0.02954
				3.34408	0.04555		3.34408	0.02526		3.34408	0.0135		3.34408	0.04872		3.34408	0.06486		3.34408	0.02997
				3.37476	0.04028		3.37476	0.03282		3.37476	0.02378		3.37476	0.03862		3.37476	0.07261		3.37476	0.02812
				3.40544	0.0311		3.40544	0.04008		3.40544	0.03204		3.40544	0.02998		3.40544	0.07736		3.40544	0.02466
				3.43612	0.01885		3.43612	0.04736		3.43612	0.03855		3.43612	0.02771		3.43612	0.07901		3.43612	0.02056
				3.4668	0.00624		3.4668	0.05485		3.4668	0.04368		3.4668	0.03444		3.4668	0.07766		3.4668	0.01725
				3.49748	0.01431		3.49748	0.06244		3.49748	0.04778		3.49748	0.04623		3.49748	0.07359		3.49748	0.01638
				3.52816	0.03045		3.52816	0.0698		3.52816	0.05112		3.52816	0.05915		3.52816	0.06721		3.52816	0.01837
				3.55884	0.04641		3.55884	0.07644		3.55884	0.05387		3.55884	0.07122		3.55884	0.05904		3.55884	0.02182
				3.58952	0.06099		3.58952	0.08187		3.58952	0.05604		3.58952	0.08135		3.58952	0.04967		3.58952	0.02528
				3.62019	0.07342		3.62019	0.08561		3.62019	0.05753		3.62019	0.08889		3.62019	0.03979		3.62019	0.02788
				3.65087	0.08312		3.65087	0.08733		3.65087	0.05816		3.65087	0.09347		3.65087	0.03021		3.65087	0.02923
				3.68155	0.08975		3.68155	0.08679		3.68155	0.05771		3.68155	0.09492		3.68155	0.02204		3.68155	0.02926
				3.71223	0.09315		3.71223	0.08394		3.71223	0.05602		3.71223	0.09332		3.71223	0.01696		3.71223	0.02817
				3.74291	0.09341		3.74291	0.07885		3.74291	0.05298		3.74291	0.08891		3.74291	0.01643		3.74291	0.02641
				3.77359	0.09078		3.77359	0.07176		3.77359	0.04856		3.77359	0.08211		3.77359	0.01914		3.77359	0.02472
				3.80427	0.08575		3.80427	0.06302		3.80427	0.04285		3.80427	0.0735		3.80427	0.02254		3.80427	0.02395
				3.83495	0.07893		3.83495	0.05313		3.83495	0.03605		3.83495	0.06383		3.83495	0.02526		3.83495	0.02475
				3.86563	0.07114		3.86563	0.04269		3.86563	0.02852		3.86563	0.05401		3.86563	0.0268		3.86563	0.02711
				3.89631	0.06331		3.89631	0.03246		3.89631	0.02084		3.89631	0.04519		3.89631	0.02708		3.89631	0.03041
				3.92699	0.05645		3.92699	0.02354		3.92699	0.01428		3.92699	0.03866		3.92699	0.02619		3.92699	0.03388
				3.95767	0.05151		3.95767	0.01769		3.95767	0.0118		3.95767	0.03547		3.95767	0.02436		3.95767	0.03687
				3.98835	0.04902		3.98835	0.01673		3.98835	0.01521		3.98835	0.03561		3.98835	0.02187		3.98835	0.03893
				4.01903	0.04879		4.01903	0.0195		4.01903	0.02111		4.01903	0.03779		4.01903	0.01904		4.01903	0.03979
				4.04971	0.05002		4.04971	0.02309		4.04971	0.02705		4.04971	0.04042		4.04971	0.01616		4.04971	0.03935
				4.08039	0.0517		4.08039	0.02587		4.08039	0.03211		4.08039	0.04238		4.08039	0.01351		4.08039	0.03763
				4.11107	0.05301		4.11107	0.02722		4.11107	0.03588		4.11107	0.04302		4.11107	0.0113		4.11107	0.0348
				4.14175	0.0534		4.14175	0.02706		4.14175	0.03818		4.14175	0.04208		4.14175	0.00963		4.14175	0.03116
				4.17243	0.0526		4.17243	0.02557		4.17243	0.03894		4.17243	0.03955		4.17243	0.00859		4.17243	0.0271
				4.20311	0.05055		4.20311	0.02323		4.20311	0.03822		4.20311	0.0356		4.20311	0.00829		4.20311	0.0232
				4.23379	0.04733		4.23379	0.02082		4.23379	0.03615		4.23379	0.03051		4.23379	0.00891		4.23379	0.0201
				4.26447	0.04315		4.26447	0.01939		4.26447	0.03294		4.26447	0.02471		4.26447	0.01055		4.26447	0.01847
				4.29515	0.03825		4.29515	0.01991		4.29515	0.0289		4.29515	0.01885		4.29515	0.01313		4.29515	0.01852
				4.32583	0.03295		4.32583	0.02246		4.32583	0.02442		4.32583	0.0141		4.32583	0.01643		4.32583	0.01982
				4.35651	0.02756		4.35651	0.02621		4.35651	0.02006		4.35651	0.01248		4.35651	0.0202		4.35651	0.02169
				4.38719	0.02244		4.38719	0.03025		4.38719	0.01661		4.38719	0.01499		4.38719	0.02418		4.38719	0.02358
				4.41786	0.01791		4.41786	0.03385		4.41786	0.01507		4.41786	0.01978		4.41786	0.02813		4.41786	0.02526
				4.44854	0.01435		4.44854	0.03655		4.44854	0.01596		4.44854	0.02516		4.44854	0.03183		4.44854	0.02669
				4.47922	0.01203		4.47922	0.03808		4.47922	0.01861		4.47922	0.03045		4.47922	0.03511		4.47922	0.02801
				4.5099	0.01098		4.5099	0.03829		4.5099	0.02201		4.5099	0.03544		4.5099	0.0378		4.5099	0.02939
				4.54058	0.01079		4.54058	0.03715		4.54058	0.02548		4.54058	0.04006		4.54058	0.0398		4.54058	0.031
				4.57126	0.0109		4.57126	0.03476		4.57126	0.02866		4.57126	0.04438		4.57126	0.04104		4.57126	0.03288
				4.60194	0.0109		4.60194	0.03133		4.60194	0.03141		4.60194	0.04845		4.60194	0.0415		4.60194	0.03498
				4.63262	0.01064		4.63262	0.02719		4.63262	0.03368		4.63262	0.05236		4.63262	0.0412		4.63262	0.03709
				4.6633	0.01022		4.6633	0.0229		4.6633	0.03548		4.6633	0.05615		4.6633	0.04019		4.6633	0.039
				4.69398	0.00995		4.69398	0.01933		4.69398	0.03686		4.69398	0.05983		4.69398	0.03853		4.69398	0.04046
				4.72466	0.01028		4.72466	0.01767		4.72466	0.03788		4.72466	0.06338		4.72466	0.03632		4.72466	0.04128
				4.75534	0.01159		4.75534	0.01875		4.75534	0.0386		4.75534	0.06672		4.75534	0.03365		4.75534	0.04133
				4.78602	0.0139		4.78602	0.02206		4.78602	0.03906		4.78602	0.06979		4.78602	0.0306		4.78602	0.0406
				4.8167	0.01694		4.8167	0.02644		4.8167	0.0393		4.8167	0.07249		4.8167	0.02725		4.8167	0.03913
				4.84738	0.02035		4.84738	0.03097		4.84738	0.03933		4.84738	0.07473		4.84738	0.02365		4.84738	0.03709
				4.87806	0.02384		4.87806	0.03511		4.87806	0.03915		4.87806	0.07644		4.87806	0.01987		4.87806	0.03473
				4.90874	0.02714		4.90874	0.03852		4.90874	0.03876		4.90874	0.07753		4.90874	0.01594		4.90874	0.03236
				4.93942	0.03003		4.93942	0.041		4.93942	0.03813		4.93942	0.07794		4.93942	0.01191		4.93942	0.03032
				4.9701	0.03233		4.9701	0.04243		4.9701	0.03727		4.9701	0.07763		4.9701	0.00782		4.9701	0.02886
				5.00078	0.03388		5.00078	0.04276		5.00078	0.03613		5.00078	0.07655		5.00078	0.0038		5.00078	0.0281
				5.03146	0.03461		5.03146	0.04198		5.03146	0.03472		5.03146	0.07467		5.03146	0.00177		5.03146	0.02792
				5.06214	0.03446		5.06214	0.04012		5.06214	0.033		5.06214	0.07199		5.06214	0.0052		5.06214	0.02802
				5.09282	0.03345		5.09282	0.03726		5.09282	0.03099		5.09282	0.06853		5.09282	0.0092		5.09282	0.02808
				5.1235	0.03167		5.1235	0.03348		5.1235	0.02866		5.1235	0.06432		5.1235	0.01316		5.1235	0.0278
				5.15418	0.02928		5.15418	0.02892		5.15418	0.02604		5.15418	0.05943		5.15418	0.01698		5.15418	0.02702
				5.18486	0.02651		5.18486	0.02373		5.18486	0.02316		5.18486	0.05398		5.18486	0.02063		5.18486	0.02573
				5.21553	0.02369		5.21553	0.01812		5.21553	0.02007		5.21553	0.04811		5.21553	0.02409		5.21553	0.02409
				5.24621	0.0212		5.24621	0.01245		5.24621	0.01684		5.24621	0.042		5.24621	0.02735		5.24621	0.02249
				5.27689	0.01945		5.27689	0.00765		5.27689	0.01364		5.27689	0.03591		5.27689	0.0304		5.27689	0.02148
				5.30757	0.0187		5.30757	0.00689		5.30757	0.01072		5.30757	0.03016		5.30757	0.03325		5.30757	0.02166
				5.33825	0.01891		5.33825	0.01101		5.33825	0.00857		5.33825	0.02516		5.33825	0.0359		5.33825	0.02331
				5.36893	0.01972		5.36893	0.01646		5.36893	0.00792		5.36893	0.02144		5.36893	0.03834		5.36893	0.02624
				5.39961	0.02066		5.39961	0.02194		5.39961	0.00903		5.39961	0.01948		5.39961	0.04057		5.39961	0.02994
				5.43029	0.02136		5.43029	0.02705		5.43029	0.01125		5.43029	0.01939		5.43029	0.04258		5.43029	0.03386
				5.46097	0.02154		5.46097	0.03158		5.46097	0.01392		5.46097	0.02071		5.46097	0.04435		5.46097	0.03757
				5.49165	0.02108		5.49165	0.03541		5.49165	0.01668		5.49165	0.02274		5.49165	0.04587		5.49165	0.04075
				5.52233	0.01993		5.52233	0.03847		5.52233	0.01939		5.52233	0.02494		5.52233	0.04715		5.52233	0.04318
				5.55301	0.01817		5.55301	0.04068		5.55301	0.02201		5.55301	0.027		5.55301	0.04819		5.55301	0.04473
				5.58369	0.01591		5.58369	0.04204		5.58369	0.02452		5.58369	0.02879		5.58369	0.04903		5.58369	0.04535
				5.61437	0.01335		5.61437	0.04253		5.61437	0.02694		5.61437	0.03028		5.61437	0.04969		5.61437	0.04507
				5.64505	0.01075		5.64505	0.04219		5.64505	0.0293		5.64505	0.0315		5.64505	0.05023		5.64505	0.04398
				5.67573	0.00846		5.67573	0.04103		5.67573	0.03159		5.67573	0.0325		5.67573	0.05069		5.67573	0.04222
				5.70641	0.00687		5.70641	0.03913		5.70641	0.03379		5.70641	0.03328		5.70641	0.05108		5.70641	0.03998
				5.73709	0.00625		5.73709	0.03655		5.73709	0.03585		5.73709	0.03386		5.73709	0.05143		5.73709	0.03746
				5.76777	0.0064		5.76777	0.03338		5.76777	0.0377		5.76777	0.0342		5.76777	0.05169		5.76777	0.03488
				5.79845	0.00677		5.79845	0.02972		5.79845	0.03925		5.79845	0.03421		5.79845	0.05181		5.79845	0.03242
				5.82913	0.00698		5.82913	0.02568		5.82913	0.04041		5.82913	0.03381		5.82913	0.05171		5.82913	0.03023
				5.85981	0.00697		5.85981	0.02142		5.85981	0.04108		5.85981	0.03293		5.85981	0.0513		5.85981	0.02837
				5.89049	0.00696		5.89049	0.01714		5.89049	0.04118		5.89049	0.03147		5.89049	0.05047		5.89049	0.02682
				5.92117	0.00747		5.92117	0.01319		5.92117	0.04066		5.92117	0.02941		5.92117	0.04914		5.92117	0.02552
				5.95185	0.00893		5.95185	0.01024		5.95185	0.03946		5.95185	0.02674		5.95185	0.04724		5.95185	0.02432
				5.98253	0.01137		5.98253	0.00933		5.98253	0.03759		5.98253	0.0235		5.98253	0.04474		5.98253	0.02312
				6.0132	0.01449		6.0132	0.01082		6.0132	0.03504		6.0132	0.01976		6.0132	0.04163		6.0132	0.02179
				6.04388	0.01794		6.04388	0.01368		6.04388	0.03186		6.04388	0.01566		6.04388	0.03794		6.04388	0.02026
				6.07456	0.02143		6.07456	0.01693		6.07456	0.02813		6.07456	0.01142		6.07456	0.03374		6.07456	0.0185
				6.10524	0.02468		6.10524	0.0201		6.10524	0.02393		6.10524	0.00745		6.10524	0.02912		6.10524	0.0165
				6.13592	0.02749		6.13592	0.02295		6.13592	0.01939		6.13592	0.00506		6.13592	0.0242		6.13592	0.01424
				6.1666	0.02968		6.1666	0.02539		6.1666	0.01469		6.1666	0.00633		6.1666	0.01913		6.1666	0.01177
				6.19728	0.03113		6.19728	0.02738		6.19728	0.01016		6.19728	0.00965		6.19728	0.0141		6.19728	0.00909
				6.22796	0.03176		6.22796	0.02894		6.22796	0.00672		6.22796	0.01324		6.22796	0.00946		6.22796	0.00627
				6.25864	0.03155		6.25864	0.03014		6.25864	0.0066		6.25864	0.0166		6.25864	0.0062		6.25864	0.00352
				6.28932	0.03052		6.28932	0.03106		6.28932	0.00978		6.28932	0.01954		6.28932	0.00643		6.28932	0.0024
				6.32	0.02877		6.32	0.0318		6.32	0.01395		6.32	0.02203		6.32	0.00956		6.32	0.00479
				6.35068	0.02642		6.35068	0.03247		6.35068	0.01813		6.35068	0.02405		6.35068	0.01339		6.35068	0.00816
				6.38136	0.02365		6.38136	0.03314		6.38136	0.02202		6.38136	0.02565		6.38136	0.0172		6.38136	0.01174
				6.41204	0.02064		6.41204	0.03384		6.41204	0.02543		6.41204	0.02687		6.41204	0.02077		6.41204	0.01534
				6.44272	0.01761		6.44272	0.03456		6.44272	0.02826		6.44272	0.02778		6.44272	0.02401		6.44272	0.01884
				6.4734	0.0148		6.4734	0.03524		6.4734	0.03042		6.4734	0.02844		6.4734	0.02691		6.4734	0.02212
				6.50408	0.01238		6.50408	0.03579		6.50408	0.03185		6.50408	0.0289		6.50408	0.02945		6.50408	0.02505
				6.53476	0.01047		6.53476	0.03612		6.53476	0.03251		6.53476	0.02919		6.53476	0.03162		6.53476	0.02753
				6.56544	0.00908		6.56544	0.03615		6.56544	0.03238		6.56544	0.02932		6.56544	0.03341		6.56544	0.02944
				6.59612	0.00803		6.59612	0.03582		6.59612	0.03146		6.59612	0.02929		6.59612	0.03485		6.59612	0.03069
				6.6268	0.00707		6.6268	0.03511		6.6268	0.0298		6.6268	0.0291		6.6268	0.03597		6.6268	0.03123
				6.65748	0.00596		6.65748	0.03404		6.65748	0.02745		6.65748	0.02874		6.65748	0.03681		6.65748	0.03101
				6.68816	0.00461		6.68816	0.0327		6.68816	0.0245		6.68816	0.02822		6.68816	0.03745		6.68816	0.03003
				6.71884	0.00306		6.71884	0.03121		6.71884	0.02106		6.71884	0.02757		6.71884	0.03801		6.71884	0.02832
				6.74952	0.00202		6.74952	0.02975		6.74952	0.0173		6.74952	0.02683		6.74952	0.03858		6.74952	0.02596
				6.7802	0.00307		6.7802	0.02847		6.7802	0.01338		6.7802	0.02603		6.7802	0.03928		6.7802	0.02303
				6.81087	0.00531		6.81087	0.02756		6.81087	0.0096		6.81087	0.02521		6.81087	0.04021		6.81087	0.01967
				6.84155	0.00779		6.84155	0.02707		6.84155	0.00644		6.84155	0.02437		6.84155	0.04138		6.84155	0.01607
				6.87223	0.01021		6.87223	0.02701		6.87223	0.00504		6.87223	0.0235		6.87223	0.04279		6.87223	0.01246
				6.90291	0.01239		6.90291	0.02724		6.90291	0.00611		6.90291	0.02254		6.90291	0.04434		6.90291	0.00925
				6.93359	0.0142		6.93359	0.02757		6.93359	0.0082		6.93359	0.02142		6.93359	0.04589		6.93359	0.0072
				6.96427	0.01554		6.96427	0.02778		6.96427	0.01018		6.96427	0.02004		6.96427	0.04728		6.96427	0.00722
				6.99495	0.01635		6.99495	0.02769		6.99495	0.01164		6.99495	0.01832		6.99495	0.04833		6.99495	0.00897
				7.02563	0.0166		7.02563	0.02714		7.02563	0.01243		7.02563	0.01617		7.02563	0.04888		7.02563	0.01134
				7.05631	0.01629		7.05631	0.02603		7.05631	0.01246		7.05631	0.01357		7.05631	0.04881		7.05631	0.01368
				7.08699	0.01548		7.08699	0.02431		7.08699	0.01172		7.08699	0.0105		7.08699	0.04802		7.08699	0.01572
				7.11767	0.01424		7.11767	0.02198		7.11767	0.01024		7.11767	0.00702		7.11767	0.04646		7.11767	0.01736
				7.14835	0.01272		7.14835	0.01909		7.14835	0.00807		7.14835	0.00344		7.14835	0.04415		7.14835	0.01857
				7.17903	0.0111		7.17903	0.01571		7.17903	0.00533		7.17903	0.00277		7.17903	0.04112		7.17903	0.01938
				7.20971	0.00965		7.20971	0.01197		7.20971	0.00239		7.20971	0.00665		7.20971	0.03748		7.20971	0.01982
				7.24039	0.00873		7.24039	0.00805		7.24039	0.00273		7.24039	0.01118		7.24039	0.03339		7.24039	0.01996
				7.27107	0.00866		7.27107	0.00437		7.27107	0.00649		7.27107	0.01577		7.27107	0.02905		7.27107	0.0199
				7.30175	0.0095		7.30175	0.00308		7.30175	0.01074		7.30175	0.02022		7.30175	0.02472		7.30175	0.01969
				7.33243	0.01099		7.33243	0.0059		7.33243	0.01512		7.33243	0.02438		7.33243	0.02073		7.33243	0.0194
				7.36311	0.01283		7.36311	0.00946		7.36311	0.01952		7.36311	0.02815		7.36311	0.01748		7.36311	0.0191
				7.39379	0.01481		7.39379	0.01284		7.39379	0.0238		7.39379	0.03142		7.39379	0.01537		7.39379	0.0188
				7.42447	0.0168		7.42447	0.01581		7.42447	0.02788		7.42447	0.03412		7.42447	0.0146		7.42447	0.01853
				7.45515	0.01872		7.45515	0.01829		7.45515	0.03167		7.45515	0.03624		7.45515	0.01491		7.45515	0.01826
				7.48583	0.02053		7.48583	0.02019		7.48583	0.03509		7.48583	0.03777		7.48583	0.01573		7.48583	0.01798
				7.51651	0.02219		7.51651	0.0215		7.51651	0.03809		7.51651	0.03875		7.51651	0.01651		7.51651	0.01767
				7.54719	0.02367		7.54719	0.0222		7.54719	0.0406		7.54719	0.03925		7.54719	0.0169		7.54719	0.0173
				7.57787	0.02492		7.57787	0.02231		7.57787	0.04258		7.57787	0.03938		7.57787	0.01668		7.57787	0.01687
				7.60854	0.02591		7.60854	0.02187		7.60854	0.04402		7.60854	0.03925		7.60854	0.01575		7.60854	0.01635
				7.63922	0.0266		7.63922	0.02094		7.63922	0.04489		7.63922	0.03901		7.63922	0.01407		7.63922	0.01577
				7.6699	0.02695		7.6699	0.01961		7.6699	0.04522		7.6699	0.03876		7.6699	0.01168		7.6699	0.01511
				7.70058	0.02694		7.70058	0.01798		7.70058	0.04503		7.70058	0.03863		7.70058	0.00865		7.70058	0.01439
				7.73126	0.02655		7.73126	0.01622		7.73126	0.0444		7.73126	0.03869		7.73126	0.00518		7.73126	0.01364
				7.76194	0.02582		7.76194	0.01452		7.76194	0.04341		7.76194	0.03895		7.76194	0.00239		7.76194	0.01285
				7.79262	0.02476		7.79262	0.01315		7.79262	0.04218		7.79262	0.03941		7.79262	0.00486		7.79262	0.01205
				7.8233	0.02346		7.8233	0.01241		7.8233	0.04085		7.8233	0.04001		7.8233	0.00948		7.8233	0.01124
				7.85398	0.022		7.85398	0.01251		7.85398	0.03958		7.85398	0.04068		7.85398	0.0145		7.85398	0.01043
				7.88466	0.02049		7.88466	0.01341		7.88466	0.03851		7.88466	0.04132		7.88466	0.01968		7.88466	0.00963
				7.91534	0.01905		7.91534	0.01489		7.91534	0.03775		7.91534	0.04186		7.91534	0.02486		7.91534	0.00883
				7.94602	0.01779		7.94602	0.01665		7.94602	0.03737		7.94602	0.04224		7.94602	0.02995		7.94602	0.00804
				7.9767	0.01679		7.9767	0.01846		7.9767	0.03733		7.9767	0.04239		7.9767	0.03485		7.9767	0.00727
				8.00738	0.01607		8.00738	0.02011		8.00738	0.03757		8.00738	0.04228		8.00738	0.03945		8.00738	0.0065
				8.03806	0.01558		8.03806	0.0215		8.03806	0.03794		8.03806	0.0419		8.03806	0.04368		8.03806	0.00578
				8.06874	0.01522		8.06874	0.02255		8.06874	0.0383		8.06874	0.04126		8.06874	0.04744		8.06874	0.00511
				8.09942	0.01485		8.09942	0.02321		8.09942	0.03851		8.09942	0.04036		8.09942	0.05065		8.09942	0.00456
				8.1301	0.01437		8.1301	0.0235		8.1301	0.03845		8.1301	0.03924		8.1301	0.05324		8.1301	0.00418
				8.16078	0.01365		8.16078	0.02345		8.16078	0.03804		8.16078	0.03797		8.16078	0.05515		8.16078	0.00401
				8.19146	0.01264		8.19146	0.02315		8.19146	0.03725		8.19146	0.03659		8.19146	0.05632		8.19146	0.00407
				8.22214	0.01131		8.22214	0.02271		8.22214	0.03608		8.22214	0.03518		8.22214	0.05673		8.22214	0.00431
				8.25282	0.00966		8.25282	0.02226		8.25282	0.03458		8.25282	0.03382		8.25282	0.05637		8.25282	0.00466
				8.2835	0.00774		8.2835	0.02195		8.2835	0.03282		8.2835	0.03258		8.2835	0.05528		8.2835	0.00504
				8.31418	0.00564		8.31418	0.0219		8.31418	0.03088		8.31418	0.03153		8.31418	0.0535		8.31418	0.00539
				8.34486	0.00361		8.34486	0.02217		8.34486	0.02888		8.34486	0.0307		8.34486	0.05113		8.34486	0.00566
				8.37554	0.00251		8.37554	0.02277		8.37554	0.0269		8.37554	0.03013		8.37554	0.04831		8.37554	0.00584
				8.40621	0.00363		8.40621	0.02362		8.40621	0.02502		8.40621	0.0298		8.40621	0.04519		8.40621	0.00592
				8.43689	0.00579		8.43689	0.02462		8.43689	0.02326		8.43689	0.02968		8.43689	0.04199		8.43689	0.00592
				8.46757	0.00809		8.46757	0.02563		8.46757	0.02163		8.46757	0.02974		8.46757	0.03894		8.46757	0.00588
				8.49825	0.01029		8.49825	0.02654		8.49825	0.02008		8.49825	0.0299		8.49825	0.0363		8.49825	0.00585
				8.52893	0.01227		8.52893	0.02725		8.52893	0.01853		8.52893	0.03013		8.52893	0.0343		8.52893	0.00589
				8.55961	0.01396		8.55961	0.0277		8.55961	0.0169		8.55961	0.03036		8.55961	0.03307		8.55961	0.00604
				8.59029	0.01531		8.59029	0.02786		8.59029	0.01511		8.59029	0.03055		8.59029	0.03265		8.59029	0.00634
				8.62097	0.01629		8.62097	0.02773		8.62097	0.01312		8.62097	0.03068		8.62097	0.03293		8.62097	0.00677
				8.65165	0.01688		8.65165	0.02734		8.65165	0.01089		8.65165	0.03072		8.65165	0.03368		8.65165	0.0073
				8.68233	0.01706		8.68233	0.02675		8.68233	0.00845		8.68233	0.03065		8.68233	0.03469		8.68233	0.00786
				8.71301	0.01685		8.71301	0.02603		8.71301	0.0059		8.71301	0.03044		8.71301	0.03572		8.71301	0.0084
				8.74369	0.01625		8.74369	0.02525		8.74369	0.00356		8.74369	0.03007		8.74369	0.03663		8.74369	0.00887
				8.77437	0.01529		8.77437	0.02447		8.77437	0.00289		8.77437	0.02954		8.77437	0.03733		8.77437	0.00922
				8.80505	0.01399		8.80505	0.02377		8.80505	0.00485		8.80505	0.02882		8.80505	0.03779		8.80505	0.00943
				8.83573	0.0124		8.83573	0.02316		8.83573	0.00763		8.83573	0.02791		8.83573	0.03804		8.83573	0.00948
				8.86641	0.01057		8.86641	0.02264		8.86641	0.01051		8.86641	0.02681		8.86641	0.03813		8.86641	0.00937
				8.89709	0.00856		8.89709	0.0222		8.89709	0.01329		8.89709	0.02553		8.89709	0.03815		8.89709	0.00911
				8.92777	0.00648		8.92777	0.02179		8.92777	0.01587		8.92777	0.0241		8.92777	0.03816		8.92777	0.00872
				8.95845	0.00452		8.95845	0.02135		8.95845	0.01816		8.95845	0.02257		8.95845	0.03823		8.95845	0.00824
				8.98913	0.00319		8.98913	0.02084		8.98913	0.02012		8.98913	0.02096		8.98913	0.03839		8.98913	0.0077
				9.01981	0.00338		9.01981	0.0202		9.01981	0.02168		9.01981	0.01935		9.01981	0.03862		9.01981	0.00716
				9.05049	0.00484		9.05049	0.0194		9.05049	0.02281		9.05049	0.01777		9.05049	0.03888		9.05049	0.00667
				9.08117	0.00663		9.08117	0.01844		9.08117	0.02349		9.08117	0.01626		9.08117	0.03909		9.08117	0.00627
				9.11185	0.00836		9.11185	0.0173		9.11185	0.02369		9.11185	0.01483		9.11185	0.03916		9.11185	0.00597
				9.14253	0.00989		9.14253	0.01599		9.14253	0.0234		9.14253	0.0135		9.14253	0.03899		9.14253	0.00577
				9.17321	0.01111		9.17321	0.01452		9.17321	0.02263		9.17321	0.01227		9.17321	0.03853		9.17321	0.00564
				9.20388	0.01199		9.20388	0.0129		9.20388	0.0214		9.20388	0.01116		9.20388	0.03771		9.20388	0.0055
				9.23456	0.01249		9.23456	0.01115		9.23456	0.01975		9.23456	0.01031		9.23456	0.03651		9.23456	0.0053
				9.26524	0.01258		9.26524	0.00927		9.26524	0.01778		9.26524	0.00993		9.26524	0.03494		9.26524	0.00499
				9.29592	0.01229		9.29592	0.0073		9.29592	0.01559		9.29592	0.01031		9.29592	0.03303		9.29592	0.00455
				9.3266	0.01164		9.3266	0.00524		9.3266	0.0134		9.3266	0.01166		9.3266	0.03087		9.3266	0.00399
				9.35728	0.01071		9.35728	0.00317		9.35728	0.01153		9.35728	0.01394		9.35728	0.02855		9.35728	0.00341
				9.38796	0.00961		9.38796	0.00145		9.38796	0.01042		9.38796	0.01694		9.38796	0.02621		9.38796	0.00307
				9.41864	0.00854		9.41864	0.00212		9.41864	0.01049		9.41864	0.02044		9.41864	0.02401		9.41864	0.00339
				9.44932	0.00776		9.44932	0.0042		9.44932	0.01172		9.44932	0.02421		9.44932	0.02212		9.44932	0.00448
				9.48	0.00761		9.48	0.00641		9.48	0.01368		9.48	0.02808		9.48	0.02072		9.48	0.00612
				9.51068	0.00824		9.51068	0.00859		9.51068	0.01593		9.51068	0.03184		9.51068	0.01995		9.51068	0.00808
				9.54136	0.00952		9.54136	0.01067		9.54136	0.01814		9.54136	0.03533		9.54136	0.01984		9.54136	0.01022
				9.57204	0.01118		9.57204	0.01257		9.57204	0.02008		9.57204	0.03839		9.57204	0.02034		9.57204	0.01244
				9.60272	0.01296		9.60272	0.01424		9.60272	0.02162		9.60272	0.0409		9.60272	0.0213		9.60272	0.01464
				9.6334	0.01467		9.6334	0.01564		9.6334	0.02267		9.6334	0.04272		9.6334	0.02255		9.6334	0.01675
				9.66408	0.01619		9.66408	0.0167		9.66408	0.02318		9.66408	0.04378		9.66408	0.02393		9.66408	0.01867
				9.69476	0.01744		9.69476	0.01741		9.69476	0.02315		9.69476	0.04404		9.69476	0.02532		9.69476	0.02035
				9.72544	0.01836		9.72544	0.01773		9.72544	0.0226		9.72544	0.04347		9.72544	0.02662		9.72544	0.02171
				9.75612	0.01894		9.75612	0.01766		9.75612	0.0216		9.75612	0.04212		9.75612	0.02777		9.75612	0.02271
				9.7868	0.01917		9.7868	0.01719		9.7868	0.02024		9.7868	0.04006		9.7868	0.02871		9.7868	0.02332
				9.81748	0.01909		9.81748	0.01636		9.81748	0.01865		9.81748	0.03743		9.81748	0.0294		9.81748	0.02353
				9.84816	0.01876		9.84816	0.01521		9.84816	0.017		9.84816	0.03442		9.84816	0.02982		9.84816	0.02335
				9.87884	0.01826		9.87884	0.0138		9.87884	0.01546		9.87884	0.03126		9.87884	0.02995		9.87884	0.02282
				9.90952	0.01768		9.90952	0.01219		9.90952	0.01425		9.90952	0.02829		9.90952	0.02978		9.90952	0.02202
				9.9402	0.01713		9.9402	0.01052		9.9402	0.01353		9.9402	0.02586		9.9402	0.02932		9.9402	0.02104
				9.97088	0.01669		9.97088	0.0089		9.97088	0.01337		9.97088	0.02434		9.97088	0.02859		9.97088	0.02001

## Sheet: Extended data Fig.2d
					S-1_(H2)_air	S-1_(H2)_H2_100 oC	S-1_(H2)_H2_200 oC	S-1_(H2)_H2_300 oC	S-1_(H2)_H2_400 oC	S-1_(H2)_H2_500 oC
				k / Å-1	k2-weighted χ(k) functions	k2-weighted χ(k) functions	k2-weighted χ(k) functions	k2-weighted χ(k) functions	k2-weighted χ(k) functions	k2-weighted χ(k) functions
				0	0	0	0	0	0	0
				0.05	-0.00245	-0.00373	-0.00321	-0.00291	-0.00279	-0.000716205
				0.1	-0.01122	-0.01434	-0.01228	-0.01117	-0.01074	-0.00362
				0.15	-0.02846	-0.03097	-0.02636	-0.02412	-0.02324	-0.00986
				0.2	-0.05629	-0.05275	-0.04462	-0.04109	-0.03967	-0.02056
				0.25	-0.09686	-0.07881	-0.06621	-0.06138	-0.05941	-0.03686
				0.3	-0.15231	-0.10829	-0.0903	-0.08434	-0.08185	-0.05991
				0.35	-0.22476	-0.14031	-0.11603	-0.10928	-0.10636	-0.09083
				0.4	-0.28198	-0.17391	-0.14257	-0.13553	-0.13233	-0.13076
				0.45	-0.33615	-0.20441	-0.16907	-0.16086	-0.15794	-0.16731
				0.5	-0.38805	-0.23298	-0.19288	-0.18466	-0.18293	-0.19478
				0.55	-0.43192	-0.25739	-0.21396	-0.20725	-0.20777	-0.22143
				0.6	-0.46949	-0.27683	-0.23289	-0.22829	-0.23195	-0.24734
				0.65	-0.49971	-0.293	-0.24829	-0.24728	-0.25497	-0.27332
				0.7	-0.52123	-0.30332	-0.26126	-0.26348	-0.27615	-0.29732
				0.75	-0.53552	-0.30959	-0.27149	-0.27943	-0.2965	-0.31975
				0.8	-0.54104	-0.31593	-0.28067	-0.29348	-0.31578	-0.3395
				0.85	-0.54174	-0.31851	-0.28731	-0.30428	-0.332	-0.35454
				0.9	-0.53675	-0.31864	-0.28916	-0.31076	-0.34288	-0.36288
				0.95	-0.52255	-0.31672	-0.28824	-0.31294	-0.34784	-0.36317
				1	-0.4992	-0.30557	-0.27901	-0.30579	-0.34303	-0.35394
				1.05	-0.45936	-0.28315	-0.25948	-0.28891	-0.32971	-0.33339
				1.1	-0.40515	-0.25396	-0.22994	-0.25841	-0.30348	-0.30144
				1.15	-0.33057	-0.20661	-0.18775	-0.21892	-0.26489	-0.25808
				1.2	-0.24563	-0.15439	-0.13529	-0.16894	-0.21822	-0.20284
				1.25	-0.14474	-0.09736	-0.08161	-0.11014	-0.16077	-0.14006
				1.3	-0.04733	-0.04143	-0.02525	-0.05702	-0.10088	-0.07397
				1.35	0.04379	0.01126	0.02511	0.000263136	-0.04996	-0.00753
				1.4	0.12111	0.05281	0.06305	0.0453	-0.00134	0.0552
				1.45	0.20893	0.08928	0.10145	0.08998	0.04572	0.11623
				1.5	0.2935	0.13244	0.13476	0.13105	0.08461	0.17632
				1.55	0.37208	0.17926	0.17956	0.17913	0.13177	0.23365
				1.6	0.46188	0.23876	0.22512	0.22293	0.17912	0.28809
				1.65	0.54349	0.29404	0.27555	0.27135	0.24299	0.33971
				1.7	0.62157	0.35906	0.32595	0.32481	0.29826	0.38686
				1.75	0.69564	0.41421	0.38499	0.37037	0.36254	0.43274
				1.8	0.75098	0.47192	0.42092	0.41484	0.41138	0.46738
				1.85	0.78716	0.51918	0.4556	0.44522	0.4415	0.48944
				1.9	0.80687	0.54923	0.47826	0.47166	0.46701	0.49915
				1.95	0.81306	0.58077	0.4946	0.48938	0.48875	0.49729
				2	0.80503	0.60374	0.51322	0.50352	0.49411	0.49178
				2.05	0.78516	0.62092	0.52345	0.50525	0.49738	0.48653
				2.1	0.76221	0.62882	0.52772	0.50581	0.51001	0.46091
				2.15	0.72562	0.62337	0.52194	0.49579	0.50295	0.43781
				2.2	0.67781	0.6017	0.50802	0.48331	0.49552	0.40127
				2.25	0.62438	0.56335	0.46441	0.4487	0.47177	0.36208
				2.3	0.55781	0.50216	0.40538	0.40378	0.42521	0.32544
				2.35	0.47625	0.40863	0.3487	0.34554	0.37179	0.27907
				2.4	0.35389	0.3224	0.27624	0.28587	0.31248	0.22048
				2.45	0.20661	0.22189	0.1875	0.21895	0.24312	0.16401
				2.5	0.07334	0.08013	0.06669	0.11465	0.16443	0.09361
				2.55	-0.09537	-0.07522	-0.06488	-0.00138	0.06325	0.00694
				2.6	-0.27624	-0.23537	-0.17642	-0.11573	-0.04069	-0.07417
				2.65	-0.45007	-0.37553	-0.31385	-0.23641	-0.14276	-0.15968
				2.7	-0.62713	-0.51694	-0.43765	-0.3354	-0.24689	-0.22618
				2.75	-0.79671	-0.65094	-0.55288	-0.43802	-0.34723	-0.3385
				2.8	-0.92788	-0.75889	-0.66925	-0.53811	-0.43275	-0.42103
				2.85	-1.01424	-0.86008	-0.7507	-0.62234	-0.51236	-0.47871
				2.9	-1.09393	-0.8968	-0.79364	-0.6846	-0.57805	-0.54317
				2.95	-1.1252	-0.94479	-0.83042	-0.73369	-0.63365	-0.59149
				3	-1.13126	-0.95559	-0.84615	-0.75021	-0.65782	-0.63028
				3.05	-1.1158	-0.93843	-0.83884	-0.73705	-0.66861	-0.65106
				3.1	-1.08216	-0.89169	-0.80009	-0.72064	-0.66796	-0.65139
				3.15	-1.03361	-0.81659	-0.74585	-0.71194	-0.64651	-0.63814
				3.2	-0.96249	-0.77127	-0.68846	-0.66976	-0.62092	-0.61634
				3.25	-0.83907	-0.67315	-0.61836	-0.62106	-0.58662	-0.56879
				3.3	-0.71041	-0.56206	-0.52686	-0.52428	-0.52429	-0.52132
				3.35	-0.58382	-0.47513	-0.42404	-0.45467	-0.44406	-0.46578
				3.4	-0.45644	-0.3543	-0.33046	-0.41265	-0.38925	-0.41736
				3.45	-0.33168	-0.24477	-0.22814	-0.27624	-0.33074	-0.34687
				3.5	-0.20195	-0.12733	-0.12582	-0.2213	-0.25258	-0.27637
				3.55	-0.03695	0.0016	-0.00617	-0.07843	-0.15048	-0.19074
				3.6	0.11935	0.14241	0.11668	-0.03707	-0.04599	-0.09806
				3.65	0.24531	0.2896	0.24779	0.13555	0.04012	-0.000133635
				3.7	0.37226	0.39994	0.35509	0.18694	0.116	0.08203
				3.75	0.50052	0.52185	0.44604	0.28073	0.12852	0.15404
				3.8	0.59285	0.58752	0.53668	0.38553	0.21389	0.21633
				3.85	0.69015	0.64126	0.61402	0.4426	0.30479	0.26156
				3.9	0.7413	0.72661	0.67468	0.53779	0.39052	0.32432
				3.95	0.82691	0.78846	0.73888	0.58804	0.45059	0.39532
				4	0.87895	0.83114	0.79709	0.66958	0.51144	0.43474
				4.05	0.92036	0.83767	0.81659	0.70957	0.49657	0.47065
				4.1	0.94125	0.86888	0.83024	0.71268	0.56357	0.50065
				4.15	0.95891	0.84972	0.85444	0.7341	0.59251	0.5144
				4.2	0.94272	0.84147	0.77829	0.70603	0.56891	0.56137
				4.25	0.92772	0.79772	0.73138	0.67259	0.5531	0.55405
				4.3	0.86269	0.73637	0.62215	0.62879	0.52383	0.58664
				4.35	0.78889	0.66215	0.5463	0.57675	0.52204	0.52246
				4.4	0.70919	0.58105	0.52267	0.55264	0.50078	0.48405
				4.45	0.59841	0.48557	0.44558	0.4438	0.47624	0.45854
				4.5	0.48148	0.32131	0.28952	0.36447	0.35623	0.37812
				4.55	0.3034	0.20854	0.19271	0.23531	0.27281	0.33615
				4.6	0.18454	0.06878	0.10767	0.1569	0.17767	0.30616
				4.65	0.04292	-0.09059	-0.01966	0.04819	0.08858	0.23693
				4.7	-0.09654	-0.20218	-0.12323	-0.03988	-0.00581	0.14526
				4.75	-0.2287	-0.31334	-0.29443	-0.11516	-0.06727	0.05167
				4.8	-0.32564	-0.36063	-0.38198	-0.22263	-0.17604	-0.0152
				4.85	-0.44045	-0.53162	-0.44158	-0.28856	-0.1878	-0.05714
				4.9	-0.56161	-0.52165	-0.58937	-0.36339	-0.26272	-0.13225
				4.95	-0.61119	-0.57951	-0.56143	-0.39531	-0.315	-0.2213
				5	-0.6763	-0.66351	-0.56851	-0.42727	-0.3518	-0.23036
				5.05	-0.71731	-0.62442	-0.5827	-0.47481	-0.41351	-0.28351
				5.1	-0.73807	-0.70594	-0.56574	-0.50202	-0.43859	-0.26829
				5.15	-0.77055	-0.7479	-0.6167	-0.53712	-0.38145	-0.29303
				5.2	-0.72868	-0.73189	-0.6091	-0.52332	-0.3573	-0.31709
				5.25	-0.72424	-0.67078	-0.58294	-0.48173	-0.40799	-0.29998
				5.3	-0.6514	-0.57749	-0.5066	-0.41956	-0.39044	-0.29313
				5.35	-0.56739	-0.49584	-0.43338	-0.36572	-0.33769	-0.28526
				5.4	-0.4747	-0.44392	-0.40697	-0.35549	-0.29312	-0.27783
				5.45	-0.36242	-0.39637	-0.317	-0.32267	-0.33345	-0.25496
				5.5	-0.30072	-0.30139	-0.27525	-0.28596	-0.20736	-0.29315
				5.55	-0.23787	-0.23259	-0.22224	-0.23207	-0.1272	-0.23392
				5.6	-0.1675	-0.12501	-0.21528	-0.18008	-0.12159	-0.18545
				5.65	-0.0896	-0.05632	-0.13664	-0.18075	-0.04754	-0.17427
				5.7	-0.06095	-0.02855	-0.11463	-0.13981	-0.06759	-0.19531
				5.75	-0.00447	-0.03343	-0.13394	-0.17693	-0.04184	-0.17873
				5.8	0.08624	0.07174	-0.04683	-0.13106	-0.01189	-0.16816
				5.85	0.11189	0.09653	0.00547	-0.06987	0.03752	-0.15969
				5.9	0.22101	0.17597	0.02922	-0.06795	0.05279	-0.10629
				5.95	0.27041	0.23104	0.13222	-0.0133	0.06876	-0.12389
				6	0.32056	0.21835	0.16131	0.07412	0.12935	-0.01225
				6.05	0.31331	0.24891	0.17719	0.14475	0.08976	-0.00943
				6.1	0.30362	0.29336	0.26044	0.11104	0.11074	0.02701
				6.15	0.36921	0.30739	0.28339	0.15785	0.13184	-0.00106
				6.2	0.38552	0.38362	0.31594	0.21586	0.14068	0.0225
				6.25	0.40718	0.37924	0.32689	0.31409	0.21243	0.0345
				6.3	0.42458	0.38692	0.32489	0.28036	0.23264	0.09822
				6.35	0.44358	0.38424	0.32916	0.28751	0.27986	0.1642
				6.4	0.44748	0.45005	0.38709	0.30788	0.32867	0.1462
				6.45	0.4301	0.45755	0.4393	0.31497	0.31163	0.15602
				6.5	0.44023	0.4868	0.48362	0.38909	0.28543	0.21956
				6.55	0.40795	0.48848	0.4454	0.41117	0.33859	0.30439
				6.6	0.37748	0.46859	0.39283	0.43199	0.32418	0.27986
				6.65	0.30004	0.41857	0.35945	0.37392	0.27966	0.21913
				6.7	0.21105	0.38366	0.3224	0.33905	0.21702	0.18535
				6.75	0.09909	0.18909	0.24468	0.25471	0.14344	0.14856
				6.8	-0.0343	0.04893	0.09722	0.1395	0.11769	0.1453
				6.85	-0.1504	-0.02358	-0.00305	0.05009	0.01062	0.05262
				6.9	-0.20718	-0.12138	-0.16769	-0.09043	0.01692	0.05524
				6.95	-0.3582	-0.28305	-0.20283	-0.13147	-0.02833	-0.00863
				7	-0.46542	-0.38642	-0.2767	-0.19076	-0.06784	-0.04184
				7.05	-0.52022	-0.39097	-0.30635	-0.25336	-0.14633	-0.06866
				7.1	-0.53997	-0.38709	-0.32121	-0.23324	-0.12958	-0.07009
				7.15	-0.52401	-0.50209	-0.30663	-0.24928	-0.23399	-0.15638
				7.2	-0.58822	-0.61239	-0.37734	-0.35625	-0.24977	-0.08585
				7.25	-0.44948	-0.36251	-0.27548	-0.29138	-0.31247	-0.08348
				7.3	-0.43918	-0.40252	-0.24181	-0.22847	-0.51183	-0.14409
				7.35	-0.35477	-0.40017	-0.27573	-0.20564	-0.45838	-0.09772
				7.4	-0.29739	-0.33171	-0.21249	-0.12855	-0.39865	-0.14643
				7.45	-0.16653	-0.2517	-0.10229	-0.1151	-0.26372	-0.01475
				7.5	-0.03529	-0.06622	0.03948	-0.06284	-0.11345	-0.0613
				7.55	-0.04485	-0.06884	0.01941	-0.01288	-0.1062	0.08643
				7.6	-0.0375	-0.05703	0.04206	-0.0533	-0.05472	0.00376
				7.65	0.05518	0.07681	0.08587	0.07292	0.00878	0.04677
				7.7	0.07191	0.1281	0.10389	-0.02062	0.03989	0.12258
				7.75	0.16661	0.17349	0.11073	0.04477	0.08249	0.14951
				7.8	0.19564	0.16194	0.10912	0.13581	0.06272	0.10443
				7.85	0.19474	0.18305	0.07853	0.02588	0.04467	0.0476
				7.9	0.25385	0.23911	0.17286	0.1238	0.0569	0.07751
				7.95	0.3513	0.27942	0.2144	0.22913	0.15692	0.00681
				8	0.30851	0.31093	0.17993	0.39217	0.26258	0.21583
				8.05	0.28895	0.25971	-0.05028	0.23503	0.16187	-0.09209
				8.1	0.29553	0.24229	0.12226	0.12362	-0.08556	0.04836
				8.15	0.28161	0.22159	-0.05115	0.06245	-0.00523	0.06111
				8.2	0.27644	0.15771	0.03462	0.18862	0.02199	-0.00729
				8.25	0.2687	0.09247	0.1126	0.18973	0.05765	0.0163
				8.3	0.2465	0.13715	0.09437	0.12415	-0.00382	-0.04342
				8.35	0.21664	0.11123	0.01143	0.06174	-0.02349	-0.06296
				8.4	0.19903	0.0895	0.05378	0.03317	-0.04099	-0.14258
				8.45	0.12426	0.06121	0.05351	0.06443	-0.02803	-0.02681
				8.5	0.15729	0.08742	-0.00735	-0.06351	0.09117	0.01784
				8.55	0.10693	0.04941	0.04265	-0.00251	0.06298	0.07016
				8.6	0.03886	-0.05278	-0.01182	-0.0577	0.00163	0.04037
				8.65	-0.04392	-0.15301	0.02451	0.00868	0.04576	-0.03626
				8.7	0.04229	0.00606	0.11883	-0.1286	0.25888	0.01885
				8.75	0.03365	-0.000462145	0.13492	-0.05227	0.13478	0.05784
				8.8	0.02434	-0.08367	0.03076	-0.02145	0.05336	0.04761
				8.85	-0.00455	-0.11107	-0.01047	-0.15964	0.11558	0.07167
				8.9	-0.09117	-0.0566	-0.08891	-0.21931	-0.02045	0.02936
				8.95	-0.15447	-0.11372	-0.06794	-0.15531	0.00477	0.01477
				9	-0.12543	-0.17754	0.01292	-0.11167	0.08341	0.01386
				9.05	-0.12428	-0.08673	-0.08338	-0.12646	0.08073	-0.09331
				9.1	-0.09882	-0.15643	-0.0449	-0.09294	0.14667	-0.005
				9.15	-0.22785	-0.19079	-0.08784	-0.07063	-0.0537	-0.06361
				9.2	-0.2903	-0.13381	-0.06986	-0.00987	-0.17534	-0.09307
				9.25	-0.35199	-0.09737	0.00285	-0.0054	-0.0437	-0.05198
				9.3	-0.34764	-0.23533	-0.08456	0.01786	0.06818	-0.11807
				9.35	-0.35666	-0.10787	-0.12586	-0.17366	0.13606	-0.14394
				9.4	-0.37157	-0.15816	-0.13814	-0.20305	0.06487	-0.07462
				9.45	-0.31913	-0.04939	-0.15598	-0.15138	-0.00284	-0.16977
				9.5	-0.24952	-0.07588	-0.09175	-0.08349	-0.12897	-0.20422
				9.55	-0.23746	-0.07056	-0.10761	-0.15483	-0.15149	-0.14252
				9.6	-0.18522	-0.09398	-0.10398	-0.18155	-0.09417	-0.3728
				9.65	-0.20393	-0.21336	-0.12523	-0.26189	-0.17375	-0.20434
				9.7	-0.20117	-0.21423	-0.21278	-0.36767	0.0697	-0.08733
				9.75	-0.04842	-0.10984	-0.07278	-0.22297	0.18347	-0.04771
				9.8	0.03996	0.03415	-0.11732	0.02721	0.0563	0.02606
				9.85	0.06005	0.07761	0.05918	0.10361	0.00839	0.17282
				9.9	0.1237	0.20406	0.11798	0.38626	-0.04081	0.06195
				9.95	0.2179	0.22754	0.17116	0.32392	-0.17512	0.27517
				10	0.24941	0.16811	0.01363	0.13481	-0.11795	0.23831
				10.05	0.32153	0.15534	-0.07482	0.04962	-0.32136	0.24689
				10.1	0.20941	-0.00763	-0.64302	-0.09258	-0.41043	0.09754
				10.15	0.07147	-0.13758	-0.23694	-0.02211	-0.22801	-0.14702
				10.2	-0.06808	0.0066	-0.15679	0.02837	-0.28537	-0.20487
				10.25	-0.1755	-0.10869	-0.18887	-0.08634	-0.17532	-0.20539
				10.3	-0.1365	-0.15923	-0.19898	-0.09966	0.000545297	-0.11064
				10.35	-0.0914	-0.00772	0.000279138	-0.01039	0.19324	-0.02063
				10.4	0.12152	0.2544	0.13076	-0.04534	0.13912	0.11266
				10.45	0.32913	0.16701	0.27004	0.21614	0.24495	0.13712
				10.5	0.28514	0.21882	0.07744	0.25124	0.36909	0.18295
				10.55	0.26726	0.32622	0.11191	0.35916	0.15138	0.16544
				10.6	0.24697	0.28404	0.24072	0.18855	-0.32966	0.15177
				10.65	0.2785	0.30396	0.2642	0.18555	0.16898	0.27287
				10.7	0.28885	0.26775	0.17978	0.19119	0.3756	0.20667
				10.75	0.36524	0.13176	0.22477	0.15485	0.37924	0.1709
				10.8	0.3339	0.01666	0.29986	0.2783	0.27088	0.12832
				10.85	0.32483	0.06002	0.27491	0.09113	0.2545	0.22767
				10.9	0.23049	-0.06142	0.25688	-0.0515	-0.19809	0.22852
				10.95	0.17065	-0.05418	0.2472	0.21909	-0.10912	0.08119
				11	0.07263	-0.01517	0.11409	0.05154	-0.08229	0.12934
				11.05	0.08869	-0.13142	0.23412	0.03978	-0.07504	-0.02952
				11.1	0.08993	-0.23755	0.22346	0.22335	0.07329	0.09605
				11.15	0.03193	-0.12325	0.07162	0.1527	-0.03552	-0.00366
				11.2	-0.06206	-0.22679	-0.01712	0.05179	-0.21683	-0.01127
				11.25	-0.06174	-0.01272	-0.04176	-0.08869	0.00671	0.01957
				11.3	-0.08643	0.10885	0.03618	-0.27343	-0.08966	0.08245
				11.35	-0.05394	0.1012	0.05837	-0.09799	0.01572	-0.16521
				11.4	-0.14826	0.04508	0.06022	0.1303	0.06169	-0.04016
				11.45	-0.21202	0.08351	0.05281	-0.0057	-0.01279	-0.1812
				11.5	-0.14903	0.05267	0.09454	-0.10546	0.01442	0.0183
				11.55	-0.10878	-0.09719	-0.03249	-0.19128	-0.03597	-0.00954
				11.6	-0.19959	0.1056	-0.12366	-0.19727	-0.04615	-0.12751
				11.65	-0.27542	-0.2938	-0.14219	-0.01897	-0.15734	-0.31232
				11.7	-0.32549	-0.03223	-0.38622	-0.26601	-0.05651	-0.56785
				11.75	-0.24781	-0.18641	-0.202	-0.13466	-0.20346	-0.25161
				11.8	-0.25821	-0.19548	-0.24132	-0.26056	-0.14767	-0.2114
				11.85	-0.26903	0.04622	-0.07139	-0.07146	-0.13924	-0.13315
				11.9	-0.05472	0.03451	-0.01149	0.14409	0.42583	0.15474
				11.95	-0.17954	0.07432	0.04434	0.23738	0.10163	0.19431
				12	-0.20483	0.07928	-0.10414	0.08796	-0.16736	0.16033
				12.05	-0.24577	0.10545	-0.14365	-0.10848	0.21204	-0.17065
				12.1	-0.16797	-0.05496	-0.03448	-0.17685	0.21392	-0.16096
				12.15	-0.29557	0.01642	-0.03779	-0.07536	0.27927	-0.36678
				12.2	-0.2857	0.10856	-0.01887	-0.1021	0.18614	-0.23588
				12.25	-0.25773	0.04653	-0.02775	-0.11062	0.0674	-0.35583
				12.3	-0.20865	-0.0025	0.00689	-0.13183	-0.01176	-0.28818
				12.35	-0.16333	-0.09845	-0.12028	-0.13966	-0.00166	-0.21887
				12.4	-0.23675	-0.23502	-0.08736	-0.40785	-0.03883	-0.32762
				12.45	-0.18371	-0.21409	-0.06886	-0.4819	-0.08149	-0.01521
				12.5	-0.1517	-0.24615	0.01261	-0.24908	0.03696	0.03477
				12.55	-0.06853	-0.35472	-0.16378	-0.1092	-0.05989	0.04359
				12.6	0.03382	-0.17967	-0.31836	-0.07954	-0.01338	0.10206
				12.65	0.17499	-0.13922	-0.44565	0.01679	-0.16888	0.4065
				12.7	0.27256	-0.08235	-0.21928	0.0561	0.02857	0.37441
				12.75	0.41437	-0.03244	0.0051	-0.00914	0.08916	0.33742
				12.8	0.62169	-0.03739	-0.04691	-0.10062	-0.15818	0.31515
				12.85	0.72665	-0.02841	-0.18972	-0.14269	-0.25694	0.23353
				12.9	0.8652	-0.07696	-0.13377	-0.0087	-0.12116	0.34321
				12.95	0.94973	0.00101	0.07828	0.10388	-0.22908	0.4833
				13	0.58582	0.09319	0.03832	0.12764	-0.32031	0.4924
				13.05	0	0.18864	0.304	0.25171	-0.63162	0
				13.1	0	0.3367	0.24911	0.22085	-0.26179	0
				13.15	0	0.24236	0.25956	0.31916	-0.14133	0
				13.2	0	0.28334	0.16881	0.41946	-0.03754	0
				13.25	0	0.10162	0.18545	0.3528	-0.13684	0
				13.3	0	-0.02569	0.05984	0.3872	-0.04686	0
				13.35	0	0.10706	-0.11559	0.17794	0.04189	0
				13.4	0	0.15827	0.04808	0.45716	0.09549	0
				13.45	0	0.14349	0.15702	0.52498	0.05498	0
				13.5	0	0.40003	0.53351	0.5366	0.18831	0
				13.55	0	0.38934	0.53833	0.56038	0.36515	0
				13.6	0	0.30455	0.45363	0.22342	0.25832	0
				13.65	0	0.14485	0.36454	0.24908	0.21599	0
				13.7	0	0.23416	0.46492	0.20164	0.40722	0
				13.75	0	0.2317	0.32247	0.06785	0.37677	0
				13.8	0	-0.05748	0.14089	-0.03103	0.57028	0
				13.85	0	0.04915	0.2001	-0.0783	0.73925	0
				13.9	0	0.12482	0.00626	-0.07146	0.60799	0
				13.95	0	-0.05032	-0.16634	-0.3154	0.45999	0
				14	0	-0.03375	-0.02232	-0.28527	0.21841	0

## Sheet: Extended data Fig.2e
			ZnO fits
				magnitude	magnitude(fit)	real	real(fit)
			r / Å-1	FT k2-weighted EXAFS / a.u.	FT k2-weighted EXAFS / a.u.	FT k2-weighted EXAFS / a.u.	FT k2-weighted EXAFS / a.u.
			0	0.12998	0.21915	-0.12998	-0.21915
			0.03068	0.13299	0.22036	-0.13253	-0.21865
			0.06136	0.14057	0.22357	-0.1379	-0.21632
			0.09204	0.14947	0.22768	-0.1406	-0.21018
			0.12272	0.15642	0.23145	-0.1352	-0.19829
			0.1534	0.15932	0.23398	-0.11953	-0.17994
			0.18408	0.15755	0.23501	-0.0961	-0.15616
			0.21476	0.15212	0.2351	-0.07065	-0.12921
			0.24544	0.14556	0.23537	-0.04893	-0.10134
			0.27612	0.14135	0.23715	-0.03332	-0.07357
			0.3068	0.1425	0.24142	-0.02155	-0.04519
			0.33748	0.14962	0.24832	-0.00809	-0.0143
			0.36816	0.16048	0.25711	0.0123	0.02086
			0.39884	0.17147	0.26649	0.04117	0.06061
			0.42951	0.1793	0.27512	0.07495	0.10325
			0.46019	0.18207	0.28221	0.10672	0.1457
			0.49087	0.17962	0.28776	0.13002	0.18485
			0.52155	0.17392	0.29267	0.14273	0.21909
			0.55223	0.16897	0.29852	0.14857	0.2489
			0.58291	0.16987	0.30708	0.15514	0.27637
			0.61359	0.18007	0.31963	0.1694	0.30358
			0.64427	0.19881	0.33644	0.1931	0.33099
			0.67495	0.22178	0.35675	0.2209	0.35655
			0.70563	0.24366	0.37912	0.24248	0.37618
			0.73631	0.26005	0.40213	0.24797	0.38528
			0.76699	0.26845	0.42491	0.2336	0.38051
			0.79767	0.26888	0.44751	0.2045	0.36077
			0.82835	0.26474	0.47092	0.17244	0.32674
			0.85903	0.26332	0.4968	0.1494	0.27942
			0.88971	0.27458	0.52693	0.13995	0.21837
			0.92039	0.30611	0.56254	0.13674	0.14099
			0.95107	0.35808	0.60383	0.12192	0.0434
			0.98175	0.42425	0.64987	0.07451	-0.07723
			1.01243	0.49644	0.69895	-0.01948	-0.22
			1.04311	0.56726	0.74913	-0.15916	-0.37878
			1.07379	0.6311	0.7988	-0.32729	-0.54252
			1.10447	0.68458	0.84718	-0.49621	-0.69754
			1.13515	0.72699	0.89452	-0.63859	-0.83049
			1.16583	0.76056	0.94201	-0.7375	-0.93047
			1.1965	0.79058	0.99144	-0.79054	-0.98911
			1.22718	0.82459	1.04457	-0.80573	-0.99894
			1.25786	0.8706	1.10236	-0.79117	-0.95122
			1.28854	0.93436	1.16445	-0.74422	-0.83547
			1.31922	1.01708	1.22886	-0.647	-0.64203
			1.3499	1.11498	1.29215	-0.47202	-0.3677
			1.38058	1.22052	1.34993	-0.197	-0.02234
			1.41126	1.32441	1.39744	0.17729	0.36659
			1.44194	1.4172	1.4302	0.61499	0.75478
			1.47262	1.49041	1.4445	1.0461	1.08819
			1.5033	1.53719	1.43782	1.38248	1.31522
			1.53398	1.55272	1.40908	1.54428	1.40027
			1.56466	1.53443	1.35872	1.4871	1.33376
			1.59534	1.48202	1.28865	1.21909	1.13504
			1.62602	1.3974	1.20217	0.80069	0.84687
			1.6567	1.28448	1.10363	0.32669	0.52338
			1.68738	1.14887	0.99813	-0.10284	0.21593
			1.71806	0.99754	0.8911	-0.41201	-0.03843
			1.74874	0.83843	0.7878	-0.56828	-0.22255
			1.77942	0.68026	0.69282	-0.58537	-0.33783
			1.8101	0.5325	0.60957	-0.51066	-0.39789
			1.84078	0.40592	0.53987	-0.40337	-0.42069
			1.87146	0.31324	0.48379	-0.31298	-0.42208
			1.90214	0.26594	0.44001	-0.26536	-0.41274
			1.93282	0.26135	0.40645	-0.26034	-0.39822
			1.9635	0.27922	0.38103	-0.27917	-0.38058
			1.99418	0.29985	0.36211	-0.29676	-0.35995
			2.02485	0.31329	0.34834	-0.29293	-0.33513
			2.05553	0.31644	0.33831	-0.25872	-0.3035
			2.08621	0.30967	0.33023	-0.19677	-0.26126
			2.11689	0.29481	0.32202	-0.11756	-0.20481
			2.14757	0.27418	0.3116	-0.03426	-0.13308
			2.17825	0.25006	0.29743	0.04133	-0.04975
			2.20893	0.22449	0.27887	0.10099	0.03627
			2.23961	0.19939	0.25645	0.14048	0.11274
			2.27029	0.17672	0.23194	0.15905	0.16788
			2.30097	0.15888	0.20836	0.15837	0.19412
			2.33165	0.149	0.18997	0.14085	0.18963
			2.36233	0.15094	0.18206	0.10742	0.15678
			2.39301	0.16861	0.18996	0.05552	0.09826
			2.42369	0.20505	0.21756	-0.02107	0.01384
			2.45437	0.26226	0.2667	-0.12912	-0.09932
			2.48505	0.34156	0.33809	-0.26896	-0.24128
			2.51573	0.44356	0.43178	-0.42603	-0.40061
			2.54641	0.56775	0.54695	-0.56504	-0.54695
			2.57709	0.71223	0.68147	-0.63207	-0.63067
			2.60777	0.87354	0.83175	-0.56724	-0.59341
			2.63845	1.04671	0.9928	-0.32672	-0.38866
			2.66913	1.22545	1.15852	0.09313	-0.00612
			2.69981	1.40246	1.322	0.63946	0.51042
			2.73049	1.56985	1.47598	1.20413	1.06142
			2.76117	1.7196	1.61331	1.64632	1.51106
			2.79184	1.84407	1.7274	1.83232	1.72467
			2.82252	1.9365	1.81263	1.67995	1.61278
			2.8532	1.99146	1.86473	1.19146	1.16605
			2.88388	2.00522	1.88102	0.46099	0.46709
			2.91456	1.97604	1.86064	-0.3485	-0.32764
			2.94524	1.9043	1.80451	-1.05253	-1.0314
			2.97592	1.79252	1.71536	-1.50054	-1.48235
			3.0066	1.64528	1.59746	-1.61994	-1.59125
			3.03728	1.46897	1.45641	-1.43289	-1.36532
			3.06796	1.27147	1.29876	-1.04086	-0.90043
			3.09864	1.06183	1.13159	-0.58381	-0.34543
			3.12932	0.84998	0.96214	-0.19073	0.14763
			3.16	0.64667	0.79733	0.05992	0.46922
			3.19068	0.46439	0.64343	0.15617	0.57877
			3.22136	0.32032	0.50567	0.14184	0.50487
			3.25204	0.24043	0.38802	0.08701	0.32248
			3.28272	0.23742	0.29276	0.05391	0.11876
			3.3134	0.27327	0.22012	0.07293	-0.0385
			3.34408	0.30701	0.16769	0.13706	-0.11861
			3.37476	0.32225	0.13045	0.21406	-0.12806
			3.40544	0.31565	0.10242	0.26797	-0.09654
			3.43612	0.28965	0.07948	0.27862	-0.05753
			3.4668	0.25033	0.06157	0.25017	-0.03269
			3.49748	0.2076	0.05321	0.20603	-0.02595
			3.52816	0.17658	0.05778	0.17448	-0.0275
			3.55884	0.17403	0.06998	0.17317	-0.02362
			3.58952	0.20167	0.08244	0.20036	-0.00628
			3.62019	0.24472	0.09089	0.2366	0.0225
			3.65087	0.28959	0.09336	0.25495	0.05271
			3.68155	0.32886	0.08934	0.23398	0.07275
			3.71223	0.35931	0.07937	0.16687	0.07618
			3.74291	0.38037	0.06494	0.06276	0.06494
			3.77359	0.39328	0.04869	-0.05906	0.04774
			3.80427	0.40053	0.03552	-0.17826	0.03498
			3.83495	0.40539	0.03315	-0.28042	0.03308
			3.86563	0.41109	0.04196	-0.35877	0.04149
			3.89631	0.42014	0.05356	-0.41059	0.05356
			3.92699	0.43358	0.06281	-0.43184	0.06068
			3.95767	0.45084	0.0677	-0.41407	0.05707
			3.98835	0.47004	0.06762	-0.34671	0.04267
			4.01903	0.48865	0.06286	-0.22394	0.02288
			4.04971	0.50405	0.05443	-0.05269	0.00525
			4.08039	0.51396	0.04417	0.14315	-0.00462
			4.11107	0.51666	0.0351	0.32581	-0.00588
			4.14175	0.51105	0.03152	0.4538	-0.00249
			4.17243	0.49664	0.03523	0.49578	-0.000655421
			4.20311	0.47355	0.04262	0.4422	-0.00522
			4.23379	0.4424	0.04966	0.30964	-0.01697
			4.26447	0.40421	0.05419	0.13578	-0.0323
			4.29515	0.3604	0.05528	-0.0332	-0.04522
			4.32583	0.31257	0.05274	-0.15758	-0.05062
			4.35651	0.2625	0.04693	-0.21588	-0.0469
			4.38719	0.21196	0.03867	-0.20903	-0.03667
			4.41786	0.16265	0.02928	-0.15649	-0.02521
			4.44854	0.11611	0.021	-0.08659	-0.01769
			4.47922	0.07367	0.01763	-0.02581	-0.01652
			4.5099	0.03686	0.02084	0.00913	-0.02041
			4.54058	0.01426	0.02653	0.01399	-0.02534
			4.57126	0.03065	0.03134	-0.00506	-0.02689
			4.60194	0.05222	0.03394	-0.03608	-0.02267
			4.63262	0.07039	0.03392	-0.06619	-0.01347
			4.6633	0.08502	0.03137	-0.08475	-0.00266
			4.69398	0.0965	0.02672	-0.08485	0.00572
			4.72466	0.10525	0.0208	-0.06382	0.00912
			4.75534	0.11156	0.01495	-0.02371	0.00772
			4.78602	0.11577	0.01173	0.02819	0.00415
			4.8167	0.11839	0.01333	0.07949	0.00189
			4.84738	0.12033	0.01747	0.11463	0.00339
			4.87806	0.12306	0.02137	0.11912	0.00876
			4.90874	0.12844	0.02388	0.08508	0.01584
			4.93942	0.13822	0.02456	0.01606	0.02142
			4.9701	0.15326	0.02338	-0.07149	0.02305
			5.00078	0.17317	0.02054	-0.15154	0.02025
			5.03146	0.19657	0.01648	-0.19634	0.01469
			5.06214	0.22153	0.01186	-0.18613	0.00919
			5.09282	0.24607	0.00787	-0.11694	0.00619
			5.1235	0.26834	0.00687	-0.00327	0.00654
			5.15418	0.28679	0.00924	0.12593	0.00912
			5.18486	0.30025	0.01227	0.23656	0.01162
			5.21553	0.30799	0.01454	0.30032	0.01184
			5.24621	0.30974	0.0156	0.30334	0.0089
			5.27689	0.30573	0.01536	0.2492	0.00365
			5.30757	0.29663	0.01389	0.15568	-0.00186
			5.33825	0.28356	0.01143	0.0472	-0.00549
			5.36893	0.26792	0.00828	-0.05362	-0.00613
			5.39961	0.25131	0.00489	-0.13198	-0.00424
			5.43029	0.2353	0.00236	-0.18251	-0.00147
			5.46097	0.22119	0.00349	-0.20685	0.000244181
			5.49165	0.20967	0.00589	-0.20942	-0.000257897
			5.52233	0.20076	0.00779	-0.19383	-0.00281
			5.55301	0.19374	0.00889	-0.16178	-0.00609
			5.58369	0.1875	0.00912	-0.11452	-0.0084
			5.61437	0.18084	0.00855	-0.05549	-0.00855
			5.64505	0.17276	0.00731	0.00806	-0.00651
			5.67573	0.16266	0.00559	0.06572	-0.00333
			5.70641	0.15036	0.0036	0.10697	-0.00053184
			5.73709	0.13609	0.0016	0.12518	0.00070988
			5.76777	0.12043	0.000543401	0.12036	0.000137239
			5.79845	0.10434	0.00194	0.09916	-0.00153
			5.82913	0.08915	0.00305	0.07181	-0.00304
			5.85981	0.07659	0.0037	0.04739	-0.00335
			5.89049	0.06872	0.00391	0.02987	-0.00215
			5.92117	0.06703	0.00375	0.01682	3.56301e-06
			5.95185	0.07135	0.00339	0.00161	0.00203
			5.98253	0.07989	0.00301	-0.02185	0.00295
			6.0132	0.09072	0.00281	-0.05441	0.00236
			6.04388	0.10245	0.00281	-0.08936	0.00064615
			6.07456	0.11425	0.0029	-0.11405	-0.00129
			6.10524	0.12563	0.00287	-0.11504	-0.00253
			6.13592	0.1362	0.00261	-0.08457	-0.00261
			6.1666	0.14563	0.00207	-0.0253	-0.00173
			6.19728	0.15357	0.00125	0.04891	-0.000603044
			6.22796	0.15964	0.000227419	0.11707	4.60669e-06
			6.25864	0.16346	0.000910183	0.15836	-0.000343201
			6.28932	0.16468	0.00205	0.15984	-0.00152
			6.32	0.16302	0.00307	0.12132	-0.00293
			6.35068	0.15829	0.00387	0.05537	-0.00385
			6.38136	0.15042	0.00438	-0.01751	-0.00382
			6.41204	0.13949	0.00454	-0.07653	-0.00286
			6.44272	0.12577	0.00435	-0.10792	-0.00141
			6.4734	0.1097	0.00387	-0.10907	-9.36822e-05
			6.50408	0.09194	0.0032	-0.08792	0.000635971
			6.53476	0.07351	0.00255	-0.0584	0.000694323
			6.56544	0.05604	0.00227	-0.03391	0.000377543
			6.59612	0.0426	0.00258	-0.02188	0.000162474
			6.6268	0.03805	0.00324	-0.0215	0.000431065
			6.65748	0.04398	0.0039	-0.02534	0.00127
			6.68816	0.05535	0.00438	-0.02379	0.00244
			6.71884	0.06749	0.0046	-0.01014	0.00351
			6.74952	0.0781	0.00453	0.01599	0.00413
			6.7802	0.08614	0.00421	0.04839	0.00415
			6.81087	0.0911	0.00372	0.0769	0.00372
			6.84155	0.09283	0.0032	0.09183	0.00316
			6.87223	0.09141	0.00285	0.08792	0.00281
			6.90291	0.08712	0.00284	0.06641	0.00282
			6.93359	0.08039	0.00315	0.03419	0.00312
			6.96427	0.07177	0.0036	0.000913035	0.00349
			6.99495	0.06187	0.00402	-0.02475	0.00366
			7.02563	0.05136	0.0043	-0.03798	0.00348
			7.05631	0.04087	0.00441	-0.03878	0.00297
			7.08699	0.03102	0.00438	-0.03089	0.00226
			7.11767	0.02229	0.00427	-0.01949	0.00155
			7.14835	0.01506	0.00416	-0.00886	0.000964853
			7.17903	0.00962	0.00413	-0.00109	0.000494492
			7.20971	0.00647	0.00423	0.00376	4.48085e-05
			7.24039	0.00654	0.00445	0.00654	-0.000512067
			7.27107	0.00942	0.00473	0.00758	-0.00125
			7.30175	0.01392	0.00499	0.00609	-0.00216
			7.33243	0.01955	0.00519	0.000609044	-0.00311
			7.36311	0.02598	0.00529	-0.00969	-0.00397
			7.39379	0.03284	0.0053	-0.02363	-0.0046
			7.42447	0.0397	0.00522	-0.03749	-0.00496
			7.45515	0.04614	0.00508	-0.04587	-0.00504
			7.48583	0.0518	0.00491	-0.04371	-0.00491
			7.51651	0.05638	0.00475	-0.02873	-0.00464
			7.54719	0.05972	0.00461	-0.00307	-0.00429
			7.57787	0.06176	0.0045	0.02667	-0.00389
			7.60854	0.06263	0.00441	0.05133	-0.00346
			7.63922	0.06255	0.00436	0.06236	-0.00298
			7.6699	0.06189	0.00433	0.05506	-0.00244
			7.70058	0.06112	0.00431	0.0307	-0.00186
			7.73126	0.06068	0.0043	-0.00358	-0.0012
			7.76194	0.06092	0.00429	-0.037	-0.000493437
			7.79262	0.06199	0.00426	-0.05875	0.000259492
			7.8233	0.06381	0.00419	-0.06168	0.00101
			7.85398	0.06608	0.00408	-0.04472	0.0017
			7.88466	0.06843	0.00392	-0.0131	0.00226
			7.91534	0.07048	0.00372	0.02351	0.00265
			7.94602	0.07192	0.00349	0.05433	0.00286
			7.9767	0.07253	0.00326	0.07089	0.00292
			8.00738	0.07219	0.00306	0.06946	0.0029
			8.03806	0.07091	0.0029	0.05169	0.00284
			8.06874	0.06877	0.00278	0.02349	0.00277
			8.09942	0.0659	0.00268	-0.00727	0.00268
			8.1301	0.06251	0.00258	-0.03327	0.00254
			8.16078	0.05883	0.00246	-0.04963	0.00234
			8.19146	0.05508	0.00231	-0.0546	0.00208
			8.22214	0.05148	0.00213	-0.04924	0.00183
			8.25282	0.04822	0.00199	-0.03634	0.00164
			8.2835	0.04544	0.00193	-0.01924	0.00156
			8.31418	0.04323	0.00199	-0.00101	0.00159
			8.34486	0.04161	0.00216	0.01583	0.00165
			8.37554	0.04054	0.00239	0.02928	0.00164
			8.40621	0.03995	0.0026	0.03763	0.00149
			8.43689	0.03971	0.00277	0.03957	0.00115
			8.46757	0.03967	0.00287	0.03447	0.000678144
			8.49825	0.03968	0.0029	0.02285	0.000150932
			8.52893	0.0396	0.00288	0.00668	-0.000342231
			8.55961	0.03927	0.00285	-0.01082	-0.00075982
			8.59029	0.03859	0.00286	-0.02576	-0.00112
			8.62097	0.03747	0.00295	-0.03471	-0.0015
			8.65165	0.03585	0.0031	-0.03576	-0.00195
			8.68233	0.03373	0.0033	-0.02909	-0.00249
			8.71301	0.03113	0.00349	-0.017	-0.00305
			8.74369	0.02812	0.00364	-0.00311	-0.0035
			8.77437	0.0248	0.0037	0.00879	-0.00369
			8.80505	0.02132	0.00365	0.01595	-0.00356
			8.83573	0.01784	0.00351	0.01738	-0.00311
			8.86641	0.01454	0.00327	0.01392	-0.00243
			8.89709	0.01165	0.00296	0.00765	-0.00169
			8.92777	0.00938	0.00262	0.000991439	-0.00103
			8.95845	0.00796	0.0023	-0.00418	-0.000529558
			8.98913	0.00745	0.00202	-0.00698	-0.000203321
			9.01981	0.00769	0.00181	-0.00747	-1.19744e-06
			9.05049	0.00844	0.00167	-0.00622	0.000142419
			9.08117	0.00959	0.00157	-0.00378	0.000271526
			9.11185	0.01114	0.00149	-0.000313523	0.000392904
			9.14253	0.01314	0.00142	0.00426	0.000488697
			9.17321	0.01559	0.00135	0.00993	0.000545581
			9.20388	0.0184	0.00133	0.01608	0.000579715
			9.23456	0.02146	0.00138	0.0213	0.000640047
			9.26524	0.0246	0.00152	0.02362	0.000786164
			9.29592	0.02765	0.00171	0.02115	0.00105
			9.3266	0.03045	0.00191	0.01307	0.00142
			9.35728	0.03285	0.00209	0.000201012	0.00181
			9.38796	0.03472	0.00221	-0.01478	0.00213
			9.41864	0.03596	0.00226	-0.02801	0.00226
			9.44932	0.0365	0.00224	-0.03565	0.00217
			9.48	0.03631	0.00214	-0.03517	0.00189
			9.51068	0.0354	0.002	-0.02644	0.00149
			9.54136	0.0338	0.00182	-0.01186	0.00108
			9.57204	0.03158	0.00165	0.00431	0.000733504
			9.60272	0.02886	0.00151	0.01736	0.000472834
			9.6334	0.02577	0.00141	0.02373	0.000281551
			9.66408	0.02246	0.00137	0.02221	0.000114625
			9.69476	0.01914	0.00136	0.01426	-6.74333e-05
			9.72544	0.01605	0.00135	0.0034	-0.000276624
			9.75612	0.01348	0.00133	-0.00616	-0.000494509
			9.7868	0.01175	0.00129	-0.01106	-0.000687135
			9.81748	0.01105	0.00124	-0.00998	-0.000827151
			9.84816	0.01127	0.00117	-0.00394	-0.000909651
			9.87884	0.01203	0.00111	0.0042	-0.000953199
			9.90952	0.01291	0.00108	0.01096	-0.000986657
			9.9402	0.01364	0.00108	0.01362	-0.00103
			9.97088	0.01408	0.0011	0.01121	-0.00108
			9.97088	0.0011

## Sheet: Extended data Fig.2f
				ZnO fits
				q-spaces	data	fits
				q / Å-1	Fourier-filtered k2-weighted EXAFS / a.u.	Fourier-filtered k2-weighted EXAFS / a.u.
				0	-0.13718	-0.13284
				0.05	-0.13131	-0.14423
				0.1	-0.11868	-0.15119
				0.15	-0.10072	-0.15346
				0.2	-0.07941	-0.15121
				0.25	-0.05707	-0.14497
				0.3	-0.03615	-0.13563
				0.35	-0.01895	-0.12433
				0.4	-0.00737	-0.11229
				0.45	-0.0027	-0.1007
				0.5	-0.00546	-0.0906
				0.55	-0.01529	-0.08273
				0.6	-0.03101	-0.07744
				0.65	-0.05066	-0.07467
				0.7	-0.07172	-0.07393
				0.75	-0.09134	-0.07435
				0.8	-0.10663	-0.07478
				0.85	-0.115	-0.07395
				0.9	-0.11442	-0.07058
				0.95	-0.10369	-0.06354
				1	-0.08261	-0.05204
				1.05	-0.05201	-0.03567
				1.1	-0.01378	-0.01453
				1.15	0.02933	0.01079
				1.2	0.07393	0.03926
				1.25	0.11636	0.06951
				1.3	0.15301	0.09996
				1.35	0.18076	0.12902
				1.4	0.19731	0.15528
				1.45	0.20147	0.17769
				1.5	0.1934	0.19568
				1.55	0.1746	0.2093
				1.6	0.14786	0.21919
				1.65	0.11707	0.22656
				1.7	0.0868	0.23304
				1.75	0.0619	0.24049
				1.8	0.04698	0.25074
				1.85	0.04584	0.2653
				1.9	0.06103	0.28509
				1.95	0.09344	0.31022
				2	0.14203	0.33977
				2.05	0.20377	0.3717
				2.1	0.27369	0.40292
				2.15	0.34525	0.42939
				2.2	0.41075	0.44643
				2.25	0.46202	0.44902
				2.3	0.49109	0.43231
				2.35	0.49097	0.3921
				2.4	0.45636	0.3253
				2.45	0.3843	0.23041
				2.5	0.27459	0.10785
				2.55	0.13007	-0.03982
				2.6	-0.04341	-0.20786
				2.65	-0.23724	-0.38949
				2.7	-0.44058	-0.57616
				2.75	-0.6411	-0.75813
				2.8	-0.82587	-0.92501
				2.85	-0.98234	-1.06658
				2.9	-1.09938	-1.17348
				2.95	-1.16818	-1.238
				3	-1.18302	-1.2547
				3.05	-1.14181	-1.22096
				3.1	-1.04636	-1.1372
				3.15	-0.90225	-1.00703
				3.2	-0.71854	-0.83701
				3.25	-0.50702	-0.63626
				3.3	-0.28131	-0.41578
				3.35	-0.05578	-0.18768
				3.4	0.15563	0.03576
				3.45	0.34054	0.24302
				3.5	0.48917	0.42423
				3.55	0.59512	0.57192
				3.6	0.65586	0.68158
				3.65	0.67296	0.75195
				3.7	0.65184	0.78503
				3.75	0.60122	0.78584
				3.8	0.53227	0.76181
				3.85	0.45753	0.72204
				3.9	0.38965	0.67636
				3.95	0.34009	0.63426
				4	0.31799	0.60398
				4.05	0.32914	0.59153
				4.1	0.37528	0.60003
				4.15	0.45381	0.6293
				4.2	0.55779	0.67571
				4.25	0.6765	0.73248
				4.3	0.79628	0.79013
				4.35	0.9017	0.83745
				4.4	0.97696	0.86249
				4.45	1.00742	0.85377
				4.5	0.98104	0.80153
				4.55	0.88966	0.69886
				4.6	0.73005	0.54258
				4.65	0.50449	0.33396
				4.7	0.22095	0.07894
				4.75	-0.10721	-0.21198
				4.8	-0.4621	-0.5243
				4.85	-0.82247	-0.84041
				4.9	-1.16525	-1.14088
				4.95	-1.46739	-1.4059
				5	-1.7076	-1.61685
				5.05	-1.86813	-1.75789
				5.1	-1.93628	-1.81729
				5.15	-1.90551	-1.78855
				5.2	-1.77612	-1.67113
				5.25	-1.55539	-1.47068
				5.3	-1.2571	-1.19881
				5.35	-0.90064	-0.87236
				5.4	-0.50953	-0.51219
				5.45	-0.10967	-0.14169
				5.5	0.27265	0.21499
				5.55	0.61278	0.5348
				5.6	0.8896	0.79763
				5.65	1.08719	0.9878
				5.7	1.19599	1.09541
				5.75	1.21357	1.11705
				5.8	1.14468	1.05609
				5.85	1.00083	0.92239
				5.9	0.79921	0.73144
				5.95	0.56124	0.50312
				6	0.31073	0.25994
				6.05	0.0718	0.02522
				6.1	-0.13312	-0.17891
				6.15	-0.28522	-0.33341
				6.2	-0.37088	-0.42392
				6.25	-0.38285	-0.442
				6.3	-0.32077	-0.38589
				6.35	-0.19125	-0.26063
				6.4	-0.00725	-0.07767
				6.45	0.21306	0.14609
				6.5	0.4479	0.38976
				6.55	0.67375	0.63021
				6.6	0.86738	0.84413
				6.65	1.00796	1.00997
				6.7	1.0788	1.1099
				6.75	1.0689	1.13133
				6.8	0.97394	1.06809
				6.85	0.79672	0.92105
				6.9	0.54703	0.6981
				6.95	0.2409	0.41361
				7	-0.10067	0.08729
				7.05	-0.45336	-0.25738
				7.1	-0.79153	-0.59506
				7.15	-1.09023	-0.90062
				7.2	-1.32728	-1.15115
				7.25	-1.48501	-1.3279
				7.3	-1.55167	-1.41775
				7.35	-1.52238	-1.41431
				7.4	-1.39949	-1.3184
				7.45	-1.19232	-1.13801
				7.5	-0.91642	-0.88756
				7.55	-0.59224	-0.58675
				7.6	-0.24351	-0.25891
				7.65	0.1047	0.07091
				7.7	0.42794	0.37797
				7.75	0.70431	0.63984
				7.8	0.9161	0.83815
				7.85	1.05109	0.96004
				7.9	1.1034	0.99908
				7.95	1.07373	0.95566
				8	0.96913	0.83682
				8.05	0.80223	0.65555
				8.1	0.59006	0.42953
				8.15	0.35247	0.17958
				8.2	0.11042	-0.07216
				8.25	-0.11577	-0.30408
				8.3	-0.30811	-0.49697
				8.35	-0.45233	-0.63552
				8.4	-0.53899	-0.70955
				8.45	-0.56407	-0.71474
				8.5	-0.52913	-0.65286
				8.55	-0.44099	-0.53142
				8.6	-0.31093	-0.36296
				8.65	-0.15358	-0.16379
				8.7	0.01447	0.0475
				8.75	0.1762	0.25169
				8.8	0.31566	0.43063
				8.85	0.4194	0.56878
				8.9	0.47751	0.65448
				8.95	0.48451	0.68095
				9	0.43969	0.6467
				9.05	0.34708	0.5556
				9.1	0.21502	0.4164
				9.15	0.05532	0.2419
				9.2	-0.11778	0.04775
				9.25	-0.28893	-0.14897
				9.3	-0.44301	-0.33126
				9.35	-0.56641	-0.48364
				9.4	-0.64821	-0.59349
				9.45	-0.68102	-0.65201
				9.5	-0.66158	-0.65499
				9.55	-0.59098	-0.60298
				9.6	-0.47447	-0.50116
				9.65	-0.32094	-0.35884
				9.7	-0.14217	-0.18849
				9.75	0.04826	-0.00465
				9.8	0.23607	0.17737
				9.85	0.40749	0.34283
				9.9	0.5503	0.47876
				9.95	0.65484	0.57503
				10	0.71465	0.62513
				10.05	0.72691	0.62656
				10.1	0.6925	0.58099
				10.15	0.61581	0.49389
				10.2	0.50427	0.374
				10.25	0.36756	0.23241
				10.3	0.2168	0.08156
				10.35	0.06355	-0.06586
				10.4	-0.08114	-0.19805
				10.45	-0.20756	-0.30506
				10.5	-0.30807	-0.37956
				10.55	-0.37763	-0.41735
				10.6	-0.414	-0.41763
				10.65	-0.41779	-0.38287
				10.7	-0.39219	-0.31849
				10.75	-0.34257	-0.23221
				10.8	-0.27585	-0.13328
				10.85	-0.1998	-0.0316
				10.9	-0.12234	0.06321
				10.95	-0.05078	0.14265
				11	0.00873	0.20006
				11.05	0.05169	0.23109
				11.1	0.07557	0.23407
				11.15	0.07985	0.20997
				11.2	0.06598	0.16222
				11.25	0.03712	0.09629
				11.3	-0.00228	0.01909
				11.35	-0.04699	-0.06168
				11.4	-0.09147	-0.13833
				11.45	-0.1305	-0.20384
				11.5	-0.15957	-0.25247
				11.55	-0.17535	-0.28023
				11.6	-0.17586	-0.28517
				11.65	-0.16069	-0.26748
				11.7	-0.13089	-0.22935
				11.75	-0.08884	-0.17468
				11.8	-0.03799	-0.10868
				11.85	0.01753	-0.03731
				11.9	0.0733	0.03332
				11.95	0.125	0.09746
				12	0.16881	0.15026
				12.05	0.20174	0.18816
				12.1	0.22181	0.20913
				12.15	0.22819	0.2128
				12.2	0.22124	0.20037
				12.25	0.20234	0.1744
				12.3	0.17379	0.13853
				12.35	0.13847	0.09703
				12.4	0.09961	0.05439
				12.45	0.06046	0.01485
				12.5	0.024	-0.01799
				12.55	-0.00728	-0.04144
				12.6	-0.03161	-0.05397
				12.65	-0.04798	-0.05529
				12.7	-0.05622	-0.04627
				12.75	-0.0569	-0.0288
				12.8	-0.05123	-0.00554
				12.85	-0.04091	0.02038
				12.9	-0.02786	0.04574
				12.95	-0.01409	0.06755
				13	-0.00143	0.08331
				13.05	0.00859	0.09133
				13.1	0.01492	0.09078
				13.15	0.01699	0.08178
				13.2	0.01477	0.06534
				13.25	0.00873	0.04323
				13.3	-0.000287234	0.01773
				13.35	-0.01115	-0.00861
				13.4	-0.02259	-0.03324
				13.45	-0.03338	-0.05388
				13.5	-0.0424	-0.06875
				13.55	-0.04883	-0.07674
				13.6	-0.05217	-0.07752
				13.65	-0.05227	-0.07149
				13.7	-0.04934	-0.05977
				13.75	-0.04393	-0.04403
				13.8	-0.03678	-0.02631
				13.85	-0.0288	-0.00876
				13.9	-0.02092	0.00655
				13.95	-0.01397	0.01786
				14	-0.00864	0.02392
				14.05	-0.00537	0.0241
				14.1	-0.00432	0.0184
				14.15	-0.0054	0.0075
				14.2	-0.00823	-0.00737
				14.25	-0.01224	-0.02455
				14.3	-0.01675	-0.04215
				14.35	-0.02101	-0.05824
				14.4	-0.02434	-0.07108
				14.45	-0.02614	-0.07924
				14.5	-0.02602	-0.08181
				14.55	-0.02382	-0.07845
				14.6	-0.01959	-0.06941
				14.65	-0.01362	-0.05553
				14.7	-0.00638	-0.03809
				14.75	0.00151	-0.01872
				14.8	0.00941	0.000800709
				14.85	0.01665	0.01872
				14.9	0.02266	0.0335
				14.95	0.02701	0.04395
				15	0.02946	0.04937
				15.05	0.02997	0.04958
				15.1	0.02869	0.04496
				15.15	0.02597	0.03636
				15.2	0.0223	0.02503
				15.25	0.01821	0.01247
				15.3	0.0143	0.0002663
				15.35	0.01107	-0.01007
				15.4	0.00896	-0.01725
				15.45	0.00821	-0.02039
				15.5	0.00893	-0.01903
				15.55	0.01102	-0.01321
				15.6	0.01422	-0.00347
				15.65	0.01811	0.00925
				15.7	0.02221	0.02365
				15.75	0.02598	0.03829
				15.8	0.02893	0.05168
				15.85	0.03061	0.06244
				15.9	0.03074	0.06948
				15.95	0.02918	0.07206
				16	0.02594	0.0699
				16.05	0.02124	0.06317
				16.1	0.01541	0.0525
				16.15	0.00892	0.0389
				16.2	0.00228	0.02361
				16.25	-0.00399	0.00806
				16.3	-0.00942	-0.00638
				16.35	-0.01363	-0.01845
				16.4	-0.0164	-0.02719
				16.45	-0.01762	-0.03199
				16.5	-0.0174	-0.03268
				16.55	-0.01594	-0.02949
				16.6	-0.01362	-0.02308
				16.65	-0.01086	-0.01443
				16.7	-0.00813	-0.00472
				16.75	-0.00587	0.00478
				16.8	-0.00447	0.01283
				16.85	-0.00419	0.01838
				16.9	-0.00515	0.02064
				16.95	-0.00735	0.01921
				17	-0.01061	0.01408
				17.05	-0.01462	0.00564
				17.1	-0.019	-0.00539
				17.15	-0.02329	-0.01796
				17.2	-0.02702	-0.03089
				17.25	-0.0298	-0.04295
				17.3	-0.03128	-0.05297
				17.35	-0.03128	-0.06
				17.4	-0.02971	-0.06336
				17.45	-0.02668	-0.06276
				17.5	-0.02241	-0.05826
				17.55	-0.01725	-0.05032
				17.6	-0.01161	-0.03971
				17.65	-0.00596	-0.02745
				17.7	-0.000744365	-0.0147
				17.75	0.00365	-0.00263
				17.8	0.00693	0.00771
				17.85	0.00892	0.01543
				17.9	0.00961	0.01997
				17.95	0.0091	0.02112
				18	0.00763	0.019
				18.05	0.00554	0.01411
				18.1	0.00324	0.0072
				18.15	0.00113	-0.00075244
				18.2	-0.000393034	-0.00868
				18.25	-0.00103	-0.01552
				18.3	-0.000553996	-0.02034
				18.35	0.0011	-0.02244
				18.4	0.00389	-0.0214
				18.45	0.00761	-0.01714
				18.5	0.01198	-0.00992
				18.55	0.01662	-0.000307969
				18.6	0.0211	0.01086
				18.65	0.025	0.02258
				18.7	0.02796	0.03379
				18.75	0.02968	0.04348
				18.8	0.03	0.05076
				18.85	0.02888	0.055
				18.9	0.0264	0.05585
				18.95	0.02279	0.05329
				19	0.01838	0.04762
				19.05	0.01354	0.03945
				19.1	0.0087	0.0296
				19.15	0.00426	0.01905
				19.2	0.000574713	0.0088
				19.25	-0.00211	-0.000203463
				19.3	-0.00364	-0.00716
				19.35	-0.00401	-0.0115
				19.4	-0.00334	-0.01298
				19.45	-0.00185	-0.01162
				19.5	0.000135416	-0.00777
				19.55	0.00225	-0.00205
				19.6	0.00412	0.00474
				19.65	0.00538	0.01169
				19.7	0.00576	0.01787
				19.75	0.00506	0.02243
				19.8	0.00321	0.02469
				19.85	0.00027582	0.02423
				19.9	-0.00357	0.0209
				19.95	-0.00804	0.01484
				20	-0.01278	0.0065
				20.05	-0.0174	-0.00344
				20.1	-0.0215	-0.01415
				20.15	-0.02473	-0.02469
				20.2	-0.02682	-0.03414
				20.25	-0.02761	-0.0417
				20.3	-0.02705	-0.04671
				20.35	-0.02522	-0.04881
				20.4	-0.02232	-0.04789
				20.45	-0.01863	-0.04412
				20.5	-0.01452	-0.03798
				20.55	-0.01037	-0.03012
				20.6	-0.00656	-0.02138
				20.65	-0.00341	-0.01264
				20.7	-0.00116	-0.00475
				20.75	4.72197e-05	0.00154
				20.8	0.000201892	0.00567
				20.85	-0.000596148	0.00735
				20.9	-0.00214	0.00652
				20.95	-0.00413	0.00342
				21	-0.00623	-0.00146
				21.05	-0.00808	-0.00747
				21.1	-0.00935	-0.0138
				21.15	-0.00975	-0.01963
				21.2	-0.00912	-0.02416
				21.25	-0.00736	-0.02677
				21.3	-0.00454	-0.02698
				21.35	-0.000802457	-0.0246
				21.4	0.00359	-0.01969
				21.45	0.00831	-0.01255
				21.5	0.01298	-0.00374
				21.55	0.01724	0.00602
				21.6	0.02073	0.01591
				21.65	0.0232	0.02511
				21.7	0.02447	0.03283
				21.75	0.02448	0.03847
				21.8	0.02329	0.04159
				21.85	0.02106	0.04202
				21.9	0.01805	0.03985
				21.95	0.01459	0.03541
				22	0.01104	0.02924
				22.05	0.00776	0.02204
				22.1	0.00504	0.01459
				22.15	0.00313	0.00767
				22.2	0.00217	0.00198
				22.25	0.00218	-0.00193
				22.3	0.00309	-0.00372
				22.35	0.00471	-0.00326
				22.4	0.00677	-0.000712068
				22.45	0.00895	0.00357
				22.5	0.01092	0.00901
				22.55	0.01234	0.01494
				22.6	0.01296	0.0206
				22.65	0.01257	0.02526
				22.7	0.01109	0.0283
				22.75	0.00855	0.02924
				22.8	0.00507	0.02782
				22.85	0.000893087	0.02402
				22.9	-0.00369	0.01806
				22.95	-0.00832	0.01036
				23	-0.01265	0.00155
				23.05	-0.01635	-0.00766
				23.1	-0.01914	-0.01652
				23.15	-0.02084	-0.02429
				23.2	-0.02137	-0.03036
				23.25	-0.02076	-0.03428
				23.3	-0.01914	-0.03582
				23.35	-0.01675	-0.03497
				23.4	-0.01387	-0.03196
				23.45	-0.01085	-0.02722
				23.5	-0.008	-0.02134
				23.55	-0.00564	-0.01501
				23.6	-0.004	-0.00894
				23.65	-0.00323	-0.00379
				23.7	-0.00338	-0.000113922
				23.75	-0.00439	0.00172
				23.8	-0.00609	0.00154
				23.85	-0.00825	-0.000592859
				23.9	-0.01057	-0.00441
				23.95	-0.01272	-0.00944
				24	-0.0144	-0.01509
				24.05	-0.01532	-0.02068
				24.1	-0.0153	-0.02554
				24.15	-0.01421	-0.02905
				24.2	-0.01207	-0.03073
				24.25	-0.00897	-0.03026
				24.3	-0.00512	-0.02757
				24.35	-0.000774946	-0.02276
				24.4	0.00373	-0.01619
				24.45	0.00804	-0.00834
				24.5	0.01186	0.000133342
				24.55	0.01489	0.00855
				24.6	0.01695	0.01623
				24.65	0.01793	0.02255
				24.7	0.01782	0.02706
				24.75	0.01674	0.02947
				24.8	0.01489	0.0297
				24.85	0.01251	0.02788
				24.9	0.00993	0.02435
				24.95	0.00746	0.0196
				25	0.00539	0.01424
				25.05	0.00397	0.00892
				25.1	0.00334	0.00426
				25.15	0.00359	0.000800694
				25.2	0.00467	-0.00106
				25.25	0.00645	-0.0011
				25.3	0.00871	0.000692668
				25.35	0.01118	0.00412
				25.4	0.01356	0.00881
				25.45	0.01553	0.01425
				25.5	0.01682	0.01983
				25.55	0.01723	0.02491
				25.6	0.01661	0.0289
				25.65	0.01495	0.0313
				25.7	0.01231	0.03177
				25.75	0.00887	0.03016
				25.8	0.00486	0.0265
				25.85	0.000582927	0.02104
				25.9	-0.00363	0.01419
				25.95	-0.00747	0.00652
				26	-0.01066	-0.00136
				26.05	-0.01299	-0.0088
				26.1	-0.01433	-0.01521
				26.15	-0.01465	-0.02011
				26.2	-0.01403	-0.02318
				26.25	-0.01263	-0.02426
				26.3	-0.01068	-0.02342
				26.35	-0.00848	-0.02091
				26.4	-0.00632	-0.01712
				26.45	-0.00448	-0.0126
				26.5	-0.00321	-0.00792
				26.55	-0.00268	-0.00369
				26.6	-0.00298	-0.00042139
				26.65	-0.0041	0.00146
				26.7	-0.00592	0.0017
				26.75	-0.00828	0.000215164
				26.8	-0.0109	-0.00287
				26.85	-0.0135	-0.00725
				26.9	-0.01578	-0.0125
				26.95	-0.01746	-0.01807
				27	-0.01832	-0.02336
				27.05	-0.01822	-0.0278
				27.1	-0.01709	-0.03089
				27.15	-0.01497	-0.03226
				27.2	-0.01201	-0.03168
				27.25	-0.0084	-0.02914
				27.3	-0.00443	-0.0248
				27.35	-0.000401128	-0.01898
				27.4	0.00338	-0.01217
				27.45	0.00663	-0.00493
				27.5	0.00914	0.00215
				27.55	0.01075	0.0085
				27.6	0.01141	0.01361
				27.65	0.01117	0.01714
				27.7	0.01015	0.01889
				27.75	0.00856	0.01884
				27.8	0.00666	0.01716
				27.85	0.00474	0.01419
				27.9	0.00307	0.01037
				27.95	0.0019	0.00625
				28	0.00142	0.00237
				28.05	0.00173	-0.000746456
				28.1	0.00284	-0.00267
				28.15	0.00468	-0.0031
				28.2	0.00708	-0.00193
				28.25	0.00982	0.000814372
				28.3	0.01262	0.00489
				28.35	0.01519	0.00994
				28.4	0.01726	0.01547
				28.45	0.01859	0.02093
				28.5	0.01901	0.02578
				28.55	0.01844	0.0295
				28.6	0.01688	0.03169
				28.65	0.01444	0.03211
				28.7	0.01129	0.03065
				28.75	0.00769	0.02741
				28.8	0.00392	0.02263
				28.85	0.00028274	0.01673
				28.9	-0.00295	0.01019
				28.95	-0.00555	0.00358
				29	-0.00735	-0.00256
				29.05	-0.00827	-0.00773
				29.1	-0.00832	-0.01156
				29.15	-0.00761	-0.01379
				29.2	-0.0063	-0.01436
				29.25	-0.00465	-0.01336
				29.3	-0.0029	-0.01105
				29.35	-0.00135	-0.00783
				29.4	-0.000226942	-0.00416
				29.45	0.000265344	-0.000569441
				29.5	3.44582e-06	0.00244
				29.55	-0.00105	0.00443
				29.6	-0.00285	0.00509
				29.65	-0.00526	0.00423
				29.7	-0.00808	0.00185
				29.75	-0.01104	-0.0019
				29.8	-0.01387	-0.00671
				29.85	-0.01629	-0.01215
				29.9	-0.01806	-0.01772
				29.95	-0.01899	-0.02289
				30	-0.01898	-0.02716

## Sheet: Extended data Fig.2g
					S-1_1(H2) fitted with Si in the 2nd shell
						magnitude	magnitude(fit)	real	real(fit)
					r / Å-1	FT k2-weighted EXAFS / a.u.	FT k2-weighted EXAFS / a.u.	FT k2-weighted EXAFS / a.u.	FT k2-weighted EXAFS / a.u.
					0	0.16086	0.18178	-0.16086	-0.18178
					0.03068	0.16079	0.18248	-0.15903	-0.18088
					0.06136	0.1606	0.18434	-0.15364	-0.17771
					0.09204	0.16034	0.18678	-0.14503	-0.17123
					0.12272	0.16019	0.18914	-0.13378	-0.16044
					0.1534	0.16046	0.19093	-0.12059	-0.14505
					0.18408	0.16156	0.19205	-0.106	-0.12573
					0.21476	0.16387	0.19282	-0.09006	-0.10382
					0.24544	0.16752	0.19389	-0.07214	-0.08057
					0.27612	0.17225	0.19598	-0.05121	-0.05656
					0.3068	0.17736	0.19958	-0.02643	-0.03141
					0.33748	0.18194	0.20471	0.002	-0.00417
					0.36816	0.18509	0.21093	0.03244	0.02591
					0.39884	0.18631	0.21748	0.06215	0.05866
					0.42951	0.18579	0.22366	0.08832	0.09277
					0.46019	0.18456	0.22905	0.10952	0.12621
					0.49087	0.1845	0.23374	0.12667	0.15709
					0.52155	0.18785	0.23835	0.14284	0.18449
					0.55223	0.19627	0.24389	0.1618	0.20875
					0.58291	0.2099	0.25139	0.18584	0.23102
					0.61359	0.22719	0.2616	0.21398	0.2523
					0.64427	0.2455	0.27466	0.2416	0.2725
					0.67495	0.26207	0.29011	0.26207	0.29002
					0.70563	0.2748	0.30718	0.2698	0.30217
					0.73631	0.28283	0.32516	0.26315	0.30609
					0.76699	0.28714	0.34372	0.24574	0.29977
					0.79767	0.29091	0.36309	0.22487	0.2824
					0.82835	0.2995	0.38409	0.20767	0.25393
					0.85903	0.31899	0.40783	0.19637	0.21405
					0.88971	0.35359	0.43533	0.18522	0.16136
					0.92039	0.40348	0.46712	0.16096	0.09329
					0.95107	0.46524	0.50301	0.10724	0.00711
					0.98175	0.53366	0.54214	0.01146	-0.09822
					1.01243	0.60336	0.5832	-0.12866	-0.22034
					1.04311	0.66962	0.62491	-0.30207	-0.35289
					1.07379	0.72892	0.66639	-0.48629	-0.48626
					1.10447	0.77917	0.70747	-0.65384	-0.60963
					1.13515	0.82002	0.7488	-0.7805	-0.71311
					1.16583	0.85294	0.79179	-0.85169	-0.7888
					1.1965	0.8811	0.83821	-0.86433	-0.83024
					1.22718	0.90885	0.88964	-0.82343	-0.83049
					1.25786	0.94082	0.94685	-0.7356	-0.78041
					1.28854	0.98059	1.00932	-0.60301	-0.66874
					1.31922	1.02953	1.07506	-0.42163	-0.4853
					1.3499	1.08622	1.1408	-0.18522	-0.22685
					1.38058	1.14668	1.20237	0.10621	0.09631
					1.41126	1.20527	1.25521	0.43749	0.45609
					1.44194	1.25571	1.29491	0.77393	0.80757
					1.47262	1.29204	1.31757	1.0649	1.09647
					1.5033	1.30923	1.32023	1.25547	1.27171
					1.53398	1.30366	1.30103	1.3029	1.29953
					1.56466	1.27333	1.25944	1.19159	1.17424
					1.59534	1.21799	1.19627	0.94076	0.9215
					1.62602	1.13908	1.11367	0.60113	0.59244
					1.6567	1.03968	1.01503	0.24124	0.25014
					1.68738	0.9243	0.90487	-0.07204	-0.0472
					1.71806	0.79881	0.7887	-0.29187	-0.26074
					1.74874	0.67031	0.67281	-0.40252	-0.37852
					1.77942	0.54727	0.56424	-0.41948	-0.41403
					1.8101	0.43991	0.47047	-0.37958	-0.39715
					1.84078	0.36012	0.39859	-0.32536	-0.36132
					1.87146	0.31794	0.35295	-0.28987	-0.33199
					1.90214	0.31229	0.33176	-0.28728	-0.32023
					1.93282	0.32838	0.32679	-0.31189	-0.32282
					1.9635	0.34917	0.32781	-0.3446	-0.3278
					1.99418	0.36369	0.32711	-0.36334	-0.32222
					2.02485	0.36695	0.32073	-0.35282	-0.29852
					2.05553	0.35788	0.30784	-0.30992	-0.25719
					2.08621	0.33785	0.28982	-0.24334	-0.20534
					2.11689	0.3098	0.26941	-0.16865	-0.15241
					2.14757	0.27781	0.25001	-0.10134	-0.10568
					2.17825	0.24674	0.23473	-0.05107	-0.06745
					2.20893	0.22164	0.22543	-0.01909	-0.03515
					2.23961	0.20659	0.22198	0.000649398	-0.00372
					2.27029	0.20279	0.22249	0.01774	0.03118
					2.30097	0.20784	0.22432	0.04082	0.07067
					2.33165	0.21728	0.22513	0.07412	0.1121
					2.36233	0.22685	0.22341	0.11614	0.15021
					2.39301	0.23353	0.21852	0.16047	0.17941
					2.42369	0.23554	0.21059	0.1982	0.19575
					2.45437	0.23203	0.20017	0.22078	0.198
					2.48505	0.22275	0.18801	0.22254	0.1874
					2.51573	0.20784	0.17477	0.20219	0.16663
					2.54641	0.1877	0.16086	0.16325	0.13882
					2.57709	0.16285	0.1464	0.11327	0.10694
					2.60777	0.13397	0.13125	0.06226	0.07392
					2.63845	0.10187	0.11521	0.02049	0.04285
					2.66913	0.0675	0.09822	-0.00388	0.01705
					2.69981	0.03226	0.08061	-0.00687	-0.000545505
					2.73049	0.01063	0.06339	0.01018	-0.00838
					2.76117	0.04173	0.04876	0.04075	-0.0072
					2.79184	0.07463	0.04073	0.07463	-0.000333474
					2.82252	0.10472	0.04251	0.10061	0.00718
					2.8532	0.13082	0.05123	0.10946	0.01019
					2.88388	0.15212	0.06168	0.09644	0.00535
					2.91456	0.16806	0.07073	0.06247	-0.00762
					2.94524	0.1784	0.07688	0.01368	-0.0259
					2.97592	0.18316	0.07958	-0.04054	-0.04473
					3.0066	0.18269	0.07882	-0.09022	-0.05936
					3.03728	0.1776	0.07507	-0.12748	-0.06688
					3.06796	0.16873	0.06917	-0.14822	-0.06708
					3.09864	0.15712	0.0623	-0.15256	-0.06221
					3.12932	0.14392	0.05583	-0.14392	-0.05559
					3.16	0.13033	0.05109	-0.12745	-0.05007
					3.19068	0.11751	0.04882	-0.10822	-0.04682
					3.22136	0.1064	0.04872	-0.08987	-0.04513
					3.25204	0.09761	0.04969	-0.07407	-0.04311
					3.28272	0.09124	0.0505	-0.06075	-0.03897
					3.3134	0.08689	0.05029	-0.04882	-0.03198
					3.34408	0.08382	0.0487	-0.03704	-0.02285
					3.37476	0.08127	0.04583	-0.02472	-0.01333
					3.40544	0.07866	0.04221	-0.01191	-0.00525
					3.43612	0.07566	0.03861	0.000681348	0.000419939
					3.4668	0.07221	0.03595	0.01214	0.00394
					3.49748	0.06846	0.03486	0.02171	0.00658
					3.52816	0.06466	0.03532	0.02909	0.00985
					3.55884	0.06112	0.03669	0.03444	0.01463
					3.58952	0.05809	0.03809	0.03824	0.02075
					3.62019	0.05575	0.03886	0.04106	0.02706
					3.65087	0.05421	0.03861	0.04345	0.03207
					3.68155	0.05357	0.03729	0.04584	0.03463
					3.71223	0.05394	0.0351	0.04864	0.03453
					3.74291	0.05546	0.03246	0.0522	0.03246
					3.77359	0.05822	0.02994	0.0567	0.02964
					3.80427	0.06213	0.02807	0.06187	0.02712
					3.83495	0.06688	0.02714	0.06669	0.02534
					3.86563	0.07196	0.02708	0.06935	0.02398
					3.89631	0.0767	0.02747	0.06749	0.02226
					3.92699	0.0804	0.02779	0.05902	0.01943
					3.95767	0.08237	0.02768	0.04308	0.01525
					3.98835	0.08206	0.02695	0.02088	0.0101
					4.01903	0.07904	0.02564	-0.00405	0.00482
					4.04971	0.0731	0.02395	-0.02659	0.000235694
					4.08039	0.06424	0.02221	-0.0415	-0.0032
					4.11107	0.05268	0.02079	-0.04539	-0.00561
					4.14175	0.03888	0.01996	-0.03813	-0.00753
					4.17243	0.0235	0.01975	-0.02333	-0.00955
					4.20311	0.00754	0.01994	-0.00734	-0.01198
					4.23379	0.00958	0.02018	0.00303	-0.01467
					4.26447	0.02466	0.02017	0.00301	-0.01704
					4.29515	0.03809	0.01972	-0.00814	-0.01848
					4.32583	0.04895	0.01879	-0.02672	-0.01859
					4.35651	0.05658	0.01747	-0.04595	-0.01744
					4.38719	0.06055	0.01593	-0.05868	-0.0155
					4.41786	0.06066	0.01445	-0.0602	-0.0134
					4.44854	0.05698	0.01327	-0.05025	-0.01164
					4.47922	0.04982	0.01257	-0.03303	-0.01036
					4.5099	0.03979	0.01231	-0.01541	-0.00935
					4.54058	0.02788	0.01231	-0.00403	-0.00821
					4.57126	0.01626	0.01232	-0.00238	-0.00663
					4.60194	0.01303	0.01214	-0.00936	-0.00455
					4.63262	0.0227	0.01169	-0.01978	-0.00221
					4.6633	0.03491	0.01097	-0.02658	-1.21401e-05
					4.69398	0.046	0.0101	-0.02398	0.00171
					4.72466	0.05482	0.00924	-0.01003	0.00284
					4.75534	0.06077	0.00857	0.01235	0.00353
					4.78602	0.06357	0.00822	0.03642	0.00409
					4.8167	0.06318	0.00818	0.05418	0.00481
					4.84738	0.05981	0.00832	0.05949	0.00578
					4.87806	0.05387	0.00845	0.05043	0.00684
					4.90874	0.04607	0.00843	0.03007	0.00768
					4.93942	0.03745	0.0082	0.00535	0.00802
					4.9701	0.02975	0.00773	-0.01538	0.00773
					5.00078	0.02571	0.00709	-0.02527	0.00691
					5.03146	0.02759	0.00636	-0.02125	0.00583
					5.06214	0.03396	0.00567	-0.00488	0.00479
					5.09282	0.04187	0.00514	0.01832	0.00398
					5.1235	0.04946	0.00483	0.04076	0.00341
					5.15418	0.05577	0.00472	0.05529	0.00291
					5.18486	0.06026	0.0047	0.05732	0.0023
					5.21553	0.06266	0.00467	0.04617	0.00147
					5.24621	0.06287	0.00453	0.02503	0.000450362
					5.27689	0.06088	0.00425	-0.000150517	-0.000582066
					5.30757	0.05683	0.00385	-0.02262	-0.00141
					5.33825	0.05093	0.00336	-0.03694	-0.0019
					5.36893	0.04348	0.00285	-0.04064	-0.00203
					5.39961	0.03485	0.0024	-0.03484	-0.00193
					5.43029	0.02552	0.00208	-0.02363	-0.00178
					5.46097	0.01604	0.00193	-0.01239	-0.00173
					5.49165	0.00756	0.00191	-0.00577	-0.0018
					5.52233	0.00604	0.00193	-0.00579	-0.0019
					5.55301	0.01224	0.00192	-0.0112	-0.00191
					5.58369	0.0182	0.00185	-0.01807	-0.00171
					5.61437	0.02259	0.00171	-0.02169	-0.00127
					5.64505	0.02508	0.00152	-0.01877	-0.000682991
					5.67573	0.02561	0.0013	-0.00916	-9.90422e-05
					5.70641	0.02431	0.00108	0.00384	0.000344595
					5.73709	0.02163	0.000882152	0.01473	0.000580628
					5.76777	0.01847	0.000720781	0.01833	0.000634302
					5.79845	0.01652	0.00061011	0.01226	0.000596342
					5.82913	0.01778	0.00056673	-0.00165	0.000566556
					5.85981	0.02238	0.000604376	-0.01773	0.000600142
					5.89049	0.02868	0.000714893	-0.02867	0.000684128
					5.92117	0.03529	0.00087025	-0.02868	0.000752781
					5.95185	0.0413	0.00104	-0.0161	0.000729498
					5.98253	0.04615	0.0012	0.00562	0.000570182
					6.0132	0.04944	0.00133	0.02912	0.000285077
					6.04388	0.05096	0.00142	0.04607	-6.99498e-05
					6.07456	0.05063	0.00148	0.05056	-0.000424507
					6.10524	0.0485	0.00151	0.04149	-0.000728052
					6.13592	0.04472	0.00153	0.02282	-0.000968982
					6.1666	0.03955	0.00157	0.00177	-0.00117
					6.19728	0.03331	0.00164	-0.01439	-0.00137
					6.22796	0.02639	0.00175	-0.0213	-0.00158
					6.25864	0.01919	0.00188	-0.01901	-0.0018
					6.28932	0.01211	0.00201	-0.01137	-0.002
					6.32	0.00552	0.00214	-0.00375	-0.00213
					6.35068	0.00042822	0.00224	-0.000290333	-0.00216
					6.38136	0.00495	0.00232	-0.002	-0.00206
					6.41204	0.00835	0.00238	-0.00664	-0.00186
					6.44272	0.01037	0.00242	-0.01031	-0.00158
					6.4734	0.01102	0.00245	-0.00988	-0.00124
					6.50408	0.01044	0.00247	-0.00487	-0.00084998
					6.53476	0.009	0.00249	0.00217	-0.000432105
					6.56544	0.00762	0.00251	0.007	4.73858e-06
					6.59612	0.00798	0.00251	0.00615	0.000443918
					6.6268	0.01085	0.00251	-0.00102	0.000864025
					6.65748	0.0152	0.00249	-0.01153	0.00124
					6.68816	0.02003	0.00246	-0.02	0.00157
					6.71884	0.02475	0.00244	-0.0212	0.00183
					6.74952	0.02896	0.00241	-0.01279	0.00204
					6.7802	0.03234	0.00239	0.0032	0.00219
					6.81087	0.03469	0.00236	0.02097	0.00229
					6.84155	0.03586	0.00234	0.0334	0.00233
					6.87223	0.0358	0.00231	0.03523	0.00231
					6.90291	0.03456	0.00228	0.02558	0.00223
					6.93359	0.03227	0.00224	0.00837	0.00211
					6.96427	0.02915	0.00222	-0.00937	0.00198
					6.99495	0.02552	0.00222	-0.02068	0.00185
					7.02563	0.02176	0.00226	-0.02175	0.00172
					7.05631	0.01834	0.00234	-0.0135	0.00157
					7.08699	0.01569	0.00246	-0.00090373	0.00137
					7.11767	0.01406	0.00258	0.0096	0.00106
					7.14835	0.01327	0.00269	0.01327	0.000633286
					7.17903	0.01278	0.00278	0.00924	0.000100547
					7.20971	0.01205	0.00282	0.000748005	-0.000487905
					7.24039	0.01073	0.00281	-0.00681	-0.00106
					7.27107	0.00887	0.00276	-0.00886	-0.00155
					7.30175	0.00722	0.00267	-0.00419	-0.00192
					7.33243	0.00764	0.00256	0.00428	-0.00215
					7.36311	0.01096	0.00245	0.01094	-0.00226
					7.39379	0.01593	0.00234	0.01055	-0.00229
					7.42447	0.02149	0.00225	0.00115	-0.00224
					7.45515	0.02705	0.00216	-0.0144	-0.00214
					7.48583	0.03218	0.00207	-0.02935	-0.00197
					7.51651	0.03654	0.00197	-0.03612	-0.00174
					7.54719	0.03986	0.00184	-0.02995	-0.00145
					7.57787	0.042	0.0017	-0.01157	-0.00114
					7.60854	0.04289	0.00154	0.01262	-0.000847953
					7.63922	0.04261	0.00139	0.03308	-0.000626086
					7.6699	0.04134	0.00127	0.04123	-0.000487014
					7.70058	0.03944	0.00121	0.03341	-0.000414261
					7.73126	0.03738	0.00123	0.01269	-0.000363093
					7.76194	0.03572	0.00129	-0.01221	-0.000279018
					7.79262	0.03498	0.00138	-0.03063	-0.000121102
					7.8233	0.03541	0.00147	-0.03457	0.000120589
					7.85398	0.03691	0.00152	-0.02225	0.000421063
					7.88466	0.03902	0.00154	0.00116	0.00073099
					7.91534	0.04119	0.00152	0.02577	0.000996051
					7.94602	0.0429	0.00146	0.04128	0.00118
					7.9767	0.04373	0.00137	0.04145	0.00125
					8.00738	0.04343	0.00127	0.02662	0.00124
					8.03806	0.04187	0.00116	0.00334	0.00116
					8.06874	0.03903	0.00104	-0.0187	0.00103
					8.09942	0.03504	0.000925642	-0.03102	0.000882684
					8.1301	0.03014	0.000813173	-0.02991	0.000734043
					8.16078	0.02474	0.000704734	-0.01773	0.000598788
					8.19146	0.01947	0.00060542	-0.00142	0.000492408
					8.22214	0.01543	0.000527892	0.01092	0.000429629
					8.25282	0.01408	0.000492545	0.01379	0.000419188
					8.2835	0.01582	0.000514766	0.00652	0.000457203
					8.31418	0.01917	0.000587342	-0.00676	0.000523666
					8.34486	0.02266	0.000686824	-0.01938	0.000585472
					8.37554	0.02545	0.00079076	-0.02541	0.000605988
					8.40621	0.02716	0.000883537	-0.02227	0.00055752
					8.43689	0.02759	0.000955726	-0.01159	0.000431204
					8.46757	0.02671	0.001	0.00193	0.000239812
					8.49825	0.02461	0.00102	0.01299	1.23407e-05
					8.52893	0.02148	0.00102	0.01823	-0.000216925
					8.55961	0.01761	0.00101	0.01744	-0.000419787
					8.59029	0.01344	0.000978339	0.01316	-0.000581141
					8.62097	0.00969	0.000947763	0.00893	-0.00069936
					8.65165	0.00769	0.000919819	0.00722	-0.000781194
					8.68233	0.00851	0.000897524	0.00819	-0.000834722
					8.71301	0.01089	0.000881092	0.00989	-0.000864156
					8.74369	0.01329	0.000868696	0.00962	-0.000868626
					8.77437	0.01502	0.000857817	0.00574	-0.000844536
					8.80505	0.01581	0.0008465	-0.00119	-0.000789235
					8.83573	0.01561	0.000834023	-0.00856	-0.000703477
					8.86641	0.01451	0.00082089	-0.01309	-0.000591417
					8.89709	0.01273	0.00080829	-0.01259	-0.000458679
					8.92777	0.01067	0.000797324	-0.00726	-0.000310271
					8.95845	0.0089	0.000788327	0.00030916	-0.000150004
					8.98913	0.00812	0.000780573	0.00646	1.8134e-05
					9.01981	0.00852	0.000772458	0.00831	0.000187699
					9.05049	0.00951	0.000762037	0.00526	0.000348439
					9.08117	0.01031	0.000747671	-0.000735231	0.000487245
					9.11185	0.01037	0.000728551	-0.00634	0.000591414
					9.14253	0.00938	0.000704994	-0.00872	0.000652719
					9.17321	0.00722	0.000678485	-0.00719	0.000670189
					9.20388	0.00397	0.000651462	-0.00364	0.00065004
					9.23456	0.00203	0.000626867	-0.00152	0.000602702
					9.26524	0.00683	0.000607492	-0.00372	0.000538424
					9.29592	0.01301	0.000595234	-0.01065	0.000463641
					9.3266	0.01969	0.000590556	-0.01945	0.000379782
					9.35728	0.02647	0.000592404	-0.02508	0.000284859
					9.38796	0.033	0.000598669	-0.02261	0.000176686
					9.41864	0.03895	0.000606936	-0.01	5.58753e-05
					9.44932	0.04401	0.000615181	0.01044	-7.29445e-05
					9.48	0.04794	0.000622196	0.0324	-0.000202089
					9.51068	0.05057	0.00062771	0.04796	-0.000323181
					9.54136	0.05181	0.000632233	0.0509	-0.000429486
					9.57204	0.05164	0.000636719	0.03942	-0.000517065
					9.60272	0.05014	0.000642161	0.01714	-0.000584433
					9.6334	0.04745	0.000649238	-0.00837	-0.00063131
					9.66408	0.04379	0.000658154	-0.02858	-0.000657435
					9.69476	0.03939	0.0006687	-0.03744	-0.000662135
					9.72544	0.03456	0.000680491	-0.03357	-0.000644669
					9.75612	0.02957	0.000693216	-0.0204	-0.00060483
					9.7868	0.0247	0.00070675	-0.00426	-0.000543199
					9.81748	0.02018	0.000721067	0.00852	-0.000460908
					9.84816	0.0162	0.000735968	0.0142	-0.000359277
					9.87884	0.01283	0.000750782	0.01268	-0.000239948
					9.90952	0.01005	0.000764221	0.00685	-0.000105793
					9.9402	0.00776	0.00077453	0.000651728	3.78494e-05
					9.97088	0.00577	0.000779936	-0.00304	0.000182594

## Sheet: Extended data Fig.2h
			S-1_1(H2) fitted with Zn in the 2nd shell
				magnitude	magnitude(fit)	real	real(fit)
			r / Å-1	FT k2-weighted EXAFS / a.u.	FT k2-weighted EXAFS / a.u.	FT k2-weighted EXAFS / a.u.	FT k2-weighted EXAFS / a.u.
			0	0.08807	0.08014	-0.14897	-0.16619
			0.03068	0.08665	0.07957	-0.14937	-0.16616
			0.06136	0.08235	0.07789	-0.14969	-0.16518
			0.09204	0.07513	0.07529	-0.14772	-0.16113
			0.12272	0.06493	0.07211	-0.141	-0.15185
			0.1534	0.05188	0.06892	-0.12798	-0.13637
			0.18408	0.03647	0.06652	-0.10887	-0.11557
			0.21476	0.0211	0.06591	-0.08552	-0.09173
			0.24544	0.01884	0.06799	-0.06064	-0.06745
			0.27612	0.03628	0.07318	-0.03662	-0.04426
			0.3068	0.05873	0.08119	-0.01452	-0.02194
			0.33748	0.08168	0.09123	0.00617	0.00118
			0.36816	0.10324	0.10229	0.02712	0.02714
			0.39884	0.12189	0.11337	0.05003	0.05695
			0.42951	0.13624	0.12357	0.07563	0.08972
			0.46019	0.14503	0.13219	0.10318	0.12287
			0.49087	0.14725	0.1387	0.13069	0.1532
			0.52155	0.14232	0.14291	0.1559	0.17837
			0.55223	0.13033	0.14503	0.1773	0.19796
			0.58291	0.11262	0.14582	0.19481	0.21342
			0.61359	0.09339	0.14665	0.20966	0.22703
			0.64427	0.08309	0.14951	0.22356	0.2404
			0.67495	0.09586	0.15662	0.23744	0.25322
			0.70563	0.1318	0.16966	0.25059	0.26309
			0.73631	0.18076	0.18915	0.26038	0.26647
			0.76699	0.23546	0.21439	0.2629	0.26018
			0.79767	0.29135	0.24383	0.2541	0.24267
			0.82835	0.34507	0.2757	0.23097	0.21429
			0.85903	0.39379	0.30832	0.19215	0.17641
			0.88971	0.43521	0.34033	0.13794	0.1299
			0.92039	0.46756	0.37083	0.06975	0.07392
			0.95107	0.48987	0.39955	-0.01053	0.00589
			0.98175	0.50221	0.42691	-0.10087	-0.07711
			1.01243	0.50607	0.45417	-0.19889	-0.1761
			1.04311	0.50469	0.48329	-0.30146	-0.28828
			1.07379	0.5034	0.51675	-0.40435	-0.40647
			1.10447	0.50933	0.55706	-0.50233	-0.52031
			1.13515	0.53008	0.60621	-0.58955	-0.61876
			1.16583	0.57117	0.66516	-0.65999	-0.69261
			1.1965	0.63399	0.73359	-0.7075	-0.73557
			1.22718	0.71568	0.80999	-0.72511	-0.74345
			1.25786	0.81085	0.89187	-0.70419	-0.71182
			1.28854	0.9132	0.97611	-0.63416	-0.63398
			1.31922	1.01653	1.05925	-0.5041	-0.50101
			1.3499	1.11518	1.13773	-0.30645	-0.30506
			1.38058	1.20412	1.20809	-0.04236	-0.04528
			1.41126	1.27908	1.26715	0.27307	0.2658
			1.44194	1.33659	1.31212	0.6084	0.59864
			1.47262	1.37399	1.34073	0.91835	0.90863
			1.5033	1.38954	1.35133	1.15186	1.14433
			1.53398	1.38241	1.34294	1.26431	1.2603
			1.56466	1.3527	1.31533	1.23031	1.23051
			1.59534	1.30139	1.269	1.05261	1.05753
			1.62602	1.23035	1.20518	0.76359	0.77372
			1.6567	1.1422	1.12581	0.41805	0.43348
			1.68738	1.04028	1.0335	0.07905	0.0988
			1.71806	0.92851	0.93144	-0.19852	-0.17714
			1.74874	0.81131	0.82338	-0.38147	-0.36279
			1.77942	0.69352	0.71358	-0.46443	-0.45338
			1.8101	0.58045	0.60679	-0.46684	-0.46744
			1.84078	0.47788	0.50838	-0.42266	-0.43646
			1.87146	0.39213	0.4243	-0.36701	-0.39234
			1.90214	0.32943	0.3606	-0.32475	-0.35711
			1.93282	0.29343	0.32149	-0.30479	-0.33835
			1.9635	0.28144	0.306	-0.30143	-0.33086
			1.99418	0.28444	0.30701	-0.30093	-0.32281
			2.02485	0.2924	0.31496	-0.28991	-0.30306
			2.05553	0.29835	0.32208	-0.26174	-0.26637
			2.08621	0.29892	0.3237	-0.21862	-0.21486
			2.11689	0.29345	0.31775	-0.16922	-0.15587
			2.14757	0.283	0.30398	-0.12359	-0.09782
			2.17825	0.2697	0.28343	-0.0882	-0.0466
			2.20893	0.25609	0.25799	-0.06324	-0.00384
			2.23961	0.24443	0.23017	-0.04325	0.03228
			2.27029	0.23602	0.20282	-0.02027	0.06479
			2.30097	0.23067	0.17882	0.012	0.09535
			2.33165	0.22681	0.1604	0.05514	0.12297
			2.36233	0.22209	0.14831	0.10488	0.14425
			2.39301	0.21406	0.14122	0.15244	0.15485
			2.42369	0.20075	0.13631	0.18726	0.1514
			2.45437	0.18088	0.13048	0.20039	0.13289
			2.48505	0.15393	0.12136	0.18731	0.10133
			2.51573	0.12009	0.10765	0.14977	0.06158
			2.54641	0.08014	0.08928	0.09624	0.02083
			2.57709	0.03539	0.06785	0.04083	-0.01208
			2.60777	0.01271	0.04894	0.000571905	-0.02773
			2.63845	0.06187	0.04724	-0.00875	-0.01782
			2.66913	0.11041	0.06902	0.02243	0.02233
			2.69981	0.15629	0.10125	0.09306	0.09095
			2.73049	0.19768	0.13598	0.1893	0.17772
			2.76117	0.23296	0.16975	0.2862	0.26383
			2.79184	0.26084	0.20053	0.3535	0.32511
			2.82252	0.2804	0.22684	0.36452	0.33816
			2.8532	0.29113	0.24762	0.30521	0.28789
			2.88388	0.29294	0.26213	0.18016	0.174
			2.91456	0.28616	0.27002	0.01274	0.01348
			2.94524	0.27153	0.27122	-0.16117	-0.16221
			2.97592	0.25011	0.26599	-0.30413	-0.3151
			3.0066	0.22325	0.25485	-0.38867	-0.41152
			3.03728	0.19252	0.23857	-0.40531	-0.43201
			3.06796	0.15964	0.21808	-0.36384	-0.37698
			3.09864	0.12644	0.19447	-0.28766	-0.26601
			3.12932	0.09489	0.16891	-0.20381	-0.13112
			3.16	0.06728	0.14259	-0.13284	-0.00648
			3.19068	0.04678	0.11673	-0.08283	0.08165
			3.22136	0.03745	0.09258	-0.04961	0.12146
			3.25204	0.03882	0.07144	-0.02247	0.11664
			3.28272	0.04365	0.05483	0.00788	0.08223
			3.3134	0.04655	0.0443	0.04324	0.03758
			3.34408	0.04555	0.04043	0.07667	-0.000798791
			3.37476	0.04028	0.04135	0.09651	-0.02371
			3.40544	0.0311	0.04408	0.09343	-0.03014
			3.43612	0.01885	0.04656	0.06667	-0.02489
			3.4668	0.00624	0.04797	0.0262	-0.01465
			3.49748	0.01431	0.04815	-0.01058	-0.0046
			3.52816	0.03045	0.04736	-0.02621	0.00327
			3.55884	0.04641	0.04597	-0.01114	0.00973
			3.58952	0.06099	0.04437	0.03159	0.01657
			3.62019	0.07342	0.04285	0.08709	0.0248
			3.65087	0.08312	0.04157	0.13467	0.03375
			3.68155	0.08975	0.04047	0.15636	0.0414
			3.71223	0.09315	0.03941	0.14411	0.04563
			3.74291	0.09341	0.03818	0.10242	0.04545
			3.77359	0.09078	0.03662	0.04564	0.04159
			3.80427	0.08575	0.03466	-0.00866	0.03608
			3.83495	0.07893	0.03232	-0.04698	0.03115
			3.86563	0.07114	0.02974	-0.06446	0.02811
			3.89631	0.06331	0.02716	-0.06505	0.02677
			3.92699	0.05645	0.02487	-0.05761	0.02572
			3.95767	0.05151	0.02317	-0.05031	0.02322
			3.98835	0.04902	0.02222	-0.0463	0.01824
			4.01903	0.04879	0.02199	-0.0427	0.01102
			4.04971	0.05002	0.02224	-0.03316	0.00291
			4.08039	0.0517	0.02265	-0.01244	-0.00435
			4.11107	0.05301	0.0229	0.01951	-0.00954
			4.14175	0.0534	0.02279	0.05624	-0.0125
			4.17243	0.0526	0.0222	0.08679	-0.01409
			4.20311	0.05055	0.02112	0.1002	-0.01562
			4.23379	0.04733	0.01961	0.09013	-0.01803
			4.26447	0.04315	0.01783	0.0577	-0.0214
			4.29515	0.03825	0.01598	0.01105	-0.02487
			4.32583	0.03295	0.01432	-0.03775	-0.02717
			4.35651	0.02756	0.01314	-0.07711	-0.02731
			4.38719	0.02244	0.01261	-0.09961	-0.02513
			4.41786	0.01791	0.01272	-0.10359	-0.02136
			4.44854	0.01435	0.01326	-0.09227	-0.01728
			4.47922	0.01203	0.01396	-0.07146	-0.01405
			4.5099	0.01098	0.01455	-0.04705	-0.01219
			4.54058	0.01079	0.0149	-0.02336	-0.01137
			4.57126	0.0109	0.01491	-0.00299	-0.01072
			4.60194	0.0109	0.01456	0.01253	-0.00929
			4.63262	0.01064	0.0139	0.02202	-0.00661
			4.6633	0.01022	0.013	0.02448	-0.00293
			4.69398	0.00995	0.01196	0.01973	0.000982995
			4.72466	0.01028	0.01091	0.00925	0.00425
			4.75534	0.01159	0.01001	-0.00349	0.00632
			4.78602	0.0139	0.00936	-0.01372	0.00724
			4.8167	0.01694	0.00903	-0.01698	0.00753
			4.84738	0.02035	0.00899	-0.01097	0.00791
			4.87806	0.02384	0.00915	0.00327	0.00883
			4.90874	0.02714	0.00938	0.02153	0.01029
			4.93942	0.03003	0.00957	0.038	0.01181
			4.9701	0.03233	0.00964	0.04751	0.01276
			5.00078	0.03388	0.00955	0.04748	0.0127
			5.03146	0.03461	0.0093	0.03878	0.0116
			5.06214	0.03446	0.00889	0.02509	0.00986
			5.09282	0.03345	0.00838	0.01129	0.00809
			5.1235	0.03167	0.0078	0.00161	0.00679
			5.15418	0.02928	0.00725	-0.00169	0.0061
			5.18486	0.02651	0.00677	0.00137	0.0058
			5.21553	0.02369	0.00642	0.00898	0.00541
			5.24621	0.0212	0.00625	0.01841	0.00453
			5.27689	0.01945	0.00624	0.02665	0.00304
			5.30757	0.0187	0.00634	0.03083	0.00113
			5.33825	0.01891	0.0065	0.02844	-0.000741911
			5.36893	0.01972	0.00667	0.01773	-0.00216
			5.39961	0.02066	0.00679	-0.00156	-0.00291
			5.43029	0.02136	0.00684	-0.02733	-0.00309
			5.46097	0.02154	0.0068	-0.05471	-0.00303
			5.49165	0.02108	0.00668	-0.07677	-0.0031
			5.52233	0.01993	0.00648	-0.08637	-0.00349
			5.55301	0.01817	0.00623	-0.07888	-0.00417
			5.58369	0.01591	0.00596	-0.05447	-0.00487
			5.61437	0.01335	0.0057	-0.01896	-0.00529
			5.64505	0.01075	0.00548	0.01771	-0.00521
			5.67573	0.00846	0.00532	0.04481	-0.00468
			5.70641	0.00687	0.00526	0.05499	-0.00391
			5.73709	0.00625	0.00527	0.04718	-0.0032
			5.76777	0.0064	0.00535	0.02708	-0.00277
			5.79845	0.00677	0.00547	0.00469	-0.00266
			5.82913	0.00698	0.0056	-0.01013	-0.00273
			5.85981	0.00697	0.00571	-0.01198	-0.00274
			5.89049	0.00696	0.00578	-0.00233	-0.00251
			5.92117	0.00747	0.00579	0.01149	-0.00197
			5.95185	0.00893	0.00574	0.01996	-0.00122
			5.98253	0.01137	0.00562	0.01636	-0.000470038
			6.0132	0.01449	0.00545	0.000369822	9.25659e-05
			6.04388	0.01794	0.00524	-0.02123	0.000379662
			6.07456	0.02143	0.00501	-0.03748	0.000438216
			6.10524	0.02468	0.00478	-0.03832	0.000411295
			6.13592	0.02749	0.00458	-0.01961	0.000454324
			6.1666	0.02968	0.00444	0.01432	0.000653706
			6.19728	0.03113	0.00437	0.05186	0.000989176
			6.22796	0.03176	0.00438	0.07873	0.00135
			6.25864	0.03155	0.00444	0.08373	0.00162
			6.28932	0.03052	0.00453	0.06351	0.00171
			6.32	0.02877	0.00463	0.02382	0.00162
			6.35068	0.02642	0.00471	-0.02282	0.00144
			6.38136	0.02365	0.00475	-0.06214	0.00128
			6.41204	0.02064	0.00473	-0.08359	0.00123
			6.44272	0.01761	0.00466	-0.08373	0.00131
			6.4734	0.0148	0.00453	-0.06657	0.00147
			6.50408	0.01238	0.00435	-0.0408	0.00163
			6.53476	0.01047	0.00415	-0.01563	0.0017
			6.56544	0.00908	0.00394	0.00277	0.00164
			6.59612	0.00803	0.00376	0.01288	0.00147
			6.6268	0.00707	0.00363	0.01693	0.00123
			6.65748	0.00596	0.00355	0.01851	0.000984832
			6.68816	0.00461	0.00353	0.0201	0.000779951
			6.71884	0.00306	0.00355	0.02191	0.000620135
			6.74952	0.00202	0.00358	0.02244	0.00048175
			6.7802	0.00307	0.0036	0.02011	0.000328746
			6.81087	0.00531	0.00358	0.01502	0.000134546
			6.84155	0.00779	0.00352	0.00937	-0.00010276
			6.87223	0.01021	0.00339	0.00649	-0.000357776
			6.90291	0.01239	0.0032	0.00879	-0.000587411
			6.93359	0.0142	0.00296	0.01596	-0.000747686
			6.96427	0.01554	0.00268	0.02448	-0.000810751
			6.99495	0.01635	0.00238	0.02899	-0.000775982
			7.02563	0.0166	0.00211	0.02493	-0.000671637
			7.05631	0.01629	0.00189	0.01112	-0.000546708
			7.08699	0.01548	0.00176	-0.00909	-0.00045557
			7.11767	0.01424	0.00174	-0.02879	-0.000440251
			7.14835	0.01272	0.00181	-0.04052	-0.000516182
			7.17903	0.0111	0.00194	-0.03963	-0.000666603
			7.20971	0.00965	0.00207	-0.02674	-0.000848185
			7.24039	0.00873	0.00219	-0.00772	-0.00101
			7.27107	0.00866	0.00227	0.00874	-0.00109
			7.30175	0.0095	0.0023	0.015	-0.00109
			7.33243	0.01099	0.00229	0.00803	-0.000998635
			7.36311	0.01283	0.00222	-0.00906	-0.000848574
			7.39379	0.01481	0.00212	-0.02822	-0.000673353
			7.42447	0.0168	0.00199	-0.04001	-0.000495881
			7.45515	0.01872	0.00184	-0.03779	-0.000319915
			7.48583	0.02053	0.00169	-0.02078	-0.000134206
			7.51651	0.02219	0.00155	0.00546	7.3111e-05
			7.54719	0.02367	0.00144	0.03131	0.000298143
			7.57787	0.02492	0.00135	0.04715	0.000512908
			7.60854	0.02591	0.0013	0.04738	0.000671296
			7.63922	0.0266	0.00127	0.03268	0.000728015
			7.6699	0.02695	0.00125	0.00961	0.000661745
			7.70058	0.02694	0.00123	-0.01232	0.000490444
			7.73126	0.02655	0.00121	-0.02463	0.000269791
			7.76194	0.02582	0.00116	-0.02324	7.37738e-05
			7.79262	0.02476	0.0011	-0.00996	-3.45364e-05
			7.8233	0.02346	0.00101	0.00867	-2.86055e-05
			7.85398	0.022	0.000907985	0.02434	7.16228e-05
			7.88466	0.02049	0.000798623	0.03048	0.000210164
			7.91534	0.01905	0.000697549	0.0248	0.000320685
			7.94602	0.01779	0.000627116	0.00994	0.000355144
			7.9767	0.01679	0.000610326	-0.00802	0.000302093
			8.00738	0.01607	0.000654021	-0.02228	0.000187022
			8.03806	0.01558	0.000741675	-0.02816	5.6279e-05
			8.06874	0.01522	0.000847953	-0.02475	-4.60248e-05
			8.09942	0.01485	0.000951606	-0.01488	-9.6114e-05
			8.1301	0.01437	0.00104	-0.00356	-9.54227e-05
			8.16078	0.01365	0.0011	0.00442	-6.17677e-05
			8.19146	0.01264	0.00112	0.00648	-1.3767e-05
			8.22214	0.01131	0.00111	0.00318	4.14885e-05
			8.25282	0.00966	0.00106	-0.00241	0.000110227
			8.2835	0.00774	0.000972771	-0.00632	0.000202705
			8.31418	0.00564	0.000854388	-0.00574	0.000319114
			8.34486	0.00361	0.000709213	-0.000335225	0.000439963
			8.37554	0.00251	0.000544161	0.00755	0.000527857
			8.40621	0.00363	0.000367118	0.01397	0.000541107
			8.43689	0.00579	0.000186548	0.01527	0.000452789
			8.46757	0.00809	1.76263e-05	0.00983	0.000265438
			8.49825	0.01029	0.000155001	-0.000989233	1.3403e-05
			8.52893	0.01227	0.000299609	-0.0132	-0.000248892
			8.55961	0.01396	0.00042017	-0.02176	-0.000467414
			8.59029	0.01531	0.000513111	-0.02263	-0.000607996
			8.62097	0.01629	0.000577206	-0.01454	-0.000665798
			8.65165	0.01688	0.000613775	0.000316673	-0.000660964
			8.68233	0.01706	0.000626963	0.01705	-0.000623661
			8.71301	0.01685	0.000623991	0.02988	-0.000576685
			8.74369	0.01625	0.000615103	0.03433	-0.000524472
			8.77437	0.01529	0.000612524	0.02897	-0.00045349
			8.80505	0.01399	0.000627532	0.01582	-0.000342869
			8.83573	0.0124	0.000666207	-0.000475997	-0.000179058
			8.86641	0.01057	0.000727098	-0.0146	3.33428e-05
			8.89709	0.00856	0.000803015	-0.02255	0.000269893
			8.92777	0.00648	0.000884717	-0.02306	0.000494159
			8.95845	0.00452	0.000963587	-0.01774	0.000670754
			8.98913	0.00319	0.00103	-0.01002	0.000777107
			9.01981	0.00338	0.00109	-0.00347	0.000808826
			9.05049	0.00484	0.00112	-0.000230233	0.00077718
			9.08117	0.00663	0.00114	-0.000241768	0.000701207
			9.11185	0.00836	0.00114	-0.00162	0.000599083
			9.14253	0.00989	0.00112	-0.0019	0.000482882
			9.17321	0.01111	0.00108	0.000569524	0.000358313
			9.20388	0.01199	0.00104	0.0056	0.000228051
			9.23456	0.01249	0.000980174	0.01122	9.55781e-05
			9.26524	0.01258	0.000920956	0.01455	-3.32764e-05
			9.29592	0.01229	0.00086378	0.01324	-0.000151962
			9.3266	0.01164	0.000813919	0.00667	-0.000256695
			9.35728	0.01071	0.000775864	-0.00365	-0.000349229
			9.38796	0.00961	0.000752326	-0.01454	-0.000436766
			9.41864	0.00854	0.000743421	-0.02239	-0.000528523
			9.44932	0.00776	0.000746582	-0.02455	-0.00063048
			9.48	0.00761	0.000757358	-0.0202	-0.000740919
			9.51068	0.00824	0.000770651	-0.01055	-0.000849067
			9.54136	0.00952	0.000781808	0.00183	-0.000937669
			9.57204	0.01118	0.00078728	0.01395	-0.000988432
			9.60272	0.01296	0.000784922	0.02334	-0.000988007
			9.6334	0.01467	0.000774052	0.02849	-0.000932053
			9.66408	0.01619	0.000755394	0.02893	-0.000825891
			9.69476	0.01744	0.000730916	0.02483	-0.000681796
			9.72544	0.01836	0.000703562	0.0168	-0.000514321
			9.75612	0.01894	0.000676809	0.00581	-0.000335645
			9.7868	0.01917	0.000654022	-0.00667	-0.000152728
			9.81748	0.01909	0.000637659	-0.01852	3.28843e-05
			9.84816	0.01876	0.000628561	-0.02716	0.000222789
			9.87884	0.01826	0.000625666	-0.03014	0.000418126
			9.90952	0.01768	0.000626327	-0.02612	0.000616176
			9.9402	0.01713	0.000627077	-0.0156	0.000808606
			9.97088	0.01669	0.000624457	-0.00123	0.00098219

## Sheet: Extended data Fig.2i
				S-1_1(H2) fitted with Si in the 2nd shell
					data	fit
				q / Å-1	Fourier-filtered k2-weighted EXAFS / a.u.	Fourier-filtered k2-weighted EXAFS / a.u.
				0	-0.13718	-0.13284
				0.05	-0.13131	-0.14423
				0.1	-0.11868	-0.15119
				0.15	-0.10072	-0.15346
				0.2	-0.07941	-0.15121
				0.25	-0.05707	-0.14497
				0.3	-0.03615	-0.13563
				0.35	-0.01895	-0.12433
				0.4	-0.00737	-0.11229
				0.45	-0.0027	-0.1007
				0.5	-0.00546	-0.0906
				0.55	-0.01529	-0.08273
				0.6	-0.03101	-0.07744
				0.65	-0.05066	-0.07467
				0.7	-0.07172	-0.07393
				0.75	-0.09134	-0.07435
				0.8	-0.10663	-0.07478
				0.85	-0.115	-0.07395
				0.9	-0.11442	-0.07058
				0.95	-0.10369	-0.06354
				1	-0.08261	-0.05204
				1.05	-0.05201	-0.03567
				1.1	-0.01378	-0.01453
				1.15	0.02933	0.01079
				1.2	0.07393	0.03926
				1.25	0.11636	0.06951
				1.3	0.15301	0.09996
				1.35	0.18076	0.12902
				1.4	0.19731	0.15528
				1.45	0.20147	0.17769
				1.5	0.1934	0.19568
				1.55	0.1746	0.2093
				1.6	0.14786	0.21919
				1.65	0.11707	0.22656
				1.7	0.0868	0.23304
				1.75	0.0619	0.24049
				1.8	0.04698	0.25074
				1.85	0.04584	0.2653
				1.9	0.06103	0.28509
				1.95	0.09344	0.31022
				2	0.14203	0.33977
				2.05	0.20377	0.3717
				2.1	0.27369	0.40292
				2.15	0.34525	0.42939
				2.2	0.41075	0.44643
				2.25	0.46202	0.44902
				2.3	0.49109	0.43231
				2.35	0.49097	0.3921
				2.4	0.45636	0.3253
				2.45	0.3843	0.23041
				2.5	0.27459	0.10785
				2.55	0.13007	-0.03982
				2.6	-0.04341	-0.20786
				2.65	-0.23724	-0.38949
				2.7	-0.44058	-0.57616
				2.75	-0.6411	-0.75813
				2.8	-0.82587	-0.92501
				2.85	-0.98234	-1.06658
				2.9	-1.09938	-1.17348
				2.95	-1.16818	-1.238
				3	-1.18302	-1.2547
				3.05	-1.14181	-1.22096
				3.1	-1.04636	-1.1372
				3.15	-0.90225	-1.00703
				3.2	-0.71854	-0.83701
				3.25	-0.50702	-0.63626
				3.3	-0.28131	-0.41578
				3.35	-0.05578	-0.18768
				3.4	0.15563	0.03576
				3.45	0.34054	0.24302
				3.5	0.48917	0.42423
				3.55	0.59512	0.57192
				3.6	0.65586	0.68158
				3.65	0.67296	0.75195
				3.7	0.65184	0.78503
				3.75	0.60122	0.78584
				3.8	0.53227	0.76181
				3.85	0.45753	0.72204
				3.9	0.38965	0.67636
				3.95	0.34009	0.63426
				4	0.31799	0.60398
				4.05	0.32914	0.59153
				4.1	0.37528	0.60003
				4.15	0.45381	0.6293
				4.2	0.55779	0.67571
				4.25	0.6765	0.73248
				4.3	0.79628	0.79013
				4.35	0.9017	0.83745
				4.4	0.97696	0.86249
				4.45	1.00742	0.85377
				4.5	0.98104	0.80153
				4.55	0.88966	0.69886
				4.6	0.73005	0.54258
				4.65	0.50449	0.33396
				4.7	0.22095	0.07894
				4.75	-0.10721	-0.21198
				4.8	-0.4621	-0.5243
				4.85	-0.82247	-0.84041
				4.9	-1.16525	-1.14088
				4.95	-1.46739	-1.4059
				5	-1.7076	-1.61685
				5.05	-1.86813	-1.75789
				5.1	-1.93628	-1.81729
				5.15	-1.90551	-1.78855
				5.2	-1.77612	-1.67113
				5.25	-1.55539	-1.47068
				5.3	-1.2571	-1.19881
				5.35	-0.90064	-0.87236
				5.4	-0.50953	-0.51219
				5.45	-0.10967	-0.14169
				5.5	0.27265	0.21499
				5.55	0.61278	0.5348
				5.6	0.8896	0.79763
				5.65	1.08719	0.9878
				5.7	1.19599	1.09541
				5.75	1.21357	1.11705
				5.8	1.14468	1.05609
				5.85	1.00083	0.92239
				5.9	0.79921	0.73144
				5.95	0.56124	0.50312
				6	0.31073	0.25994
				6.05	0.0718	0.02522
				6.1	-0.13312	-0.17891
				6.15	-0.28522	-0.33341
				6.2	-0.37088	-0.42392
				6.25	-0.38285	-0.442
				6.3	-0.32077	-0.38589
				6.35	-0.19125	-0.26063
				6.4	-0.00725	-0.07767
				6.45	0.21306	0.14609
				6.5	0.4479	0.38976
				6.55	0.67375	0.63021
				6.6	0.86738	0.84413
				6.65	1.00796	1.00997
				6.7	1.0788	1.1099
				6.75	1.0689	1.13133
				6.8	0.97394	1.06809
				6.85	0.79672	0.92105
				6.9	0.54703	0.6981
				6.95	0.2409	0.41361
				7	-0.10067	0.08729
				7.05	-0.45336	-0.25738
				7.1	-0.79153	-0.59506
				7.15	-1.09023	-0.90062
				7.2	-1.32728	-1.15115
				7.25	-1.48501	-1.3279
				7.3	-1.55167	-1.41775
				7.35	-1.52238	-1.41431
				7.4	-1.39949	-1.3184
				7.45	-1.19232	-1.13801
				7.5	-0.91642	-0.88756
				7.55	-0.59224	-0.58675
				7.6	-0.24351	-0.25891
				7.65	0.1047	0.07091
				7.7	0.42794	0.37797
				7.75	0.70431	0.63984
				7.8	0.9161	0.83815
				7.85	1.05109	0.96004
				7.9	1.1034	0.99908
				7.95	1.07373	0.95566
				8	0.96913	0.83682
				8.05	0.80223	0.65555
				8.1	0.59006	0.42953
				8.15	0.35247	0.17958
				8.2	0.11042	-0.07216
				8.25	-0.11577	-0.30408
				8.3	-0.30811	-0.49697
				8.35	-0.45233	-0.63552
				8.4	-0.53899	-0.70955
				8.45	-0.56407	-0.71474
				8.5	-0.52913	-0.65286
				8.55	-0.44099	-0.53142
				8.6	-0.31093	-0.36296
				8.65	-0.15358	-0.16379
				8.7	0.01447	0.0475
				8.75	0.1762	0.25169
				8.8	0.31566	0.43063
				8.85	0.4194	0.56878
				8.9	0.47751	0.65448
				8.95	0.48451	0.68095
				9	0.43969	0.6467
				9.05	0.34708	0.5556
				9.1	0.21502	0.4164
				9.15	0.05532	0.2419
				9.2	-0.11778	0.04775
				9.25	-0.28893	-0.14897
				9.3	-0.44301	-0.33126
				9.35	-0.56641	-0.48364
				9.4	-0.64821	-0.59349
				9.45	-0.68102	-0.65201
				9.5	-0.66158	-0.65499
				9.55	-0.59098	-0.60298
				9.6	-0.47447	-0.50116
				9.65	-0.32094	-0.35884
				9.7	-0.14217	-0.18849
				9.75	0.04826	-0.00465
				9.8	0.23607	0.17737
				9.85	0.40749	0.34283
				9.9	0.5503	0.47876
				9.95	0.65484	0.57503
				10	0.71465	0.62513
				10.05	0.72691	0.62656
				10.1	0.6925	0.58099
				10.15	0.61581	0.49389
				10.2	0.50427	0.374
				10.25	0.36756	0.23241
				10.3	0.2168	0.08156
				10.35	0.06355	-0.06586
				10.4	-0.08114	-0.19805
				10.45	-0.20756	-0.30506
				10.5	-0.30807	-0.37956
				10.55	-0.37763	-0.41735
				10.6	-0.414	-0.41763
				10.65	-0.41779	-0.38287
				10.7	-0.39219	-0.31849
				10.75	-0.34257	-0.23221
				10.8	-0.27585	-0.13328
				10.85	-0.1998	-0.0316
				10.9	-0.12234	0.06321
				10.95	-0.05078	0.14265
				11	0.00873	0.20006
				11.05	0.05169	0.23109
				11.1	0.07557	0.23407
				11.15	0.07985	0.20997
				11.2	0.06598	0.16222
				11.25	0.03712	0.09629
				11.3	-0.00228	0.01909
				11.35	-0.04699	-0.06168
				11.4	-0.09147	-0.13833
				11.45	-0.1305	-0.20384
				11.5	-0.15957	-0.25247
				11.55	-0.17535	-0.28023
				11.6	-0.17586	-0.28517
				11.65	-0.16069	-0.26748
				11.7	-0.13089	-0.22935
				11.75	-0.08884	-0.17468
				11.8	-0.03799	-0.10868
				11.85	0.01753	-0.03731
				11.9	0.0733	0.03332
				11.95	0.125	0.09746
				12	0.16881	0.15026
				12.05	0.20174	0.18816
				12.1	0.22181	0.20913
				12.15	0.22819	0.2128
				12.2	0.22124	0.20037
				12.25	0.20234	0.1744
				12.3	0.17379	0.13853
				12.35	0.13847	0.09703
				12.4	0.09961	0.05439
				12.45	0.06046	0.01485
				12.5	0.024	-0.01799
				12.55	-0.00728	-0.04144
				12.6	-0.03161	-0.05397
				12.65	-0.04798	-0.05529
				12.7	-0.05622	-0.04627
				12.75	-0.0569	-0.0288
				12.8	-0.05123	-0.00554
				12.85	-0.04091	0.02038
				12.9	-0.02786	0.04574
				12.95	-0.01409	0.06755
				13	-0.00143	0.08331
				13.05	0.00859	0.09133
				13.1	0.01492	0.09078
				13.15	0.01699	0.08178
				13.2	0.01477	0.06534
				13.25	0.00873	0.04323
				13.3	-0.000287234	0.01773
				13.35	-0.01115	-0.00861
				13.4	-0.02259	-0.03324
				13.45	-0.03338	-0.05388
				13.5	-0.0424	-0.06875
				13.55	-0.04883	-0.07674
				13.6	-0.05217	-0.07752
				13.65	-0.05227	-0.07149
				13.7	-0.04934	-0.05977
				13.75	-0.04393	-0.04403
				13.8	-0.03678	-0.02631
				13.85	-0.0288	-0.00876
				13.9	-0.02092	0.00655
				13.95	-0.01397	0.01786
				14	-0.00864	0.02392
				14.05	-0.00537	0.0241
				14.1	-0.00432	0.0184
				14.15	-0.0054	0.0075
				14.2	-0.00823	-0.00737
				14.25	-0.01224	-0.02455
				14.3	-0.01675	-0.04215
				14.35	-0.02101	-0.05824
				14.4	-0.02434	-0.07108
				14.45	-0.02614	-0.07924
				14.5	-0.02602	-0.08181
				14.55	-0.02382	-0.07845
				14.6	-0.01959	-0.06941
				14.65	-0.01362	-0.05553
				14.7	-0.00638	-0.03809
				14.75	0.00151	-0.01872
				14.8	0.00941	0.000800709
				14.85	0.01665	0.01872
				14.9	0.02266	0.0335
				14.95	0.02701	0.04395
				15	0.02946	0.04937
				15.05	0.02997	0.04958
				15.1	0.02869	0.04496
				15.15	0.02597	0.03636
				15.2	0.0223	0.02503
				15.25	0.01821	0.01247
				15.3	0.0143	0.0002663
				15.35	0.01107	-0.01007
				15.4	0.00896	-0.01725
				15.45	0.00821	-0.02039
				15.5	0.00893	-0.01903
				15.55	0.01102	-0.01321
				15.6	0.01422	-0.00347
				15.65	0.01811	0.00925
				15.7	0.02221	0.02365
				15.75	0.02598	0.03829
				15.8	0.02893	0.05168
				15.85	0.03061	0.06244
				15.9	0.03074	0.06948
				15.95	0.02918	0.07206
				16	0.02594	0.0699
				16.05	0.02124	0.06317
				16.1	0.01541	0.0525
				16.15	0.00892	0.0389
				16.2	0.00228	0.02361
				16.25	-0.00399	0.00806
				16.3	-0.00942	-0.00638
				16.35	-0.01363	-0.01845
				16.4	-0.0164	-0.02719
				16.45	-0.01762	-0.03199
				16.5	-0.0174	-0.03268
				16.55	-0.01594	-0.02949
				16.6	-0.01362	-0.02308
				16.65	-0.01086	-0.01443
				16.7	-0.00813	-0.00472
				16.75	-0.00587	0.00478
				16.8	-0.00447	0.01283
				16.85	-0.00419	0.01838
				16.9	-0.00515	0.02064
				16.95	-0.00735	0.01921
				17	-0.01061	0.01408
				17.05	-0.01462	0.00564
				17.1	-0.019	-0.00539
				17.15	-0.02329	-0.01796
				17.2	-0.02702	-0.03089
				17.25	-0.0298	-0.04295
				17.3	-0.03128	-0.05297
				17.35	-0.03128	-0.06
				17.4	-0.02971	-0.06336
				17.45	-0.02668	-0.06276
				17.5	-0.02241	-0.05826
				17.55	-0.01725	-0.05032
				17.6	-0.01161	-0.03971
				17.65	-0.00596	-0.02745
				17.7	-0.000744365	-0.0147
				17.75	0.00365	-0.00263
				17.8	0.00693	0.00771
				17.85	0.00892	0.01543
				17.9	0.00961	0.01997
				17.95	0.0091	0.02112
				18	0.00763	0.019
				18.05	0.00554	0.01411
				18.1	0.00324	0.0072
				18.15	0.00113	-0.00075244
				18.2	-0.000393034	-0.00868
				18.25	-0.00103	-0.01552
				18.3	-0.000553996	-0.02034
				18.35	0.0011	-0.02244
				18.4	0.00389	-0.0214
				18.45	0.00761	-0.01714
				18.5	0.01198	-0.00992
				18.55	0.01662	-0.000307969
				18.6	0.0211	0.01086
				18.65	0.025	0.02258
				18.7	0.02796	0.03379
				18.75	0.02968	0.04348
				18.8	0.03	0.05076
				18.85	0.02888	0.055
				18.9	0.0264	0.05585
				18.95	0.02279	0.05329
				19	0.01838	0.04762
				19.05	0.01354	0.03945
				19.1	0.0087	0.0296
				19.15	0.00426	0.01905
				19.2	0.000574713	0.0088
				19.25	-0.00211	-0.000203463
				19.3	-0.00364	-0.00716
				19.35	-0.00401	-0.0115
				19.4	-0.00334	-0.01298
				19.45	-0.00185	-0.01162
				19.5	0.000135416	-0.00777
				19.55	0.00225	-0.00205
				19.6	0.00412	0.00474
				19.65	0.00538	0.01169
				19.7	0.00576	0.01787
				19.75	0.00506	0.02243
				19.8	0.00321	0.02469
				19.85	0.00027582	0.02423
				19.9	-0.00357	0.0209
				19.95	-0.00804	0.01484
				20	-0.01278	0.0065
				20.05	-0.0174	-0.00344
				20.1	-0.0215	-0.01415
				20.15	-0.02473	-0.02469
				20.2	-0.02682	-0.03414
				20.25	-0.02761	-0.0417
				20.3	-0.02705	-0.04671
				20.35	-0.02522	-0.04881
				20.4	-0.02232	-0.04789
				20.45	-0.01863	-0.04412
				20.5	-0.01452	-0.03798
				20.55	-0.01037	-0.03012
				20.6	-0.00656	-0.02138
				20.65	-0.00341	-0.01264
				20.7	-0.00116	-0.00475
				20.75	4.72197e-05	0.00154
				20.8	0.000201892	0.00567
				20.85	-0.000596148	0.00735
				20.9	-0.00214	0.00652
				20.95	-0.00413	0.00342
				21	-0.00623	-0.00146
				21.05	-0.00808	-0.00747
				21.1	-0.00935	-0.0138
				21.15	-0.00975	-0.01963
				21.2	-0.00912	-0.02416
				21.25	-0.00736	-0.02677
				21.3	-0.00454	-0.02698
				21.35	-0.000802457	-0.0246
				21.4	0.00359	-0.01969
				21.45	0.00831	-0.01255
				21.5	0.01298	-0.00374
				21.55	0.01724	0.00602
				21.6	0.02073	0.01591
				21.65	0.0232	0.02511
				21.7	0.02447	0.03283
				21.75	0.02448	0.03847
				21.8	0.02329	0.04159
				21.85	0.02106	0.04202
				21.9	0.01805	0.03985
				21.95	0.01459	0.03541
				22	0.01104	0.02924
				22.05	0.00776	0.02204
				22.1	0.00504	0.01459
				22.15	0.00313	0.00767
				22.2	0.00217	0.00198
				22.25	0.00218	-0.00193
				22.3	0.00309	-0.00372
				22.35	0.00471	-0.00326
				22.4	0.00677	-0.000712068
				22.45	0.00895	0.00357
				22.5	0.01092	0.00901
				22.55	0.01234	0.01494
				22.6	0.01296	0.0206
				22.65	0.01257	0.02526
				22.7	0.01109	0.0283
				22.75	0.00855	0.02924
				22.8	0.00507	0.02782
				22.85	0.000893087	0.02402
				22.9	-0.00369	0.01806
				22.95	-0.00832	0.01036
				23	-0.01265	0.00155
				23.05	-0.01635	-0.00766
				23.1	-0.01914	-0.01652
				23.15	-0.02084	-0.02429
				23.2	-0.02137	-0.03036
				23.25	-0.02076	-0.03428
				23.3	-0.01914	-0.03582
				23.35	-0.01675	-0.03497
				23.4	-0.01387	-0.03196
				23.45	-0.01085	-0.02722
				23.5	-0.008	-0.02134
				23.55	-0.00564	-0.01501
				23.6	-0.004	-0.00894
				23.65	-0.00323	-0.00379
				23.7	-0.00338	-0.000113922
				23.75	-0.00439	0.00172
				23.8	-0.00609	0.00154
				23.85	-0.00825	-0.000592859
				23.9	-0.01057	-0.00441
				23.95	-0.01272	-0.00944
				24	-0.0144	-0.01509
				24.05	-0.01532	-0.02068
				24.1	-0.0153	-0.02554
				24.15	-0.01421	-0.02905
				24.2	-0.01207	-0.03073
				24.25	-0.00897	-0.03026
				24.3	-0.00512	-0.02757
				24.35	-0.000774946	-0.02276
				24.4	0.00373	-0.01619
				24.45	0.00804	-0.00834
				24.5	0.01186	0.000133342
				24.55	0.01489	0.00855
				24.6	0.01695	0.01623
				24.65	0.01793	0.02255
				24.7	0.01782	0.02706
				24.75	0.01674	0.02947
				24.8	0.01489	0.0297
				24.85	0.01251	0.02788
				24.9	0.00993	0.02435
				24.95	0.00746	0.0196
				25	0.00539	0.01424
				25.05	0.00397	0.00892
				25.1	0.00334	0.00426
				25.15	0.00359	0.000800694
				25.2	0.00467	-0.00106
				25.25	0.00645	-0.0011
				25.3	0.00871	0.000692668
				25.35	0.01118	0.00412
				25.4	0.01356	0.00881
				25.45	0.01553	0.01425
				25.5	0.01682	0.01983
				25.55	0.01723	0.02491
				25.6	0.01661	0.0289
				25.65	0.01495	0.0313
				25.7	0.01231	0.03177
				25.75	0.00887	0.03016
				25.8	0.00486	0.0265
				25.85	0.000582927	0.02104
				25.9	-0.00363	0.01419
				25.95	-0.00747	0.00652
				26	-0.01066	-0.00136
				26.05	-0.01299	-0.0088
				26.1	-0.01433	-0.01521
				26.15	-0.01465	-0.02011
				26.2	-0.01403	-0.02318
				26.25	-0.01263	-0.02426
				26.3	-0.01068	-0.02342
				26.35	-0.00848	-0.02091
				26.4	-0.00632	-0.01712
				26.45	-0.00448	-0.0126
				26.5	-0.00321	-0.00792
				26.55	-0.00268	-0.00369
				26.6	-0.00298	-0.00042139
				26.65	-0.0041	0.00146
				26.7	-0.00592	0.0017
				26.75	-0.00828	0.000215164
				26.8	-0.0109	-0.00287
				26.85	-0.0135	-0.00725
				26.9	-0.01578	-0.0125
				26.95	-0.01746	-0.01807
				27	-0.01832	-0.02336
				27.05	-0.01822	-0.0278
				27.1	-0.01709	-0.03089
				27.15	-0.01497	-0.03226
				27.2	-0.01201	-0.03168
				27.25	-0.0084	-0.02914
				27.3	-0.00443	-0.0248
				27.35	-0.000401128	-0.01898
				27.4	0.00338	-0.01217
				27.45	0.00663	-0.00493
				27.5	0.00914	0.00215
				27.55	0.01075	0.0085
				27.6	0.01141	0.01361
				27.65	0.01117	0.01714
				27.7	0.01015	0.01889
				27.75	0.00856	0.01884
				27.8	0.00666	0.01716
				27.85	0.00474	0.01419
				27.9	0.00307	0.01037
				27.95	0.0019	0.00625
				28	0.00142	0.00237
				28.05	0.00173	-0.000746456
				28.1	0.00284	-0.00267
				28.15	0.00468	-0.0031
				28.2	0.00708	-0.00193
				28.25	0.00982	0.000814372
				28.3	0.01262	0.00489
				28.35	0.01519	0.00994
				28.4	0.01726	0.01547
				28.45	0.01859	0.02093
				28.5	0.01901	0.02578
				28.55	0.01844	0.0295
				28.6	0.01688	0.03169
				28.65	0.01444	0.03211
				28.7	0.01129	0.03065
				28.75	0.00769	0.02741
				28.8	0.00392	0.02263
				28.85	0.00028274	0.01673
				28.9	-0.00295	0.01019
				28.95	-0.00555	0.00358
				29	-0.00735	-0.00256
				29.05	-0.00827	-0.00773
				29.1	-0.00832	-0.01156
				29.15	-0.00761	-0.01379
				29.2	-0.0063	-0.01436
				29.25	-0.00465	-0.01336
				29.3	-0.0029	-0.01105
				29.35	-0.00135	-0.00783
				29.4	-0.000226942	-0.00416
				29.45	0.000265344	-0.000569441
				29.5	3.44582e-06	0.00244
				29.55	-0.00105	0.00443
				29.6	-0.00285	0.00509
				29.65	-0.00526	0.00423
				29.7	-0.00808	0.00185
				29.75	-0.01104	-0.0019
				29.8	-0.01387	-0.00671
				29.85	-0.01629	-0.01215
				29.9	-0.01806	-0.01772
				29.95	-0.01899	-0.02289
				30	-0.01898	-0.02716

## Sheet: Extended data Fig.2j
			S-1_1(H2) fitted with Zn in the 2nd shell
				fits	data
			q / Å-1	Fourier-filtered k2-weighted EXAFS / a.u.	Fourier-filtered k2-weighted EXAFS / a.u.
			0	-0.05486	-0.05605
			0.05	-0.05722	-0.05925
			0.1	-0.0615	-0.06426
			0.15	-0.0677	-0.07112
			0.2	-0.07562	-0.07962
			0.25	-0.08481	-0.08937
			0.3	-0.09465	-0.09976
			0.35	-0.10435	-0.11004
			0.4	-0.11304	-0.11937
			0.45	-0.11981	-0.12687
			0.5	-0.12385	-0.13175
			0.55	-0.12445	-0.13329
			0.6	-0.12111	-0.131
			0.65	-0.11358	-0.1246
			0.7	-0.10191	-0.1141
			0.75	-0.08642	-0.09977
			0.8	-0.06775	-0.08218
			0.85	-0.04675	-0.06212
			0.9	-0.02447	-0.04054
			0.95	-0.00206	-0.01853
			1	0.01932	0.00284
			1.05	0.03858	0.02256
			1.1	0.05485	0.03978
			1.15	0.06749	0.0539
			1.2	0.07619	0.06463
			1.25	0.08103	0.07201
			1.3	0.08246	0.07644
			1.35	0.0813	0.07865
			1.4	0.07868	0.07968
			1.45	0.07596	0.08074
			1.5	0.07464	0.08318
			1.55	0.07621	0.08831
			1.6	0.08204	0.09736
			1.65	0.09324	0.11126
			1.7	0.11053	0.13061
			1.75	0.13417	0.15554
			1.8	0.16386	0.18566
			1.85	0.19871	0.22007
			1.9	0.23724	0.25728
			1.95	0.27746	0.29537
			2	0.31691	0.33197
			2.05	0.35282	0.36447
			2.1	0.38223	0.3901
			2.15	0.4022	0.40614
			2.2	0.40998	0.41008
			2.25	0.4032	0.39977
			2.3	0.38003	0.37361
			2.35	0.33934	0.33068
			2.4	0.28078	0.27079
			2.45	0.20492	0.19461
			2.5	0.11318	0.10362
			2.55	0.00788	0.000112946
			2.6	-0.10787	-0.11289
			2.65	-0.2303	-0.23178
			2.7	-0.35514	-0.35248
			2.75	-0.47777	-0.47065
			2.8	-0.59349	-0.58188
			2.85	-0.6977	-0.6819
			2.9	-0.78612	-0.76672
			2.95	-0.85498	-0.83289
			3	-0.9012	-0.87757
			3.05	-0.92254	-0.89872
			3.1	-0.91765	-0.89511
			3.15	-0.88616	-0.8664
			3.2	-0.82867	-0.81315
			3.25	-0.74671	-0.73674
			3.3	-0.64265	-0.63931
			3.35	-0.51959	-0.52366
			3.4	-0.38124	-0.39314
			3.45	-0.23175	-0.25148
			3.5	-0.0755	-0.10267
			3.55	0.08298	0.04922
			3.6	0.23925	0.20012
			3.65	0.38908	0.34611
			3.7	0.52856	0.48356
			3.75	0.65423	0.60915
			3.8	0.76314	0.72
			3.85	0.85292	0.8137
			3.9	0.92181	0.88829
			3.95	0.96864	0.94237
			4	0.99286	0.97504
			4.05	0.99449	0.98588
			4.1	0.97409	0.97498
			4.15	0.93272	0.94292
			4.2	0.87185	0.89068
			4.25	0.79335	0.81969
			4.3	0.6994	0.73175
			4.35	0.59247	0.62899
			4.4	0.47519	0.51387
			4.45	0.35036	0.38908
			4.5	0.22084	0.25751
			4.55	0.08954	0.1222
			4.6	-0.0407	-0.01377
			4.65	-0.16714	-0.14729
			4.7	-0.28717	-0.27538
			4.75	-0.39844	-0.39519
			4.8	-0.49882	-0.50413
			4.85	-0.58654	-0.59993
			4.9	-0.66015	-0.68069
			4.95	-0.71858	-0.74495
			5	-0.76117	-0.79173
			5.05	-0.78764	-0.82051
			5.1	-0.7981	-0.83128
			5.15	-0.79302	-0.82448
			5.2	-0.77318	-0.80101
			5.25	-0.73966	-0.76212
			5.3	-0.69374	-0.70938
			5.35	-0.63688	-0.6446
			5.4	-0.57063	-0.56974
			5.45	-0.49663	-0.48684
			5.5	-0.41647	-0.39797
			5.55	-0.33175	-0.30511
			5.6	-0.24397	-0.21017
			5.65	-0.15457	-0.1149
			5.7	-0.06488	-0.02088
			5.75	0.02383	0.07044
			5.8	0.11038	0.15781
			5.85	0.19365	0.24009
			5.9	0.27254	0.31627
			5.95	0.34597	0.38543
			6	0.41288	0.44671
			6.05	0.4722	0.49933
			6.1	0.52287	0.54251
			6.15	0.56387	0.57554
			6.2	0.59425	0.59779
			6.25	0.61313	0.60868
			6.3	0.61984	0.6078
			6.35	0.61389	0.59489
			6.4	0.59508	0.56992
			6.45	0.56351	0.53315
			6.5	0.51966	0.48512
			6.55	0.46439	0.42674
			6.6	0.39897	0.35923
			6.65	0.32502	0.28418
			6.7	0.24453	0.2035
			6.75	0.15977	0.11933
			6.8	0.07319	0.03402
			6.85	-0.01262	-0.04998
			6.9	-0.09509	-0.13021
			6.95	-0.17178	-0.20432
			7	-0.24044	-0.27018
			7.05	-0.29919	-0.32595
			7.1	-0.34653	-0.37019
			7.15	-0.38145	-0.40192
			7.2	-0.40349	-0.42065
			7.25	-0.41268	-0.42643
			7.3	-0.40959	-0.41979
			7.35	-0.39524	-0.40174
			7.4	-0.37106	-0.37367
			7.45	-0.33877	-0.33729
			7.5	-0.30027	-0.29452
			7.55	-0.25757	-0.24739
			7.6	-0.21263	-0.1979
			7.65	-0.16728	-0.14796
			7.7	-0.12311	-0.09928
			7.75	-0.08146	-0.0533
			7.8	-0.04328	-0.01114
			7.85	-0.00922	0.02642
			7.9	0.02043	0.05891
			7.95	0.04569	0.08621
			8	0.06682	0.10843
			8.05	0.08425	0.12591
			8.1	0.09853	0.13911
			8.15	0.11019	0.14855
			8.2	0.11975	0.15477
			8.25	0.12758	0.15821
			8.3	0.13389	0.15923
			8.35	0.13871	0.15805
			8.4	0.14189	0.15473
			8.45	0.14309	0.14923
			8.5	0.14187	0.14139
			8.55	0.1377	0.13099
			8.6	0.13009	0.11783
			8.65	0.11861	0.10175
			8.7	0.10297	0.0827
			8.75	0.08314	0.0608
			8.8	0.05931	0.03635
			8.85	0.03199	0.00987
			8.9	0.002	-0.0179
			8.95	-0.02961	-0.04605
			9	-0.0615	-0.07348
			9.05	-0.0922	-0.09905
			9.1	-0.12015	-0.12154
			9.15	-0.14382	-0.13983
			9.2	-0.16179	-0.15291
			9.25	-0.17286	-0.15997
			9.3	-0.17612	-0.16049
			9.35	-0.17107	-0.15423
			9.4	-0.15762	-0.14134
			9.45	-0.13612	-0.12227
			9.5	-0.10737	-0.09783
			9.55	-0.07259	-0.06911
			9.6	-0.03331	-0.0374
			9.65	0.00865	-0.00419
			9.7	0.05133	0.02903
			9.75	0.09273	0.06074
			9.8	0.13092	0.08956
			9.85	0.16413	0.11431
			9.9	0.19091	0.13405
			9.95	0.21011	0.14814
			10	0.22104	0.15627
			10.05	0.22342	0.15846
			10.1	0.2174	0.15503
			10.15	0.20356	0.14655
			10.2	0.18282	0.13384
			10.25	0.15639	0.11781
			10.3	0.12568	0.09947
			10.35	0.09221	0.07983
			10.4	0.05751	0.05981
			10.45	0.02303	0.04022
			10.5	-0.00992	0.0217
			10.55	-0.04025	0.0047
			10.6	-0.06713	-0.01054
			10.65	-0.09	-0.02395
			10.7	-0.10857	-0.03561
			10.75	-0.12281	-0.04573
			10.8	-0.13291	-0.0546
			10.85	-0.13922	-0.06252
			10.9	-0.14222	-0.06975
			10.95	-0.14242	-0.07651
			11	-0.14035	-0.0829
			11.05	-0.13651	-0.08889
			11.1	-0.13128	-0.09436
			11.15	-0.12498	-0.09903
			11.2	-0.11779	-0.10258
			11.25	-0.10979	-0.1046
			11.3	-0.10097	-0.10469
			11.35	-0.09127	-0.10248
			11.4	-0.08058	-0.09769
			11.45	-0.06881	-0.09016
			11.5	-0.05592	-0.07988
			11.55	-0.04194	-0.06703
			11.6	-0.02698	-0.05196
			11.65	-0.01127	-0.03518
			11.7	0.00486	-0.01735
			11.75	0.02098	0.000773354
			11.8	0.03661	0.01839
			11.85	0.05123	0.03468
			11.9	0.0643	0.04892
			11.95	0.07535	0.06047
			12	0.08396	0.06887
			12.05	0.08986	0.07385
			12.1	0.09287	0.07534
			12.15	0.09301	0.07351
			12.2	0.09043	0.06874
			12.25	0.08542	0.06156
			12.3	0.07843	0.05266
			12.35	0.06998	0.04282
			12.4	0.06065	0.03281
			12.45	0.05105	0.02341
			12.5	0.04175	0.01529
			12.55	0.03326	0.00898
			12.6	0.02598	0.00485
			12.65	0.0202	0.00305
			12.7	0.01603	0.00355
			12.75	0.01348	0.00612
			12.8	0.01238	0.01034
			12.85	0.01245	0.0157
			12.9	0.01334	0.02157
			12.95	0.01462	0.0273
			13	0.01585	0.03227
			13.05	0.01661	0.03592
			13.1	0.01655	0.03782
			13.15	0.0154	0.03768
			13.2	0.01299	0.03541
			13.25	0.0093	0.03105
			13.3	0.00441	0.02486
			13.35	-0.00148	0.0172
			13.4	-0.00807	0.00856
			13.45	-0.01501	-0.000501114
			13.5	-0.02188	-0.0094
			13.55	-0.02831	-0.0176
			13.6	-0.03391	-0.02461
			13.65	-0.03839	-0.03007
			13.7	-0.04154	-0.03374
			13.75	-0.04324	-0.03554
			13.8	-0.04349	-0.03554
			13.85	-0.04241	-0.03396
			13.9	-0.04019	-0.03112
			13.95	-0.03712	-0.02743
			14	-0.03351	-0.02337
			14.05	-0.02972	-0.01939
			14.1	-0.02607	-0.01593
			14.15	-0.02285	-0.01335
			14.2	-0.02029	-0.01189
			14.25	-0.01853	-0.01167
			14.3	-0.01761	-0.01271
			14.35	-0.01747	-0.01485
			14.4	-0.01798	-0.01786
			14.45	-0.01893	-0.02137
			14.5	-0.02004	-0.025
			14.55	-0.02102	-0.02833
			14.6	-0.02158	-0.03093
			14.65	-0.02147	-0.03247
			14.7	-0.02046	-0.03266
			14.75	-0.01843	-0.03136
			14.8	-0.01534	-0.02851
			14.85	-0.01123	-0.02421
			14.9	-0.00624	-0.01866
			14.95	-0.000577622	-0.01217
			15	0.00548	-0.00511
			15.05	0.01161	0.0021
			15.1	0.0175	0.00904
			15.15	0.02284	0.0153
			15.2	0.02735	0.02054
			15.25	0.03084	0.02454
			15.3	0.03317	0.02713
			15.35	0.03431	0.02829
			15.4	0.0343	0.02812
			15.45	0.03327	0.0268
			15.5	0.03141	0.02462
			15.55	0.02899	0.02189
			15.6	0.02626	0.019
			15.65	0.02352	0.01627
			15.7	0.021	0.01404
			15.75	0.01893	0.01255
			15.8	0.01744	0.01195
			15.85	0.01661	0.01232
			15.9	0.01643	0.0136
			15.95	0.01681	0.01566
			16	0.01762	0.01825
			16.05	0.01863	0.0211
			16.1	0.01961	0.02387
			16.15	0.02032	0.02622
			16.2	0.02053	0.02785
			16.25	0.02004	0.0285
			16.3	0.0187	0.02798
			16.35	0.01645	0.02621
			16.4	0.01329	0.02319
			16.45	0.0093	0.01905
			16.5	0.00463	0.01397
			16.55	-0.000509579	0.00823
			16.6	-0.00586	0.00217
			16.65	-0.01115	-0.00387
			16.7	-0.0161	-0.00954
			16.75	-0.02047	-0.01454
			16.8	-0.02404	-0.01861
			16.85	-0.02669	-0.02158
			16.9	-0.02833	-0.02338
			16.95	-0.02896	-0.02401
			17	-0.02866	-0.02359
			17.05	-0.02756	-0.02231
			17.1	-0.02587	-0.02041
			17.15	-0.0238	-0.01819
			17.2	-0.02159	-0.01593
			17.25	-0.01947	-0.01393
			17.3	-0.01764	-0.01242
			17.35	-0.01624	-0.01158
			17.4	-0.01538	-0.01152
			17.45	-0.01508	-0.01223
			17.5	-0.0153	-0.01365
			17.55	-0.01593	-0.01563
			17.6	-0.01681	-0.01794
			17.65	-0.01776	-0.02033
			17.7	-0.01856	-0.02251
			17.75	-0.019	-0.02421
			17.8	-0.0189	-0.02517
			17.85	-0.01811	-0.02522
			17.9	-0.01653	-0.02422
			17.95	-0.01413	-0.02213
			18	-0.01095	-0.01902
			18.05	-0.0071	-0.01499
			18.1	-0.00273	-0.01027
			18.15	0.00195	-0.0051
			18.2	0.0067	0.00021374
			18.25	0.01128	0.00538
			18.3	0.01547	0.01012
			18.35	0.01905	0.01417
			18.4	0.02188	0.01736
			18.45	0.02386	0.01956
			18.5	0.02494	0.02075
			18.55	0.02517	0.02096
			18.6	0.02464	0.02034
			18.65	0.02349	0.01905
			18.7	0.02191	0.01734
			18.75	0.0201	0.01546
			18.8	0.01827	0.01366
			18.85	0.0166	0.01217
			18.9	0.01526	0.01118
			18.95	0.01434	0.0108
			19	0.01391	0.0111
			19.05	0.01395	0.01204
			19.1	0.0144	0.01354
			19.15	0.01514	0.01543
			19.2	0.01602	0.0175
			19.25	0.01685	0.01952
			19.3	0.01745	0.02123
			19.35	0.01763	0.02241
			19.4	0.01725	0.02285
			19.45	0.0162	0.02243
			19.5	0.01441	0.02107
			19.55	0.01191	0.01876
			19.6	0.00874	0.01558
			19.65	0.00502	0.01168
			19.7	0.000930721	0.00726
			19.75	-0.00334	0.00256
			19.8	-0.00758	-0.00216
			19.85	-0.01157	-0.00663
			19.9	-0.01511	-0.01061
			19.95	-0.01805	-0.01391
			20	-0.02027	-0.01639
			20.05	-0.0217	-0.01798
			20.1	-0.02234	-0.01869
			20.15	-0.02226	-0.01859
			20.2	-0.02156	-0.0178
			20.25	-0.02038	-0.01653
			20.3	-0.0189	-0.01498
			20.35	-0.01731	-0.01337
			20.4	-0.01579	-0.01193
			20.45	-0.01448	-0.01085
			20.5	-0.01351	-0.01025
			20.55	-0.01295	-0.01023
			20.6	-0.01283	-0.01079
			20.65	-0.0131	-0.0119
			20.7	-0.0137	-0.01342
			20.75	-0.01448	-0.01521
			20.8	-0.0153	-0.01705
			20.85	-0.01598	-0.01873
			20.9	-0.01637	-0.02004
			20.95	-0.0163	-0.02078
			21	-0.01567	-0.0208
			21.05	-0.01439	-0.02
			21.1	-0.01244	-0.01835
			21.15	-0.00985	-0.01587
			21.2	-0.00671	-0.01266
			21.25	-0.00314	-0.00888
			21.3	0.000698781	-0.00473
			21.35	0.00461	-0.000442191
			21.4	0.00839	0.00375
			21.45	0.01186	0.00763
			21.5	0.01485	0.01098
			21.55	0.01724	0.01365
			21.6	0.01895	0.01556
			21.65	0.01993	0.01666
			21.7	0.02023	0.01699
			21.75	0.0199	0.01663
			21.8	0.01908	0.01575
			21.85	0.0179	0.0145
			21.9	0.01653	0.0131
			21.95	0.01514	0.01174
			22	0.01388	0.01061
			22.05	0.01287	0.00985
			22.1	0.01221	0.00958
			22.15	0.01194	0.00984
			22.2	0.01204	0.0106
			22.25	0.01248	0.01181
			22.3	0.01315	0.01332
			22.35	0.01392	0.01499
			22.4	0.01464	0.01661
			22.45	0.01517	0.01798
			22.5	0.01534	0.01893
			22.55	0.01504	0.01929
			22.6	0.01417	0.01894
			22.65	0.0127	0.01782
			22.7	0.01061	0.01593
			22.75	0.00797	0.01333
			22.8	0.00486	0.01012
			22.85	0.00143	0.00648
			22.9	-0.00215	0.00259
			22.95	-0.00572	-0.00133
			23	-0.00909	-0.00507
			23.05	-0.0121	-0.00842
			23.1	-0.01462	-0.01123
			23.15	-0.01653	-0.01337
			23.2	-0.0178	-0.01479
			23.25	-0.01842	-0.01549
			23.3	-0.01844	-0.01552
			23.35	-0.01793	-0.01498
			23.4	-0.01703	-0.01402
			23.45	-0.01587	-0.01283
			23.5	-0.01462	-0.01158
			23.55	-0.01341	-0.01044
			23.6	-0.01239	-0.00959
			23.65	-0.01164	-0.00912
			23.7	-0.01124	-0.00912
			23.75	-0.01119	-0.0096
			23.8	-0.01147	-0.01051
			23.85	-0.01201	-0.01177
			23.9	-0.01271	-0.01325
			23.95	-0.01343	-0.01477
			24	-0.01404	-0.01617
			24.05	-0.01439	-0.01726
			24.1	-0.01435	-0.01787
			24.15	-0.01383	-0.01789
			24.2	-0.01275	-0.01722
			24.25	-0.0111	-0.01584
			24.3	-0.0089	-0.01376
			24.35	-0.00623	-0.01106
			24.4	-0.00318	-0.00788
			24.45	9.78217e-05	-0.00438
			24.5	0.00345	-0.000741512
			24.55	0.0067	0.00283
			24.6	0.00969	0.00614
			24.65	0.01228	0.00903
			24.7	0.01437	0.01136
			24.75	0.01588	0.01305
			24.8	0.01678	0.01406
			24.85	0.01709	0.01443
			24.9	0.01688	0.01422
			24.95	0.01624	0.01354
			25	0.01529	0.01256
			25.05	0.01418	0.01144
			25.1	0.01305	0.01034
			25.15	0.01203	0.00942
			25.2	0.01122	0.00881
			25.25	0.0107	0.0086
			25.3	0.01051	0.00883
			25.35	0.01064	0.00948
			25.4	0.01105	0.0105
			25.45	0.01166	0.01178
			25.5	0.01235	0.01319
			25.55	0.013	0.01456
			25.6	0.01347	0.01573
			25.65	0.01364	0.01654
			25.7	0.01339	0.01685
			25.75	0.01265	0.01655
			25.8	0.01139	0.0156
			25.85	0.00959	0.01399
			25.9	0.00731	0.01176
			25.95	0.00462	0.00902
			26	0.00164	0.00588
			26.05	-0.00148	0.00253
			26.1	-0.00459	-0.000854742
			26.15	-0.00753	-0.0041
			26.2	-0.01017	-0.00702
			26.25	-0.01239	-0.00949
			26.3	-0.01409	-0.01139
			26.35	-0.01524	-0.01268
			26.4	-0.01583	-0.01335
			26.45	-0.01589	-0.01344
			26.5	-0.0155	-0.01305
			26.55	-0.01477	-0.01229
			26.6	-0.01381	-0.01131
			26.65	-0.01277	-0.01028
			26.7	-0.01177	-0.00934
			26.75	-0.01092	-0.00862
			26.8	-0.01031	-0.00824
			26.85	-0.00999	-0.00825
			26.9	-0.00998	-0.00866
			26.95	-0.01026	-0.00945
			27	-0.01076	-0.01054
			27.05	-0.01139	-0.01182
			27.1	-0.01204	-0.01313
			27.15	-0.01259	-0.01434
			27.2	-0.01291	-0.01528
			27.25	-0.01289	-0.01582
			27.3	-0.01245	-0.01584
			27.35	-0.01151	-0.01526
			27.4	-0.01008	-0.01407
			27.45	-0.00815	-0.01226
			27.5	-0.0058	-0.00992
			27.55	-0.00313	-0.00715
			27.6	-0.000239686	-0.00409
			27.65	0.00271	-0.000899667
			27.7	0.00559	0.00224
			27.75	0.00824	0.00516
			27.8	0.01055	0.00772
			27.85	0.01242	0.00981
			27.9	0.01378	0.01133
			27.95	0.01462	0.01228
			28	0.01493	0.01265
			28.05	0.01479	0.01252
			28.1	0.01427	0.01199
			28.15	0.01348	0.01118
			28.2	0.01254	0.01024
			28.25	0.01158	0.00931
			28.3	0.01071	0.00853
			28.35	0.01003	0.00801
			28.4	0.0096	0.00784
			28.45	0.00946	0.00804
			28.5	0.0096	0.00861
			28.55	0.00999	0.00951
			28.6	0.01054	0.01063
			28.65	0.01117	0.01187
			28.7	0.01176	0.01307
			28.75	0.01219	0.0141
			28.8	0.01236	0.01481
			28.85	0.01215	0.01509
			28.9	0.01151	0.01484
			28.95	0.01039	0.01401
			29	0.0088	0.01259
			29.05	0.00678	0.01063
			29.1	0.00439	0.0082
			29.15	0.00174	0.00543
			29.2	-0.00104	0.00246
			29.25	-0.00382	-0.000548165
			29.3	-0.00646	-0.00344
			29.35	-0.00884	-0.00606
			29.4	-0.01084	-0.00828
			29.45	-0.01239	-0.01001
			29.5	-0.01344	-0.01119
			29.55	-0.014	-0.01184
			29.6	-0.01409	-0.01196
			29.65	-0.01378	-0.01166
			29.7	-0.01316	-0.01103
			29.75	-0.01234	-0.0102
			29.8	-0.01144	-0.00931
			29.85	-0.01058	-0.0085
			29.9	-0.00984	-0.00789
			29.95	-0.00932	-0.00756
			30	-0.00906	-0.00757
