# Supplementary material for: In situ formation of ZnOx species for efficient propane dehydrogenation
Source: Nature. 2021 Nov 10;599(7884):234–8. doi: 10.1038/s41586-021-03923-3 (PMC8580824; doi:10.1038/s41586-021-03923-3)
Supplement: Supplementary file 6 — Source Data Extended Data Fig. 3 [file 41586_2021_3923_MOESM6_ESM.xls]

## Sheet: Extended Data Fig. 3a
			MCM-41(H2)							deAl Beta(H2)							deAl MOR(H2)							S-2(H2)							S-1_1(H2)_air							S-1_1(H2)_H2_100 oC							S-1_1(H2)_H2_200 oC
				magnitude	magnitude(fit)	real	real(fit)				magnitude	magnitude(fit)	real	real(fit)				magnitude	magnitude(fit)	real	real(fit)				magnitude	magnitude(fit)	real	real(fit)				magnitude	magnitude(fit)	real	real(fit)				magnitude	magnitude(fit)	real	real(fit)				magnitude	magnitude(fit)	real	real(fit)
			r / Å-1	FT k2-weighted EXAFS / a.u.	FT k2-weighted EXAFS / a.u.	FT k2-weighted EXAFS / a.u.	FT k2-weighted EXAFS / a.u.			r / Å-1	FT k2-weighted EXAFS / a.u.	FT k2-weighted EXAFS / a.u.	FT k2-weighted EXAFS / a.u.	FT k2-weighted EXAFS / a.u.			r / Å-1	FT k2-weighted EXAFS / a.u.	FT k2-weighted EXAFS / a.u.	FT k2-weighted EXAFS / a.u.	FT k2-weighted EXAFS / a.u.			r / Å-1	FT k2-weighted EXAFS / a.u.	FT k2-weighted EXAFS / a.u.	FT k2-weighted EXAFS / a.u.	FT k2-weighted EXAFS / a.u.			r / Å-1	FT k2-weighted EXAFS / a.u.	FT k2-weighted EXAFS / a.u.	FT k2-weighted EXAFS / a.u.	FT k2-weighted EXAFS / a.u.			r / Å-1	FT k2-weighted EXAFS / a.u.	FT k2-weighted EXAFS / a.u.	FT k2-weighted EXAFS / a.u.	FT k2-weighted EXAFS / a.u.			r / Å-1	FT k2-weighted EXAFS / a.u.	FT k2-weighted EXAFS / a.u.	FT k2-weighted EXAFS / a.u.	FT k2-weighted EXAFS / a.u.
			0	0.12369	0.15669	-0.12369	-0.15669			0	0.14897	0.16619	-0.14897	-0.16619			0	0.11479	0.13272	-0.11479	-0.13272			0	0.11506	0.15885	-0.11506	-0.15885			0	0.08807	0.08014	-0.14897	-0.16619			0	0.05374	0.06981	-0.05374	-0.06981			0	0.05106	0.06161	-0.05106	-0.06161
			0.03068	0.12315	0.15728	-0.1214	-0.15575			0.03068	0.15037	0.16744	-0.14937	-0.16616			0.03068	0.11702	0.13406	-0.11657	-0.13308			0.03068	0.11571	0.15975	-0.11457	-0.15831			0.03068	0.08665	0.07957	-0.14937	-0.16616			0.03068	0.05295	0.06938	-0.04873	-0.06736			0.03068	0.05008	0.06134	-0.04575	-0.05968
			0.06136	0.1216	0.15883	-0.11488	-0.15254			0.06136	0.15416	0.17075	-0.14969	-0.16518			0.06136	0.12293	0.13754	-0.12053	-0.13316			0.06136	0.11712	0.16208	-0.11223	-0.15602			0.06136	0.08235	0.07789	-0.14969	-0.16518			0.06136	0.05054	0.06811	-0.03528	-0.0605			0.06136	0.0471	0.06056	-0.03171	-0.05425
			0.09204	0.11929	0.16086	-0.10524	-0.14613			0.09204	0.1592	0.17499	-0.14772	-0.16113			0.09204	0.13062	0.1419	-0.12318	-0.13057			0.09204	0.11808	0.16497	-0.10627	-0.15037			0.09204	0.07513	0.07529	-0.14772	-0.16113			0.09204	0.04643	0.06617	-0.01763	-0.0506			0.09204	0.04209	0.0594	-0.01388	-0.04633
			0.12272	0.11676	0.16277	-0.09406	-0.13569			0.12272	0.16416	0.17885	-0.141	-0.15185			0.12272	0.13797	0.14568	-0.12047	-0.1229			0.12272	0.11743	0.16742	-0.09575	-0.1399			0.12272	0.06493	0.07211	-0.141	-0.15185			0.12272	0.04052	0.06382	-0.00117	-0.03949			0.12272	0.03504	0.0581	0.00159	-0.03724
			0.1534	0.11483	0.16416	-0.08298	-0.12103			0.1534	0.1679	0.18133	-0.12798	-0.13637			0.1534	0.14327	0.14782	-0.10971	-0.10918			0.1534	0.11478	0.16874	-0.08189	-0.1243			0.1534	0.05188	0.06892	-0.12798	-0.13637			0.1534	0.03283	0.06148	0.00936	-0.02891			0.1534	0.02602	0.05698	0.00968	-0.02821
			0.18408	0.1145	0.16491	-0.073	-0.10286			0.18408	0.16976	0.18203	-0.10887	-0.11557			0.18408	0.14548	0.14791	-0.09082	-0.09049			0.18408	0.11097	0.16884	-0.06789	-0.10474			0.18408	0.03647	0.06652	-0.10887	-0.11557			0.18408	0.02369	0.05978	0.01157	-0.02003			0.18408	0.01554	0.0565	0.00843	-0.02004
			0.21476	0.11661	0.16533	-0.06382	-0.08243			0.21476	0.16969	0.18126	-0.08552	-0.09173			0.21476	0.14433	0.14636	-0.0665	-0.06945			0.21476	0.10817	0.16825	-0.05696	-0.08329			0.21476	0.0211	0.06591	-0.08552	-0.09173			0.21476	0.01489	0.05945	0.00628	-0.01304			0.21476	0.00765	0.05712	-0.000221928	-0.01282
			0.24544	0.12134	0.16597	-0.05369	-0.06095			0.24544	0.1682	0.17999	-0.06064	-0.06745			0.24544	0.14033	0.14427	-0.0411	-0.04887			0.24544	0.10915	0.16802	-0.04988	-0.06176			0.24544	0.01884	0.06799	-0.06064	-0.06745			0.24544	0.01417	0.06116	-0.00268	-0.00714			0.24544	0.01605	0.05926	-0.01107	-0.00591
			0.27612	0.128	0.16748	-0.04003	-0.03894			0.27612	0.1663	0.17955	-0.03662	-0.04426			0.27612	0.13481	0.14313	-0.01878	-0.03022			0.27612	0.11551	0.16925	-0.04372	-0.04065			0.27612	0.03628	0.07318	-0.03662	-0.04426			0.27612	0.02498	0.06528	-0.0098	-0.000740035			0.27612	0.03044	0.06309	-0.01756	0.00177
			0.3068	0.13516	0.17028	-0.02078	-0.01608			0.3068	0.16523	0.18114	-0.01452	-0.02194			0.3068	0.12981	0.14427	-0.00162	-0.01293			0.3068	0.12625	0.17265	-0.03296	-0.01897			0.3068	0.05873	0.08119	-0.01452	-0.02194			0.3068	0.03959	0.07167	-0.00974	0.00797			0.3068	0.04558	0.06849	-0.01424	0.01141
			0.33748	0.14113	0.17441	0.00414	0.00843			0.33748	0.16605	0.18535	0.00617	0.00118			0.33748	0.12761	0.14826	0.0112	0.00516			0.33748	0.1383	0.17813	-0.0128	0.00509			0.33748	0.08168	0.09123	0.00617	0.00118			0.33748	0.05495	0.07979	0.000697037	0.02041			0.33748	0.06015	0.07508	0.00108	0.02383
			0.36816	0.14443	0.17947	0.03219	0.03517			0.36816	0.1693	0.19184	0.02712	0.02714			0.36816	0.12987	0.15456	0.02298	0.02638			0.36816	0.14805	0.18481	0.01732	0.03279			0.36816	0.10324	0.10229	0.02712	0.02714			0.36816	0.06973	0.08887	0.0213	0.03701			0.36816	0.07314	0.08237	0.02617	0.03908
			0.39884	0.14415	0.18478	0.0588	0.06384			0.39884	0.17474	0.19954	0.05003	0.05695			0.39884	0.13667	0.16183	0.03776	0.05166			0.39884	0.1525	0.19139	0.05212	0.06373			0.39884	0.12189	0.11337	0.05003	0.05695			0.39884	0.08284	0.09812	0.04824	0.0569			0.39884	0.08355	0.0898	0.05493	0.05633
			0.42951	0.14036	0.18967	0.07939	0.09311			0.42951	0.18153	0.20709	0.07563	0.08972			0.42951	0.14649	0.16851	0.05822	0.07974			0.42951	0.14988	0.19671	0.08239	0.09564			0.42951	0.13624	0.12357	0.07563	0.08972			0.42951	0.09329	0.10681	0.07514	0.07806			0.42951	0.09043	0.09687	0.07928	0.074
			0.46019	0.13442	0.19376	0.0918	0.12103			0.46019	0.1886	0.21336	0.10318	0.12287			0.46019	0.15701	0.17343	0.08417	0.10753			0.46019	0.14012	0.20013	0.09974	0.12533			0.46019	0.14503	0.13219	0.10318	0.12287			0.46019	0.10014	0.11432	0.09501	0.09773			0.46019	0.09295	0.10316	0.09187	0.09015
			0.49087	0.12917	0.1971	0.09785	0.1459			0.49087	0.19509	0.21781	0.13069	0.1532			0.49087	0.16607	0.17609	0.11237	0.13159			0.49087	0.12565	0.20187	0.10179	0.15023			0.49087	0.14725	0.1387	0.13069	0.1532			0.49087	0.10258	0.12018	0.10257	0.11328			0.49087	0.09042	0.10842	0.08875	0.10303
			0.52155	0.12854	0.20023	0.10288	0.16697			0.52155	0.20059	0.22068	0.1559	0.17837			0.52155	0.17219	0.17689	0.13794	0.14981			0.52155	0.11261	0.20297	0.09466	0.1697			0.52155	0.14232	0.14291	0.1559	0.17837			0.52155	0.09998	0.12421	0.09608	0.12293			0.52155	0.08237	0.11258	0.07098	0.11158
			0.55223	0.13562	0.20404	0.11323	0.18469			0.55223	0.20532	0.22296	0.1773	0.19796			0.55223	0.17488	0.17706	0.15672	0.16243			0.55223	0.11064	0.20513	0.09057	0.1853			0.55223	0.13033	0.14503	0.1773	0.19796			0.55223	0.092	0.12651	0.07822	0.12642			0.55223	0.06855	0.11586	0.04461	0.11578
			0.58291	0.15039	0.20952	0.13264	0.20024			0.58291	0.21013	0.22618	0.19481	0.21342			0.58291	0.17492	0.17841	0.1674	0.17174			0.58291	0.12584	0.21009	0.10142	0.19975			0.58291	0.11262	0.14582	0.19481	0.21342			0.58291	0.07873	0.12765	0.05544	0.12505			0.58291	0.04905	0.11877	0.01903	0.11661
			0.61359	0.16971	0.21735	0.15952	0.2146			0.61359	0.21628	0.23187	0.20966	0.22703			0.61359	0.17438	0.18265	0.1723	0.18061			0.61359	0.1535	0.21894	0.13134	0.21511			0.61359	0.09339	0.14665	0.20966	0.22703			0.61359	0.06121	0.12869	0.0362	0.12135			0.61359	0.02433	0.12215	0.00404	0.11569
			0.64427	0.18928	0.2277	0.18681	0.22767			0.64427	0.22508	0.24104	0.22356	0.2404			0.64427	0.17648	0.19074	0.17633	0.19068			0.64427	0.18411	0.23157	0.17268	0.23127			0.64427	0.08309	0.14951	0.22356	0.2404			0.64427	0.04343	0.13121	0.02832	0.11807			0.64427	0.00775	0.12709	0.00678	0.11462
			0.67495	0.20517	0.24013	0.20488	0.23795			0.67495	0.23747	0.25375	0.23744	0.25322			0.67495	0.18457	0.20238	0.18428	0.20113			0.67495	0.20952	0.24677	0.20838	0.24556			0.67495	0.09586	0.15662	0.23744	0.25322			0.67495	0.03927	0.13703	0.03642	0.11721			0.67495	0.03998	0.13469	0.02927	0.1143
			0.70563	0.21463	0.25391	0.20638	0.24303			0.70563	0.25365	0.26918	0.25059	0.26309			0.70563	0.20054	0.21628	0.19792	0.20891			0.70563	0.22373	0.26284	0.22037	0.25385			0.70563	0.1318	0.16966	0.25059	0.26309			0.70563	0.06037	0.14765	0.06021	0.11899			0.70563	0.07642	0.14576	0.06751	0.11437
			0.73631	0.21647	0.2683	0.19052	0.24049			0.73631	0.27313	0.28604	0.26038	0.26647			0.73631	0.22381	0.2308	0.21411	0.21007			0.73631	0.22271	0.27834	0.20016	0.25251			0.73631	0.18076	0.18915	0.26038	0.26647			0.73631	0.09474	0.16369	0.09413	0.12149			0.73631	0.11462	0.16055	0.11248	0.11305
			0.76699	0.21174	0.28292	0.16433	0.22887			0.76699	0.29496	0.30317	0.2629	0.26018			0.76699	0.25176	0.24462	0.22513	0.20178			0.76699	0.20482	0.29263	0.15579	0.24012			0.76699	0.23546	0.21439	0.2629	0.26018			0.76699	0.13424	0.18471	0.12862	0.12087			0.76699	0.15326	0.1788	0.15244	0.10747
			0.79767	0.20459	0.29793	0.13956	0.20792			0.79767	0.31808	0.32	0.2541	0.24267			0.79767	0.28096	0.25724	0.2214	0.1835			0.79767	0.17267	0.30621	0.11051	0.21787			0.79767	0.29135	0.24383	0.2541	0.24267			0.79767	0.17565	0.20956	0.15251	0.11236			0.79767	0.19111	0.19978	0.17618	0.0943
			0.82835	0.20282	0.31408	0.12639	0.17819			0.82835	0.34168	0.33675	0.23097	0.21429			0.82835	0.30815	0.26917	0.19532	0.15693			0.82835	0.1396	0.3207	0.09239	0.18826			0.82835	0.34507	0.2757	0.23097	0.21429			0.82835	0.21702	0.23677	0.156	0.09157			0.82835	0.22709	0.22261	0.17582	0.07076
			0.85903	0.21585	0.33242	0.1269	0.13996			0.85903	0.36532	0.35443	0.19215	0.17641			0.85903	0.33069	0.28188	0.14484	0.12449			0.85903	0.14159	0.33837	0.11901	0.15279			0.85903	0.39379	0.30832	0.19215	0.17641			0.85903	0.25686	0.26491	0.13325	0.05591			0.85903	0.26041	0.24641	0.14858	0.03534
			0.88971	0.24864	0.35403	0.13182	0.09238			0.88971	0.38898	0.37459	0.13794	0.1299			0.88971	0.34689	0.29741	0.07478	0.0873			0.88971	0.20373	0.36141	0.18475	0.11016			0.88971	0.43521	0.34033	0.13794	0.1299			0.88971	0.29402	0.29277	0.08371	0.00539			0.88971	0.29068	0.27045	0.09689	-0.01166
			0.92039	0.29828	0.37953	0.12298	0.03339			0.92039	0.41301	0.39872	0.06975	0.07392			0.92039	0.35624	0.3176	-0.00468	0.04383			0.92039	0.30366	0.39093	0.25775	0.05596			0.92039	0.46756	0.37083	0.06975	0.07392			0.92039	0.32776	0.31952	0.01206	-0.0573			0.92039	0.318	0.2943	0.02697	-0.0682
			0.95107	0.35745	0.40886	0.08093	-0.03925			0.95107	0.43793	0.42775	-0.01053	0.00589			0.95107	0.35963	0.34335	-0.08184	-0.00965			0.95107	0.4197	0.42648	0.28984	-0.01528			0.95107	0.48987	0.39955	-0.01053	0.00589			0.95107	0.35788	0.34484	-0.07354	-0.12757			0.95107	0.34309	0.31784	-0.05351	-0.13112
			0.98175	0.41853	0.44126	-0.00541	-0.12634			0.98175	0.46425	0.46166	-0.10087	-0.07711			0.98175	0.35956	0.37425	-0.1482	-0.07713			0.98175	0.53938	0.46621	0.23617	-0.10678			0.98175	0.50221	0.42691	-0.10087	-0.07711			0.98175	0.38481	0.36899	-0.16392	-0.20035			0.98175	0.36721	0.34139	-0.13782	-0.19695
			1.01243	0.47509	0.47552	-0.13186	-0.22565			1.01243	0.49236	0.49947	-0.19889	-0.1761			1.01243	0.36018	0.40874	-0.20176	-0.15999			1.01243	0.65357	0.50754	0.07632	-0.21654			1.01243	0.50607	0.45417	-0.19889	-0.1761			1.01243	0.40974	0.39294	-0.25149	-0.27158			1.01243	0.39213	0.36569	-0.2217	-0.26279
			1.04311	0.52224	0.51039	-0.27854	-0.33136			1.04311	0.52244	0.5396	-0.30146	-0.28828			1.04311	0.36679	0.44472	-0.24757	-0.25495			1.04311	0.75462	0.54794	-0.17301	-0.33641			1.04311	0.50469	0.48329	-0.30146	-0.28828			1.04311	0.43455	0.41826	-0.33191	-0.33915			1.04311	0.41982	0.39181	-0.30354	-0.32669
			1.07379	0.55688	0.54495	-0.41683	-0.43498			1.07379	0.55458	0.5804	-0.40435	-0.40647			1.07379	0.38445	0.48019	-0.29511	-0.35398			1.07379	0.83628	0.58568	-0.46054	-0.454			1.07379	0.5034	0.51675	-0.40435	-0.40647			1.07379	0.4617	0.447	-0.40428	-0.40294			1.07379	0.45211	0.42102	-0.38313	-0.38746
			1.10447	0.57817	0.57891	-0.52077	-0.52724			1.10447	0.5889	0.62065	-0.50233	-0.52031			1.10447	0.41623	0.51381	-0.35344	-0.44639			1.10447	0.89405	0.62034	-0.71788	-0.55663			1.10447	0.50933	0.55706	-0.50233	-0.52031			1.10447	0.4938	0.48132	-0.46976	-0.4636			1.10447	0.49022	0.45454	-0.45952	-0.44379
			1.13515	0.58806	0.61279	-0.57745	-0.6001			1.13515	0.62573	0.65991	-0.58955	-0.61876			1.13515	0.4621	0.54535	-0.42614	-0.52209			1.13515	0.92571	0.65311	-0.88492	-0.63538			1.13515	0.53008	0.60621	-0.58955	-0.61876			1.13515	0.5331	0.52298	-0.529	-0.52069			1.13515	0.53454	0.49326	-0.52883	-0.49305
			1.16583	0.59172	0.64783	-0.59112	-0.64772			1.16583	0.66575	0.69872	-0.65999	-0.69261			1.16583	0.51956	0.57583	-0.50806	-0.57441			1.16583	0.93195	0.68674	-0.93158	-0.68667			1.16583	0.57117	0.66516	-0.65999	-0.69261			1.16583	0.5809	0.57294	-0.57948	-0.57048			1.16583	0.58451	0.53752	-0.583	-0.53007
			1.1965	0.59753	0.68569	-0.57837	-0.6658			1.1965	0.70988	0.73857	-0.7075	-0.73557			1.1965	0.58493	0.60741	-0.58493	-0.60067			1.1965	0.91688	0.72501	-0.86637	-0.71049			1.1965	0.63399	0.73359	-0.7075	-0.73557			1.1965	0.63731	0.63109	-0.61368	-0.6046			1.1965	0.63876	0.587	-0.61006	-0.54674
			1.22718	0.61559	0.72796	-0.55648	-0.64979			1.22718	0.75909	0.78147	-0.72511	-0.74345			1.22718	0.65456	0.64293	-0.63624	-0.6002			1.22718	0.88857	0.77167	-0.72767	-0.70581			1.22718	0.71568	0.80999	-0.72511	-0.74345			1.22718	0.70122	0.69628	-0.61902	-0.61019			1.22718	0.69537	0.64073	-0.59626	-0.5326
			1.25786	0.65425	0.77552	-0.5306	-0.59311			1.25786	0.81405	0.8294	-0.70419	-0.71182			1.25786	0.72527	0.68504	-0.64004	-0.57087			1.25786	0.85894	0.82914	-0.56236	-0.66587			1.25786	0.81085	0.89187	-0.70419	-0.71182			1.25786	0.77052	0.76647	-0.58005	-0.57186			1.25786	0.7521	0.69716	-0.52941	-0.47675
			1.28854	0.71633	0.82811	-0.48687	-0.48727			1.28854	0.87475	0.88357	-0.63416	-0.63398			1.28854	0.79454	0.73531	-0.57842	-0.5062			1.28854	0.8422	0.89747	-0.40241	-0.57666			1.28854	0.9132	0.97611	-0.63416	-0.63398			1.28854	0.8425	0.83906	-0.48247	-0.47556			1.28854	0.80663	0.75436	-0.40281	-0.37077
			1.31922	0.79794	0.88412	-0.39616	-0.32459			1.31922	0.94018	0.94384	-0.5041	-0.50101			1.31922	0.86038	0.7935	-0.44207	-0.39556			1.31922	0.85071	0.97411	-0.25102	-0.42072			1.31922	1.01653	1.05925	-0.5041	-0.50101			1.31922	0.9141	0.91109	-0.31808	-0.31315			1.31922	0.85674	0.81014	-0.21845	-0.21191
			1.3499	0.89066	0.94072	-0.228	-0.10331			1.3499	1.00826	1.00849	-0.30645	-0.30506			1.3499	0.9212	0.85742	-0.23323	-0.22832			1.3499	0.88949	1.05435	-0.08552	-0.186			1.3499	1.11518	1.13773	-0.30645	-0.30506			1.3499	0.98217	0.97949	-0.08916	-0.08676			1.3499	0.90039	0.86221	0.0115	-0.00582
			1.38058	0.98446	0.99426	0.03087	0.16673			1.38058	1.07593	1.07432	-0.04236	-0.04528			1.38058	0.97564	0.92332	0.03335	-0.00108			1.38058	0.9536	1.13219	0.12447	0.12353			1.38058	1.20412	1.20809	-0.04236	-0.04528			1.38058	1.0437	1.04125	0.18893	0.18868			1.38058	0.93586	0.90836	0.26538	0.23231
			1.41126	1.06969	1.04072	0.36201	0.4608			1.41126	1.13942	1.13716	0.27307	0.2658			1.41126	1.02234	0.98651	0.33132	0.27513			1.41126	1.03095	1.20126	0.39259	0.48039			1.41126	1.27908	1.26715	0.27307	0.2658			1.41126	1.09591	1.09358	0.48828	0.48573			1.41126	0.96181	0.94648	0.51505	0.47862
			1.44194	1.13807	1.07618	0.71284	0.74058			1.44194	1.19462	1.19235	0.6084	0.59864			1.44194	1.05987	1.04203	0.62537	0.57113			1.44194	1.10729	1.25552	0.69796	0.83385			1.44194	1.33659	1.31212	0.6084	0.59864			1.44194	1.13639	1.13402	0.77204	0.76793			1.44194	0.97726	0.97476	0.73056	0.70376
			1.47262	1.18317	1.09721	1.00887	0.96106			1.47262	1.23743	1.23533	0.91835	0.90863			1.47262	1.08669	1.08519	0.87568	0.84249			1.47262	1.16972	1.28985	0.98384	1.11974			1.47262	1.37399	1.34073	0.91835	0.90863			1.47262	1.16319	1.16054	1.00085	0.99605			1.47262	0.9817	0.9917	0.88546	0.87786
			1.5033	1.20059	1.10119	1.17734	1.08157			1.5033	1.26416	1.26206	1.15186	1.14433			1.5033	1.10117	1.11205	1.04414	1.03905			1.5033	1.20818	1.30037	1.1751	1.27773			1.5033	1.38954	1.35133	1.15186	1.14433			1.5033	1.17487	1.17163	1.14048	1.13582			1.5033	0.97499	0.99623	0.96145	0.97618
			1.53398	1.18809	1.08653	1.17289	1.07748			1.53398	1.27181	1.26942	1.26431	1.2603			1.53398	1.10175	1.11971	1.10171	1.11879			1.53398	1.21588	1.28478	1.20766	1.27026			1.53398	1.38241	1.34294	1.26431	1.2603			1.53398	1.17054	1.16639	1.169	1.16521			1.53398	0.95743	0.98773	0.95149	0.98429
			1.56466	1.14562	1.05279	0.99491	0.94853			1.56466	1.25838	1.25545	1.23031	1.23051			1.56466	1.08708	1.10646	1.03547	1.06117			1.56466	1.18922	1.24243	1.05687	1.09614			1.56466	1.3527	1.31533	1.23031	1.23051			1.56466	1.14992	1.14453	1.08171	1.07953			1.56466	0.92967	0.96608	0.86064	0.9013
			1.59534	1.07525	1.00077	0.68906	0.72034			1.59534	1.22301	1.21946	1.05261	1.05753			1.59534	1.05625	1.07195	0.85354	0.87499			1.59534	1.12766	1.17438	0.75171	0.79313			1.59534	1.30139	1.269	1.05261	1.05753			1.59534	1.11331	1.1064	0.89252	0.89289			1.59534	0.89265	0.93167	0.70462	0.74045
			1.62602	0.98095	0.93242	0.33192	0.43809			1.62602	1.16609	1.16218	0.76359	0.77372			1.62602	1.00898	1.01719	0.58555	0.59732			1.62602	1.03339	1.08335	0.36789	0.42777			1.62602	1.23035	1.20518	0.76359	0.77372			1.62602	1.06158	1.053	0.63134	0.63553			1.62602	0.8476	0.88539	0.50647	0.52659
			1.6567	0.86846	0.85084	0.00507	0.15435			1.6567	1.08935	1.08564	0.41805	0.43348			1.6567	0.94576	0.94448	0.27757	0.28364			1.6567	0.91102	0.9736	0.00204	0.0759			1.6567	1.1422	1.12581	0.41805	0.43348			1.6567	0.99615	0.98598	0.33814	0.34761			1.6567	0.79593	0.82864	0.29224	0.29133
			1.68738	0.74493	0.76008	-0.2311	-0.085			1.68738	0.99574	0.99316	0.07905	0.0988			1.68738	0.86799	0.85733	-0.01782	-0.00781			1.68738	0.76719	0.85076	-0.2623	-0.1995			1.68738	1.04028	1.0335	0.07905	0.0988			1.68738	0.91891	0.90752	0.05501	0.0709			1.68738	0.73916	0.76326	0.08666	0.06674
			1.71806	0.61873	0.66506	-0.3536	-0.25192			1.71806	0.88941	0.88918	-0.19852	-0.17714			1.71806	0.77799	0.76028	-0.25413	-0.23178			1.71806	0.61029	0.72165	-0.38278	-0.36497			1.71806	0.92851	0.93144	-0.19852	-0.17714			1.71806	0.8322	0.82036	-0.18191	-0.15956			1.71806	0.6789	0.69152	-0.09051	-0.12075
			1.74874	0.49933	0.57135	-0.37763	-0.3409			1.74874	0.77554	0.77909	-0.38147	-0.36279			1.74874	0.67909	0.65882	-0.4022	-0.36674			1.74874	0.45061	0.59435	-0.36924	-0.42235			1.74874	0.81131	0.82338	-0.38147	-0.36279			1.74874	0.73872	0.72771	-0.34879	-0.32176			1.74874	0.61674	0.61607	-0.22661	-0.25484
			1.77942	0.39713	0.48503	-0.34319	-0.36623			1.77942	0.66025	0.66906	-0.46443	-0.45338			1.77942	0.57556	0.55918	-0.45664	-0.41706			1.77942	0.3025	0.4783	-0.27402	-0.40221			1.77942	0.69352	0.71358	-0.46443	-0.45338			1.77942	0.64148	0.63321	-0.43735	-0.40969			1.77942	0.55424	0.5399	-0.31671	-0.33133
			1.8101	0.32247	0.41219	-0.2946	-0.35339			1.8101	0.55049	0.56586	-0.46684	-0.46744			1.8101	0.47281	0.4683	-0.43498	-0.4069			1.8101	0.19469	0.38457	-0.16716	-0.34854			1.8101	0.58045	0.60679	-0.46684	-0.46744			1.8101	0.54383	0.54098	-0.45457	-0.43232			1.8101	0.49293	0.46635	-0.36289	-0.35712
			1.84078	0.28125	0.35794	-0.26253	-0.32846			1.84078	0.45393	0.47653	-0.42266	-0.43646			1.84078	0.37761	0.39342	-0.37001	-0.36858			1.84078	0.18142	0.32429	-0.10763	-0.30119			1.84078	0.47788	0.50838	-0.42266	-0.43646			1.84078	0.44954	0.45556	-0.41911	-0.40918			1.84078	0.43423	0.39899	-0.37247	-0.34688
			1.87146	0.26805	0.32433	-0.25546	-0.30949			1.87146	0.37832	0.40746	-0.36701	-0.39234			1.87146	0.29877	0.34079	-0.2979	-0.33045			1.87146	0.24735	0.30184	-0.12278	-0.28279			1.87146	0.39213	0.4243	-0.36701	-0.39234			1.87146	0.36307	0.38199	-0.35563	-0.364			1.87146	0.37956	0.34155	-0.3558	-0.31825
			1.90214	0.26788	0.30856	-0.26293	-0.30257			1.90214	0.32933	0.36227	-0.32475	-0.35711			1.90214	0.2467	0.31264	-0.24644	-0.30846			1.90214	0.32465	0.3076	-0.20306	-0.29443			1.90214	0.32943	0.3606	-0.32475	-0.35711			1.90214	0.29008	0.32533	-0.28861	-0.31818			1.90214	0.33034	0.29739	-0.32408	-0.28707
			1.93282	0.26689	0.3039	-0.26682	-0.30324			1.93282	0.30645	0.33923	-0.30479	-0.33835			1.93282	0.22801	0.30459	-0.2275	-0.30388			1.93282	0.38736	0.32442	-0.31208	-0.32044			1.93282	0.29343	0.32149	-0.30479	-0.33835			1.93282	0.23785	0.2892	-0.237	-0.28586			1.93282	0.28804	0.26834	-0.28749	-0.26377
			1.9635	0.25796	0.30304	-0.25391	-0.30157			1.9635	0.30146	0.33121	-0.30143	-0.33086			1.9635	0.23616	0.30758	-0.23593	-0.3069			1.9635	0.42904	0.33901	-0.40549	-0.33874			1.9635	0.28144	0.306	-0.30143	-0.33086			1.9635	0.21304	0.27318	-0.21104	-0.27169			1.9635	0.25415	0.25342	-0.25395	-0.25187
			1.99418	0.2401	0.30076	-0.22309	-0.28816			1.99418	0.3031	0.32926	-0.30093	-0.32281			1.99418	0.25536	0.31284	-0.25476	-0.30356			1.99418	0.44938	0.34472	-0.44931	-0.33176			1.99418	0.28444	0.30701	-0.30093	-0.32281			1.99418	0.21514	0.27176	-0.21151	-0.27162			1.99418	0.22993	0.24861	-0.2284	-0.24857
			2.02485	0.21674	0.29448	-0.1844	-0.25842			2.02485	0.3027	0.32643	-0.28991	-0.30306			2.02485	0.27276	0.31469	-0.26403	-0.28275			2.02485	0.45079	0.33965	-0.43045	-0.29327			2.02485	0.2924	0.31496	-0.28991	-0.30306			2.02485	0.2343	0.27708	-0.2314	-0.27609			2.02485	0.21592	0.24859	-0.21263	-0.24717
			2.05553	0.19454	0.28378	-0.1514	-0.21375			2.05553	0.29586	0.319	-0.26174	-0.26637			2.05553	0.2817	0.31058	-0.24947	-0.24045			2.05553	0.43713	0.32481	-0.3566	-0.22907			2.05553	0.29835	0.32208	-0.26174	-0.26637			2.05553	0.25933	0.28242	-0.25896	-0.27429			2.05553	0.2114	0.24872	-0.20553	-0.24021
			2.08621	0.18139	0.2696	-0.13207	-0.15979			2.08621	0.28178	0.30606	-0.21862	-0.21486			2.08621	0.27987	0.3002	-0.20763	-0.18023			2.08621	0.41283	0.30285	-0.24831	-0.15241			2.08621	0.29892	0.3237	-0.21862	-0.21486			2.08621	0.28301	0.28354	-0.28143	-0.25816			2.08621	0.21435	0.24596	-0.20364	-0.22238
			2.11689	0.182	0.25359	-0.12364	-0.10329			2.11689	0.26219	0.28861	-0.16922	-0.15587			2.11689	0.26756	0.28462	-0.14594	-0.11058			2.11689	0.38212	0.27722	-0.12864	-0.0772			2.11689	0.29345	0.31775	-0.16922	-0.15587			2.11689	0.30175	0.27847	-0.28822	-0.22494			2.11689	0.22208	0.23882	-0.20201	-0.19227
			2.14757	0.19381	0.23744	-0.1141	-0.04934			2.14757	0.24062	0.2688	-0.12359	-0.09782			2.14757	0.24673	0.26557	-0.07833	-0.04108			2.14757	0.34842	0.2514	-0.01577	-0.01254			2.14757	0.283	0.30398	-0.12359	-0.09782			2.14757	0.31409	0.26683	-0.273	-0.17755			2.14757	0.23198	0.22708	-0.1952	-0.15257
			2.17825	0.20936	0.22243	-0.08948	-0.000227449			2.17825	0.22155	0.24916	-0.0882	-0.0466			2.17825	0.22039	0.24493	-0.01878	0.02094			2.17825	0.31385	0.2282	0.07906	0.03924			2.17825	0.2697	0.28343	-0.0882	-0.0466			2.17825	0.3197	0.24941	-0.23448	-0.12309			2.17825	0.24188	0.21142	-0.17832	-0.1088
			2.20893	0.22143	0.20902	-0.04252	0.04388			2.20893	0.20921	0.2319	-0.06324	-0.00384			2.20893	0.19222	0.22432	0.0242	0.0717			2.20893	0.27926	0.20911	0.14952	0.08071			2.20893	0.25609	0.25799	-0.06324	-0.00384			2.20893	0.31886	0.22773	-0.17591	-0.07009			2.20893	0.25015	0.19321	-0.14811	-0.06722
			2.23961	0.22534	0.19688	0.0222	0.08318			2.23961	0.20578	0.21821	-0.04325	0.03228			2.23961	0.16598	0.20477	0.04987	0.11039			2.23961	0.24465	0.19399	0.19114	0.11532			2.23961	0.24443	0.23017	-0.04325	0.03228			2.23961	0.31212	0.20383	-0.10386	-0.02565			2.23961	0.25564	0.17427	-0.10375	-0.03266
			2.27029	0.21897	0.1851	0.08939	0.11654			2.27029	0.2102	0.20792	-0.02027	0.06479			2.27029	0.14463	0.1866	0.06366	0.1373			2.27029	0.21001	0.18154	0.20017	0.14352			2.27029	0.23602	0.20282	-0.02027	0.06479			2.27029	0.30014	0.18004	-0.02673	0.00657			2.27029	0.2575	0.15661	-0.04738	-0.0071
			2.30097	0.20229	0.17268	0.13994	0.14083			2.30097	0.21887	0.1997	0.012	0.09535			2.30097	0.12899	0.16963	0.07288	0.15198			2.30097	0.17633	0.17038	0.1752	0.16105			2.30097	0.23067	0.17882	0.012	0.09535			2.30097	0.28352	0.15865	0.04673	0.02691			2.30097	0.2552	0.14206	0.01599	0.01059
			2.33165	0.17684	0.15891	0.15964	0.15142			2.33165	0.22763	0.19166	0.05514	0.12297			2.33165	0.11696	0.1536	0.08181	0.15223			2.33165	0.1467	0.16033	0.11994	0.16004			2.33165	0.22681	0.1604	0.05514	0.12297			2.33165	0.26279	0.14145	0.1085	0.03875			2.33165	0.24843	0.13168	0.07906	0.02367
			2.36233	0.14541	0.14385	0.14515	0.14368			2.36233	0.23305	0.18205	0.10488	0.14425			2.36233	0.10445	0.13893	0.08863	0.13437			2.36233	0.127	0.15347	0.04442	0.13224			2.36233	0.22209	0.14831	0.10488	0.14425			2.36233	0.23838	0.12908	0.15213	0.04662			2.36233	0.23709	0.12524	0.13347	0.03585
			2.39301	0.11165	0.1287	0.10423	0.11465			2.39301	0.23281	0.16957	0.15244	0.15485			2.39301	0.08772	0.1279	0.08565	0.09483			2.39301	0.12404	0.15452	-0.03698	0.07298			2.39301	0.21406	0.14122	0.15244	0.15485			2.39301	0.21061	0.12063	0.17343	0.05405			2.39301	0.22126	0.12123	0.17127	0.04948
			2.42369	0.08041	0.11662	0.05068	0.06457			2.42369	0.22552	0.15352	0.18726	0.1514			2.42369	0.06634	0.12559	0.06305	0.0325			2.42369	0.13916	0.16926	-0.11006	-0.01553			2.42369	0.20075	0.13631	0.18726	0.1514			2.42369	0.17983	0.11398	0.17094	0.0622			2.42369	0.20125	0.11744	0.18664	0.06439
			2.45437	0.05976	0.11328	-0.00274	-0.00224			2.45437	0.21046	0.13361	0.20039	0.13289			2.45437	0.05238	0.13857	0.01463	-0.0488			2.45437	0.16749	0.20095	-0.16529	-0.12256			2.45437	0.18088	0.13048	0.20039	0.13289			2.45437	0.1464	0.10671	0.14639	0.06961			2.45437	0.17754	0.11177	0.1772	0.07783
			2.48505	0.06155	0.12485	-0.04894	-0.07682			2.48505	0.18734	0.10984	0.18731	0.10133			2.48505	0.07662	0.17024	-0.05642	-0.13835			2.48505	0.20486	0.24894	-0.19917	-0.2291			2.48505	0.15393	0.12136	0.18731	0.10133			2.48505	0.11094	0.09696	0.10486	0.07319			2.48505	0.15092	0.10264	0.14486	0.08556
			2.51573	0.08602	0.15326	-0.08601	-0.14573			2.51573	0.15618	0.08238	0.14977	0.06158			2.51573	0.13481	0.2192	-0.13454	-0.21806			2.51573	0.25091	0.31069	-0.21112	-0.31011			2.51573	0.12009	0.10765	0.14977	0.06158			2.51573	0.07465	0.08387	0.05444	0.07012			2.51573	0.12254	0.08914	0.09582	0.08366
			2.54641	0.1252	0.19599	-0.11225	-0.19207			2.54641	0.11722	0.05189	0.09624	0.02083			2.54641	0.21168	0.28238	-0.19305	-0.26423			2.54641	0.30788	0.38354	-0.19781	-0.33851			2.54641	0.08014	0.08928	0.09624	0.02083			2.54641	0.04165	0.06798	0.0053	0.05968			2.54641	0.09436	0.07099	0.03962	0.07053
			2.57709	0.17691	0.24965	-0.12028	-0.19786			2.57709	0.07094	0.02373	0.04083	-0.01208			2.57709	0.30162	0.35696	-0.20043	-0.25208			2.57709	0.37837	0.46509	-0.14879	-0.29097			2.57709	0.03539	0.06785	0.04083	-0.01208			2.57709	0.03331	0.0525	-0.03196	0.0444			2.57709	0.07039	0.04845	-0.0125	0.04817
			2.60777	0.24128	0.3115	-0.09516	-0.14821			2.60777	0.01873	0.03602	0.000571905	-0.02773			2.60777	0.40127	0.44036	-0.13016	-0.1628			2.60777	0.46364	0.553	-0.04778	-0.15482			2.60777	0.01271	0.04894	0.000571905	-0.02773			2.60777	0.06129	0.04623	-0.04835	0.02993			2.60777	0.0589	0.02269	-0.04981	0.02233
			2.63845	0.31759	0.37918	-0.01925	-0.03667			2.63845	0.04162	0.07663	-0.00875	-0.01782			2.63845	0.5074	0.52999	0.02837	0.00835			2.63845	0.56274	0.64474	0.11883	0.06526			2.63845	0.06187	0.04724	-0.00875	-0.01782			2.63845	0.09712	0.0584	-0.03859	0.02352			2.63845	0.06709	0.0127	-0.06426	0.00122
			2.66913	0.4036	0.45032	0.11712	0.12955			2.66913	0.10416	0.1234	0.02243	0.02233			2.66913	0.61652	0.62295	0.2616	0.24547			2.66913	0.67254	0.73747	0.34918	0.34285			2.66913	0.11041	0.06902	0.02243	0.02233			2.66913	0.13257	0.08369	-0.00264	0.03163			2.66913	0.08862	0.04183	-0.05227	-0.00673
			2.69981	0.49566	0.52238	0.30423	0.32679			2.69981	0.16924	0.17342	0.09306	0.09095			2.69981	0.72482	0.71606	0.52963	0.50994			2.69981	0.78823	0.82805	0.61501	0.63029			2.69981	0.15629	0.10125	0.09306	0.09095			2.69981	0.16538	0.11409	0.05379	0.05738			2.69981	0.11443	0.07403	-0.01566	0.00435
			2.73049	0.58916	0.5926	0.50729	0.51654			2.73049	0.23443	0.22501	0.1893	0.17772			2.73049	0.8283	0.80588	0.77227	0.74522			2.73049	0.9039	0.91307	0.86	0.86584			2.73049	0.19768	0.13598	0.1893	0.17772			2.73049	0.19423	0.14547	0.12012	0.09879			2.73049	0.14003	0.10601	0.03864	0.03558
			2.76117	0.67897	0.65809	0.67146	0.65263			2.76117	0.29719	0.27642	0.2862	0.26383			2.76117	0.9229	0.88885	0.92283	0.88885			2.76117	1.0131	0.98906	1.01122	0.98719			2.76117	0.23296	0.16975	0.2862	0.26383			2.76117	0.21818	0.17549	0.18295	0.14841			2.76117	0.1633	0.13636	0.09983	0.08233
			2.79184	0.75988	0.71602	0.73775	0.69274			2.79184	0.35485	0.32564	0.3535	0.32511			2.79184	1.00465	0.9615	0.92673	0.88935			2.79184	1.10938	1.05268	1.00198	0.94854			2.79184	0.26084	0.20053	0.3535	0.32511			2.79184	0.23649	0.20249	0.229	0.19478			2.79184	0.18304	0.16388	0.15547	0.13482
			2.82252	0.82703	0.76371	0.66469	0.61146			2.82252	0.40481	0.3706	0.36452	0.33816			2.82252	1.06992	1.02063	0.75935	0.72313			2.82252	1.18679	1.10092	0.79824	0.7363			2.82252	0.2804	0.22684	0.36452	0.33816			2.82252	0.2487	0.22523	0.24811	0.22516			2.82252	0.1985	0.18756	0.1941	0.18031
			2.8532	0.87626	0.79889	0.44685	0.41038			2.8532	0.44467	0.40921	0.30521	0.28789			2.8532	1.11559	1.0635	0.43713	0.40568			2.8532	1.24028	1.13135	0.41751	0.37759			2.8532	0.29113	0.24762	0.30521	0.28789			2.8532	0.25459	0.24278	0.23561	0.22898			2.8532	0.20923	0.20659	0.20757	0.2063
			2.88388	0.90443	0.81979	0.12183	0.12117			2.88388	0.47249	0.43961	0.18016	0.174			2.88388	1.13926	1.08805	0.01729	-0.00778			2.88388	1.26608	1.14225	-0.06898	-0.06238			2.88388	0.29294	0.26213	0.18016	0.174			2.88388	0.2542	0.25452	0.19331	0.20091			2.88388	0.21501	0.22037	0.19282	0.20385
			2.91456	0.90967	0.82529	-0.23837	-0.2001			2.91456	0.48692	0.46026	0.01274	0.01348			2.91456	1.13942	1.093	-0.41501	-0.43382			2.91456	1.26196	1.1328	-0.55389	-0.49482			2.91456	0.28616	0.27002	0.01274	0.01348			2.91456	0.2478	0.26015	0.12905	0.14267			2.91456	0.2158	0.22858	0.15235	0.17014
			2.94524	0.89148	0.81503	-0.54951	-0.48684			2.94524	0.48738	0.4701	-0.16117	-0.16221			2.94524	1.11554	1.07797	-0.76912	-0.78192			2.94524	1.22737	1.10313	-0.92606	-0.83005			2.94524	0.27153	0.27122	-0.16117	-0.16221			2.94524	0.23592	0.25965	0.05462	0.06296			2.94524	0.21178	0.23112	0.09358	0.10945
			2.97592	0.85079	0.78939	-0.7423	-0.67969			2.97592	0.47412	0.46862	-0.30413	-0.3151			2.97592	1.06819	1.04352	-0.97406	-0.979			2.97592	1.16347	1.05432	-1.10577	-1.00175			2.97592	0.25011	0.26599	-0.30413	-0.3151			2.97592	0.21929	0.2533	-0.01701	-0.02441			2.97592	0.20328	0.22815	0.0271	0.03233
			3.0066	0.78993	0.74948	-0.78428	-0.7427			3.0066	0.44829	0.45589	-0.38867	-0.41152			3.0066	0.99904	0.99109	-0.99832	-0.98961			3.0066	1.07311	0.98837	-1.06962	-0.98466			3.0066	0.22325	0.25485	-0.38867	-0.41152			3.0066	0.1988	0.24162	-0.07468	-0.10376			3.0066	0.19079	0.22008	-0.03571	-0.04687
			3.03728	0.71245	0.69711	-0.68791	-0.6726			3.03728	0.41191	0.43262	-0.40531	-0.43201			3.03728	0.91078	0.92295	-0.85752	-0.82494			3.03728	0.9606	0.90807	-0.85535	-0.8001			3.03728	0.19252	0.23857	-0.40531	-0.43201			3.03728	0.17546	0.22534	-0.11132	-0.1613			3.03728	0.17491	0.20751	-0.08513	-0.11337
			3.06796	0.62301	0.63463	-0.50208	-0.49818			3.06796	0.36784	0.40005	-0.36384	-0.37698			3.06796	0.80709	0.84207	-0.60717	-0.53791			3.06796	0.83149	0.8168	-0.54519	-0.50754			3.06796	0.15964	0.21808	-0.36384	-0.37698			3.06796	0.15033	0.20539	-0.12505	-0.18825			3.06796	0.15635	0.19123	-0.11498	-0.15551
			3.09864	0.52712	0.56481	-0.29146	-0.2702			3.09864	0.3197	0.3599	-0.28766	-0.26601			3.09864	0.69246	0.75192	-0.32329	-0.20597			3.09864	0.6923	0.71838	-0.23486	-0.1853			3.09864	0.12644	0.19447	-0.28766	-0.26601			3.09864	0.12451	0.18282	-0.11882	-0.18267			3.09864	0.13587	0.17217	-0.12355	-0.16729
			3.12932	0.431	0.49064	-0.1125	-0.04558			3.12932	0.27172	0.31423	-0.20381	-0.13112			3.12932	0.57209	0.65627	-0.07766	0.09221			3.12932	0.55034	0.61679	-0.000749307	0.09267			3.12932	0.09489	0.16891	-0.20381	-0.13112			3.12932	0.09903	0.15876	-0.09898	-0.14947			3.12932	0.11426	0.15138	-0.11348	-0.1495
			3.16	0.34155	0.41517	0.00405	0.1287			3.16	0.22857	0.26534	-0.13284	-0.00648			3.16	0.45187	0.55895	0.0833	0.29833			3.16	0.41371	0.51595	0.12211	0.27628			3.16	0.06728	0.14259	-0.13284	-0.00648			3.16	0.07485	0.13441	-0.07313	-0.09876			3.16	0.09229	0.13002	-0.09061	-0.10913
			3.19068	0.26633	0.34135	0.05797	0.22683			3.19068	0.19462	0.21559	-0.08283	0.08165			3.19068	0.33867	0.46368	0.14905	0.38756			3.19068	0.29232	0.41951	0.14399	0.34903			3.19068	0.04678	0.11673	-0.08283	0.08165			3.19068	0.0528	0.11099	-0.04814	-0.04306			3.19068	0.07069	0.10931	-0.06224	-0.05727
			3.22136	0.21295	0.27182	0.07151	0.24741			3.22136	0.17245	0.1673	-0.04961	0.12146			3.22136	0.24168	0.37382	0.1418	0.36972			3.22136	0.20112	0.33061	0.10697	0.32609			3.22136	0.03745	0.09258	-0.04961	0.12146			3.22136	0.03369	0.08977	-0.02872	0.00583			3.22136	0.05012	0.09055	-0.03531	-0.0062
			3.25204	0.18533	0.20883	0.07368	0.20883			3.25204	0.16085	0.12261	-0.02247	0.11664			3.25204	0.17537	0.29223	0.10238	0.27974			3.25204	0.16242	0.25179	0.06186	0.24302			3.25204	0.03882	0.07144	-0.02247	0.11664			3.25204	0.01882	0.07205	-0.01688	0.03941			3.25204	0.0311	0.0751	-0.01495	0.03356
			3.28272	0.17794	0.15413	0.08502	0.13947			3.28272	0.15493	0.08351	0.00788	0.08223			3.28272	0.15616	0.22113	0.07137	0.16208			3.28272	0.17784	0.18485	0.04613	0.14048			3.28272	0.04365	0.05483	0.00788	0.08223			3.28272	0.0125	0.05906	-0.01231	0.05393			3.28272	0.01407	0.06414	-0.0037	0.05546
			3.3134	0.17818	0.109	0.10959	0.06704			3.3134	0.14888	0.05208	0.04324	0.03758			3.3134	0.17569	0.16203	0.07346	0.05531			3.3134	0.21268	0.13086	0.07198	0.05083			3.3134	0.04655	0.0443	0.04324	0.03758			3.3134	0.01744	0.05146	-0.01338	0.0505			3.3134	0.00169	0.05812	-0.00155	0.05793
			3.34408	0.17541	0.07426	0.13693	0.01061			3.34408	0.13841	0.03171	0.07667	-0.000798791			3.34408	0.20554	0.1157	0.11057	-0.0178			3.34408	0.24241	0.09017	0.12762	-0.00907			3.34408	0.04555	0.04043	0.07667	-0.000798791			3.34408	0.02526	0.0486	-0.01815	0.03395			3.34408	0.0135	0.05619	-0.00655	0.04405
			3.37476	0.16434	0.05044	0.15132	-0.02235			3.37476	0.12134	0.02683	0.09651	-0.02371			3.37476	0.22872	0.08213	0.16553	-0.05248			3.37476	0.25933	0.06247	0.18878	-0.03781			3.37476	0.04028	0.04135	0.09651	-0.02371			3.37476	0.03282	0.0485	-0.02517	0.01095			3.37476	0.02378	0.05649	-0.01582	0.02004
			3.40544	0.14379	0.03747	0.14285	-0.03413			3.40544	0.0973	0.03164	0.09343	-0.03014			3.40544	0.23935	0.0603	0.21318	-0.05739			3.40544	0.2631	0.04651	0.23321	-0.04396			3.40544	0.0311	0.04408	0.09343	-0.03014			3.40544	0.04008	0.04912	-0.03366	-0.01198			3.40544	0.03204	0.05715	-0.02643	-0.0067
			3.43612	0.11532	0.03309	0.11404	-0.03217			3.43612	0.06723	0.03658	0.06667	-0.02489			3.43612	0.23649	0.04793	0.23329	-0.04658			3.43612	0.25669	0.03966	0.25073	-0.03868			3.43612	0.01885	0.04656	0.06667	-0.02489			3.43612	0.04736	0.04919	-0.04323	-0.03003			3.43612	0.03855	0.05698	-0.03609	-0.02964
			3.4668	0.08305	0.03315	0.0789	-0.02418			3.4668	0.03326	0.03907	0.0262	-0.01465			3.4668	0.22159	0.04201	0.2194	-0.03204			3.4668	0.24489	0.03852	0.2448	-0.03009			3.4668	0.00624	0.04797	0.0262	-0.01465			3.4668	0.05485	0.04816	-0.05326	-0.04089			3.4668	0.04368	0.05538	-0.04336	-0.04456
			3.49748	0.05675	0.03485	0.05542	-0.01494			3.49748	0.01118	0.03965	-0.01058	-0.0046			3.49748	0.19765	0.04029	0.18003	-0.0197			3.49748	0.23324	0.04072	0.22649	-0.02112			3.49748	0.01431	0.04815	-0.01058	-0.0046			3.49748	0.06244	0.04604	-0.0624	-0.04466			3.49748	0.04778	0.05224	-0.04747	-0.05015
			3.52816	0.05662	0.03743	0.05575	-0.00582			3.52816	0.04329	0.03972	-0.02621	0.00327			3.52816	0.16899	0.04172	0.13293	-0.00958			3.52816	0.22657	0.04495	0.2055	-0.0109			3.52816	0.03045	0.04736	-0.02621	0.00327			3.52816	0.0698	0.04315	-0.06848	-0.04313			3.52816	0.05112	0.04774	-0.04804	-0.04771
			3.55884	0.08226	0.04066	0.07948	0.0039			3.55884	0.07725	0.04053	-0.01114	0.00973			3.55884	0.14158	0.04546	0.09555	0.00115			3.55884	0.22716	0.05	0.18384	0.0023			3.55884	0.04641	0.04597	-0.01114	0.00973			3.55884	0.07644	0.03998	-0.06889	-0.03874			3.55884	0.05387	0.04229	-0.04479	-0.04022
			3.58952	0.11366	0.04404	0.1134	0.01492			3.58952	0.10706	0.04248	0.03159	0.01657			3.58952	0.12314	0.05016	0.07681	0.01459			3.58952	0.23375	0.05456	0.15551	0.01836			3.58952	0.06099	0.04437	0.03159	0.01657			3.58952	0.08187	0.03709	-0.06142	-0.0336			3.58952	0.05604	0.03644	-0.0375	-0.03111
			3.62019	0.14186	0.04682	0.13789	0.02659			3.62019	0.13084	0.04506	0.08709	0.0248			3.62019	0.12039	0.05434	0.07383	0.02998			3.62019	0.24266	0.05746	0.11197	0.03461			3.62019	0.07342	0.04285	0.08709	0.0248			3.62019	0.08561	0.03492	-0.04524	-0.02894			3.62019	0.05753	0.03089	-0.02619	-0.02316
			3.65087	0.16357	0.04829	0.13632	0.03689			3.65087	0.14745	0.0473	0.13467	0.03375			3.65087	0.13275	0.05676	0.07453	0.04396			3.65087	0.24978	0.05795	0.04949	0.04708			3.65087	0.08312	0.04157	0.13467	0.03375			3.65087	0.08733	0.03366	-0.02159	-0.02496			3.65087	0.05816	0.02644	-0.01148	-0.01783
			3.68155	0.1775	0.04803	0.10283	0.04352			3.68155	0.15636	0.04837	0.15636	0.0414			3.68155	0.15308	0.0567	0.06445	0.05261			3.68155	0.2519	0.05577	-0.02622	0.05272			3.68155	0.08975	0.04047	0.15636	0.0414			3.68155	0.08679	0.03318	0.00611	-0.02114			3.68155	0.05771	0.02376	0.00519	-0.01517
			3.71223	0.1835	0.04598	0.04459	0.0452			3.71223	0.15769	0.0478	0.14411	0.04563			3.71223	0.1746	0.05399	0.03397	0.05377			3.71223	0.24725	0.05122	-0.10095	0.0511			3.71223	0.09315	0.03941	0.14411	0.04563			3.71223	0.08394	0.03311	0.03293	-0.01677			3.71223	0.05602	0.02306	0.02152	-0.01413
			3.74291	0.18229	0.04251	-0.02221	0.04247			3.74291	0.1521	0.04556	0.10242	0.04545			3.74291	0.19341	0.04904	-0.01737	0.04834			3.74291	0.23551	0.04518	-0.15835	0.0447			3.74291	0.09341	0.03818	0.10242	0.04545			3.74291	0.07885	0.033	0.05365	-0.0114			3.74291	0.05298	0.02378	0.03472	-0.01325
			3.77359	0.17541	0.03839	-0.08034	0.03743			3.77359	0.14075	0.04202	0.04564	0.04159			3.77359	0.20781	0.0428	-0.08113	0.0398			3.77359	0.21782	0.03913	-0.18793	0.0375			3.77359	0.09078	0.03662	0.04564	0.04159			3.77359	0.07176	0.03249	0.06416	-0.00512			3.77359	0.04856	0.02502	0.04218	-0.01129
			3.80427	0.16511	0.0347	-0.11911	0.0326			3.80427	0.12517	0.03795	-0.00866	0.03608			3.80427	0.21754	0.03688	-0.14406	0.03227			3.80427	0.19684	0.03505	-0.19038	0.03296			3.80427	0.08575	0.03466	-0.00866	0.03608			3.80427	0.06302	0.03138	0.06277	0.00141			3.80427	0.04285	0.02603	0.0423	-0.00768
			3.83495	0.15431	0.0326	-0.13781	0.02965			3.83495	0.10717	0.03439	-0.04698	0.03115			3.83495	0.22322	0.03331	-0.19356	0.02845			3.83495	0.17689	0.0345	-0.1768	0.03224			3.83495	0.07893	0.03232	-0.04698	0.03115			3.83495	0.05313	0.02959	0.05066	0.00728			3.83495	0.03605	0.02639	0.03513	-0.00267
			3.86563	0.14637	0.03262	-0.14338	0.02868			3.86563	0.08869	0.03235	-0.06446	0.02811			3.86563	0.2261	0.03345	-0.22168	0.02834			3.86563	0.16379	0.03716	-0.16225	0.0339			3.86563	0.07114	0.02974	-0.06446	0.02811			3.86563	0.04269	0.02723	0.03164	0.01167			3.86563	0.02852	0.0259	0.02255	0.00286
			3.89631	0.14432	0.03429	-0.14421	0.0283			3.89631	0.07177	0.03226	-0.06505	0.02677			3.89631	0.22773	0.03658	-0.22608	0.02955			3.89631	0.16296	0.04117	-0.15682	0.03489			3.89631	0.06331	0.02716	-0.06505	0.02677			3.89631	0.03246	0.02451	0.01106	0.01418			3.89631	0.02084	0.0246	0.00797	0.00782
			3.92699	0.14969	0.03649	-0.14353	0.02659			3.92699	0.05843	0.03362	-0.05761	0.02572			3.92699	0.22965	0.04068	-0.20823	0.02882			3.92699	0.17583	0.04466	-0.15922	0.03237			3.92699	0.05645	0.02487	-0.05761	0.02572			3.92699	0.02354	0.02175	-0.00581	0.01496			3.92699	0.01428	0.02261	-0.00457	0.01135
			3.95767	0.16178	0.03819	-0.13643	0.02223			3.95767	0.05038	0.03542	-0.05031	0.02322			3.95767	0.23308	0.04399	-0.17058	0.0239			3.95767	0.19874	0.04652	-0.15655	0.02531			3.95767	0.05151	0.02317	-0.05031	0.02322			3.95767	0.01769	0.01935	-0.01516	0.01464			3.95767	0.0118	0.02019	-0.01156	0.01308
			3.98835	0.17843	0.03874	-0.11226	0.0152			3.98835	0.04812	0.03671	-0.0463	0.01824			3.98835	0.23863	0.04552	-0.11476	0.01474			3.98835	0.22622	0.04628	-0.13086	0.0149			3.98835	0.04902	0.02222	-0.0463	0.01824			3.98835	0.01673	0.01773	-0.01569	0.01408			3.98835	0.01521	0.01769	-0.01104	0.01322
			4.01903	0.19715	0.03795	-0.06142	0.00677			4.01903	0.05052	0.03692	-0.0427	0.01102			4.01903	0.24624	0.04495	-0.04221	0.00344			4.01903	0.25353	0.04406	-0.06932	0.0039			4.01903	0.04879	0.02199	-0.0427	0.01102			4.01903	0.0195	0.0171	-0.00871	0.01402			4.01903	0.02111	0.01553	-0.00327	0.01247
			4.04971	0.21582	0.03598	0.01707	-0.00118			4.04971	0.05592	0.03588	-0.03316	0.00291			4.04971	0.25518	0.04243	0.04341	-0.00696			4.04971	0.27733	0.04041	0.02689	-0.00494			4.04971	0.05002	0.02224	-0.03316	0.00291			4.04971	0.02309	0.01737	0.00251	0.01483			4.04971	0.02705	0.01412	0.00935	0.01166
			4.08039	0.23277	0.03331	0.11134	-0.0072			4.08039	0.06327	0.03375	-0.01244	-0.00435			4.08039	0.26435	0.0386	0.13349	-0.01414			4.08039	0.29533	0.03633	0.13995	-0.01026			4.08039	0.0517	0.02265	-0.01244	-0.00435			4.08039	0.02587	0.01812	0.01401	0.01637			4.08039	0.03211	0.01369	0.02299	0.01147
			4.11107	0.24674	0.03067	0.19848	-0.01094			4.11107	0.07202	0.031	0.01951	-0.00954			4.11107	0.2725	0.0345	0.21388	-0.01754			4.11107	0.30612	0.03311	0.24067	-0.01265			4.11107	0.05301	0.0229	0.01951	-0.00954			4.11107	0.02722	0.01893	0.02247	0.0181			4.11107	0.03588	0.0141	0.03361	0.01216
			4.14175	0.25676	0.02884	0.25217	-0.01317			4.14175	0.08172	0.0283	0.05624	-0.0125			4.14175	0.27837	0.0314	0.26737	-0.01854			4.14175	0.30888	0.03186	0.29952	-0.01414			4.14175	0.0534	0.02279	0.05624	-0.0125			4.14175	0.02706	0.01944	0.02622	0.01931			4.14175	0.03818	0.01492	0.03814	0.01355
			4.17243	0.2621	0.02832	0.253	-0.01526			4.17243	0.09173	0.02638	0.08679	-0.01409			4.17243	0.28091	0.03039	0.27906	-0.01945			4.17243	0.30336	0.03282	0.29866	-0.01688			4.17243	0.0526	0.0222	0.08679	-0.01409			4.17243	0.02557	0.01945	0.02553	0.01938			4.17243	0.03894	0.01573	0.03545	0.0151
			4.20311	0.26224	0.02899	0.19685	-0.0183			4.20311	0.10123	0.0257	0.1002	-0.01562			4.20311	0.27927	0.03154	0.24234	-0.0221			4.20311	0.28981	0.0351	0.23937	-0.02187			4.20311	0.05055	0.02112	0.1002	-0.01562			4.20311	0.02323	0.01889	0.02222	0.01802			4.20311	0.03822	0.01623	0.02654	0.01615
			4.23379	0.25694	0.03025	0.09762	-0.02245			4.23379	0.10937	0.02614	0.09013	-0.01803			4.23379	0.27289	0.03384	0.1628	-0.02684			4.23379	0.26891	0.03745	0.14144	-0.02843			4.23379	0.04733	0.01961	0.09013	-0.01803			4.23379	0.02082	0.01777	0.01865	0.01543			4.23379	0.03615	0.01626	0.01416	0.01617
			4.26447	0.24619	0.03133	-0.0172	-0.02685			4.26447	0.11538	0.02713	0.0577	-0.0214			4.26447	0.26146	0.03603	0.05803	-0.03232			4.26447	0.24177	0.03886	0.03509	-0.03449			4.26447	0.04315	0.01783	0.0577	-0.0214			4.26447	0.01939	0.01617	0.01662	0.01214			4.26447	0.03294	0.01576	0.00172	0.01497
			4.29515	0.23029	0.03166	-0.11619	-0.03005			4.29515	0.11871	0.02796	0.01105	-0.02487			4.29515	0.24503	0.03719	-0.04718	-0.03628			4.29515	0.20995	0.03879	-0.05105	-0.0378			4.29515	0.03825	0.01598	0.01105	-0.02487			4.29515	0.01991	0.01428	0.0166	0.00888			4.29515	0.0289	0.01478	-0.00785	0.01276
			4.32583	0.2098	0.03097	-0.175	-0.03085			4.32583	0.11909	0.02811	-0.03775	-0.02717			4.32583	0.22387	0.03682	-0.12855	-0.0368			4.32583	0.17545	0.03708	-0.10028	-0.03706			4.32583	0.03295	0.01432	-0.03775	-0.02717			4.32583	0.02246	0.01234	0.01753	0.00629			4.32583	0.02442	0.01341	-0.01307	0.01004
			4.35651	0.18556	0.02921	-0.18405	-0.02889			4.35651	0.11653	0.02732	-0.07711	-0.02731			4.35651	0.19857	0.03482	-0.17002	-0.03334			4.35651	0.14087	0.03392	-0.11235	-0.03262			4.35651	0.02756	0.01314	-0.07711	-0.02731			4.35651	0.02621	0.01067	0.0173	0.00472			4.35651	0.02006	0.01183	-0.01427	0.00744
			4.38719	0.15865	0.02661	-0.15023	-0.02486			4.38719	0.11134	0.02561	-0.09961	-0.02513			4.38719	0.16994	0.03145	-0.1685	-0.02704			4.38719	0.10974	0.02981	-0.10047	-0.02626			4.38719	0.02244	0.01261	-0.09961	-0.02513			4.38719	0.03025	0.00962	0.01375	0.00413			4.38719	0.01661	0.01026	-0.01325	0.00546
			4.41786	0.13026	0.02359	-0.09235	-0.02013			4.41786	0.10406	0.02319	-0.10359	-0.02136			4.41786	0.13898	0.02723	-0.1338	-0.02009			4.41786	0.08711	0.02552	-0.08316	-0.02026			4.41786	0.01791	0.01272	-0.10359	-0.02136			4.41786	0.03385	0.00942	0.00576	0.00413			4.41786	0.01507	0.00902	-0.01237	0.00434
			4.44854	0.1017	0.02074	-0.03281	-0.01611			4.44854	0.09536	0.02049	-0.09227	-0.01728			4.44854	0.10685	0.02303	-0.08415	-0.01467			4.44854	0.07833	0.02205	-0.07499	-0.01628			4.44854	0.01435	0.01326	-0.09227	-0.01728			4.44854	0.03655	0.00997	-0.00606	0.00412			4.44854	0.01596	0.00837	-0.01347	0.00397
			4.47922	0.07427	0.01871	0.01066	-0.01353			4.47922	0.08595	0.01808	-0.07146	-0.01405			4.47922	0.07485	0.01993	-0.03899	-0.01184			4.47922	0.08325	0.02034	-0.0806	-0.01463			4.47922	0.01203	0.01396	-0.07146	-0.01405			4.47922	0.03808	0.0109	-0.0193	0.00355			4.47922	0.01861	0.00843	-0.017	0.00397
			4.5099	0.04923	0.01789	0.02998	-0.01223			4.5099	0.0764	0.01656	-0.04705	-0.01219			4.5099	0.0446	0.01887	-0.01217	-0.0112			4.5099	0.09486	0.02057	-0.09444	-0.01427			4.5099	0.01098	0.01455	-0.04705	-0.01219			4.5099	0.03829	0.01185	-0.03046	0.00212			4.5099	0.02201	0.00903	-0.02172	0.00382
			4.54058	0.02816	0.01816	0.02708	-0.01136			4.54058	0.0671	0.01621	-0.02336	-0.01137			4.54058	0.02012	0.01976	-0.0079	-0.01121			4.54058	0.10665	0.02191	-0.10531	-0.01356			4.54058	0.01079	0.0149	-0.02336	-0.01137			4.54058	0.03715	0.01258	-0.03608	-0.000171216			4.54058	0.02548	0.00985	-0.02511	0.00309
			4.57126	0.0153	0.01891	0.01035	-0.00988			4.57126	0.05812	0.01676	-0.00299	-0.01072			4.57126	0.02117	0.02153	-0.02072	-0.01012			4.57126	0.1153	0.02328	-0.10305	-0.01115			4.57126	0.0109	0.01491	-0.00299	-0.01072			4.57126	0.03476	0.01297	-0.0341	-0.00298			4.57126	0.02866	0.01061	-0.02442	0.00157
			4.60194	0.01875	0.01952	-0.01036	-0.00718			4.60194	0.04925	0.01762	0.01253	-0.00929			4.60194	0.03971	0.02307	-0.03903	-0.00693			4.60194	0.11965	0.02393	-0.08364	-0.00677			4.60194	0.0109	0.01456	0.01253	-0.00929			4.60194	0.03133	0.01296	-0.02471	-0.00579			4.60194	0.03141	0.01113	-0.01781	-0.000632026
			4.63262	0.02879	0.0196	-0.02762	-0.00339			4.63262	0.04018	0.01823	0.02202	-0.00661			4.63262	0.05669	0.02373	-0.05042	-0.00188			4.63262	0.11977	0.02353	-0.0504	-0.00127			4.63262	0.01064	0.0139	0.02202	-0.00661			4.63262	0.02719	0.01254	-0.0105	-0.00805			4.63262	0.03368	0.01133	-0.0054	-0.00317
			4.6633	0.03833	0.01897	-0.03774	0.000733718			4.6633	0.03058	0.01827	0.02448	-0.00293			4.6633	0.06954	0.02324	-0.04665	0.00373			4.6633	0.11654	0.02206	-0.01134	0.00387			4.6633	0.01022	0.013	0.02448	-0.00293			4.6633	0.0229	0.01179	0.0042	-0.00941			4.6633	0.03548	0.01116	0.0105	-0.00555
			4.69398	0.04682	0.01771	-0.03979	0.00426			4.69398	0.02034	0.01764	0.01973	0.000982995			4.69398	0.0778	0.02168	-0.02635	0.00833			4.69398	0.11134	0.01981	0.02539	0.00738			4.69398	0.00995	0.01196	0.01973	0.000982995			4.69398	0.01933	0.01078	0.01472	-0.00978			4.69398	0.03686	0.01065	0.02586	-0.00733
			4.72466	0.05468	0.01606	-0.0337	0.00653			4.72466	0.00978	0.01643	0.00925	0.00425			4.72466	0.0815	0.01936	0.00497	0.01088			4.72466	0.10574	0.01728	0.05499	0.00882			4.72466	0.01028	0.01091	0.00925	0.00425			4.72466	0.01767	0.00963	0.01761	-0.00934			4.72466	0.03788	0.00985	0.03615	-0.00824
			4.75534	0.06216	0.01442	-0.01923	0.00755			4.75534	0.00485	0.01489	-0.00349	0.00632			4.75534	0.08091	0.01684	0.03752	0.01139			4.75534	0.10122	0.01518	0.07664	0.00881			4.75534	0.01159	0.01001	-0.00349	0.00632			4.75534	0.01875	0.00851	0.01182	-0.00847			4.75534	0.0386	0.00884	0.03786	-0.00825
			4.78602	0.0691	0.01324	0.00338	0.00786			4.78602	0.01448	0.01338	-0.01372	0.00724			4.78602	0.07659	0.01487	0.06098	0.01082			4.78602	0.09869	0.01422	0.09126	0.00855			4.78602	0.0139	0.00936	-0.01372	0.00724			4.78602	0.02206	0.00759	-0.000828305	-0.00759			4.78602	0.03906	0.00774	0.02978	-0.0076
			4.8167	0.07496	0.01282	0.03168	0.00824			4.8167	0.02488	0.0123	-0.01698	0.00753			4.8167	0.06927	0.01413	0.0681	0.01048			4.8167	0.09834	0.01458	0.09825	0.00917			4.8167	0.01694	0.00903	-0.01698	0.00753			4.8167	0.02644	0.00703	-0.01616	-0.00702			4.8167	0.0393	0.00669	0.01359	-0.00668
			4.84738	0.07905	0.01312	0.05958	0.00923			4.84738	0.03418	0.01191	-0.01097	0.00791			4.84738	0.06004	0.0147	0.0569	0.01131			4.84738	0.09984	0.01576	0.09376	0.0111			4.84738	0.02035	0.00899	-0.01097	0.00791			4.84738	0.03097	0.00691	-0.02897	-0.00686			4.84738	0.03933	0.00586	-0.00646	-0.00586
			4.87806	0.08074	0.01377	0.07792	0.01089			4.87806	0.04172	0.01213	0.00327	0.00883			4.87806	0.0505	0.01597	0.03111	0.01336			4.87806	0.10289	0.01699	0.07202	0.01386			4.87806	0.02384	0.00915	0.00327	0.00883			4.87806	0.03511	0.00715	-0.03472	-0.00701			4.87806	0.03915	0.00542	-0.02481	-0.00541
			4.90874	0.07977	0.01433	0.07766	0.01272			4.90874	0.04702	0.01264	0.02153	0.01029			4.90874	0.04323	0.01717	-0.00124	0.01583			4.90874	0.10772	0.01772	0.02963	0.01634			4.90874	0.02714	0.00938	0.02153	0.01029			4.90874	0.03852	0.00758	-0.03102	-0.0072			4.90874	0.03876	0.00541	-0.03625	-0.00539
			4.93942	0.07654	0.01451	0.05439	0.01399			4.93942	0.0498	0.01305	0.038	0.01181			4.93942	0.04163	0.01779	-0.03031	0.01753			4.93942	0.11514	0.01768	-0.02973	0.01747			4.93942	0.03003	0.00957	0.038	0.01181			4.93942	0.041	0.00803	-0.01843	-0.0071			4.93942	0.03813	0.00573	-0.03763	-0.00565
			4.9701	0.07248	0.01416	0.01218	0.01415			4.9701	0.04996	0.01311	0.04751	0.01276			4.9701	0.0473	0.0176	-0.0473	0.01755			4.9701	0.12626	0.01681	-0.09292	0.01673			4.9701	0.03233	0.00964	0.04751	0.01276			4.9701	0.04243	0.00837	-0.000275445	-0.00648			4.9701	0.03727	0.00618	-0.02876	-0.00591
			5.00078	0.07033	0.01329	-0.03574	0.01307			5.00078	0.04759	0.0127	0.04748	0.0127			5.00078	0.05822	0.01656	-0.04678	0.01574			5.00078	0.14179	0.01525	-0.13971	0.01443			5.00078	0.03388	0.00955	0.04748	0.0127			5.00078	0.04276	0.00854	0.01844	-0.00527			5.00078	0.03613	0.00661	-0.01257	-0.00586
			5.03146	0.07361	0.01203	-0.0707	0.01115			5.03146	0.04294	0.01184	0.03878	0.0116			5.03146	0.0716	0.01487	-0.02798	0.01276			5.03146	0.16163	0.01329	-0.14947	0.01151			5.03146	0.03461	0.0093	0.03878	0.0116			5.03146	0.04198	0.00849	0.03269	-0.00356			5.03146	0.03472	0.0069	0.00593	-0.00528
			5.06214	0.08433	0.01063	-0.07562	0.00907			5.06214	0.0364	0.01068	0.02509	0.00986			5.06214	0.08558	0.01286	0.00529	0.00973			5.06214	0.18479	0.01138	-0.10995	0.00903			5.06214	0.03446	0.00889	0.02509	0.00986			5.06214	0.04012	0.00823	0.03901	-0.00162			5.06214	0.033	0.00701	0.02125	-0.00413
			5.09282	0.10148	0.0094	-0.04281	0.00743			5.09282	0.02845	0.00945	0.01129	0.00809			5.09282	0.09913	0.01104	0.04591	0.00759			5.09282	0.20971	0.01004	-0.02406	0.00763			5.09282	0.03345	0.00838	0.01129	0.00809			5.09282	0.03726	0.00779	0.03652	0.000231221			5.09282	0.03099	0.00691	0.0292	-0.00256
			5.1235	0.1224	0.00865	0.0213	0.00649			5.1235	0.01958	0.00844	0.00161	0.00679			5.1235	0.11171	0.00998	0.08549	0.00669			5.1235	0.2346	0.00966	0.08872	0.00723			5.1235	0.03167	0.0078	0.00161	0.00679			5.1235	0.03348	0.00721	0.02709	0.00174			5.1235	0.02866	0.00661	0.02814	-0.000840139
			5.15418	0.14433	0.0085	0.09685	0.00606			5.15418	0.0103	0.00792	-0.00169	0.0061			5.15418	0.12313	0.00999	0.11642	0.00663			5.15418	0.25765	0.01012	0.19751	0.00717			5.15418	0.02928	0.00725	-0.00169	0.0061			5.15418	0.02892	0.00657	0.01449	0.00276			5.15418	0.02604	0.00614	0.0194	0.000724893
			5.18486	0.16491	0.00878	0.15714	0.00563			5.18486	0.00235	0.00793	0.00137	0.0058			5.18486	0.13341	0.01077	0.13338	0.00654			5.18486	0.27727	0.01088	0.27019	0.00662			5.18486	0.02651	0.00677	0.00137	0.0058			5.18486	0.02373	0.00594	0.00298	0.00332			5.18486	0.02316	0.00554	0.00669	0.00189
			5.21553	0.18223	0.00915	0.17874	0.00475			5.21553	0.00926	0.00827	0.00898	0.00541			5.21553	0.14278	0.0117	0.13385	0.00561			5.21553	0.29217	0.01146	0.28442	0.00503			5.21553	0.02369	0.00642	0.00898	0.00541			5.21553	0.01812	0.00542	-0.00423	0.00355			5.21553	0.02007	0.00489	-0.00534	0.00254
			5.24621	0.19474	0.00933	0.15093	0.00321			5.24621	0.01842	0.00864	0.01841	0.00453			5.24621	0.15159	0.01233	0.11774	0.00354			5.24621	0.30145	0.01156	0.23527	0.0025			5.24621	0.0212	0.00625	0.01841	0.00453			5.24621	0.01245	0.0051	-0.00603	0.00368			5.24621	0.01684	0.00426	-0.01273	0.00274
			5.27689	0.2013	0.00918	0.08045	0.00121			5.27689	0.02754	0.00881	0.02665	0.00304			5.27689	0.16022	0.01239	0.08652	0.000650753			5.27689	0.30468	0.01108	0.13623	-0.000369249			5.27689	0.01945	0.00624	0.02665	0.00304			5.27689	0.00765	0.00502	-0.00367	0.00389			5.27689	0.01364	0.00375	-0.0136	0.00269
			5.30757	0.20119	0.00865	-0.01088	-0.000801234			5.30757	0.03661	0.00865	0.03083	0.00113			5.30757	0.16895	0.01183	0.04257	-0.00227			5.30757	0.30193	0.01007	0.01361	-0.00276			5.30757	0.0187	0.00634	0.03083	0.00113			5.30757	0.00689	0.00516	-0.000123825	0.0043			5.30757	0.01072	0.00349	-0.00864	0.00261
			5.33825	0.19411	0.00781	-0.09459	-0.00233			5.33825	0.04562	0.00815	0.02844	-0.000741911			5.33825	0.17786	0.01074	-0.01102	-0.0044			5.33825	0.29378	0.00868	-0.10311	-0.00408			5.33825	0.01891	0.0065	0.02844	-0.000741911			5.33825	0.01101	0.00544	0.00123	0.00488			5.33825	0.00857	0.0035	-0.000754469	0.00271
			5.36893	0.18022	0.0068	-0.14679	-0.00311			5.36893	0.05452	0.00739	0.01773	-0.00216			5.36893	0.18679	0.00932	-0.06983	-0.00535			5.36893	0.28128	0.00719	-0.19087	-0.00427			5.36893	0.01972	0.00667	0.01773	-0.00216			5.36893	0.01646	0.00576	-0.00195	0.00552			5.36893	0.00792	0.00374	0.00615	0.00308
			5.39961	0.16015	0.00585	-0.15719	-0.00323			5.39961	0.06307	0.0065	-0.00156	-0.00291			5.39961	0.19529	0.00792	-0.1275	-0.00527			5.39961	0.26589	0.00601	-0.23871	-0.00379			5.39961	0.02066	0.00679	-0.00156	-0.00291			5.39961	0.02194	0.00605	-0.00992	0.00602			5.39961	0.00903	0.00411	0.00873	0.00367
			5.43029	0.13505	0.00521	-0.13215	-0.00305			5.43029	0.07095	0.00568	-0.02733	-0.00309			5.43029	0.20273	0.00697	-0.17567	-0.00479			5.43029	0.24932	0.00553	-0.2479	-0.00333			5.43029	0.02136	0.00684	-0.02733	-0.00309			5.43029	0.02705	0.00624	-0.02063	0.0062			5.43029	0.01125	0.00448	0.00552	0.0043
			5.46097	0.10674	0.00505	-0.09047	-0.00302			5.46097	0.07775	0.00514	-0.05471	-0.00303			5.46097	0.20836	0.0068	-0.20511	-0.00462			5.46097	0.23336	0.00583	-0.22759	-0.00347			5.46097	0.02154	0.0068	-0.05471	-0.00303			5.46097	0.03158	0.00632	-0.03034	0.00597			5.46097	0.01392	0.00478	-0.00245	0.00478
			5.49165	0.07835	0.00527	-0.05404	-0.00339			5.49165	0.08304	0.005	-0.07677	-0.0031			5.49165	0.21141	0.00729	-0.20808	-0.00517			5.49165	0.21947	0.00649	-0.18865	-0.00435			5.49165	0.02108	0.00668	-0.07677	-0.0031			5.49165	0.03541	0.00627	-0.03499	0.00531			5.49165	0.01668	0.00498	-0.01203	0.00489
			5.52233	0.05646	0.00563	-0.03764	-0.00414			5.52233	0.08639	0.00516	-0.08637	-0.00349			5.52233	0.2112	0.00802	-0.18122	-0.00637			5.52233	0.20851	0.00708	-0.13904	-0.00564			5.52233	0.01993	0.00648	-0.08637	-0.00349			5.52233	0.03847	0.0061	-0.03172	0.00432			5.52233	0.01939	0.00505	-0.01912	0.00454
			5.55301	0.05318	0.00588	-0.04262	-0.005			5.55301	0.08752	0.00541	-0.07888	-0.00417			5.55301	0.20722	0.00859	-0.12771	-0.00772			5.55301	0.20036	0.00734	-0.08273	-0.00674			5.55301	0.01817	0.00623	-0.07888	-0.00417			5.55301	0.04068	0.00583	-0.0201	0.00316			5.55301	0.02201	0.00497	-0.0202	0.00378
			5.58369	0.06987	0.00588	-0.05718	-0.00557			5.58369	0.08621	0.00557	-0.05447	-0.00487			5.58369	0.19919	0.00878	-0.05754	-0.00857			5.58369	0.19406	0.0072	-0.02173	-0.00712			5.58369	0.01591	0.00596	-0.05447	-0.00487			5.58369	0.04204	0.0055	-0.00243	0.00202			5.58369	0.02452	0.00477	-0.01376	0.00273
			5.61437	0.09356	0.00561	-0.06308	-0.00559			5.61437	0.08246	0.00552	-0.01896	-0.00529			5.61437	0.18709	0.00851	0.01473	-0.00851			5.61437	0.18807	0.00664	0.0404	-0.00659			5.61437	0.01335	0.0057	-0.01896	-0.00529			5.61437	0.04253	0.00514	0.01682	0.00104			5.61437	0.02694	0.00446	-0.00102	0.00161
			5.64505	0.11648	0.00508	-0.04535	-0.00503			5.64505	0.07638	0.00523	0.01771	-0.00521			5.64505	0.17121	0.00782	0.07414	-0.00753			5.64505	0.18079	0.00576	0.0965	-0.00536			5.64505	0.01075	0.00548	0.01771	-0.00521			5.64505	0.04219	0.00482	0.03241	0.000266713			5.64505	0.0293	0.00408	0.01439	0.00062947
			5.67573	0.13544	0.00438	-0.000415707	-0.00412			5.67573	0.06828	0.00473	0.04481	-0.00468			5.67573	0.15214	0.00684	0.11007	-0.00606			5.67573	0.1709	0.00471	0.13671	-0.00397			5.67573	0.00846	0.00532	0.04481	-0.00468			5.67573	0.04103	0.00458	0.04005	-0.000312815			5.67573	0.03159	0.00367	0.02752	-8.80533e-05
			5.70641	0.14894	0.00364	0.06127	-0.00322			5.70641	0.0586	0.00411	0.05499	-0.00391			5.70641	0.1308	0.00577	0.11958	-0.00466			5.70641	0.15759	0.00372	0.15213	-0.00292			5.70641	0.00687	0.00526	0.05499	-0.00391			5.70641	0.03913	0.00448	0.0378	-0.000787891			5.70641	0.03379	0.00331	0.03378	-0.000516951
			5.73709	0.1563	0.00305	0.11941	-0.00262			5.73709	0.04792	0.00351	0.04718	-0.0032			5.73709	0.10852	0.0049	0.10795	-0.00379			5.73709	0.1406	0.00308	0.13945	-0.00247			5.73709	0.00625	0.00527	0.04718	-0.0032			5.73709	0.03655	0.0045	0.02676	-0.00127			5.73709	0.03585	0.00308	0.03054	-0.00073861
			5.76777	0.15737	0.00276	0.15274	-0.0024			5.76777	0.0369	0.00309	0.02708	-0.00277			5.76777	0.08713	0.00452	0.08602	-0.00355			5.76777	0.12019	0.003	0.10373	-0.00255			5.76777	0.0064	0.00535	0.02708	-0.00277			5.76777	0.03338	0.00464	0.01064	-0.00185			5.76777	0.0377	0.00302	0.01808	-0.00089982
			5.79845	0.15242	0.0028	0.14857	-0.00244			5.79845	0.02635	0.00296	0.00469	-0.00266			5.79845	0.06931	0.00469	0.06543	-0.00368			5.79845	0.09704	0.00332	0.05752	-0.00277			5.79845	0.00677	0.00547	0.00469	-0.00266			5.79845	0.02972	0.00484	-0.00545	-0.00255			5.79845	0.03925	0.00314	-0.00042083	-0.00115
			5.82913	0.14209	0.003	0.10848	-0.00249			5.82913	0.01741	0.00309	-0.01013	-0.00273			5.82913	0.05856	0.00513	0.05376	-0.00373			5.82913	0.07218	0.00368	0.01637	-0.00274			5.82913	0.00698	0.0056	-0.01013	-0.00273			5.82913	0.02568	0.00506	-0.01676	-0.00335			5.82913	0.04041	0.00339	-0.01984	-0.00159
			5.85981	0.12731	0.00316	0.04756	-0.0023			5.85981	0.01212	0.00332	-0.01198	-0.00274			5.85981	0.05717	0.00555	0.0516	-0.00333			5.85981	0.04687	0.00387	-0.00744	-0.00222			5.85981	0.00697	0.00571	-0.01198	-0.00274			5.85981	0.02142	0.00525	-0.02042	-0.00415			5.85981	0.04108	0.0037	-0.03473	-0.00223
			5.89049	0.10922	0.00317	-0.01229	-0.0018			5.89049	0.01254	0.0035	-0.00233	-0.00251			5.89049	0.0629	0.00573	0.05303	-0.00238			5.89049	0.02268	0.00379	-0.01	-0.00128			5.89049	0.00696	0.00578	-0.00233	-0.00251			5.89049	0.01714	0.00537	-0.01639	-0.00482			5.89049	0.04118	0.00399	-0.04106	-0.00297
			5.92117	0.08908	0.003	-0.05182	-0.00109			5.92117	0.01612	0.00354	0.01149	-0.00197			5.92117	0.07107	0.00561	0.04907	-0.00107			5.92117	0.00627	0.00344	0.00303	-0.00022248			5.92117	0.00747	0.00579	0.01149	-0.00197			5.92117	0.01319	0.00541	-0.00732	-0.00525			5.92117	0.04066	0.0042	-0.03739	-0.00367
			5.95185	0.06823	0.00264	-0.06218	-0.000384046			5.95185	0.01998	0.00342	0.01996	-0.00122			5.95185	0.07827	0.0052	0.03274	0.000200604			5.95185	0.02091	0.00287	0.0195	0.000580769			5.95185	0.00893	0.00574	0.01996	-0.00122			5.95185	0.01024	0.00537	0.00252	-0.00536			5.95185	0.03946	0.00433	-0.02525	-0.00417
			5.98253	0.04795	0.00217	-0.04754	8.66797e-05			5.98253	0.02352	0.00314	0.01636	-0.000470038			5.98253	0.08281	0.00457	0.00316	0.00108			5.98253	0.03546	0.00216	0.02701	0.000887609			5.98253	0.01137	0.00562	0.01636	-0.000470038			5.98253	0.00933	0.00523	0.00882	-0.00515			5.98253	0.03759	0.00434	-0.00849	-0.00433
			6.0132	0.02946	0.00167	-0.02168	0.000218722			6.0132	0.02719	0.00277	0.000369822	9.25659e-05			6.0132	0.08412	0.00387	-0.03306	0.00143			6.0132	0.04531	0.00145	0.01908	0.000702899			6.0132	0.01449	0.00545	0.000369822	9.25659e-05			6.0132	0.01082	0.00502	0.00886	-0.00468			6.0132	0.03504	0.00423	0.00804	-0.00414
			6.04388	0.01407	0.00131	-0.000376002	7.00392e-05			6.04388	0.03175	0.00237	-0.02123	0.000379662			6.04388	0.08242	0.00329	-0.06408	0.00136			6.04388	0.0499	0.00099002	-0.00173	0.000255687			6.04388	0.01794	0.00524	-0.02123	0.000379662			6.04388	0.01368	0.00476	0.00249	-0.00405			6.04388	0.03186	0.00403	0.02011	-0.00366
			6.07456	0.00641	0.00124	0.00632	-0.00017917			6.07456	0.03775	0.00206	-0.03748	0.000438216			6.07456	0.07858	0.00305	-0.07774	0.00117			6.07456	0.04926	0.00107	-0.02522	-0.00013646			6.07456	0.02143	0.00501	-0.03748	0.000438216			6.07456	0.01693	0.00449	-0.00775	-0.00337			6.07456	0.02813	0.00374	0.02537	-0.003
			6.10524	0.01213	0.00143	-0.00158	-0.000327011			6.10524	0.04526	0.00192	-0.03832	0.000411295			6.10524	0.07405	0.00318	-0.06695	0.00119			6.10524	0.04395	0.00142	-0.03895	-0.000236499			6.10524	0.02468	0.00478	-0.03832	0.000411295			6.10524	0.0201	0.00423	-0.01767	-0.00273			6.10524	0.02393	0.00342	0.02393	-0.00233
			6.13592	0.01827	0.00167	-0.01521	-0.000252936			6.13592	0.05394	0.00196	-0.01961	0.000454324			6.13592	0.07077	0.0035	-0.03329	0.00155			6.13592	0.03533	0.0017	-0.03484	7.17966e-07			6.13592	0.02749	0.00458	-0.01961	0.000454324			6.13592	0.02295	0.00402	-0.0229	-0.00219			6.13592	0.01939	0.0031	0.018	-0.00177
			6.1666	0.02288	0.00183	-0.02246	3.02561e-05			6.1666	0.06319	0.00208	0.01432	0.000653706			6.1666	0.07062	0.0038	0.0129	0.0022			6.1666	0.02669	0.00181	-0.01372	0.000427617			6.1666	0.02968	0.00444	0.01432	0.000653706			6.1666	0.02539	0.00389	-0.02062	-0.00174			6.1666	0.01469	0.00285	0.01089	-0.00139
			6.19728	0.02723	0.00186	-0.01512	0.000398012			6.19728	0.07235	0.00218	0.05186	0.000989176			6.19728	0.07445	0.00394	0.05611	0.00288			6.19728	0.02539	0.00171	0.01452	0.00080394			6.19728	0.03113	0.00437	0.05186	0.000989176			6.19728	0.02738	0.00386	-0.01067	-0.00134			6.19728	0.01016	0.00273	0.00565	-0.00117
			6.22796	0.03284	0.00175	0.00627	0.000691629			6.22796	0.08074	0.00221	0.07873	0.00135			6.22796	0.0816	0.00388	0.08131	0.00334			6.22796	0.03539	0.00144	0.03536	0.000936016			6.22796	0.03176	0.00438	0.07873	0.00135			6.22796	0.02894	0.00392	0.00422	-0.000918036			6.22796	0.00672	0.00276	0.00393	-0.00103
			6.25864	0.04046	0.00155	0.03239	0.000806683			6.25864	0.08779	0.00214	0.08373	0.00162			6.25864	0.09043	0.00363	0.07951	0.00344			6.25864	0.05058	0.00107	0.03654	0.000778663			6.25864	0.03155	0.00444	0.08373	0.00162			6.25864	0.03014	0.00402	0.01933	-0.000410166			6.25864	0.0066	0.00291	0.00549	-0.000837085
			6.28932	0.04973	0.00133	0.0497	0.000745325			6.28932	0.09299	0.00196	0.06351	0.00171			6.28932	0.0992	0.00324	0.05088	0.00321			6.28932	0.06624	0.000765448	0.01418	0.000449773			6.28932	0.03052	0.00453	0.06351	0.00171			6.28932	0.03106	0.00415	0.02948	0.000215333			6.28932	0.00978	0.00312	0.0084	-0.000506624
			6.32	0.05959	0.00121	0.04744	0.000608343			6.32	0.09599	0.00173	0.02382	0.00162			6.32	0.10653	0.00283	0.00433	0.00283			6.32	0.07998	0.000809678	-0.02496	0.000157925			6.32	0.02877	0.00463	0.02382	0.00162			6.32	0.0318	0.00427	0.03089	0.000946899			6.32	0.01395	0.00334	0.00998	1.2268e-05
			6.35068	0.06884	0.00129	0.02329	0.000536156			6.35068	0.09657	0.00149	-0.02282	0.00144			6.35068	0.11146	0.00253	-0.04613	0.00253			6.35068	0.09037	0.00117	-0.06614	8.87651e-05			6.35068	0.02642	0.00471	-0.02282	0.00144			6.35068	0.03247	0.00434	0.02253	0.00173			6.35068	0.01813	0.00352	0.00792	0.000695061
			6.38136	0.07632	0.00151	-0.01504	0.000633528			6.38136	0.09466	0.00132	-0.06214	0.00128			6.38136	0.11348	0.00246	-0.08658	0.00246			6.38136	0.09641	0.00157	-0.09311	0.000312949			6.38136	0.02365	0.00475	-0.06214	0.00128			6.38136	0.03314	0.00437	0.00662	0.00248			6.38136	0.02202	0.00363	0.00137	0.00145
			6.41204	0.08104	0.00178	-0.05327	0.000918053			6.41204	0.09035	0.00128	-0.08359	0.00123			6.41204	0.11242	0.00262	-0.10786	0.00262			6.41204	0.0975	0.00189	-0.09527	0.000760988			6.41204	0.02064	0.00473	-0.08359	0.00123			6.41204	0.03384	0.00432	-0.01206	0.00311			6.41204	0.02543	0.00365	-0.00871	0.00217
			6.44272	0.08228	0.00201	-0.07714	0.00132			6.44272	0.0839	0.00136	-0.08373	0.00131			6.44272	0.10846	0.00287	-0.10785	0.00286			6.44272	0.0934	0.00209	-0.07237	0.00127			6.44272	0.01761	0.00466	-0.08373	0.00131			6.44272	0.03456	0.00422	-0.02764	0.00355			6.44272	0.02826	0.00359	-0.01972	0.00272
			6.4734	0.0796	0.00215	-0.079	0.00171			6.4734	0.0757	0.0015	-0.06657	0.00147			6.4734	0.10212	0.00311	-0.09097	0.003			6.4734	0.08422	0.00216	-0.03443	0.00168			6.4734	0.0148	0.00453	-0.06657	0.00147			6.4734	0.03524	0.00407	-0.0351	0.00378			6.4734	0.03042	0.00344	-0.02836	0.00303
			6.50408	0.07287	0.00219	-0.06111	0.00198			6.50408	0.06631	0.00163	-0.0408	0.00163			6.50408	0.09417	0.00324	-0.0653	0.00292			6.50408	0.07038	0.00212	0.00292	0.00189			6.50408	0.01238	0.00435	-0.0408	0.00163			6.50408	0.03579	0.00387	-0.03198	0.0038			6.50408	0.03185	0.00323	-0.03179	0.0031
			6.53476	0.06239	0.00215	-0.03396	0.00209			6.53476	0.0564	0.00172	-0.01563	0.0017			6.53476	0.08568	0.00325	-0.03886	0.00257			6.53476	0.05261	0.00201	0.0254	0.00192			6.53476	0.01047	0.00415	-0.01563	0.0017			6.53476	0.03612	0.00367	-0.01913	0.00367			6.53476	0.03251	0.00299	-0.02865	0.00297
			6.56544	0.04898	0.00206	-0.01074	0.00205			6.56544	0.04674	0.00174	0.00277	0.00164			6.56544	0.07789	0.00313	-0.0168	0.00207			6.56544	0.03183	0.00189	0.02636	0.00186			6.56544	0.00908	0.00394	0.00277	0.00164			6.56544	0.03615	0.00348	-0.000556885	0.00345			6.56544	0.03238	0.00275	-0.01955	0.00274
			6.59612	0.03467	0.00196	-0.000636759	0.00196			6.59612	0.0382	0.0017	0.01288	0.00147			6.59612	0.07204	0.00295	-0.000304167	0.00154			6.59612	0.00923	0.00183	0.00923	0.00182			6.59612	0.00803	0.00376	0.01288	0.00147			6.59612	0.03582	0.00332	0.01798	0.00321			6.59612	0.03146	0.00254	-0.00687	0.0025
			6.6268	0.02545	0.00189	-0.00429	0.00187			6.6268	0.03163	0.00162	0.01693	0.00123			6.6268	0.06896	0.00275	0.01254	0.0011			6.6268	0.0145	0.00186	-0.01439	0.00186			6.6268	0.00707	0.00363	0.01693	0.00123			6.6268	0.03511	0.00322	0.03076	0.00297			6.6268	0.0298	0.0024	0.00606	0.00231
			6.65748	0.03125	0.00188	-0.01383	0.00183			6.65748	0.0275	0.00152	0.01851	0.000984832			6.65748	0.06872	0.0026	0.02471	0.000796843			6.65748	0.03748	0.00197	-0.03025	0.00197			6.65748	0.00596	0.00355	0.01851	0.000984832			6.65748	0.03404	0.00317	0.03401	0.00275			6.65748	0.02745	0.00236	0.01605	0.0022
			6.68816	0.04759	0.00193	-0.01718	0.00183			6.68816	0.02543	0.00142	0.0201	0.000779951			6.68816	0.07054	0.00254	0.03817	0.000570438			6.68816	0.05902	0.0021	-0.02776	0.00207			6.68816	0.00461	0.00353	0.0201	0.000779951			6.68816	0.0327	0.00318	0.02701	0.00251			6.68816	0.0245	0.00239	0.02108	0.00212
			6.71884	0.06634	0.00201	-0.00465	0.0018			6.71884	0.02429	0.00136	0.02191	0.000620135			6.71884	0.07324	0.00258	0.05269	0.000332513			6.71884	0.07815	0.00222	-0.00435	0.00209			6.71884	0.00306	0.00355	0.02191	0.000620135			6.71884	0.03121	0.00322	0.01234	0.0022			6.71884	0.02106	0.00247	0.02087	0.00202
			6.74952	0.08425	0.00208	0.02564	0.00171			6.74952	0.02282	0.00134	0.02244	0.00048175			6.74952	0.07576	0.00266	0.06605	6.56963e-06			6.74952	0.09416	0.00227	0.03389	0.00196			6.74952	0.00202	0.00358	0.02244	0.00048175			6.74952	0.02975	0.00326	-0.00511	0.00179			6.74952	0.0173	0.00256	0.01678	0.00182
			6.7802	0.09979	0.00211	0.06605	0.0015			6.7802	0.02023	0.00135	0.02011	0.000328746			6.7802	0.07735	0.00274	0.07516	-0.000424864			6.7802	0.10662	0.00225	0.07518	0.00169			6.7802	0.00307	0.0036	0.02011	0.000328746			6.7802	0.02847	0.00328	-0.01971	0.00125			6.7802	0.01338	0.00262	0.01113	0.00147
			6.81087	0.112	0.00209	0.10244	0.0012			6.81087	0.01622	0.00136	0.01502	0.000134546			6.81087	0.07765	0.00276	0.07757	-0.000913041			6.81087	0.11539	0.00216	0.10699	0.00135			6.81087	0.00531	0.00358	0.01502	0.000134546			6.81087	0.02756	0.00326	-0.02698	0.000601065			6.81087	0.0096	0.00264	0.00629	0.000988571
			6.84155	0.12026	0.00201	0.12023	0.000853911			6.84155	0.01108	0.00137	0.00937	-0.00010276			6.84155	0.07661	0.00272	0.07251	-0.00137			6.84155	0.12062	0.00203	0.12061	0.000996815			6.84155	0.00779	0.00352	0.00937	-0.00010276			6.84155	0.02707	0.0032	-0.02494	-9.23803e-05			6.84155	0.00644	0.00259	0.00378	0.000410222
			6.87223	0.12428	0.0019	0.11089	0.000532672			6.87223	0.00677	0.00135	0.00649	-0.000357776			6.87223	0.07444	0.00261	0.06107	-0.00172			6.87223	0.12275	0.00188	0.11356	0.000710207			6.87223	0.01021	0.00339	0.00649	-0.000357776			6.87223	0.02701	0.00307	-0.01466	-0.000753756			6.87223	0.00504	0.00248	0.00379	-0.000177559
			6.90291	0.12404	0.00177	0.07566	0.000283222			6.90291	0.00925	0.00129	0.00879	-0.000587411			6.90291	0.07151	0.00245	0.04557	-0.00191			6.90291	0.12244	0.00175	0.08904	0.000513201			6.90291	0.01239	0.0032	0.00879	-0.000587411			6.90291	0.02724	0.0029	0.000262395	-0.0013			6.90291	0.00611	0.00232	0.00525	-0.000683656
			6.93359	0.1198	0.00165	0.02495	0.000121986			6.93359	0.0165	0.00119	0.01596	-0.000747686			6.93359	0.06827	0.00227	0.02854	-0.00197			6.93359	0.1205	0.00166	0.05357	0.000396538			6.93359	0.0142	0.00296	0.01596	-0.000747686			6.93359	0.02757	0.00268	0.01497	-0.00168			6.93359	0.0082	0.0021	0.00648	-0.00104
			6.96427	0.11203	0.00158	-0.02603	2.98674e-05			6.96427	0.02451	0.00106	0.02448	-0.000810751			6.96427	0.06518	0.00208	0.01186	-0.00193			6.96427	0.11773	0.00164	0.01395	0.00032766			6.96427	0.01554	0.00268	0.02448	-0.000810751			6.96427	0.02778	0.00242	0.02498	-0.00186			6.96427	0.01018	0.00186	0.00596	-0.00121
			6.99495	0.1014	0.00158	-0.0634	-3.55841e-05			6.99495	0.03204	0.000900602	0.02899	-0.000775982			6.99495	0.06255	0.00192	-0.00359	-0.00185			6.99495	0.11481	0.00167	-0.02451	0.000268602			6.99495	0.01635	0.00238	0.02899	-0.000775982			6.99495	0.02769	0.00216	0.02762	-0.00187			6.99495	0.01164	0.00161	0.00308	-0.00123
			7.02563	0.08875	0.00163	-0.07953	-0.000121427			7.02563	0.03839	0.000738551	0.02493	-0.000671637			7.02563	0.0605	0.0018	-0.01764	-0.00176			7.02563	0.11215	0.00175	-0.05833	0.000187687			7.02563	0.0166	0.00211	0.02493	-0.000671637			7.02563	0.02714	0.00192	0.02273	-0.00177			7.02563	0.01243	0.00139	-0.00157	-0.00115
			7.05631	0.07495	0.00174	-0.07491	-0.000262877			7.05631	0.04306	0.000601662	0.01112	-0.000546708			7.05631	0.05893	0.00171	-0.03025	-0.0017			7.05631	0.10977	0.00187	-0.08485	6.18909e-05			7.05631	0.01629	0.00189	0.01112	-0.000546708			7.05631	0.02603	0.00172	0.0125	-0.00165			7.05631	0.01246	0.00123	-0.00646	-0.00106
			7.08699	0.06092	0.00186	-0.05646	-0.00047478			7.08699	0.04568	0.000535787	-0.00909	-0.00045557			7.08699	0.05753	0.00165	-0.04094	-0.00165			7.08699	0.10738	0.00202	-0.10124	-0.000126111			7.08699	0.01548	0.00176	-0.00909	-0.00045557			7.08699	0.02431	0.0016	0.000557734	-0.00156			7.08699	0.01172	0.00117	-0.00974	-0.00101
			7.11767	0.04752	0.00199	-0.03352	-0.000751748			7.11767	0.04602	0.000570958	-0.02879	-0.000440251			7.11767	0.05593	0.00162	-0.0487	-0.00162			7.11767	0.1045	0.00219	-0.10447	-0.000389561			7.11767	0.01424	0.00174	-0.02879	-0.000440251			7.11767	0.02198	0.00157	-0.00941	-0.00155			7.11767	0.01024	0.0012	-0.01015	-0.00106
			7.14835	0.03549	0.00212	-0.01376	-0.00107			7.14835	0.04405	0.000679826	-0.04052	-0.000516182			7.14835	0.05377	0.00162	-0.05226	-0.00161			7.14835	0.10061	0.00237	-0.09243	-0.000734108			7.14835	0.01272	0.00181	-0.04052	-0.000516182			7.14835	0.01909	0.00163	-0.01488	-0.00162			7.14835	0.00807	0.00129	-0.00758	-0.00119
			7.17903	0.02536	0.00222	-0.000808855	-0.00141			7.17903	0.03987	0.000812952	-0.03963	-0.000666603			7.17903	0.05079	0.00165	-0.05074	-0.00163			7.17903	0.09528	0.00255	-0.06576	-0.00115			7.17903	0.0111	0.00194	-0.03963	-0.000666603			7.17903	0.01571	0.00173	-0.01525	-0.00173			7.17903	0.00533	0.0014	-0.00328	-0.00136
			7.20971	0.01739	0.00232	0.00563	-0.00175			7.20971	0.03384	0.000936727	-0.02674	-0.000848185			7.20971	0.04685	0.00172	-0.04427	-0.00168			7.20971	0.0883	0.00271	-0.02913	-0.00161			7.20971	0.00965	0.00207	-0.02674	-0.000848185			7.20971	0.01197	0.00184	-0.01181	-0.00181			7.20971	0.00239	0.0015	0.000605227	-0.0015
			7.24039	0.01149	0.0024	0.00779	-0.00204			7.24039	0.02657	0.00103	-0.00772	-0.00101			7.24039	0.04194	0.00182	-0.03423	-0.00173			7.24039	0.07971	0.00286	0.00911	-0.00208			7.24039	0.00873	0.00219	-0.00772	-0.00101			7.24039	0.00805	0.00195	-0.00707	-0.0018			7.24039	0.00273	0.00157	0.00189	-0.00155
			7.27107	0.00762	0.00246	0.00748	-0.00228			7.27107	0.01931	0.00109	0.00874	-0.00109			7.27107	0.03622	0.00194	-0.02304	-0.00175			7.27107	0.0698	0.00297	0.03918	-0.00249			7.27107	0.00866	0.00227	0.00874	-0.00109			7.27107	0.00437	0.00202	-0.00361	-0.00165			7.27107	0.00649	0.00161	-0.000665895	-0.00148
			7.30175	0.00709	0.00251	0.00489	-0.00246			7.30175	0.01502	0.00112	0.015	-0.00109			7.30175	0.03001	0.00205	-0.01337	-0.00171			7.30175	0.05917	0.00305	0.05322	-0.00282			7.30175	0.0095	0.0023	0.015	-0.00109			7.30175	0.00308	0.00206	-0.00306	-0.00135			7.30175	0.01074	0.0016	-0.00666	-0.00126
			7.33243	0.01087	0.00255	-0.00103	-0.00255			7.33243	0.01743	0.00111	0.00803	-0.000998635			7.33243	0.02396	0.00215	-0.00731	-0.00159			7.33243	0.04873	0.00311	0.04833	-0.00304			7.33243	0.01099	0.00229	0.00803	-0.000998635			7.33243	0.0059	0.00205	-0.00549	-0.000926559			7.33243	0.01512	0.00156	-0.01398	-0.0009284
			7.36311	0.0172	0.00258	-0.01079	-0.00256			7.36311	0.0245	0.00108	-0.00906	-0.000848574			7.36311	0.01933	0.00223	-0.00554	-0.00138			7.36311	0.03982	0.00315	0.02791	-0.00315			7.36311	0.01283	0.00222	-0.00906	-0.000848574			7.36311	0.00946	0.00201	-0.00939	-0.000430693			7.36311	0.01952	0.00148	-0.01942	-0.000539355
			7.39379	0.02487	0.00261	-0.02285	-0.00248			7.39379	0.0326	0.00105	-0.02822	-0.000673353			7.39379	0.01806	0.0023	-0.00707	-0.0011			7.39379	0.03419	0.00319	0.000496668	-0.00316			7.39379	0.01481	0.00212	-0.02822	-0.000673353			7.39379	0.01284	0.00193	-0.01241	6.62145e-05			7.39379	0.0238	0.00138	-0.01984	-0.000152604
			7.42447	0.03318	0.00262	-0.03314	-0.00231			7.42447	0.04009	0.00101	-0.04001	-0.000495881			7.42447	0.02097	0.00235	-0.00947	-0.000764128			7.42447	0.03306	0.00322	-0.0235	-0.00305			7.42447	0.0168	0.00199	-0.04001	-0.000495881			7.42447	0.01581	0.00183	-0.0123	0.000502116			7.42447	0.02788	0.00126	-0.01343	0.000179803
			7.45515	0.04152	0.00262	-0.03643	-0.00205			7.45515	0.04618	0.000987266	-0.03779	-0.000319915			7.45515	0.02652	0.00239	-0.00974	-0.000387638			7.45515	0.0357	0.00324	-0.03568	-0.00284			7.45515	0.01872	0.00184	-0.03779	-0.000319915			7.45515	0.01829	0.00171	-0.00794	0.000837174			7.45515	0.03167	0.00114	-0.000605397	0.000427626
			7.48583	0.04929	0.0026	-0.02879	-0.0017			7.48583	0.05047	0.000975604	-0.02078	-0.000134206			7.48583	0.03295	0.00244	-0.00536	2.34529e-05			7.48583	0.03997	0.00325	-0.03259	-0.00251			7.48583	0.02053	0.00169	-0.02078	-0.000134206			7.48583	0.02019	0.00159	0.000111676	0.00106			7.48583	0.03509	0.00103	0.01575	0.000586233
			7.51651	0.05597	0.00256	-0.00989	-0.00129			7.51651	0.05275	0.00096905	0.00546	7.3111e-05			7.51651	0.03927	0.00248	0.00463	0.000464998			7.51651	0.04409	0.00323	-0.01655	-0.00207			7.51651	0.02219	0.00155	0.00546	7.3111e-05			7.51651	0.0215	0.00148	0.00975	0.00119			7.51651	0.03809	0.000923191	0.03102	0.000671609
			7.54719	0.0611	0.0025	0.01615	-0.000844852			7.54719	0.05298	0.00095601	0.03131	0.000298143			7.54719	0.04489	0.00251	0.01911	0.000922461			7.54719	0.04702	0.00317	0.00589	-0.00154			7.54719	0.02367	0.00144	0.03131	0.000298143			7.54719	0.0222	0.00138	0.018	0.00125			7.54719	0.0406	0.000840432	0.04025	0.000709539
			7.57787	0.06438	0.00241	0.04202	-0.000402445			7.57787	0.05127	0.000924838	0.04715	0.000512908			7.57787	0.04945	0.00252	0.03501	0.00136			7.57787	0.04834	0.00308	0.02704	-0.000975535			7.57787	0.02492	0.00135	0.04715	0.000512908			7.57787	0.02231	0.00131	0.02209	0.00126			7.57787	0.04258	0.000780268	0.03983	0.000723579
			7.60854	0.06561	0.00231	0.05994	-1.07811e-06			7.60854	0.04787	0.000867105	0.04738	0.000671296			7.60854	0.0527	0.00249	0.0481	0.00174			7.60854	0.048	0.00296	0.04104	-0.000437474			7.60854	0.02591	0.0013	0.04738	0.000671296			7.60854	0.02187	0.00127	0.0205	0.00126			7.60854	0.04402	0.000740978	0.0288	0.000726366
			7.63922	0.06478	0.0022	0.06477	0.000334116			7.63922	0.04318	0.000779081	0.03268	0.000728015			7.63922	0.05446	0.00242	0.05441	0.002			7.63922	0.04622	0.00283	0.04571	2.86971e-05			7.63922	0.0266	0.00127	0.03268	0.000728015			7.63922	0.02094	0.00124	0.01356	0.00124			7.63922	0.04489	0.000717058	0.00949	0.000717057
			7.6699	0.06202	0.00211	0.05594	0.000599549			7.6699	0.03771	0.000661893	0.00961	0.000661745			7.6699	0.05461	0.00231	0.05152	0.00212			7.6699	0.04343	0.00271	0.04246	0.000406941			7.6699	0.02695	0.00125	0.00961	0.000661745			7.6699	0.01961	0.00123	0.00344	0.00118			7.6699	0.04522	0.000701202	-0.01305	0.00068511
			7.70058	0.05757	0.00204	0.03732	0.000814197			7.70058	0.03218	0.00052094	-0.01232	0.000490444			7.70058	0.05311	0.00218	0.03962	0.00212			7.70058	0.04021	0.00264	0.03466	0.000718277			7.70058	0.02694	0.00123	-0.01232	0.000490444			7.70058	0.01798	0.00122	-0.00659	0.00107			7.70058	0.04503	0.000686411	-0.03248	0.000618155
			7.73126	0.05185	0.00201	0.01535	0.00101			7.73126	0.02747	0.000364968	-0.02463	0.000269791			7.73126	0.04997	0.00204	0.02158	0.00203			7.73126	0.03724	0.00261	0.02569	0.00101			7.73126	0.02655	0.00121	-0.02463	0.000269791			7.73126	0.01622	0.0012	-0.01328	0.000898115			7.73126	0.0444	0.000667271	-0.04308	0.000510331
			7.76194	0.04533	0.00202	-0.0038	0.00122			7.76194	0.02457	0.000205383	-0.02324	7.37738e-05			7.76194	0.04526	0.00193	0.00214	0.00192			7.76194	0.03506	0.00264	0.01737	0.00132			7.76194	0.02582	0.00116	-0.02324	7.37738e-05			7.76194	0.01452	0.00117	-0.01452	0.000670645			7.76194	0.04341	0.00064034	-0.04165	0.000367522
			7.79262	0.03859	0.00206	-0.01648	0.00146			7.79262	0.02408	6.34515e-05	-0.00996	-3.45364e-05			7.79262	0.03914	0.00186	-0.01356	0.00184			7.79262	0.03396	0.0027	0.00982	0.00168			7.79262	0.02476	0.0011	-0.00996	-3.45364e-05			7.79262	0.01315	0.00111	-0.01013	0.000410527			7.79262	0.04218	0.000604093	-0.02856	0.000207384
			7.8233	0.03223	0.00211	-0.02228	0.0017			7.8233	0.02562	0.000104608	0.00867	-2.86055e-05			7.8233	0.03178	0.00186	-0.02179	0.0018			7.8233	0.03376	0.00276	0.00222	0.00205			7.8233	0.02346	0.00101	0.00867	-2.86055e-05			7.8233	0.01241	0.00104	-0.00191	0.000153296			7.8233	0.04085	0.000558794	-0.00775	5.4214e-05
			7.85398	0.02677	0.00214	-0.02316	0.00193			7.85398	0.02815	0.00021307	0.02434	7.16228e-05			7.85398	0.02344	0.0019	-0.02144	0.00176			7.85398	0.03393	0.0028	-0.00597	0.00238			7.85398	0.022	0.000907985	0.02434	7.16228e-05			7.85398	0.01251	0.000957882	0.00693	-6.45049e-05			7.85398	0.03958	0.000506557	0.01446	-6.92642e-05
			7.88466	0.02254	0.00215	-0.02169	0.00208			7.88466	0.03067	0.000294175	0.03048	0.000210164			7.88466	0.01442	0.00195	-0.01441	0.00167			7.88466	0.0339	0.00279	-0.01424	0.00261			7.88466	0.02049	0.000798623	0.03048	0.000210164			7.88466	0.01341	0.000863881	0.01294	-0.00021784			7.88466	0.03851	0.000451691	0.03131	-0.00014991
			7.91534	0.01947	0.00213	-0.01946	0.00213			7.91534	0.03253	0.000341789	0.0248	0.000320685			7.91534	0.00507	0.002	-0.00489	0.0015			7.91534	0.03326	0.00273	-0.02127	0.0027			7.91534	0.01905	0.000697549	0.0248	0.000320685			7.91534	0.01489	0.000773658	0.01366	-0.000302222			7.91534	0.03775	0.000401318	0.03772	-0.000188847
			7.94602	0.017	0.00207	-0.0165	0.00205			7.94602	0.03339	0.000355792	0.00994	0.000355144			7.94602	0.00454	0.00201	0.00227	0.00122			7.94602	0.03189	0.00263	-0.02575	0.00263			7.94602	0.01779	0.000627116	0.00994	0.000355144			7.94602	0.01665	0.000703939	0.00848	-0.000335607			7.94602	0.03737	0.000365571	0.03191	-0.000200954
			7.9767	0.01443	0.00198	-0.01208	0.00188			7.9767	0.0331	0.000339609	-0.00802	0.000302093			7.9767	0.01363	0.00197	0.00335	0.000854771			7.9767	0.03011	0.00249	-0.02749	0.00243			7.9767	0.01679	0.000610326	-0.00802	0.000302093			7.9767	0.01846	0.000672756	-0.00105	-0.000352096			7.9767	0.03733	0.000355091	0.01588	-0.000209268
			8.00738	0.01121	0.00187	-0.00594	0.00164			8.00738	0.03165	0.000299493	-0.02228	0.000187022			8.00738	0.02214	0.00189	-0.00289	0.00046243			8.00738	0.02873	0.00233	-0.02775	0.00215			8.00738	0.01607	0.000654021	-0.02228	0.000187022			8.00738	0.02011	0.000689936	-0.01174	-0.000389438			8.00738	0.03757	0.000374385	-0.00519	-0.00023628
			8.03806	0.00735	0.00175	0.000625758	0.00137			8.03806	0.02913	0.000243841	-0.02816	5.6279e-05			8.03806	0.02976	0.00178	-0.01482	0.000101481			8.03806	0.02894	0.00218	-0.0286	0.00185			8.03806	0.01558	0.000741675	-0.02816	5.6279e-05			8.03806	0.0215	0.000749135	-0.01983	-0.00047465			8.03806	0.03794	0.000417758	-0.02467	-0.000295239
			8.06874	0.005	0.00163	0.00491	0.00111			8.06874	0.0257	0.000182668	-0.02475	-4.60248e-05			8.06874	0.03624	0.00166	-0.02864	-0.000189088			8.06874	0.03166	0.00203	-0.03163	0.00155			8.06874	0.01522	0.000847953	-0.02475	-4.60248e-05			8.06874	0.02255	0.000832462	-0.02231	-0.000612904			8.06874	0.0383	0.000473952	-0.03655	-0.000384553
			8.09942	0.00892	0.00151	0.00399	0.000863547			8.09942	0.02156	0.000127971	-0.01488	-9.6114e-05			8.09942	0.04142	0.00154	-0.03987	-0.000403144			8.09942	0.03685	0.0019	-0.03657	0.00128			8.09942	0.01485	0.000951606	-0.01488	-9.6114e-05			8.09942	0.02321	0.00092073	-0.018	-0.000783782			8.09942	0.03851	0.000532212	-0.03734	-0.000487293
			8.1301	0.01594	0.00141	-0.00352	0.000648509			8.1301	0.01696	9.56243e-05	-0.00356	-9.54227e-05			8.1301	0.04521	0.00144	-0.04497	-0.000561104			8.1301	0.04365	0.00179	-0.04087	0.00101			8.1301	0.01437	0.00104	-0.00356	-9.54227e-05			8.1301	0.0235	0.00099858	-0.00797	-0.00094647			8.1301	0.03845	0.000584327	-0.02708	-0.000576021
			8.16078	0.02379	0.00132	-0.01618	0.000459795			8.16078	0.01217	9.79361e-05	0.00442	-6.17677e-05			8.16078	0.04762	0.00137	-0.04244	-0.000690263			8.16078	0.05097	0.00167	-0.04056	0.000769877			8.16078	0.01365	0.0011	0.00442	-6.17677e-05			8.16078	0.02345	0.00106	0.00469	-0.00105			8.16078	0.03804	0.000624447	-0.00921	-0.00062136
			8.19146	0.0317	0.00123	-0.02981	0.000299956			8.19146	0.0075	0.000124458	0.00648	-1.3767e-05			8.19146	0.04877	0.0013	-0.03308	-0.000804356			8.19146	0.05786	0.00154	-0.03213	0.000557448			8.19146	0.01264	0.00112	0.00648	-1.3767e-05			8.19146	0.02315	0.00108	0.01592	-0.00106			8.19146	0.03725	0.000648598	0.01062	-0.000601502
			8.22214	0.03913	0.00114	-0.0389	0.000176329			8.22214	0.00364	0.000163489	0.00318	4.14885e-05			8.22214	0.04887	0.00124	-0.01933	-0.000894848			8.22214	0.06355	0.00142	-0.01454	0.000400597			8.22214	0.01131	0.00111	0.00318	4.14885e-05			8.22214	0.02271	0.00108	0.02205	-0.000954491			8.22214	0.03608	0.000654349	0.02643	-0.000509583
			8.25282	0.04561	0.00107	-0.03897	9.56952e-05			8.25282	0.00353	0.000214908	-0.00241	0.000110227			8.25282	0.04822	0.00115	-0.00415	-0.00093902			8.25282	0.06744	0.00131	0.00964	0.000316927			8.25282	0.00966	0.00106	-0.00241	0.000110227			8.25282	0.02226	0.00104	0.02098	-0.000743621			8.25282	0.03458	0.000640624	0.03379	-0.000356625
			8.2835	0.05077	0.00103	-0.0285	5.52762e-05			8.2835	0.00646	0.00028071	-0.00632	0.000202705			8.2835	0.04718	0.00104	0.01009	-0.000919643			8.2835	0.06909	0.00127	0.03476	0.000301387			8.2835	0.00774	0.000972771	-0.00632	0.000202705			8.2835	0.02195	0.000964196	0.01296	-0.000467399			8.2835	0.03282	0.000607586	0.0311	-0.000169184
			8.31418	0.05436	0.00103	-0.00969	3.63277e-05			8.31418	0.00936	0.000359516	-0.00574	0.000319114			8.31418	0.04613	0.000916716	0.02209	-0.000843857			8.31418	0.06824	0.00131	0.05406	0.000318532			8.31418	0.00564	0.000854388	-0.00574	0.000319114			8.31418	0.0219	0.000859446	0.000555918	-0.000181947			8.31418	0.03088	0.000556512	0.01995	1.74541e-05
			8.34486	0.05628	0.00109	0.0125	5.59105e-06			8.34486	0.01172	0.000446406	-0.000335225	0.000439963			8.34486	0.04536	0.000811167	0.03158	-0.000749024			8.34486	0.06482	0.00144	0.06245	0.000310348			8.34486	0.00361	0.000709213	-0.000335225	0.000439963			8.34486	0.02217	0.000728167	-0.0122	5.49925e-05			8.34486	0.02888	0.000489676	0.00437	0.000168415
			8.37554	0.05657	0.0012	0.03244	-7.44493e-05			8.37554	0.01353	0.000534522	0.00755	0.000527857			8.37554	0.04504	0.000773075	0.03873	-0.000690647			8.37554	0.05895	0.00162	0.05862	0.00021743			8.37554	0.00251	0.000544161	0.00755	0.000527857			8.37554	0.02277	0.000576457	-0.0211	0.000200024			8.37554	0.0269	0.000410209	-0.01061	0.000257982
			8.40621	0.05551	0.00134	0.04598	-0.0002307			8.40621	0.01487	0.000616578	0.01397	0.000541107			8.40621	0.04511	0.000836722	0.0435	-0.000717787			8.40621	0.05096	0.00182	0.04561	3.47788e-06			8.40621	0.00363	0.000367118	0.01397	0.000541107			8.40621	0.02362	0.000411741	-0.02312	0.000235454			8.40621	0.02502	0.00032201	-0.02061	0.000275506
			8.43689	0.05353	0.00147	0.05181	-0.000467236			8.43689	0.01596	0.000685947	0.01527	0.000452789			8.43689	0.04537	0.000983754	0.04537	-0.000848847			8.43689	0.04146	0.00201	0.02946	-0.000329287			8.43689	0.00579	0.000186548	0.01527	0.000452789			8.43689	0.02462	0.000243325	-0.01742	0.000172747			8.43689	0.02326	0.000229876	-0.02325	0.000227033
			8.46757	0.05125	0.0016	0.05117	-0.000762118			8.46757	0.01705	0.000737439	0.00983	0.000265438			8.46757	0.04549	0.00117	0.04352	-0.00106			8.46757	0.03144	0.00216	0.01657	-0.000741716			8.46757	0.00809	1.76263e-05	0.00983	0.000265438			8.46757	0.02563	9.33645e-05	-0.00566	4.73873e-05			8.46757	0.02163	0.000140945	-0.0187	0.00013251
			8.49825	0.04938	0.0017	0.04652	-0.00108			8.49825	0.01837	0.000767845	-0.000989233	1.3403e-05			8.49825	0.04516	0.00135	0.03743	-0.0013			8.49825	0.02291	0.00227	0.01091	-0.00118			8.49825	0.01029	0.000155001	-0.000989233	1.3403e-05			8.49825	0.02654	0.000122462	0.00856	-9.28091e-05			8.49825	0.02008	7.62025e-05	-0.00937	1.97071e-05
			8.52893	0.0485	0.00177	0.03978	-0.00136			8.52893	0.02009	0.000776296	-0.0132	-0.000248892			8.52893	0.04414	0.0015	0.02746	-0.0015			8.52893	0.0198	0.00235	0.01247	-0.00158			8.52893	0.01227	0.000299609	-0.0132	-0.000248892			8.52893	0.02725	0.00025695	0.02083	-0.000201992			8.52893	0.01853	9.37645e-05	0.0012	-8.32265e-05
			8.55961	0.04888	0.00182	0.03134	-0.0016			8.55961	0.02224	0.000764457	-0.02176	-0.000467414			8.55961	0.04228	0.00162	0.01506	-0.00161			8.55961	0.02417	0.00241	0.01749	-0.00192			8.55961	0.01396	0.00042017	-0.02176	-0.000467414			8.55961	0.0277	0.000379375	0.02732	-0.000248678			8.55961	0.0169	0.000157122	0.00957	-0.000154449
			8.59029	0.0503	0.00185	0.02022	-0.00176			8.59029	0.0247	0.000736593	-0.02263	-0.000607996			8.59029	0.03958	0.0017	0.00245	-0.00162			8.59029	0.03213	0.00246	0.02047	-0.00219			8.59029	0.01531	0.000513111	-0.02263	-0.000607996			8.59029	0.02786	0.000478548	0.026	-0.000222666			8.59029	0.01511	0.000219343	0.01362	-0.000182686
			8.62097	0.05219	0.00188	0.0054	-0.00186			8.62097	0.02728	0.00069946	-0.01454	-0.000665798			8.62097	0.0362	0.00176	-0.00815	-0.00154			8.62097	0.04023	0.00251	0.01683	-0.0024			8.62097	0.01629	0.000577206	-0.01454	-0.000665798			8.62097	0.02773	0.000551208	0.01727	-0.000134877			8.62097	0.01312	0.000271251	0.0131	-0.000168211
			8.65165	0.05386	0.00191	-0.01264	-0.00191			8.65165	0.02975	0.000661882	0.000316673	-0.000660964			8.65165	0.03242	0.00182	-0.01532	-0.00141			8.65165	0.04695	0.00258	0.00514	-0.00257			8.65165	0.01688	0.000613775	0.000316673	-0.000660964			8.65165	0.02734	0.000597082	0.00378	-1.08593e-05			8.65165	0.01089	0.000310738	0.00938	-0.000120691
			8.68233	0.05466	0.00196	-0.03113	-0.00192			8.68233	0.03188	0.000633543	0.01705	-0.000623661			8.68233	0.02868	0.00189	-0.01895	-0.00124			8.68233	0.05157	0.00267	-0.01229	-0.00266			8.68233	0.01706	0.000626963	0.01705	-0.000623661			8.68233	0.02675	0.00061856	-0.01039	0.000119363			8.68233	0.00845	0.000338067	0.00479	-5.48536e-05
			8.71301	0.05415	0.00202	-0.04554	-0.00186			8.71301	0.03348	0.000622571	0.02988	-0.000576685			8.71301	0.02552	0.00198	-0.02011	-0.00102			8.71301	0.0538	0.00276	-0.03047	-0.00266			8.71301	0.01685	0.000623991	0.02988	-0.000576685			8.71301	0.02603	0.000620835	-0.02105	0.000231511			8.71301	0.0059	0.000355232	0.00146	1.45995e-05
			8.74369	0.05205	0.00208	-0.05141	-0.00172			8.74369	0.03439	0.000632484	0.03433	-0.000524472			8.74369	0.02343	0.00209	-0.0204	-0.00073625			8.74369	0.05355	0.00283	-0.04399	-0.00252			8.74369	0.01625	0.000615103	0.03433	-0.000524472			8.74369	0.02525	0.000612006	-0.02517	0.000314074			8.74369	0.00356	0.00036586	0.000528321	7.73397e-05
			8.77437	0.04832	0.00214	-0.04646	-0.00148			8.77437	0.03452	0.000660751	0.02897	-0.00045349			8.77437	0.02265	0.00221	-0.02105	-0.000354157			8.77437	0.051	0.00287	-0.04937	-0.00221			8.77437	0.01529	0.000612524	0.02897	-0.00045349			8.77437	0.02447	0.000602711	-0.02176	0.00037018			8.77437	0.00289	0.000375013	0.0017	0.000129891
			8.80505	0.04307	0.00218	-0.03201	-0.00114			8.80505	0.03379	0.000700428	0.01582	-0.000342869			8.80505	0.02288	0.00232	-0.02234	0.000127771			8.80505	0.04652	0.00287	-0.04637	-0.00173			8.80505	0.01399	0.000627532	0.01582	-0.000342869			8.80505	0.02377	0.00060445	-0.01214	0.000414205			8.80505	0.00485	0.000388473	0.0035	0.000175701
			8.83573	0.03659	0.00219	-0.01283	-0.000697835			8.83573	0.03222	0.000743287	-0.000475997	-0.000179058			8.83573	0.02352	0.00241	-0.02352	0.000677888			8.83573	0.04069	0.00282	-0.03778	-0.00114			8.83573	0.0124	0.000666207	-0.000475997	-0.000179058			8.83573	0.02316	0.000626125	0.000584403	0.000464725			8.83573	0.00763	0.000411292	0.004	0.000222948
			8.86641	0.02934	0.00217	0.00461	-0.000208107			8.86641	0.02985	0.000782143	-0.0146	3.33428e-05			8.86641	0.02392	0.00246	-0.02331	0.00123			8.86641	0.03437	0.00273	-0.0279	-0.000511242			8.86641	0.01057	0.000727098	-0.0146	3.33428e-05			8.86641	0.02264	0.00067039	0.01252	0.000536446			8.86641	0.01051	0.000446092	0.00176	0.000280845
			8.89709	0.02193	0.00211	0.01474	0.000277353			8.89709	0.02678	0.000811845	-0.02255	0.000269893			8.89709	0.02362	0.00246	-0.02076	0.00171			8.89709	0.02881	0.00259	-0.02047	8.303e-05			8.89709	0.00856	0.000803015	-0.02255	0.000269893			8.89709	0.0222	0.00073305	0.0202	0.000633861			8.89709	0.01329	0.00049227	-0.00346	0.000355552
			8.92777	0.01529	0.00203	0.01518	0.000705671			8.92777	0.02315	0.000829475	-0.02306	0.000494159			8.92777	0.02238	0.00242	-0.01593	0.00204			8.92777	0.02557	0.00243	-0.01707	0.000581117			8.92777	0.00648	0.000884717	-0.02306	0.000494159			8.92777	0.02179	0.000805849	0.02163	0.000748636			8.92777	0.01587	0.000546603	-0.01042	0.000446938
			8.95845	0.01111	0.00193	0.00752	0.00104			8.95845	0.01913	0.000834239	-0.01774	0.000670754			8.95845	0.02017	0.00233	-0.00999	0.00221			8.95845	0.02579	0.00226	-0.01671	0.000954616			8.95845	0.00452	0.000963587	-0.01774	0.000670754			8.95845	0.02135	0.000879768	0.01677	0.000861357			8.95845	0.01816	0.00060452	-0.0168	0.000547151
			8.98913	0.01112	0.00182	-0.00359	0.00127			8.98913	0.01492	0.00082725	-0.01002	0.000777107			8.98913	0.01719	0.00221	-0.00477	0.0022			8.98913	0.02891	0.00209	-0.01661	0.00121			8.98913	0.00319	0.00103	-0.01002	0.000777107			8.98913	0.02084	0.000946944	0.00746	0.000946896			8.98913	0.02012	0.000661171	-0.02005	0.000641516
			9.01981	0.01377	0.0017	-0.01269	0.00139			9.01981	0.01075	0.000811213	-0.00347	0.000808826			9.01981	0.01396	0.00208	-0.0018	0.00207			9.01981	0.03331	0.00193	-0.01368	0.00136			9.01981	0.00338	0.00109	-0.00347	0.000808826			9.01981	0.0202	0.001	-0.00331	0.000981554			9.01981	0.02168	0.000712037	-0.01837	0.000711631
			9.05049	0.01647	0.00159	-0.01598	0.00144			9.05049	0.00696	0.000789925	-0.000230233	0.00077718			9.05049	0.01157	0.00194	-0.00148	0.00187			9.05049	0.03768	0.00179	-0.00614	0.00143			9.05049	0.00484	0.00112	-0.000230233	0.00077718			9.05049	0.0194	0.00104	-0.01234	0.00094977			9.05049	0.02281	0.000753239	-0.01152	0.000739902
			9.08117	0.01805	0.00148	-0.01277	0.00143			9.08117	0.0043	0.000767549	-0.000241768	0.000701207			9.08117	0.01152	0.00182	-0.00276	0.00163			9.08117	0.04122	0.00167	0.00575	0.00146			9.08117	0.00663	0.00114	-0.000241768	0.000701207			9.08117	0.01844	0.00106	-0.01725	0.000848433			9.08117	0.02349	0.000781695	-0.00102	0.000714316
			9.11185	0.01815	0.00139	-0.0054	0.00138			9.11185	0.00434	0.000747676	-0.00162	0.000599083			9.11185	0.01407	0.00171	-0.00355	0.0014			9.11185	0.04359	0.00155	0.01973	0.00144			9.11185	0.00836	0.00114	-0.00162	0.000599083			9.11185	0.0173	0.00106	-0.0171	0.000687705			9.11185	0.02369	0.000795233	0.01023	0.000632116
			9.14253	0.01677	0.00131	0.00227	0.00131			9.14253	0.00639	0.000732426	-0.0019	0.000482882			9.14253	0.01788	0.00161	-0.00176	0.00118			9.14253	0.04466	0.00146	0.03254	0.00141			9.14253	0.00989	0.00112	-0.0019	0.000482882			9.14253	0.01599	0.00103	-0.01256	0.000488322			9.14253	0.0234	0.000792685	0.01892	0.000501262
			9.17321	0.01412	0.00125	0.00699	0.00124			9.17321	0.00871	0.000721985	0.000569524	0.000358313			9.17321	0.02173	0.00154	0.0036	0.000966341			9.17321	0.04446	0.00138	0.04101	0.00136			9.17321	0.01111	0.00108	0.000569524	0.000358313			9.17321	0.01452	0.000997853	-0.00554	0.000276339			9.17321	0.02263	0.000773975	0.02244	0.000339116
			9.20388	0.01068	0.0012	0.00764	0.00116			9.20388	0.01086	0.000714899	0.0056	0.000228051			9.20388	0.02495	0.00147	0.01177	0.000773195			9.20388	0.04311	0.00134	0.04309	0.00134			9.20388	0.01199	0.00104	0.0056	0.000228051			9.20388	0.0129	0.000947732	0.00154	7.69059e-05			9.20388	0.0214	0.000740207	0.01985	0.000168589
			9.23456	0.00747	0.00117	0.00556	0.0011			9.23456	0.01279	0.000709074	0.01122	9.55781e-05			9.23456	0.02711	0.00142	0.02035	0.00060288			9.23456	0.04076	0.00135	0.03829	0.00135			9.23456	0.01249	0.000980174	0.01122	9.55781e-05			9.23456	0.01115	0.000889379	0.00659	-9.12234e-05			9.23456	0.01975	0.000693762	0.01217	1.27145e-05
			9.26524	0.00677	0.00117	0.0035	0.00105			9.26524	0.01457	0.00070304	0.01455	-3.32764e-05			9.26524	0.02797	0.00138	0.02634	0.000459981			9.26524	0.03759	0.0014	0.02766	0.0014			9.26524	0.01258	0.000920956	0.01455	-3.32764e-05			9.26524	0.00927	0.000828505	0.00846	-0.000219075			9.26524	0.01778	0.0006384	0.00211	-0.000110876
			9.29592	0.00946	0.00119	0.00395	0.00101			9.29592	0.01632	0.000697003	0.01324	-0.000151962			9.29592	0.02741	0.00138	0.02738	0.000339295			9.29592	0.03377	0.00149	0.01344	0.00148			9.29592	0.01229	0.00086378	0.01324	-0.000151962			9.29592	0.0073	0.000771402	0.00725	-0.000308045			9.29592	0.01559	0.00057937	-0.00689	-0.00019399
			9.3266	0.01322	0.00125	0.00768	0.000961764			9.3266	0.01809	0.000693301	0.00667	-0.000256695			9.3266	0.02543	0.00142	0.02294	0.000220956			9.3266	0.02951	0.00161	-0.00137	0.00155			9.3266	0.01164	0.000813919	0.00667	-0.000256695			9.3266	0.00524	0.00072423	0.00413	-0.00036779			9.3266	0.0134	0.000523402	-0.01184	-0.000239258
			9.35728	0.01663	0.00131	0.01337	0.000886736			9.35728	0.01991	0.000696016	-0.00365	-0.000349229			9.35728	0.02211	0.0015	0.01461	7.37114e-05			9.35728	0.02516	0.00174	-0.01345	0.00156			9.35728	0.01071	0.000775864	-0.00365	-0.000349229			9.35728	0.00317	0.000691825	0.000794972	-0.000412228			9.35728	0.01153	0.000478207	-0.01127	-0.000258433
			9.38796	0.0191	0.00139	0.01838	0.000756514			9.38796	0.02173	0.000709634	-0.01454	-0.000436766			9.38796	0.01765	0.00161	0.00551	-0.00013354			9.38796	0.02138	0.00185	-0.01976	0.00147			9.38796	0.00961	0.000752326	-0.01454	-0.000436766			9.38796	0.00145	0.00067631	-0.00115	-0.000454852			9.38796	0.01042	0.000450781	-0.00572	-0.000268137
			9.41864	0.02035	0.00147	0.02025	0.000554953			9.41864	0.02348	0.000737113	-0.02239	-0.000528523			9.41864	0.01229	0.00173	-0.00102	-0.000416937			9.41864	0.01938	0.00193	-0.01822	0.00125			9.41864	0.00854	0.000743421	-0.02239	-0.000528523			9.41864	0.00212	0.000676309	-0.000823371	-0.00050467			9.41864	0.01049	0.000444401	0.00245	-0.000284353
			9.44932	0.02028	0.00153	0.01807	0.000282648			9.44932	0.02508	0.000778355	-0.02455	-0.00063048			9.44932	0.00633	0.00185	-0.00282	-0.000766999			9.44932	0.02054	0.00198	-0.00852	0.000921696			9.44932	0.00776	0.000746582	-0.02455	-0.00063048			9.44932	0.0042	0.000687478	0.00168	-0.000563806			9.44932	0.01172	0.000456473	0.00991	-0.000317364
			9.48	0.01898	0.00157	0.01292	-4.09993e-05			9.48	0.02644	0.000830044	-0.0202	-0.000740919			9.48	0.000455841	0.00195	0.000201528	-0.00115			9.48	0.02491	0.00199	0.00731	0.000514214			9.48	0.00761	0.000757358	-0.0202	-0.000740919			9.48	0.00641	0.000704066	0.00533	-0.000627291			9.48	0.01368	0.000479834	0.01357	-0.000368707
			9.51068	0.01673	0.00159	0.00721	-0.000382491			9.51068	0.02752	0.000886799	-0.01055	-0.000849067			9.51068	0.00611	0.00202	0.00605	-0.00151			9.51068	0.03136	0.00197	0.02491	8.04801e-05			9.51068	0.00824	0.000770651	-0.01055	-0.000849067			9.51068	0.00859	0.000720498	0.00856	-0.000684948			9.51068	0.01593	0.000506227	0.01167	-0.000431038
			9.54136	0.01412	0.00158	0.00323	-0.000703877			9.54136	0.02829	0.00094276	0.00183	-0.000937669			9.54136	0.0119	0.00206	0.01158	-0.00179			9.54136	0.03871	0.00192	0.03849	-0.000329691			9.54136	0.00952	0.000781808	0.00183	-0.000937669			9.54136	0.01067	0.00073236	0.00985	-0.0007247			9.54136	0.01814	0.000528831	0.00447	-0.000490874
			9.57204	0.01222	0.00156	0.00184	-0.000973384			9.57204	0.02879	0.000992874	0.01395	-0.000988432			9.57204	0.01703	0.00206	0.01383	-0.00197			9.57204	0.04614	0.00185	0.04261	-0.000681293			9.57204	0.01118	0.00078728	0.01395	-0.000988432			9.57204	0.01257	0.000736771	0.00826	-0.000736286			9.57204	0.02008	0.000543077	-0.00581	-0.000533231
			9.60272	0.01237	0.00152	0.00199	-0.00117			9.60272	0.02907	0.00103	0.02334	-0.000988007			9.60272	0.02128	0.00204	0.01121	-0.00204			9.60272	0.053	0.00178	0.03416	-0.000959401			9.60272	0.01296	0.000784922	0.02334	-0.000988007			9.60272	0.01424	0.000732414	0.00378	-0.000714267			9.60272	0.02162	0.000546594	-0.01578	-0.000546561
			9.6334	0.01482	0.00148	0.00135	-0.0013			9.6334	0.02924	0.00106	0.02849	-0.000932053			9.6334	0.0245	0.002	0.00408	-0.00199			9.6334	0.05879	0.00171	0.01389	-0.00117			9.6334	0.01467	0.000774052	0.02849	-0.000932053			9.6334	0.01564	0.000719407	-0.00264	-0.000659455			9.6334	0.02267	0.000538922	-0.02203	-0.000526342
			9.66408	0.01844	0.00143	-0.00227	-0.00136			9.66408	0.02938	0.00108	0.02893	-0.000825891			9.66408	0.02664	0.00196	-0.00559	-0.00187			9.66408	0.06311	0.00164	-0.01341	-0.00131			9.66408	0.01619	0.000755394	0.02893	-0.000825891			9.66408	0.0167	0.000699132	-0.00944	-0.000578416			9.66408	0.02318	0.000521235	-0.02232	-0.000476162
			9.69476	0.02216	0.00139	-0.00941	-0.00138			9.69476	0.02956	0.00109	0.02483	-0.000681796			9.69476	0.02773	0.00191	-0.01514	-0.00169			9.69476	0.06564	0.00159	-0.04025	-0.00141			9.69476	0.01744	0.000730916	0.02483	-0.000681796			9.69476	0.01741	0.000674003	-0.01487	-0.000481262			9.69476	0.02315	0.000496103	-0.01639	-0.000406033
			9.72544	0.02527	0.00136	-0.01834	-0.00136			9.72544	0.02981	0.0011	0.0168	-0.000514321			9.72544	0.02789	0.00187	-0.0223	-0.00149			9.72544	0.06619	0.00155	-0.059	-0.00147			9.72544	0.01836	0.000703562	0.0168	-0.000514321			9.72544	0.01773	0.000647154	-0.01758	-0.000378502			9.72544	0.0226	0.000467203	-0.00605	-0.00032863
			9.75612	0.02735	0.00134	-0.0257	-0.00131			9.75612	0.03011	0.0011	0.00581	-0.000335645			9.75612	0.02734	0.00185	-0.02599	-0.00126			9.75612	0.06469	0.00151	-0.06465	-0.00149			9.75612	0.01894	0.000676809	0.00581	-0.000335645			9.75612	0.01766	0.000621983	-0.01698	-0.000278018			9.75612	0.0216	0.000438911	0.00543	-0.000254885
			9.7868	0.02815	0.00133	-0.02806	-0.00124			9.7868	0.03038	0.00111	-0.00667	-0.000152728			9.7868	0.02637	0.00183	-0.02636	-0.00101			9.7868	0.06122	0.00148	-0.05664	-0.00148			9.7868	0.01917	0.000654022	-0.00667	-0.000152728			9.7868	0.01719	0.000601538	-0.01339	-0.00018317			9.7868	0.02024	0.000415576	0.01443	-0.000190525
			9.81748	0.02756	0.00132	-0.02373	-0.00114			9.81748	0.03054	0.00113	-0.01852	3.28843e-05			9.81748	0.02531	0.00182	-0.02441	-0.000744135			9.81748	0.05598	0.00145	-0.03887	-0.00142			9.81748	0.01909	0.000637659	-0.01852	3.28843e-05			9.81748	0.01636	0.000587805	-0.00788	-9.26757e-05			9.81748	0.01865	0.000400451	0.01821	-0.000134807
			9.84816	0.02559	0.00132	-0.01383	-0.001			9.84816	0.03048	0.00115	-0.02716	0.000222789			9.84816	0.02448	0.00181	-0.0212	-0.000454111			9.84816	0.04934	0.00142	-0.01795	-0.00134			9.84816	0.01876	0.000628561	-0.02716	0.000222789			9.84816	0.01521	0.000581165	-0.00189	-2.2845e-06			9.84816	0.017	0.000394591	0.01585	-8.18275e-05
			9.87884	0.02235	0.00131	-0.00195	-0.000837963			9.87884	0.03014	0.00117	-0.03014	0.000418126			9.87884	0.02409	0.00181	-0.01729	-0.000150247			9.87884	0.04186	0.0014	-0.00031436	-0.00123			9.87884	0.01826	0.000625666	-0.03014	0.000418126			9.87884	0.0138	0.000580287	0.00325	9.23666e-05			9.87884	0.01546	0.000396453	0.00851	-2.38585e-05
			9.90952	0.01805	0.00131	0.00739	-0.000643944			9.90952	0.02948	0.0012	-0.02612	0.000616176			9.90952	0.02414	0.0018	-0.01265	0.000157907			9.90952	0.03428	0.00138	0.01032	-0.00108			9.90952	0.01768	0.000626327	-0.02612	0.000616176			9.90952	0.01219	0.000582544	0.00667	0.000192761			9.90952	0.01425	0.000402599	-0.000999893	4.46009e-05
			9.9402	0.01303	0.0013	0.01081	-0.000429512			9.9402	0.02851	0.00123	-0.0156	0.000808606			9.9402	0.02449	0.0018	-0.00693	0.000459814			9.9402	0.0277	0.00136	0.01417	-0.000912382			9.9402	0.01713	0.000627077	-0.0156	0.000808606			9.9402	0.01052	0.000584744	0.00815	0.00029552			9.9402	0.01353	0.000408998	-0.00922	0.000123635
			9.97088	0.00778	0.00129	0.00774	-0.000204365			9.97088	0.0273	0.00125	-0.00123	0.00098219			9.97088	0.02486	0.00179	-3.6652e-05	0.000745739			9.97088	0.02356	0.00135	0.01457	-0.00072111			9.97088	0.01669	0.000624457	-0.00123	0.00098219			9.97088	0.0089	0.000583835	0.00812	0.000392261			9.97088	0.01337	0.000412101	-0.01325	0.000206836

## Sheet: Extended Data Fig. 3b
		MCM-41(H2)					deAl Beta(H2)					deAl MOR(H2)					S-2(H2)					S-1_1(H2)_air					S-1_1(H2)_H2_100 oC					S-1_1(H2)_H2_200 oC					S-1_1(H2)_H2_300 oC					S-1_1(H2)_H2_400 oC					S-1_1(H2)_H2_500 oC
			fits	data				fits	data				fits	data				fits	data				fits	data				fits	data				fits	data				fits	data				fits	data				fits	data
		q / Å-1	Fourier-filtered k2-weighted EXAFS / a.u.	Fourier-filtered k2-weighted EXAFS / a.u.			q / Å-1	Fourier-filtered k2-weighted EXAFS / a.u.	Fourier-filtered k2-weighted EXAFS / a.u.			q / Å-1	Fourier-filtered k2-weighted EXAFS / a.u.	Fourier-filtered k2-weighted EXAFS / a.u.			q / Å-1	Fourier-filtered k2-weighted EXAFS / a.u.	Fourier-filtered k2-weighted EXAFS / a.u.			q / Å-1	Fourier-filtered k2-weighted EXAFS / a.u.	Fourier-filtered k2-weighted EXAFS / a.u.			q / Å-1	Fourier-filtered k2-weighted EXAFS / a.u.	Fourier-filtered k2-weighted EXAFS / a.u.			q / Å-1	Fourier-filtered k2-weighted EXAFS / a.u.	Fourier-filtered k2-weighted EXAFS / a.u.			q / Å-1	Fourier-filtered k2-weighted EXAFS / a.u.	Fourier-filtered k2-weighted EXAFS / a.u.			q / Å-1	Fourier-filtered k2-weighted EXAFS / a.u.	Fourier-filtered k2-weighted EXAFS / a.u.			q / Å-1	Fourier-filtered k2-weighted EXAFS / a.u.	Fourier-filtered k2-weighted EXAFS / a.u.
		0	-0.09757	-0.08611			0	-0.09267	-0.0951			0	-0.09868	-0.09434			0	-0.10007	-0.05424			0	-0.05486	-0.05605			0	-0.03147	-0.03739			0	-0.03446	-0.03336			0	-0.02276	-0.02153			0	-0.00543	-0.01547			0	-0.01619	-0.01241
		0.05	-0.0965	-0.09118			0.05	-0.0896	-0.09498			0.05	-0.09931	-0.10129			0.05	-0.09796	-0.06507			0.05	-0.05722	-0.05925			0.05	-0.03403	-0.04404			0.05	-0.03634	-0.03821			0.05	-0.02526	-0.02676			0.05	-0.00873	-0.02035			0.05	-0.0217	-0.01755
		0.1	-0.09126	-0.09264			0.1	-0.08423	-0.0922			0.1	-0.09482	-0.10362			0.1	-0.09154	-0.07407			0.1	-0.0615	-0.06426			0.1	-0.03743	-0.0504			0.1	-0.03877	-0.0429			0.1	-0.02866	-0.03206			0.1	-0.01253	-0.0251			0.1	-0.02757	-0.02293
		0.15	-0.08261	-0.09068			0.15	-0.07751	-0.08741			0.15	-0.08595	-0.10141			0.15	-0.08156	-0.0809			0.15	-0.0677	-0.07112			0.15	-0.04189	-0.05644			0.15	-0.042	-0.04755			0.15	-0.03314	-0.03744			0.15	-0.01693	-0.02972			0.15	-0.03378	-0.02856
		0.2	-0.07166	-0.0858			0.2	-0.07049	-0.08148			0.2	-0.07389	-0.09518			0.2	-0.06914	-0.08544			0.2	-0.07562	-0.07962			0.2	-0.0475	-0.06212			0.2	-0.04618	-0.05223			0.2	-0.03881	-0.04289			0.2	-0.02196	-0.03426			0.2	-0.04028	-0.03443
		0.25	-0.05973	-0.07876			0.25	-0.06422	-0.07532			0.25	-0.06016	-0.08583			0.25	-0.05566	-0.08776			0.25	-0.08481	-0.08937			0.25	-0.05421	-0.06743			0.25	-0.05132	-0.057			0.25	-0.04557	-0.04838			0.25	-0.02757	-0.03873			0.25	-0.04694	-0.04047
		0.3	-0.04824	-0.07056			0.3	-0.05966	-0.06984			0.3	-0.04645	-0.07456			0.3	-0.04257	-0.08812			0.3	-0.09465	-0.09976			0.3	-0.0618	-0.07233			0.3	-0.05729	-0.06186			0.3	-0.05321	-0.05384			0.3	-0.03364	-0.04314			0.3	-0.05363	-0.0466
		0.35	-0.03855	-0.06224			0.35	-0.05752	-0.06584			0.35	-0.03445	-0.06277			0.35	-0.03129	-0.08694			0.35	-0.10435	-0.11004			0.35	-0.0699	-0.07677			0.35	-0.06384	-0.06677			0.35	-0.06138	-0.05916			0.35	-0.03999	-0.04749			0.35	-0.06015	-0.05267
		0.4	-0.03179	-0.05485			0.4	-0.05824	-0.06388			0.4	-0.02566	-0.05184			0.4	-0.02301	-0.08475			0.4	-0.11304	-0.11937			0.4	-0.07802	-0.08069			0.4	-0.07055	-0.0716			0.4	-0.06959	-0.06422			0.4	-0.04636	-0.05174			0.4	-0.06628	-0.05853
		0.45	-0.02878	-0.04926			0.45	-0.06184	-0.06425			0.45	-0.02122	-0.04306			0.45	-0.01859	-0.08209			0.45	-0.11981	-0.12687			0.45	-0.08558	-0.08403			0.45	-0.07696	-0.0762			0.45	-0.07732	-0.06884			0.45	-0.05247	-0.05583			0.45	-0.07179	-0.06398
		0.5	-0.02988	-0.04611			0.5	-0.06798	-0.0669			0.5	-0.0218	-0.03741			0.5	-0.01841	-0.0795			0.5	-0.12385	-0.13175			0.5	-0.09199	-0.08671			0.5	-0.08253	-0.08035			0.5	-0.08401	-0.07288			0.5	-0.05801	-0.05968			0.5	-0.07648	-0.06884
		0.55	-0.03495	-0.04572			0.55	-0.07594	-0.07144			0.55	-0.02745	-0.03549			0.55	-0.02237	-0.07741			0.55	-0.12445	-0.13329			0.55	-0.09669	-0.08866			0.55	-0.08676	-0.08383			0.55	-0.08913	-0.07618			0.55	-0.06271	-0.06317			0.55	-0.08018	-0.07293
		0.6	-0.04335	-0.04802			0.6	-0.08469	-0.07716			0.6	-0.03762	-0.03743			0.6	-0.02981	-0.07612			0.6	-0.12111	-0.131			0.6	-0.09921	-0.0898			0.6	-0.08919	-0.08643			0.6	-0.09226	-0.07859			0.6	-0.06633	-0.06621			0.6	-0.08275	-0.07611
		0.65	-0.054	-0.05257			0.65	-0.09297	-0.08313			0.65	-0.0512	-0.04284			0.65	-0.03963	-0.07576			0.65	-0.11358	-0.1246			0.65	-0.09925	-0.09011			0.65	-0.08949	-0.08797			0.65	-0.09313	-0.08006			0.65	-0.0687	-0.06869			0.65	-0.08414	-0.0783
		0.7	-0.06546	-0.05858			0.7	-0.09943	-0.08822			0.7	-0.06657	-0.05087			0.7	-0.05037	-0.07626			0.7	-0.10191	-0.1141			0.7	-0.09668	-0.08958			0.7	-0.08751	-0.08833			0.7	-0.09163	-0.08053			0.7	-0.06975	-0.07053			0.7	-0.08438	-0.07947
		0.75	-0.07607	-0.06499			0.75	-0.10278	-0.09129			0.75	-0.08179	-0.06028			0.75	-0.06033	-0.07742			0.75	-0.08642	-0.09977			0.75	-0.09164	-0.08827			0.75	-0.08325	-0.08749			0.75	-0.08787	-0.08008			0.75	-0.06955	-0.07169			0.75	-0.08357	-0.07968
		0.8	-0.08412	-0.07061			0.8	-0.1019	-0.09127			0.8	-0.09478	-0.06954			0.8	-0.06779	-0.07887			0.8	-0.06775	-0.08218			0.8	-0.08447	-0.08626			0.8	-0.07697	-0.0855			0.8	-0.08215	-0.0788			0.8	-0.06825	-0.07219			0.8	-0.08189	-0.07906
		0.85	-0.08807	-0.07417			0.85	-0.09598	-0.08729			0.85	-0.10355	-0.07702			0.85	-0.07121	-0.08018			0.85	-0.04675	-0.06212			0.85	-0.07571	-0.08371			0.85	-0.06908	-0.08251			0.85	-0.07496	-0.07688			0.85	-0.06614	-0.07206			0.85	-0.07959	-0.0778
		0.9	-0.08666	-0.07457			0.9	-0.08466	-0.07881			0.9	-0.10642	-0.08116			0.9	-0.06938	-0.08089			0.9	-0.02447	-0.04054			0.9	-0.06609	-0.08079			0.9	-0.06017	-0.07878			0.9	-0.06694	-0.07456			0.9	-0.06357	-0.07143			0.9	-0.07694	-0.07615
		0.95	-0.07912	-0.07093			0.95	-0.06804	-0.06566			0.95	-0.10218	-0.08067			0.95	-0.06158	-0.08057			0.95	-0.00206	-0.01853			0.95	-0.05644	-0.07771			0.95	-0.05092	-0.07461			0.95	-0.05879	-0.07209			0.95	-0.06095	-0.07043			0.95	-0.07424	-0.07436
		1	-0.06524	-0.0627			1	-0.04672	-0.04811			1	-0.0903	-0.07463			1	-0.04772	-0.07889			1	0.01932	0.00284			1	-0.04758	-0.07464			1	-0.04209	-0.0703			1	-0.05124	-0.06972			1	-0.0587	-0.06923			1	-0.07173	-0.07268
		1.05	-0.04544	-0.04981			1.05	-0.02178	-0.02684			1.05	-0.071	-0.06269			1.05	-0.02836	-0.07565			1.05	0.03858	0.02256			1.05	-0.04028	-0.07174			1.05	-0.03435	-0.06618			1.05	-0.04493	-0.06767			1.05	-0.05721	-0.068			1.05	-0.06963	-0.07133
		1.1	-0.02076	-0.03263			1.1	0.00532	-0.00294			1.1	-0.04522	-0.04505			1.1	-0.0047	-0.0708			1.1	0.05485	0.03978			1.1	-0.03512	-0.06906			1.1	-0.02826	-0.06245			1.1	-0.04036	-0.06606			1.1	-0.05673	-0.06686			1.1	-0.06802	-0.07041
		1.15	0.00723	-0.01198			1.15	0.03287	0.02224			1.15	-0.01464	-0.02256			1.15	0.02153	-0.06444			1.15	0.06749	0.0539			1.15	-0.03242	-0.06657			1.15	-0.02419	-0.05923			1.15	-0.0378	-0.06491			1.15	-0.05741	-0.06588			1.15	-0.06688	-0.06993
		1.2	0.03657	0.01095			1.2	0.05907	0.0472			1.2	0.01854	0.00345			1.2	0.04821	-0.05679			1.2	0.07619	0.06463			1.2	-0.03216	-0.06407			1.2	-0.0222	-0.05645			1.2	-0.03723	-0.06406			1.2	-0.05918	-0.06503			1.2	-0.06602	-0.06972
		1.25	0.06506	0.03467			1.25	0.08222	0.07042			1.25	0.05175	0.03119			1.25	0.07306	-0.04813			1.25	0.08103	0.07201			1.25	-0.03398	-0.06121			1.25	-0.02206	-0.05385			1.25	-0.03834	-0.06321			1.25	-0.06177	-0.06414			1.25	-0.06511	-0.06949
		1.3	0.09052	0.0576			1.3	0.10089	0.09054			1.3	0.08235	0.05868			1.3	0.09389	-0.03871			1.3	0.08246	0.07644			1.3	-0.03708	-0.05745			1.3	-0.02318	-0.05095			1.3	-0.04046	-0.06187			1.3	-0.06466	-0.06291			1.3	-0.06363	-0.06875
		1.35	0.11103	0.07822			1.35	0.11409	0.10652			1.35	0.10787	0.08389			1.35	0.10882	-0.02873			1.35	0.0813	0.07865			1.35	-0.04034	-0.05209			1.35	-0.02468	-0.04707			1.35	-0.04266	-0.05938			1.35	-0.06713	-0.06088			1.35	-0.06097	-0.06687
		1.4	0.12511	0.09523			1.4	0.12139	0.11776			1.4	0.12631	0.10502			1.4	0.11656	-0.0182			1.4	0.07868	0.07968			1.4	-0.04229	-0.04433			1.4	-0.02536	-0.04134			1.4	-0.04374	-0.05497			1.4	-0.06827	-0.05748			1.4	-0.05637	-0.06311
		1.45	0.13191	0.10771			1.45	0.12305	0.12419			1.45	0.13639	0.12067			1.45	0.11659	-0.00693			1.45	0.07596	0.08074			1.45	-0.04132	-0.03322			1.45	-0.02386	-0.03277			1.45	-0.04237	-0.04775			1.45	-0.06702	-0.052			1.45	-0.04905	-0.05665
		1.5	0.13139	0.11527			1.5	0.11995	0.12633			1.5	0.13768	0.13008			1.5	0.10928	0.00556			1.5	0.07464	0.08318			1.5	-0.03568	-0.01786			1.5	-0.01872	-0.02034			1.5	-0.03714	-0.03682			1.5	-0.06229	-0.04366			1.5	-0.03823	-0.04666
		1.55	0.1243	0.11811			1.55	0.11362	0.12524			1.55	0.13077	0.13318			1.55	0.09591	0.01999			1.55	0.07621	0.08831			1.55	-0.02377	0.00264			1.55	-0.00852	-0.00307			1.55	-0.02675	-0.02134			1.55	-0.05301	-0.03171			1.55	-0.02321	-0.03237
		1.6	0.1122	0.11703			1.6	0.10608	0.12246			1.6	0.1172	0.13071			1.6	0.07866	0.03729			1.6	0.08204	0.09736			1.6	-0.00417	0.02897			1.6	0.00797	0.01988			1.6	-0.01009	-0.000609157			1.6	-0.03824	-0.01541			1.6	-0.00344	-0.01318
		1.65	0.09732	0.11338			1.65	0.09966	0.11987			1.65	0.09941	0.12415			1.65	0.06038	0.05855			1.65	0.09324	0.11126			1.65	0.02409	0.06158			1.65	0.03165	0.04906			1.65	0.01362	0.02584			1.65	-0.01729	0.00578			1.65	0.02138	0.0113
		1.7	0.08238	0.10895			1.7	0.09678	0.11949			1.7	0.08052	0.11559			1.7	0.04442	0.08486			1.7	0.11053	0.13061			1.7	0.06145	0.10057			1.7	0.06295	0.08466			1.7	0.0447	0.05817			1.7	0.01022	0.03221			1.7	0.05128	0.04118
		1.75	0.07033	0.10577			1.75	0.09971	0.12329			1.75	0.06399	0.10756			1.75	0.03423	0.11714			1.75	0.13417	0.15554			1.75	0.10767	0.14557			1.75	0.10177	0.1264			1.75	0.08296	0.09614			1.75	0.04424	0.06393			1.75	0.08596	0.0762
		1.8	0.06401	0.10593			1.8	0.11027	0.13291			1.8	0.05334	0.10274			1.8	0.03307	0.15604			1.8	0.16386	0.18566			1.8	0.16179	0.19575			1.8	0.14734	0.17351			1.8	0.1276	0.13908			1.8	0.08426	0.10059			1.8	0.12472	0.11571
		1.85	0.06589	0.11127			1.85	0.12962	0.14949			1.85	0.05172	0.10366			1.85	0.04356	0.20169			1.85	0.19871	0.22007			1.85	0.22206	0.24974			1.85	0.19826	0.22463			1.85	0.17723	0.18587			1.85	0.12927	0.14147			1.85	0.16652	0.15864
		1.9	0.07772	0.12321			1.9	0.15803	0.17343			1.9	0.06154	0.11237			1.9	0.06737	0.25355			1.9	0.23724	0.25728			1.9	0.28604	0.30563			1.9	0.25247	0.27788			1.9	0.22992	0.23491			1.9	0.17776	0.1854			1.9	0.20993	0.20354
		1.95	0.10027	0.14244			1.95	0.19479	0.20427			1.95	0.08411	0.13016			1.95	0.10492	0.31034			1.95	0.27746	0.29537			1.95	0.35061	0.36104			1.95	0.30738	0.3309			1.95	0.28323	0.28422			1.95	0.22778	0.2308			1.95	0.25322	0.24861
		2	0.13317	0.16881			2	0.2381	0.24063			2	0.11945	0.1573			2	0.15516	0.36994			2	0.31691	0.33197			2	0.4122	0.41322			2	0.35994	0.38093			2	0.33437	0.33146			2	0.27699	0.27573			2	0.29442	0.29177
		2.05	0.17481	0.20122			2.05	0.28516	0.28019			2.05	0.16606	0.19289			2.05	0.21554	0.42938			2.05	0.35282	0.36447			2.05	0.46694	0.4591			2.05	0.40682	0.42497			2.05	0.38033	0.37406			2.05	0.32281	0.31795			2.05	0.33141	0.33076
		2.1	0.22235	0.23757			2.1	0.33227	0.31981			2.1	0.22098	0.23476			2.1	0.282	0.48497			2.1	0.38223	0.3901			2.1	0.51089	0.49556			2.1	0.44466	0.45992			2.1	0.41808	0.40938			2.1	0.36253	0.35503			2.1	0.36204	0.36329
		2.15	0.27187	0.27487			2.15	0.37506	0.35569			2.15	0.27986	0.27959			2.15	0.34924	0.53244			2.15	0.4022	0.40614			2.15	0.54033	0.51949			2.15	0.4702	0.48281			2.15	0.44475	0.43482			2.15	0.39348	0.3845			2.15	0.38423	0.38713
		2.2	0.31863	0.30942			2.2	0.40883	0.38366			2.2	0.33728	0.32306			2.2	0.41104	0.56721			2.2	0.40998	0.41008			2.2	0.55197	0.5281			2.2	0.48058	0.49096			2.2	0.4578	0.44799			2.2	0.41319	0.40399			2.2	0.39612	0.40027
		2.25	0.35742	0.33705			2.25	0.42885	0.39947			2.25	0.38712	0.36015			2.25	0.4607	0.58472			2.25	0.4032	0.39977			2.25	0.54323	0.51906			2.25	0.47351	0.48222			2.25	0.45524	0.44691			2.25	0.41959	0.41139			2.25	0.39621	0.40108
		2.3	0.38298	0.35346			2.3	0.43081	0.39915			2.3	0.42306	0.38554			2.3	0.49161	0.58074			2.3	0.38003	0.37361			2.3	0.51243	0.49069			2.3	0.44747	0.45511			2.3	0.43575	0.43012			2.3	0.4111	0.40499			2.3	0.38339	0.38838
		2.35	0.39045	0.35463			2.35	0.41116	0.37936			2.35	0.43912	0.39409			2.35	0.49781	0.55182			2.35	0.33934	0.33068			2.35	0.45896	0.44213			2.35	0.40185	0.40897			2.35	0.39881	0.39683			2.35	0.38683	0.38363			2.35	0.35713	0.36159
		2.4	0.37584	0.33712			2.4	0.36745	0.33771			2.4	0.43025	0.38131			2.4	0.47456	0.49559			2.4	0.28078	0.27079			2.4	0.38337	0.37347			2.4	0.33702	0.34411			2.4	0.34473	0.34698			2.4	0.34659	0.34682			2.4	0.31745	0.32078
		2.45	0.33643	0.29854			2.45	0.29868	0.27307			2.45	0.39283	0.34382			2.45	0.41887	0.41113			2.45	0.20492	0.19461			2.45	0.28739	0.28578			2.45	0.25439	0.26176			2.45	0.27471	0.28135			2.45	0.29103	0.29481			2.45	0.26503	0.26669
		2.5	0.27115	0.23777			2.5	0.20541	0.18574			2.5	0.3251	0.2798			2.5	0.32986	0.29919			2.5	0.11318	0.10362			2.5	0.17388	0.18117			2.5	0.15633	0.16414			2.5	0.19077	0.20148			2.5	0.22154	0.22862			2.5	0.20112	0.2007
		2.55	0.18072	0.15522			2.55	0.08992	0.07758			2.55	0.22751	0.18929			2.55	0.20908	0.16234			2.55	0.00788	0.000112946			2.55	0.04673	0.0627			2.55	0.04612	0.05434			2.55	0.09566	0.1097			2.55	0.14028	0.15004			2.55	0.12756	0.12486
		2.6	0.06783	0.05293			2.6	-0.04391	-0.04805			2.6	0.10281	0.07432			2.6	0.0605	0.00494			2.6	-0.10787	-0.11289			2.6	-0.08935	-0.06573			2.6	-0.07227	-0.0638			2.6	-0.00729	0.00901			2.6	0.05006	0.06154			2.6	0.04666	0.04168
		2.65	-0.06301	-0.06544			2.65	-0.19071	-0.18636			2.65	-0.04397	-0.06099			2.65	-0.10955	-0.16696			2.65	-0.2303	-0.23178			2.65	-0.22908	-0.19954			2.65	-0.19433	-0.1859			2.65	-0.11432	-0.09708			2.65	-0.04583	-0.03379			2.65	-0.03887	-0.04588
		2.7	-0.20569	-0.19482			2.7	-0.34392	-0.33141			2.7	-0.20576	-0.21068			2.7	-0.29273	-0.34588			2.7	-0.35514	-0.35248			2.7	-0.36688	-0.3337			2.7	-0.31529	-0.30724			2.7	-0.22144	-0.20469			2.7	-0.14375	-0.13243			2.7	-0.12608	-0.13464
		2.75	-0.35281	-0.32893			2.75	-0.49621	-0.47644			2.75	-0.37388	-0.36721			2.75	-0.47918	-0.52337			2.75	-0.47777	-0.47065			2.75	-0.49717	-0.46298			2.75	-0.43035	-0.42302			2.75	-0.32466	-0.30977			2.75	-0.23991	-0.2306			2.75	-0.21191	-0.22132
		2.8	-0.49622	-0.46074			2.8	-0.63986	-0.61428			2.8	-0.53861	-0.52194			2.8	-0.65818	-0.69046			2.8	-0.59349	-0.58188			2.8	-0.61469	-0.58221			2.8	-0.53495	-0.52862			2.8	-0.42017	-0.40832			2.8	-0.33058	-0.32443			2.8	-0.29333	-0.30274
		2.85	-0.62758	-0.58292			2.85	-0.76732	-0.73779			2.85	-0.68986	-0.66576			2.85	-0.81891	-0.83823			2.85	-0.6977	-0.6819			2.85	-0.71474	-0.68658			2.85	-0.625	-0.61983			2.85	-0.50453	-0.49658			2.85	-0.41228	-0.41022			2.85	-0.36751	-0.37596
		2.9	-0.73895	-0.68836			2.9	-0.87167	-0.84035			2.9	-0.81793	-0.78969			2.9	-0.9512	-0.95846			2.9	-0.78612	-0.76672			2.9	-0.79346	-0.77187			2.9	-0.69711	-0.69312			2.9	-0.57486	-0.57124			2.9	-0.48197	-0.4846			2.9	-0.43195	-0.43844
		2.95	-0.82338	-0.77067			2.95	-0.9471	-0.91629			2.95	-0.91425	-0.88561			2.95	-1.04633	-1.0442			2.95	-0.85498	-0.83289			2.95	-0.848	-0.83467			2.95	-0.74868	-0.74575			2.95	-0.62891	-0.62957			2.95	-0.53718	-0.5447			2.95	-0.48456	-0.48815
		3	-0.87545	-0.8247			3	-0.98927	-0.96124			3	-0.97204	-0.94686			3	-1.0977	-1.09025			3	-0.9012	-0.87757			3	-0.87661	-0.87257			3	-0.77808	-0.77595			3	-0.66516	-0.66958			3	-0.57613	-0.58834			3	-0.52378	-0.52367
		3.05	-0.89167	-0.84693			3.05	-0.99561	-0.97245			3.05	-0.98689	-0.96878			3.05	-1.10138	-1.09364			3.05	-0.92254	-0.89872			3.05	-0.87874	-0.88422			3.05	-0.78465	-0.78293			3.05	-0.68284	-0.69007			3.05	-0.59778	-0.61408			3.05	-0.54862	-0.54422
		3.1	-0.87078	-0.83571			3.1	-0.96548	-0.94897			3.1	-0.95712	-0.94915			3.1	-1.05642	-1.05384			3.1	-0.91765	-0.89511			3.1	-0.85494	-0.86945			3.1	-0.76866	-0.76694			3.1	-0.68195	-0.69067			3.1	-0.60187	-0.62131			3.1	-0.55866	-0.54967
		3.15	-0.81387	-0.79148			3.15	-0.9002	-0.89167			3.15	-0.88397	-0.88837			3.15	-0.96503	-0.97287			3.15	-0.88616	-0.8664			3.15	-0.80685	-0.82917			3.15	-0.7313	-0.72918			3.15	-0.66311	-0.67182			3.15	-0.58887	-0.61024			3.15	-0.55408	-0.54051
		3.2	-0.72425	-0.71666			3.2	-0.80292	-0.80318			3.2	-0.77153	-0.78949			3.2	-0.83238	-0.85521			3.2	-0.82867	-0.81315			3.2	-0.73695	-0.76532			3.2	-0.67447	-0.67165			3.2	-0.62758	-0.63472			3.2	-0.55992	-0.58184			3.2	-0.53555	-0.51776
		3.25	-0.60727	-0.61552			3.25	-0.6784	-0.68768			3.25	-0.62647	-0.658			3.25	-0.6663	-0.70747			3.25	-0.74671	-0.73674			3.25	-0.64846	-0.6807			3.25	-0.60069	-0.59706			3.25	-0.57705	-0.5812			3.25	-0.51668	-0.53777			3.25	-0.5042	-0.48289
		3.3	-0.46985	-0.49388			3.3	-0.53267	-0.55061			3.3	-0.45754	-0.50147			3.3	-0.4767	-0.538			3.3	-0.64265	-0.63931			3.3	-0.54502	-0.57879			3.3	-0.51289	-0.50856			3.3	-0.51356	-0.51356			3.3	-0.46125	-0.48021			3.3	-0.46151	-0.43768
		3.35	-0.32	-0.35859			3.35	-0.37258	-0.39826			3.35	-0.2749	-0.32895			3.35	-0.27479	-0.35626			3.35	-0.51959	-0.52366			3.35	-0.43055	-0.46354			3.35	-0.41423	-0.40958			3.35	-0.43935	-0.43449			3.35	-0.39599	-0.41172			3.35	-0.40922	-0.38411
		3.4	-0.16613	-0.21706			3.4	-0.20533	-0.23734			3.4	-0.08936	-0.15031			3.4	-0.07225	-0.17214			3.4	-0.38124	-0.39314			3.4	-0.30896	-0.3391			3.4	-0.30792	-0.30361			3.4	-0.35673	-0.34684			3.4	-0.32335	-0.33511			3.4	-0.3492	-0.32421
		3.45	-0.01648	-0.07667			3.45	-0.03804	-0.07453			3.45	0.08846	0.02456			3.45	0.11962	0.00477			3.45	-0.23175	-0.25148			3.45	-0.18397	-0.20963			3.45	-0.19708	-0.19403			3.45	-0.268	-0.25347			3.45	-0.24576	-0.25318			3.45	-0.28338	-0.25995
		3.5	0.12154	0.0558			3.5	0.12278	0.08393			3.5	0.24897	0.18644			3.5	0.29083	0.16587			3.5	-0.0755	-0.10267			3.5	-0.05896	-0.07906			3.5	-0.08459	-0.08392			3.5	-0.17533	-0.15716			3.5	-0.16551	-0.16864			3.5	-0.21362	-0.19315
		3.55	0.24192	0.17466			3.55	0.27151	0.23261			3.55	0.38431	0.32756			3.55	0.43339	0.30417			3.55	0.08298	0.04922			3.55	0.06313	0.04904			3.55	0.02698	0.02404			3.55	-0.08077	-0.06043			3.55	-0.08464	-0.08394			3.55	-0.14168	-0.1254
		3.6	0.34042	0.27572			3.6	0.4038	0.36718			3.6	0.48894	0.4421			3.6	0.54191	0.4148			3.6	0.23925	0.20012			3.6	0.17988	0.17163			3.6	0.1354	0.12762			3.6	0.01387	0.0345			3.6	-0.00486	-0.00118			3.6	-0.06912	-0.05802
		3.65	0.41486	0.35655			3.65	0.51667	0.48458			3.65	0.56002	0.52664			3.65	0.61397	0.49528			3.65	0.38908	0.34611			3.65	0.2894	0.28623			3.65	0.23882	0.22509			3.65	0.10694	0.12574			3.65	0.07241	0.07794			3.65	0.00266	0.00796
		3.7	0.46516	0.41657			3.7	0.60859	0.58305			3.7	0.59756	0.58035			3.7	0.65018	0.54572			3.7	0.52856	0.48356			3.7	0.39026	0.39096			3.7	0.33569	0.31517			3.7	0.19695	0.2118			3.7	0.14607	0.15216			3.7	0.0725	0.07176
		3.75	0.49329	0.45702			3.75	0.67941	0.66212			3.75	0.60428	0.60492			3.75	0.65408	0.56861			3.75	0.65423	0.60915			3.75	0.48144	0.48448			3.75	0.42474	0.39696			3.75	0.28253	0.2915			3.75	0.2153	0.22058			3.75	0.13939	0.1328
		3.8	0.50288	0.48067			3.8	0.73018	0.72242			3.8	0.58531	0.60432			3.8	0.63167	0.56858			3.8	0.76314	0.72			3.8	0.56221	0.56598			3.8	0.50489	0.46988			3.8	0.36242	0.36396			3.8	0.27948	0.2827			3.8	0.20249	0.19066
		3.85	0.49886	0.49149			3.85	0.76284	0.76541			3.85	0.54763	0.58435			3.85	0.59081	0.55184			3.85	0.85292	0.8137			3.85	0.63202	0.63497			3.85	0.5752	0.53352			3.85	0.43538	0.4285			3.85	0.33811	0.33823			3.85	0.26107	0.24499
		3.9	0.48685	0.49412			3.9	0.77991	0.79311			3.9	0.4993	0.55198			3.9	0.54043	0.52561			3.9	0.92181	0.88829			3.9	0.69039	0.69127			3.9	0.63477	0.58756			3.9	0.50018	0.4846			3.9	0.39073	0.38705			3.9	0.31447	0.29545
		3.95	0.47256	0.49338			3.95	0.78417	0.80775			3.95	0.44871	0.51461			3.95	0.4896	0.49729			3.95	0.96864	0.94237			3.95	0.73684	0.73479			3.95	0.68269	0.63166			3.95	0.55561	0.53179			3.95	0.43688	0.42912			3.95	0.36205	0.3416
		4	0.46115	0.49366			4	0.77825	0.81143			4	0.40369	0.47933			4	0.4467	0.47378			4	0.99286	0.97504			4	0.77078	0.7655			4	0.71807	0.66539			4	0.60043	0.56964			4	0.476	0.46433			4	0.40318	0.38292
		4.05	0.45669	0.49841			4.05	0.76433	0.80588			4.05	0.37076	0.45215			4.05	0.4185	0.46073			4.05	0.99449	0.98588			4.05	0.79154	0.78329			4.05	0.73998	0.68818			4.05	0.63345	0.59766			4.05	0.50741	0.49248			4.05	0.43718	0.41873
		4.1	0.4617	0.50976			4.1	0.74397	0.79219			4.1	0.35442	0.43738			4.1	0.40955	0.46194			4.1	0.97409	0.97498			4.1	0.79836	0.78796			4.1	0.74754	0.69933			4.1	0.65358	0.61529			4.1	0.53034	0.51322			4.1	0.46339	0.44819
		4.15	0.47684	0.52816			4.15	0.71788	0.77074			4.15	0.35675	0.43714			4.15	0.42163	0.47894			4.15	0.93272	0.94292			4.15	0.79044	0.77917			4.15	0.73997	0.69808			4.15	0.65987	0.62198			4.15	0.5439	0.526			4.15	0.48112	0.47038
		4.2	0.50078	0.55231			4.2	0.68597	0.74114			4.2	0.37707	0.4511			4.2	0.45356	0.51074			4.2	0.87185	0.89068			4.2	0.76705	0.75655			4.2	0.71668	0.68364			4.2	0.65162	0.61714			4.2	0.54722	0.53018			4.2	0.48973	0.48431
		4.25	0.53031	0.57923			4.25	0.64737	0.70236			4.25	0.41207	0.47647			4.25	0.50124	0.55388			4.25	0.79335	0.81969			4.25	0.72766	0.71969			4.25	0.6774	0.65531			4.25	0.62844	0.60027			4.25	0.53944	0.52498			4.25	0.48868	0.489
		4.3	0.5606	0.60446			4.3	0.6006	0.65287			4.3	0.45601	0.50825			4.3	0.55799	0.60265			4.3	0.6994	0.73175			4.3	0.672	0.6683			4.3	0.62225	0.61264			4.3	0.59038	0.57102			4.3	0.51991	0.50968			4.3	0.47757	0.48361
		4.35	0.58568	0.62251			4.35	0.5439	0.59093			4.35	0.50127	0.53965			4.35	0.61514	0.64961			4.35	0.59247	0.62899			4.35	0.6003	0.60233			4.35	0.55184	0.55552			4.35	0.53793	0.52925			4.35	0.48821	0.48365			4.35	0.45622	0.46751
		4.4	0.59896	0.62735			4.4	0.47542	0.51488			4.4	0.53909	0.56276			4.4	0.66281	0.68624			4.4	0.47519	0.51387			4.4	0.5133	0.52209			4.4	0.46736	0.4843			4.4	0.47214	0.4752			4.4	0.4443	0.44647			4.4	0.42474	0.44037
		4.45	0.59397	0.6131			4.45	0.39368	0.42348			4.45	0.56042	0.56938			4.45	0.69088	0.70376			4.45	0.35036	0.38908			4.45	0.41238	0.42836			4.45	0.3706	0.39993			4.45	0.39457	0.40948			4.45	0.38858	0.3981			4.45	0.38356	0.40227
		4.5	0.56501	0.57463			4.5	0.2978	0.31625			4.5	0.55684	0.55184			4.5	0.69	0.69399			4.5	0.22084	0.25751			4.5	0.2996	0.32252			4.5	0.26396	0.30396			4.5	0.3073	0.33317			4.5	0.32198	0.33892			4.5	0.33348	0.35374
		4.55	0.50781	0.50817			4.55	0.1878	0.19368			4.55	0.52143	0.50388			4.55	0.6525	0.65024			4.55	0.08954	0.1222			4.55	0.17768	0.20654			4.55	0.15035	0.19861			4.55	0.21286	0.24785			4.55	0.24597	0.26984			4.55	0.27566	0.29579
		4.6	0.42007	0.41185			4.6	0.06481	0.05745			4.6	0.44961	0.42141			4.6	0.57331	0.56805			4.6	-0.0407	-0.01377			4.6	0.04992	0.08307			4.6	0.03316	0.08666			4.6	0.11414	0.15555			4.6	0.16253	0.1923			4.6	0.21163	0.22992
		4.65	0.30187	0.28608			4.65	-0.06882	-0.08949			4.65	0.3397	0.30307			4.65	0.45057	0.44583			4.65	-0.16714	-0.14729			4.65	-0.0799	-0.0447			4.65	-0.08396	-0.02856			4.65	0.01427	0.05877			4.65	0.07412	0.10827			4.65	0.14322	0.15806
		4.7	0.15583	0.13373			4.7	-0.20957	-0.243			4.7	0.1933	0.15064			4.7	0.28606	0.2852			4.7	-0.28717	-0.27538			4.7	-0.2077	-0.17306			4.7	-0.19721	-0.14339			4.7	-0.08353	-0.03968			4.7	-0.01646	0.02022			4.7	0.07249	0.08249
		4.75	-0.01289	-0.0399			4.75	-0.35285	-0.39784			4.75	0.01539	-0.03089			4.75	0.08523	0.09116			4.75	-0.39844	-0.39519			4.75	-0.32928	-0.298			4.75	-0.30288	-0.25398			4.75	-0.17614	-0.13678			4.75	-0.10614	-0.06904			4.75	0.00168	0.00574
		4.8	-0.19684	-0.22732			4.8	-0.49326	-0.548			4.8	-0.18592	-0.23351			4.8	-0.14299	-0.12812			4.8	-0.49882	-0.50413			4.8	-0.44058	-0.41538			4.8	-0.39753	-0.3565			4.8	-0.26065	-0.22942			4.8	-0.19181	-0.15642			4.8	-0.06697	-0.06955
		4.85	-0.38679	-0.41929			4.85	-0.62491	-0.68704			4.85	-0.39985	-0.44663			4.85	-0.38673	-0.36175			4.85	-0.58654	-0.59993			4.85	-0.53788	-0.52115			4.85	-0.47822	-0.44738			4.85	-0.33455	-0.31459			4.85	-0.27044	-0.23882			4.85	-0.13129	-0.14077
		4.9	-0.57231	-0.60545			4.9	-0.74179	-0.80852			4.9	-0.61376	-0.65787			4.9	-0.63203	-0.59679			4.9	-0.66015	-0.68069			4.9	-0.61805	-0.61161			4.9	-0.54263	-0.52351			4.9	-0.39589	-0.38954			4.9	-0.33928	-0.3132			4.9	-0.18932	-0.20552
		4.95	-0.74259	-0.77505			4.95	-0.83827	-0.90646			4.95	-0.81403	-0.85389			4.95	-0.86387	-0.81924			4.95	-0.71858	-0.74495			4.95	-0.67869	-0.6836			4.95	-0.58923	-0.58246			4.95	-0.44329	-0.45193			4.95	-0.39604	-0.37686			4.95	-0.23939	-0.2617
		5	-0.88723	-0.91779			5	-0.90946	-0.97581			5	-0.9872	-1.02149			5	-1.06727	-1.015			5	-0.76117	-0.79173			5	-0.71831	-0.73473			5	-0.61737	-0.62257			5	-0.4761	-0.49998			5	-0.43902	-0.42757			5	-0.28026	-0.30768
		5.05	-0.99709	-1.02464			5.05	-0.95163	-1.01281			5.05	-1.12098	-1.14869			5.05	-1.22854	-1.17105			5.05	-0.78764	-0.82051			5.05	-0.7364	-0.76353			5.05	-0.62725	-0.64311			5.05	-0.49434	-0.53256			5.05	-0.46719	-0.46371			5.05	-0.31115	-0.34238
		5.1	-1.06502	-1.08855			5.1	-0.9625	-1.01535			5.1	-1.20535	-1.22568			5.1	-1.33636	-1.27644			5.1	-0.7981	-0.83128			5.1	-0.73343	-0.76954			5.1	-0.61994	-0.64429			5.1	-0.49872	-0.54923			5.1	-0.48027	-0.4844			5.1	-0.3318	-0.3653
		5.15	-1.08648	-1.10507			5.15	-0.94143	-0.98315			5.15	-1.23336	-1.24574			5.15	-1.38276	-1.32324			5.15	-0.79302	-0.82448			5.15	-0.71084	-0.75335			5.15	-0.59724	-0.62722			5.15	-0.49052	-0.55029			5.15	-0.47874	-0.48955			5.15	-0.34242	-0.37656
		5.2	-1.05993	-1.07278			5.2	-0.88956	-0.91784			5.2	-1.20182	-1.20589			5.2	-1.36379	-1.30725			5.2	-0.77318	-0.80101			5.2	-0.67088	-0.71655			5.2	-0.56158	-0.59385			5.2	-0.4715	-0.53672			5.2	-0.46377	-0.47981			5.2	-0.34372	-0.37685
		5.25	-0.98702	-0.99344			5.25	-0.80967	-0.82289			5.25	-1.11161	-1.1072			5.25	-1.27996	-1.22844			5.25	-0.73966	-0.76212			5.25	-0.61646	-0.66162			5.25	-0.51575	-0.54677			5.25	-0.44374	-0.51009			5.25	-0.43715	-0.4566			5.25	-0.33681	-0.36738
		5.3	-0.87248	-0.87197			5.3	-0.70609	-0.70337			5.3	-0.96772	-0.95487			5.3	-1.13628	-1.09104			5.3	-0.69374	-0.70938			5.3	-0.55093	-0.59178			5.3	-0.46279	-0.48907			5.3	-0.40949	-0.47245			5.3	-0.40113	-0.42192			5.3	-0.32309	-0.34974
		5.35	-0.72383	-0.71608			5.35	-0.58433	-0.56565			5.35	-0.77892	-0.7579			5.35	-0.94192	-0.90334			5.35	-0.63688	-0.6446			5.35	-0.47784	-0.51072			5.35	-0.40567	-0.42404			5.35	-0.37101	-0.42619			5.35	-0.35825	-0.37824			5.35	-0.30415	-0.32579
		5.4	-0.5508	-0.53573			5.4	-0.45071	-0.41693			5.4	-0.55716	-0.5285			5.4	-0.70959	-0.67713			5.4	-0.57063	-0.56974			5.4	-0.40072	-0.4224			5.4	-0.34715	-0.35502			5.4	-0.33036	-0.37383			5.4	-0.31115	-0.32831			5.4	-0.28165	-0.29748
		5.45	-0.36457	-0.34241			5.45	-0.31196	-0.26476			5.45	-0.31663	-0.2812			5.45	-0.45457	-0.42687			5.45	-0.49663	-0.48684			5.45	-0.32278	-0.33078			5.45	-0.28955	-0.28512			5.45	-0.28934	-0.31788			5.45	-0.26239	-0.27496			5.45	-0.25717	-0.26676
		5.5	-0.17698	-0.14828			5.5	-0.17465	-0.11651			5.5	-0.07276	-0.03173			5.5	-0.19359	-0.16863			5.5	-0.41647	-0.39797			5.5	-0.2468	-0.23952			5.5	-0.23464	-0.21701			5.5	-0.24929	-0.26067			5.5	-0.21429	-0.22088			5.5	-0.2321	-0.23536
		5.55	0.000473972	0.0348			5.55	-0.04483	0.02113			5.55	0.15904	0.2041			5.55	0.05646	0.08113			5.55	-0.33175	-0.30511			5.55	-0.1749	-0.15183			5.55	-0.18352	-0.15279			5.55	-0.21113	-0.20418			5.55	-0.1687	-0.16846			5.55	-0.20755	-0.20474
		5.6	0.15744	0.19613			5.6	0.07243	0.14262			5.6	0.36452	0.41168			5.6	0.27987	0.30676			5.6	-0.24397	-0.21017			5.6	-0.10847	-0.07022			5.6	-0.13663	-0.09391			5.6	-0.17521	-0.14999			5.6	-0.12698	-0.11962			5.6	-0.18428	-0.17593
		5.65	0.28553	0.327			5.65	0.17333	0.24389			5.65	0.53173	0.57871			5.65	0.46326	0.49466			5.65	-0.15457	-0.1149			5.65	-0.04818	0.00355			5.65	-0.09376	-0.04107			5.65	-0.14147	-0.09916			5.65	-0.08987	-0.07572			5.65	-0.16264	-0.14953
		5.7	0.37898	0.42133			5.7	0.25556	0.32257			5.7	0.65186	0.69613			5.7	0.59661	0.63428			5.7	-0.06488	-0.02088			5.7	0.00603	0.06855			5.7	-0.05417	0.0057			5.7	-0.10939	-0.05227			5.7	-0.05754	-0.03747			5.7	-0.14261	-0.12571
		5.75	0.43498	0.47614			5.75	0.31834	0.37806			5.75	0.71998	0.75881			5.75	0.67406	0.71892			5.75	0.02383	0.07044			5.75	0.05484	0.12462			5.75	-0.01671	0.04695			5.75	-0.07815	-0.00941			5.75	-0.02955	-0.00498			5.75	-0.12379	-0.10418
		5.8	0.45388	0.49167			5.8	0.3624	0.41148			5.8	0.7353	0.76591			5.8	0.69426	0.74624			5.8	0.11038	0.15781			5.8	0.09936	0.17232			5.8	0.01998	0.0837			5.8	-0.04678	0.02976			5.8	-0.00502	0.02223			5.8	-0.10553	-0.08433
		5.85	0.43905	0.47133			5.85	0.38978	0.42547			5.85	0.70118	0.72092			5.85	0.66045	0.71835			5.85	0.19365	0.24009			5.85	0.14098	0.21272			5.85	0.0573	0.11724			5.85	-0.01426	0.06583			5.85	0.01727	0.04511			5.85	-0.08697	-0.06528
		5.9	0.39653	0.42133			5.9	0.40351	0.42383			5.9	0.62479	0.6313			5.9	0.58012	0.64162			5.9	0.27254	0.31627			5.9	0.1811	0.24726			5.9	0.09642	0.14892			5.9	0.02032	0.09958			5.9	0.03871	0.06491			5.9	-0.06721	-0.04603
		5.95	0.33441	0.35008			5.95	0.40729	0.41113			5.95	0.51641	0.50778			5.95	0.46431	0.52613			5.95	0.34597	0.38543			5.95	0.221	0.27749			5.95	0.13818	0.17997			5.95	0.05757	0.13181			5.95	0.0607	0.08306			5.95	-0.04538	-0.02562
		6	0.26211	0.26745			6	0.40505	0.39225			6	0.38854	0.36351			6	0.32666	0.38472			6	0.41288	0.44671			6	0.26156	0.30485			6	0.18289	0.2113			6	0.09777	0.16319			6	0.08445	0.10094			6	-0.0208	-0.00319
		6.05	0.1895	0.18386			6.05	0.40053	0.37187			6.05	0.25477	0.21283			6.05	0.18225	0.232			6.05	0.4722	0.49933			6.05	0.30317	0.33049			6.05	0.23023	0.24336			6.05	0.14072	0.19413			6.05	0.11083	0.11971			6.05	0.0069	0.02183
		6.1	0.12596	0.10932			6.1	0.39688	0.35405			6.1	0.12857	0.07011			6.1	0.04627	0.08302			6.1	0.52287	0.54251			6.1	0.34558	0.3551			6.1	0.27924	0.27604			6.1	0.18571	0.22473			6.1	0.14025	0.14021			6.1	0.03775	0.04965
		6.15	0.07959	0.05259			6.15	0.39638	0.34184			6.15	0.02218	-0.05148			6.15	-0.06726	-0.04794			6.15	0.56387	0.57554			6.15	0.38789	0.37878			6.15	0.32833	0.30865			6.15	0.23155	0.25468			6.15	0.17257	0.16277			6.15	0.07135	0.0801
		6.2	0.05646	0.0204			6.2	0.40018	0.33704			6.2	-0.05447	-0.1411			6.2	-0.14665	-0.14858			6.2	0.59425	0.59779			6.2	0.42857	0.40104			6.2	0.37534	0.33993			6.2	0.27662	0.28326			6.2	0.20707	0.18721			6.2	0.10687	0.11255
		6.25	0.06004	0.0168			6.25	0.40821	0.34			6.25	-0.09462	-0.19113			6.25	-0.18356	-0.20963			6.25	0.61313	0.60868			6.25	0.46555	0.42077			6.25	0.41776	0.36815			6.25	0.31893	0.30938			6.25	0.24249	0.21279			6.25	0.14309	0.14597
		6.3	0.0909	0.04286			6.3	0.4192	0.3497			6.3	-0.09521	-0.19779			6.3	-0.17369	-0.22559			6.3	0.61984	0.6078			6.3	0.49636	0.43638			6.3	0.45285	0.39125			6.3	0.3563	0.33167			6.3	0.27706	0.23829			6.3	0.17847	0.17899
		6.35	0.14667	0.09655			6.35	0.43081	0.36379			6.35	-0.05714	-0.16144			6.35	-0.11711	-0.19519			6.35	0.61389	0.59489			6.35	0.51837	0.44592			6.35	0.47789	0.40704			6.35	0.38646	0.34858			6.35	0.3087	0.26206			6.35	0.21124	0.21
		6.4	0.22223	0.17293			6.4	0.43991	0.37892			6.4	0.01486	-0.08651			6.4	-0.01826	-0.12148			6.4	0.59508	0.56992			6.4	0.52896	0.44732			6.4	0.49043	0.41342			6.4	0.40729	0.35853			6.4	0.33512	0.28221			6.4	0.23954	0.23727
		6.45	0.31016	0.26455			6.45	0.4429	0.39108			6.45	0.11266	0.01893			6.45	0.11443	-0.01155			6.45	0.56351	0.53315			6.45	0.52583	0.43857			6.45	0.4885	0.40856			6.45	0.41694	0.36005			6.45	0.35404	0.29677			6.45	0.26157	0.25908
		6.5	0.40143	0.36217			6.5	0.4361	0.39602			6.5	0.2255	0.14389			6.5	0.26927	0.12408			6.5	0.51966	0.48512			6.5	0.50718	0.41801			6.5	0.47081	0.39116			6.5	0.41399	0.35198			6.5	0.3634	0.30386			6.5	0.27573	0.27392
		6.55	0.48616	0.45554			6.55	0.41619	0.3897			6.55	0.34094	0.27546			6.55	0.43232	0.27242			6.55	0.46439	0.42674			6.55	0.47195	0.38449			6.55	0.4369	0.36057			6.55	0.39761	0.33355			6.55	0.36151	0.3019			6.55	0.28077	0.28053
		6.6	0.55455	0.5343			6.6	0.38057	0.36874			6.6	0.44598	0.39995			6.6	0.58858	0.41906			6.6	0.39897	0.35923			6.6	0.41995	0.3376			6.6	0.38725	0.31695			6.6	0.36765	0.30454			6.6	0.34726	0.28978			6.6	0.27592	0.27813
		6.65	0.59777	0.58897			6.65	0.32773	0.33081			6.65	0.52826	0.50407			6.65	0.72322	0.54947			6.65	0.32502	0.28418			6.65	0.35195	0.27776			6.65	0.32328	0.2613			6.65	0.32467	0.26535			6.65	0.32024	0.26698			6.65	0.26097	0.26641
		6.7	0.60874	0.61176			6.7	0.25745	0.27491			6.7	0.57716	0.57619			6.7	0.8229	0.65024			6.7	0.24453	0.2035			6.7	0.26974	0.20631			6.7	0.24733	0.19547			6.7	0.26995	0.21699			6.7	0.28077	0.2337			6.7	0.23628	0.24562
		6.75	0.58285	0.59731			6.75	0.17097	0.20155			6.75	0.58477	0.60729			6.75	0.87685	0.71023			6.75	0.15977	0.11933			6.75	0.17602	0.12549			6.75	0.16251	0.12204			6.75	0.20546	0.16109			6.75	0.23001	0.19082			6.75	0.20288	0.21658
		6.8	0.51839	0.54321			6.8	0.071	0.11281			6.8	0.54664	0.59181			6.8	0.87783	0.72158			6.8	0.07319	0.03402			6.8	0.07434	0.0383			6.8	0.07255	0.04421			6.8	0.13374	0.09982			6.8	0.16983	0.13997			6.8	0.1623	0.18061
		6.85	0.4168	0.45027			6.85	-0.03845	0.01221			6.85	0.46223	0.52818			6.85	0.82273	0.68036			6.85	-0.01262	-0.04998			6.85	-0.03114	-0.05161			6.85	-0.01843	-0.03443			6.85	0.05778	0.03574			6.85	0.10277	0.08334			6.85	0.1166	0.13945
		6.9	0.28261	0.32254			6.9	-0.15229	-0.09548			6.9	0.33498	0.41894			6.9	0.71286	0.58697			6.9	-0.09509	-0.13021			6.9	-0.1359	-0.14021			6.9	-0.10621	-0.11011			6.9	-0.01916	-0.02833			6.9	0.03185	0.02362			6.9	0.06815	0.09518
		6.95	0.12314	0.16699			6.95	-0.26467	-0.20462			6.95	0.17215	0.2706			6.95	0.55383	0.44615			6.95	-0.17178	-0.20432			6.95	-0.23526	-0.22333			6.95	-0.18671	-0.17919			6.95	-0.09373	-0.08951			6.95	-0.03959	-0.03623			6.95	0.01954	0.05004
		7	-0.05206	-0.00697			7	-0.36948	-0.30907			7	-0.01582	0.0931			7	0.35519	0.2666			7	-0.24044	-0.27018			7	-0.32477	-0.29696			7	-0.25629	-0.23839			7	-0.16269	-0.14504			7	-0.10811	-0.09314			7	-0.02665	0.00626
		7.05	-0.23189	-0.18824			7.05	-0.46073	-0.40273			7.05	-0.21608	-0.10099			7.05	0.12959	0.06032			7.05	-0.29919	-0.32595			7.05	-0.4004	-0.35753			7.05	-0.31193	-0.28498			7.05	-0.2231	-0.19248			7.05	-0.17042	-0.1442			7.05	-0.06797	-0.03403
		7.1	-0.40463	-0.3649			7.1	-0.53306	-0.47999			7.1	-0.41445	-0.29753			7.1	-0.10815	-0.15834			7.1	-0.34653	-0.37019			7.1	-0.45886	-0.40219			7.1	-0.35148	-0.31707			7.1	-0.27246	-0.22988			7.1	-0.22357	-0.18687			7.1	-0.10234	-0.06902
		7.15	-0.55881	-0.52515			7.15	-0.58216	-0.53614			7.15	-0.59653	-0.48192			7.15	-0.34229	-0.37388			7.15	-0.38145	-0.40192			7.15	-0.49775	-0.42898			7.15	-0.37374	-0.33365			7.15	-0.30891	-0.25586			7.15	-0.26516	-0.21911			7.15	-0.12813	-0.0973
		7.2	-0.68414	-0.65823			7.2	-0.60508	-0.5678			7.2	-0.7489	-0.64037			7.2	-0.55734	-0.57085			7.2	-0.40349	-0.42065			7.2	-0.51576	-0.43702			7.2	-0.37857	-0.33468			7.2	-0.33125	-0.26978			7.2	-0.29349	-0.23957			7.2	-0.14431	-0.11793
		7.25	-0.77231	-0.75532			7.25	-0.60053	-0.57316			7.25	-0.86022	-0.761			7.25	-0.73928	-0.73509			7.25	-0.41268	-0.42643			7.25	-0.51267	-0.42651			7.25	-0.36681	-0.3211			7.25	-0.33905	-0.2717			7.25	-0.30767	-0.2477			7.25	-0.15049	-0.13056
		7.3	-0.81764	-0.81016			7.3	-0.56893	-0.55214			7.3	-0.92213	-0.83477			7.3	-0.87668	-0.85489			7.3	-0.40959	-0.41979			7.3	-0.48941	-0.39879			7.3	-0.34024	-0.2947			7.3	-0.33263	-0.2624			7.3	-0.30766	-0.24372			7.3	-0.14698	-0.13535
		7.35	-0.81751	-0.81956			7.35	-0.51244	-0.50638			7.35	-0.92993	-0.85628			7.35	-0.96146	-0.92187			7.35	-0.39524	-0.40174			7.35	-0.44794	-0.35616			7.35	-0.30144	-0.25801			7.35	-0.31304	-0.24328			7.35	-0.29425	-0.22864			7.35	-0.13473	-0.13299
		7.4	-0.77255	-0.78363			7.4	-0.43479	-0.4391			7.4	-0.88295	-0.82412			7.4	-0.98954	-0.93167			7.4	-0.37106	-0.37367			7.4	-0.39112	-0.30175			7.4	-0.25354	-0.21405			7.4	-0.28192	-0.21627			7.4	-0.269	-0.20415			7.4	-0.11524	-0.12462
		7.45	-0.68657	-0.70573			7.45	-0.34099	-0.35488			7.45	-0.78459	-0.74101			7.45	-0.96104	-0.88421			7.45	-0.33877	-0.33729			7.45	-0.32251	-0.23929			7.45	-0.20003	-0.16614			7.45	-0.24145	-0.18364			7.45	-0.2341	-0.17249			7.45	-0.09046	-0.11169
		7.5	-0.56622	-0.59217			7.5	-0.23698	-0.25929			7.5	-0.64204	-0.6135			7.5	-0.88015	-0.78372			7.5	-0.30027	-0.29452			7.5	-0.2461	-0.17277			7.5	-0.14451	-0.11758			7.5	-0.19417	-0.14784			7.5	-0.19221	-0.13624			7.5	-0.06264	-0.09585
		7.55	-0.42044	-0.45166			7.55	-0.1292	-0.15843			7.55	-0.46565	-0.45143			7.55	-0.75477	-0.63828			7.55	-0.25757	-0.24739			7.55	-0.16609	-0.10623			7.55	-0.09039	-0.07146			7.55	-0.1428	-0.11131			7.55	-0.14626	-0.09815			7.55	-0.03414	-0.07882
		7.6	-0.25975	-0.29458			7.6	-0.02407	-0.05849			7.6	-0.26815	-0.2671			7.6	-0.5957	-0.45921			7.6	-0.21263	-0.1979			7.6	-0.0866	-0.04339			7.6	-0.04072	-0.0304			7.6	-0.09009	-0.07631			7.6	-0.09923	-0.06088			7.6	-0.00725	-0.06223
		7.65	-0.0954	-0.13217			7.65	0.07243	0.03468			7.65	-0.06353	-0.07425			7.65	-0.41581	-0.26007			7.65	-0.16728	-0.14796			7.65	-0.0114	0.01253			7.65	0.00202	0.00361			7.65	-0.03868	-0.04473			7.65	-0.05398	-0.02686			7.65	0.01597	-0.0475
		7.7	0.06152	0.02441			7.7	0.15518	0.11606			7.7	0.13399	0.1131			7.7	-0.22888	-0.05558			7.7	-0.12311	-0.09928			7.7	0.05624	0.0591			7.7	0.03606	0.02933			7.7	0.00907	-0.01802			7.7	-0.01301	0.00196			7.7	0.03384	-0.03572
		7.75	0.2009	0.1649			7.75	0.2203	0.18174			7.75	0.31114	0.2817			7.75	-0.04853	0.13957			7.75	-0.08146	-0.0533			7.75	0.11379	0.09475			7.75	0.0604	0.04634			7.75	0.0512	0.00294			7.75	0.02164	0.02416			7.75	0.04521	-0.0276
		7.8	0.3144	0.28075			7.8	0.26536	0.22918			7.8	0.45655	0.42019			7.8	0.11285	0.31185			7.8	-0.04328	-0.01114			7.8	0.1595	0.11887			7.8	0.07487	0.05499			7.8	0.08621	0.01786			7.8	0.04857	0.03902			7.8	0.04949	-0.02343
		7.85	0.39602	0.36575			7.85	0.28948	0.25734			7.85	0.56167	0.51988			7.85	0.24507	0.44998			7.85	-0.00922	0.02642			7.85	0.19249	0.13179			7.85	0.08	0.05635			7.85	0.11314	0.02698			7.85	0.06701	0.04646			7.85	0.04669	-0.02305
		7.9	0.44246	0.41637			7.9	0.29337	0.26666			7.9	0.6213	0.57544			7.9	0.34082	0.5457			7.9	0.02043	0.05891			7.9	0.21271	0.13467			7.9	0.07702	0.05203			7.9	0.13154	0.03105			7.9	0.07688	0.04708			7.9	0.03745	-0.02594
		7.95	0.45333	0.43199			7.95	0.27913	0.25894			7.95	0.63394	0.58521			7.95	0.39615	0.59436			7.95	0.04569	0.08621			7.95	0.22087	0.12939			7.95	0.06762	0.04404			7.95	0.1415	0.0312			7.95	0.07872	0.04202			7.95	0.02291	-0.03122
		8	0.43099	0.41478			8	0.25007	0.23711			8	0.60176	0.55117			8	0.41066	0.59518			8	0.06682	0.10843			8	0.21832	0.11825			8	0.05384	0.03451			8	0.14356	0.02882			8	0.07363	0.03283			8	0.00461	-0.03783
		8.05	0.38031	0.36945			8.05	0.21034	0.2049			8.05	0.53032	0.47872			8.05	0.38733	0.55119			8.05	0.08425	0.12591			8.05	0.20689	0.10383			8.05	0.03783	0.02555			8.05	0.13863	0.02539			8.05	0.06312	0.02136			8.05	-0.01562	-0.04456
		8.1	0.3081	0.30267			8.1	0.16456	0.16648			8.1	0.42799	0.37608			8.1	0.33211	0.46882			8.1	0.09853	0.13911			8.1	0.18869	0.08867			8.1	0.02172	0.019			8.1	0.12793	0.02232			8.1	0.04897	0.0095			8.1	-0.03581	-0.05025
		8.15	0.2225	0.22247			8.15	0.11737	0.12608			8.15	0.30515	0.25349			8.15	0.2533	0.35727			8.15	0.11019	0.14855			8.15	0.16595	0.07503			8.15	0.00738	0.01624			8.15	0.11284	0.02083			8.15	0.03307	-0.000935016			8.15	-0.05407	-0.05383
		8.2	0.13221	0.13745			8.2	0.07313	0.0876			8.2	0.1733	0.12234			8.2	0.16069	0.22765			8.2	0.11975	0.15477			8.2	0.14084	0.06473			8.2	-0.00369	0.01812			8.2	0.09481	0.02181			8.2	0.01728	-0.00843			8.2	-0.06871	-0.05448
		8.25	0.04574	0.05603			8.25	0.03546	0.0543			8.25	0.04399	-0.00589			8.25	0.06465	0.09199			8.25	0.12758	0.15821			8.25	0.1153	0.05896			8.25	-0.01043	0.02483			8.25	0.07527	0.02577			8.25	0.00324	-0.01185			8.25	-0.07837	-0.05168
		8.3	-0.02932	-0.01428			8.3	0.00704	0.02853			8.3	-0.07204	-0.12057			8.3	-0.0248	-0.0378			8.3	0.13389	0.15923			8.3	0.09092	0.05819			8.3	-0.01235	0.03594			8.3	0.05552	0.03274			8.3	-0.00773	-0.01059			8.3	-0.08216	-0.04524
		8.35	-0.08691	-0.0675			8.35	-0.01061	0.01161			8.35	-0.16583	-0.21278			8.35	-0.09886	-0.15092			8.35	0.13871	0.15805			8.35	0.06888	0.06217			8.35	-0.00946	0.05041			8.35	0.03666	0.04232			8.35	-0.01468	-0.00458			8.35	-0.07971	-0.03535
		8.4	-0.12294	-0.09968			8.4	-0.01717	0.00374			8.4	-0.23082	-0.27603			8.4	-0.15069	-0.23856			8.4	0.14189	0.15473			8.4	0.04989	0.06998			8.4	-0.00229	0.06673			8.4	0.01954	0.05371			8.4	-0.01716	0.0057			8.4	-0.07118	-0.02255
		8.45	-0.1356	-0.10911			8.45	-0.0135	0.00409			8.45	-0.26335	-0.30669			8.45	-0.17597	-0.29453			8.45	0.14309	0.14923			8.45	0.03422	0.08012			8.45	0.00823	0.08309			8.45	0.00477	0.0658			8.45	-0.01514	0.01928			8.45	-0.05727	-0.00766
		8.5	-0.12543	-0.09645			8.5	-0.00152	0.01092			8.5	-0.26282	-0.3042			8.5	-0.17315	-0.31574			8.5	0.14187	0.14139			8.5	0.02173	0.0907			8.5	0.02087	0.0975			8.5	-0.00736	0.07726			8.5	-0.00902	0.03479			8.5	-0.03914	0.00827
		8.55	-0.09514	-0.06453			8.55	0.01607	0.02184			8.55	-0.23164	-0.27099			8.55	-0.14351	-0.30232			8.55	0.1377	0.13099			8.55	0.01194	0.09967			8.55	0.03423	0.10807			8.55	-0.01679	0.08671			8.55	0.000413397	0.05064			8.55	-0.0183	0.02407
		8.6	-0.04929	-0.01801			8.6	0.03606	0.03404			8.6	-0.17491	-0.21215			8.6	-0.09096	-0.25747			8.6	0.13009	0.11783			8.6	0.00415	0.10497			8.6	0.04687	0.11314			8.6	-0.0237	0.09284			8.6	0.01213	0.0651			8.6	0.0035	0.03854
		8.65	0.00614	0.03707			8.65	0.05504	0.04469			8.65	-0.09984	-0.13485			8.65	-0.02157	-0.18708			8.65	0.11861	0.10175			8.65	-0.00244	0.10484			8.65	0.05746	0.11148			8.65	-0.02843	0.09453			8.65	0.02493	0.07654			8.65	0.02443	0.05059
		8.7	0.06444	0.09396			8.7	0.06979	0.05116			8.7	-0.01506	-0.04767			8.7	0.05706	-0.09911			8.7	0.10297	0.0827			8.7	-0.00864	0.09794			8.7	0.06492	0.1024			8.7	-0.03145	0.09101			8.7	0.03757	0.08356			8.7	0.04274	0.05929
		8.75	0.11871	0.14582			8.75	0.07754	0.05135			8.75	0.07024	0.0403			8.75	0.13652	-0.00283			8.75	0.08314	0.0608			8.75	-0.01516	0.08354			8.75	0.06845	0.08586			8.75	-0.03328	0.08191			8.75	0.04888	0.0851			8.75	0.05688	0.06399
		8.8	0.1626	0.18636			8.8	0.07628	0.04389			8.8	0.1471	0.12022			8.8	0.20839	0.09206			8.8	0.05931	0.03635			8.8	-0.02252	0.06161			8.8	0.06764	0.06248			8.8	-0.03445	0.06733			8.8	0.05787	0.08059			8.8	0.06566	0.06434
		8.85	0.1908	0.21046			8.85	0.06492	0.02827			8.85	0.20764	0.18434			8.85	0.26508	0.17632			8.85	0.03199	0.00987			8.85	-0.03099	0.03284			8.85	0.0625	0.03347			8.85	-0.03542	0.04781			8.85	0.06379	0.06996			8.85	0.06831	0.06035
		8.9	0.19959	0.21459			8.9	0.04341	0.00492			8.9	0.24571	0.22667			8.9	0.30044	0.24193			8.9	0.002	-0.0179			8.9	-0.04057	-0.00138			8.9	0.0534	0.000599291			8.9	-0.03655	0.02437			8.9	0.06618	0.05369			8.9	0.06457	0.05237
		8.95	0.18711	0.19715			8.95	0.01276	-0.02483			8.95	0.2574	0.24343			8.95	0.31039	0.28282			8.95	-0.02961	-0.04605			8.95	-0.05097	-0.03908			8.95	0.04105	-0.03398			8.95	-0.0381	-0.00163			8.95	0.06492	0.03275			8.95	0.05469	0.04105
		9	0.15351	0.1586			9	-0.0251	-0.05889			9	0.24135	0.23336			9	0.29321	0.29531			9	-0.0615	-0.07348			9	-0.06169	-0.07785			9	0.02644	-0.06792			9	-0.04014	-0.02857			9	0.0602	0.00856			9	0.03941	0.02732
		9.05	0.10096	0.10136			9.05	-0.06744	-0.09459			9.05	0.19882	0.19777			9.05	0.24972	0.27841			9.05	-0.0922	-0.09905			9.05	-0.07202	-0.11502			9.05	0.0107	-0.09881			9.05	-0.04265	-0.05467			9.05	0.05248	-0.0172			9.05	0.01991	0.01225
		9.1	0.03339	0.02965			9.1	-0.11098	-0.12894			9.1	0.13349	0.14031			9.1	0.18316	0.2338			9.1	-0.12015	-0.12154			9.1	-0.08116	-0.14792			9.1	-0.00494	-0.12445			9.1	-0.04542	-0.07819			9.1	0.04244	-0.04265			9.1	-0.0023	-0.00298
		9.15	-0.04388	-0.05097			9.15	-0.1522	-0.1589			9.15	0.05112	0.06663			9.15	0.09893	0.16566			9.15	-0.14382	-0.13983			9.15	-0.08827	-0.17409			9.15	-0.01934	-0.14298			9.15	-0.04817	-0.09753			9.15	0.03093	-0.06593			9.15	-0.02549	-0.0172
		9.2	-0.12456	-0.13408			9.2	-0.18761	-0.18164			9.2	-0.04102	-0.01623			9.2	0.00404	0.08019			9.2	-0.16179	-0.15291			9.2	-0.09259	-0.19147			9.2	-0.03146	-0.15303			9.2	-0.05052	-0.11135			9.2	0.01883	-0.08531			9.2	-0.04786	-0.02937
		9.25	-0.20202	-0.21294			9.25	-0.2141	-0.19486			9.25	-0.13483	-0.10045			9.25	-0.09347	-0.01496			9.25	-0.17286	-0.15997			9.25	-0.09347	-0.1986			9.25	-0.0405	-0.15387			9.25	-0.05206	-0.11871			9.25	0.00703	-0.09936			9.25	-0.06767	-0.03862
		9.3	-0.26979	-0.28111			9.3	-0.22914	-0.19693			9.3	-0.22208	-0.17823			9.3	-0.18524	-0.11137			9.3	-0.17612	-0.16049			9.3	-0.09052	-0.19471			9.3	-0.04595	-0.14543			9.3	-0.05238	-0.11911			9.3	-0.0037	-0.10706			9.3	-0.08336	-0.04433
		9.35	-0.3222	-0.33301			9.35	-0.23105	-0.18709			9.35	-0.29515	-0.24243			9.35	-0.26333	-0.20066			9.35	-0.17107	-0.15423			9.35	-0.08355	-0.17985			9.35	-0.04758	-0.12831			9.35	-0.0511	-0.11256			9.35	-0.01274	-0.10785			9.35	-0.09371	-0.04618
		9.4	-0.35478	-0.36434			9.4	-0.21911	-0.16548			9.4	-0.34768	-0.2872			9.4	-0.32088	-0.27516			9.4	-0.15762	-0.14134			9.4	-0.07268	-0.15483			9.4	-0.04551	-0.10373			9.4	-0.04795	-0.09953			9.4	-0.01966	-0.10173			9.4	-0.09788	-0.04415
		9.45	-0.36465	-0.37247			9.45	-0.19363	-0.13317			9.45	-0.37509	-0.3085			9.45	-0.35271	-0.32859			9.45	-0.13612	-0.12227			9.45	-0.05832	-0.12118			9.45	-0.0401	-0.07343			9.45	-0.04274	-0.08097			9.45	-0.02426	-0.08919			9.45	-0.0955	-0.03853
		9.5	-0.35075	-0.35661			9.5	-0.15591	-0.09205			9.5	-0.37495	-0.30439			9.5	-0.35571	-0.35657			9.5	-0.10737	-0.09783			9.5	-0.04109	-0.08106			9.5	-0.03198	-0.03951			9.5	-0.03541	-0.05817			9.5	-0.02657	-0.07119			9.5	-0.08665	-0.02986
		9.55	-0.31387	-0.31786			9.55	-0.10815	-0.04467			9.55	-0.34714	-0.27517			9.55	-0.32912	-0.35691			9.55	-0.07259	-0.06911			9.55	-0.02184	-0.03705			9.55	-0.02194	-0.00429			9.55	-0.02605	-0.03269			9.55	-0.0268	-0.04909			9.55	-0.07191	-0.0189
		9.6	-0.2566	-0.25907			9.6	-0.05326	0.00596			9.6	-0.29383	-0.22327			9.6	-0.27457	-0.3298			9.6	-0.03331	-0.0374			9.6	-0.00157	0.00805			9.6	-0.01086	0.0299			9.6	-0.01489	-0.00624			9.6	-0.02535	-0.0245			9.6	-0.05223	-0.00656
		9.65	-0.18304	-0.18456			9.65	0.00536	0.05664			9.65	-0.21922	-0.15305			9.65	-0.19592	-0.27766			9.65	0.00865	-0.00419			9.65	0.01869	0.05139			9.65	0.000361571	0.0609			9.65	-0.00228	0.01949			9.65	-0.0227	0.000836898			9.65	-0.02891	0.00623
		9.7	-0.09844	-0.09974			9.7	0.06411	0.10421			9.7	-0.12918	-0.0703			9.7	-0.09891	-0.20493			9.7	0.05133	0.02903			9.7	0.03788	0.09034			9.7	0.0109	0.08684			9.7	0.01131	0.0429			9.7	-0.0194	0.02518			9.7	-0.00346	0.01851
		9.75	-0.00879	-0.01065			9.75	0.11941	0.14581			9.75	-0.03072	0.01827			9.75	0.00928	-0.11763			9.75	0.09273	0.06074			9.75	0.05505	0.12264			9.75	0.02005	0.10634			9.75	0.02533	0.06266			9.75	-0.01599	0.04693			9.75	0.0225	0.02945
		9.8	0.07974	0.07657			9.8	0.16803	0.17909			9.8	0.06867	0.10559			9.8	0.12065	-0.02276			9.8	0.13092	0.08956			9.8	0.0694	0.1466			9.8	0.02728	0.11852			9.8	0.03918	0.07774			9.8	-0.01294	0.06477			9.8	0.04737	0.03836
		9.85	0.16125	0.15616			9.85	0.20726	0.2024			9.85	0.16157	0.18492			9.85	0.22702	0.07227			9.85	0.16413	0.11431			9.85	0.08034	0.16118			9.85	0.03229	0.12311			9.85	0.05226	0.08751			9.85	-0.01061	0.07773			9.85	0.06968	0.04476
		9.9	0.23059	0.22319			9.9	0.23511	0.21484			9.9	0.24128	0.25037			9.9	0.32066	0.16028			9.9	0.19091	0.13405			9.9	0.0875	0.16602			9.9	0.03496	0.12041			9.9	0.06397	0.09176			9.9	-0.00922	0.08526			9.9	0.0882	0.04838
		9.95	0.28375	0.27393			9.95	0.25044	0.21633			9.95	0.30236	0.29735			9.95	0.39488	0.23491			9.95	0.21011	0.14814			9.95	0.09077	0.16152			9.95	0.03541	0.11122			9.95	0.07378	0.09069			9.95	-0.00883	0.08725			9.95	0.10199	0.04922
		10	0.31812	0.30606			10	0.25297	0.20755			10	0.34098	0.32298			10	0.44452	0.29114			10	0.22104	0.15627			10	0.09028	0.14868			10	0.03391	0.09678			10	0.08126	0.08487			10	-0.00936	0.08402			10	0.1105	0.04748
		10.05	0.33264	0.31881			10.05	0.24327	0.18986			10.05	0.35521	0.3262			10.05	0.46631	0.3256			10.05	0.22342	0.15846			10.05	0.08638	0.12905			10.05	0.03088	0.07864			10.05	0.08608	0.07517			10.05	-0.0106	0.07627			10.05	0.11354	0.04354
		10.1	0.32778	0.31293			10.1	0.22269	0.16513			10.1	0.34509	0.30782			10.1	0.45905	0.33683			10.1	0.2174	0.15503			10.1	0.0796	0.10457			10.1	0.02683	0.05848			10.1	0.08806	0.06269			10.1	-0.01222	0.06498			10.1	0.11131	0.03793
		10.15	0.30548	0.29051			10.15	0.19319	0.13558			10.15	0.31255	0.27035			10.15	0.42364	0.32526			10.15	0.20356	0.14655			10.15	0.07058	0.07737			10.15	0.02227	0.03802			10.15	0.08715	0.04861			10.15	-0.01386	0.05135			10.15	0.10433	0.03127
		10.2	0.26886	0.25474			10.2	0.15716	0.10352			10.2	0.26116	0.21772			10.2	0.36293	0.29313			10.2	0.18282	0.13384			10.2	0.06004	0.04964			10.2	0.01769	0.01881			10.2	0.08344	0.03415			10.2	-0.01512	0.03665			10.2	0.09342	0.02418
		10.25	0.2219	0.20958			10.25	0.11722	0.07121			10.25	0.19578	0.15488			10.25	0.28145	0.24416			10.25	0.15639	0.11781			10.25	0.04873	0.02339			10.25	0.01351	0.00217			10.25	0.07718	0.02042			10.25	-0.01565	0.02213			10.25	0.07959	0.01728
		10.3	0.16909	0.15933			10.3	0.07601	0.04064			10.3	0.12208	0.0873			10.3	0.18502	0.1832			10.3	0.12568	0.09947			10.3	0.03731	0.000346093			10.3	0.01005	-0.01094			10.3	0.06871	0.00836			10.3	-0.01517	0.0089			10.3	0.06394	0.01108
		10.35	0.11497	0.10826			10.35	0.03599	0.01339			10.35	0.04605	0.02049			10.35	0.08019	0.11574			10.35	0.09221	0.07983			10.35	0.02639	-0.01819			10.35	0.00747	-0.01994			10.35	0.05849	-0.00134			10.35	-0.01353	-0.00214			10.35	0.04762	0.00596
		10.4	0.06379	0.06023			10.4	-0.000722438	-0.00944			10.4	-0.0265	-0.04047			10.4	-0.02617	0.04741			10.4	0.05751	0.05981			10.4	0.01643	-0.03142			10.4	0.00581	-0.02471			10.4	0.04702	-0.00828			10.4	-0.01067	-0.01036			10.4	0.03168	0.00216
		10.45	0.01911	0.01841			10.45	-0.03249	-0.02732			10.45	-0.0904	-0.09139			10.45	-0.12748	-0.0165			10.45	0.02303	0.04022			10.45	0.00775	-0.03906			10.45	0.005	-0.02552			10.45	0.03486	-0.01234			10.45	-0.0067	-0.01548			10.45	0.01704	-0.000243632
		10.5	-0.0164	-0.01499			10.5	-0.05822	-0.04026			10.5	-0.14153	-0.12922			10.5	-0.21785	-0.07149			10.5	-0.00992	0.0217			10.5	0.000522724	-0.04136			10.5	0.00481	-0.02297			10.5	0.02257	-0.01369			10.5	-0.00185	-0.0175			10.5	0.00441	-0.00133
		10.55	-0.04122	-0.03883			10.55	-0.0774	-0.04873			10.55	-0.17711	-0.15231			10.55	-0.29251	-0.11414			10.55	-0.04025	0.0047			10.55	-0.00523	-0.03902			10.55	0.00499	-0.01794			10.55	0.01065	-0.01273			10.55	0.00356	-0.01673			10.55	-0.00573	-0.00131
		10.6	-0.05495	-0.05302			10.6	-0.09006	-0.05358			10.6	-0.19578	-0.16043			10.6	-0.34804	-0.14238			10.6	-0.06713	-0.01054			10.6	-0.0096	-0.03306			10.6	0.00522	-0.01146			10.6	-0.000414709	-0.01006			10.6	0.00911	-0.01373			10.6	-0.01318	-0.000504122
		10.65	-0.05837	-0.05849			10.65	-0.09674	-0.05592			10.65	-0.19768	-0.1547			10.65	-0.38256	-0.15556			10.65	-0.09	-0.02395			10.65	-0.01279	-0.02478			10.65	0.00518	-0.00463			10.65	-0.01026	-0.00639			10.65	0.01437	-0.00922			10.65	-0.01795	0.000711666
		10.7	-0.05318	-0.05696			10.7	-0.09834	-0.05692			10.7	-0.18434	-0.13741			10.7	-0.39574	-0.15437			10.7	-0.10857	-0.03561			10.7	-0.01508	-0.01555			10.7	0.0046	0.00154			10.7	-0.01859	-0.00244			10.7	0.01891	-0.00401			10.7	-0.02032	0.00194
		10.75	-0.04188	-0.05074			10.75	-0.09602	-0.05772			10.75	-0.15839	-0.11172			10.75	-0.3887	-0.14076			10.75	-0.12281	-0.04573			10.75	-0.01674	-0.0067			10.75	0.00328	0.00616			10.75	-0.02526	0.00107			10.75	0.02234	0.00109			10.75	-0.02071	0.00282
		10.8	-0.02742	-0.0424			10.8	-0.09107	-0.05928			10.8	-0.12335	-0.08132			10.8	-0.36378	-0.11757			10.8	-0.13291	-0.0546			10.8	-0.01807	0.000588223			10.8	0.00111	0.00861			10.8	-0.0302	0.00356			10.8	0.02437	0.00533			10.8	-0.01967	0.00303
		10.85	-0.01289	-0.03452			10.85	-0.08475	-0.06224			10.85	-0.08317	-0.05001			10.85	-0.32433	-0.08831			10.85	-0.13922	-0.06252			10.85	-0.01932	0.00542			10.85	-0.00194	0.00851			10.85	-0.03348	0.00458			10.85	0.02482	0.00811			10.85	-0.01782	0.00236
		10.9	-0.00126	-0.02937			10.9	-0.07819	-0.06692			10.9	-0.04191	-0.02138			10.9	-0.27427	-0.05668			10.9	-0.14222	-0.06975			10.9	-0.02067	0.00721			10.9	-0.00575	0.00581			10.9	-0.03524	0.00391			10.9	0.02363	0.00903			10.9	-0.01577	0.000707833
		10.95	0.005	-0.02867			10.95	-0.07228	-0.07323			10.95	-0.00336	0.00158			10.95	-0.21785	-0.02629			10.95	-0.14242	-0.07651			10.95	-0.02225	0.00576			10.95	-0.01014	0.000745753			10.95	-0.03572	0.0015			10.95	0.02091	0.00792			10.95	-0.01406	-0.00191
		11	0.00407	-0.03348			11	-0.06764	-0.08076			11	0.02926	0.0167			11	-0.1592	-0.000269009			11	-0.14035	-0.0829			11	-0.02409	0.00123			11	-0.01485	-0.00621			11	-0.03521	-0.00248			11	0.01685	0.00483			11	-0.01314	-0.00536
		11.05	-0.00502	-0.04403			11.05	-0.06455	-0.08876			11.05	0.0536	0.02282			11.05	-0.10211	0.01896			11.05	-0.13651	-0.08889			11.05	-0.02617	-0.00588			11.05	-0.01958	-0.01438			11.05	-0.03403	-0.0077			11.05	0.0118	3.43411e-05			11.05	-0.01331	-0.00943
		11.1	-0.02228	-0.05976			11.1	-0.06299	-0.09629			11.1	0.06825	0.01981			11.1	-0.04971	0.02988			11.1	-0.13128	-0.09436			11.1	-0.02837	-0.01483			11.1	-0.024	-0.02297			11.1	-0.0325	-0.0137			11.1	0.00615	-0.00602			11.1	-0.01471	-0.01383
		11.15	-0.04686	-0.0794			11.15	-0.06265	-0.10233			11.15	0.07285	0.00856			11.15	-0.00436	0.03199			11.15	-0.12498	-0.09903			11.15	-0.03057	-0.02468			11.15	-0.02782	-0.03118			11.15	-0.03092	-0.01992			11.15	0.00032838	-0.01277			11.15	-0.01732	-0.01821
		11.2	-0.07705	-0.10111			11.2	-0.06301	-0.10586			11.2	0.06804	-0.00916			11.2	0.03245	0.02574			11.2	-0.11779	-0.10258			11.2	-0.03259	-0.03443			11.2	-0.03079	-0.03824			11.2	-0.02955	-0.02582			11.2	-0.00521	-0.01958			11.2	-0.02096	-0.02226
		11.25	-0.11052	-0.12268			11.25	-0.06345	-0.10601			11.25	0.05528	-0.03096			11.25	0.06011	0.01244			11.25	-0.10979	-0.1046			11.25	-0.03426	-0.04314			11.25	-0.03272	-0.04352			11.25	-0.02857	-0.03088			11.25	-0.01008	-0.02583			11.25	-0.02536	-0.02566
		11.3	-0.14449	-0.14177			11.3	-0.06326	-0.10219			11.3	0.03669	-0.05407			11.3	0.07883	-0.0059			11.3	-0.10097	-0.10469			11.3	-0.03543	-0.04994			11.3	-0.03351	-0.04657			11.3	-0.02812	-0.03466			11.3	-0.01393	-0.03095			11.3	-0.03013	-0.02817
		11.35	-0.17604	-0.15616			11.35	-0.0618	-0.09409			11.35	0.0148	-0.07567			11.35	0.08947	-0.02687			11.35	-0.09127	-0.10248			11.35	-0.03598	-0.05422			11.35	-0.03318	-0.04717			11.35	-0.02822	-0.03685			11.35	-0.01656	-0.03451			11.35	-0.03486	-0.02963
		11.4	-0.20233	-0.16398			11.4	-0.05857	-0.0818			11.4	-0.00777	-0.09315			11.4	0.09338	-0.04789			11.4	-0.08058	-0.09769			11.4	-0.03583	-0.0556			11.4	-0.03179	-0.04532			11.4	-0.02884	-0.03732			11.4	-0.01785	-0.03623			11.4	-0.03912	-0.02997
		11.45	-0.22088	-0.16392			11.45	-0.05323	-0.06577			11.45	-0.02852	-0.10438			11.45	0.0922	-0.06649			11.45	-0.06881	-0.09016			11.45	-0.03495	-0.054			11.45	-0.02952	-0.04128			11.45	-0.02987	-0.03607			11.45	-0.01781	-0.03601			11.45	-0.04254	-0.02921
		11.5	-0.22977	-0.15531			11.5	-0.04566	-0.04681			11.5	-0.04532	-0.10794			11.5	0.08769	-0.08058			11.5	-0.05592	-0.07988			11.5	-0.0334	-0.0496			11.5	-0.02658	-0.03547			11.5	-0.03113	-0.03327			11.5	-0.01656	-0.03393			11.5	-0.04482	-0.02748
		11.55	-0.2278	-0.13825			11.55	-0.036	-0.02596			11.55	-0.05662	-0.1032			11.55	0.08147	-0.08862			11.55	-0.04194	-0.06703			11.55	-0.03123	-0.04287			11.55	-0.02324	-0.02846			11.55	-0.03241	-0.02922			11.55	-0.01435	-0.03026			11.55	-0.04575	-0.02498
		11.6	-0.21461	-0.11356			11.6	-0.02457	-0.00449			11.6	-0.06153	-0.09038			11.6	0.07496	-0.08976			11.6	-0.02698	-0.05196			11.6	-0.02857	-0.03445			11.6	-0.01975	-0.02093			11.6	-0.03349	-0.02432			11.6	-0.01147	-0.02539			11.6	-0.04525	-0.02194
		11.65	-0.19067	-0.08274			11.65	-0.01193	0.01629			11.65	-0.05989	-0.0705			11.65	0.06922	-0.0839			11.65	-0.01127	-0.03518			11.65	-0.02555	-0.0251			11.65	-0.01637	-0.01352			11.65	-0.03414	-0.01901			11.65	-0.00826	-0.01979			11.65	-0.04334	-0.01866
		11.7	-0.15724	-0.04778			11.7	0.00126	0.03512			11.7	-0.05222	-0.04524			11.7	0.0649	-0.07166			11.7	0.00486	-0.01735			11.7	-0.02233	-0.01566			11.7	-0.01328	-0.00686			11.7	-0.03416	-0.01376			11.7	-0.00507	-0.014			11.7	-0.04018	-0.0154
		11.75	-0.11625	-0.01104			11.75	0.01426	0.05088			11.75	-0.03964	-0.01679			11.75	0.06227	-0.05429			11.75	0.02098	0.000773354			11.75	-0.01905	-0.0069			11.75	-0.01064	-0.00145			11.75	-0.03338	-0.00899			11.75	-0.00222	-0.00852			11.75	-0.03599	-0.01242
		11.8	-0.07015	0.02501			11.8	0.02634	0.06272			11.8	-0.02371	0.0124			11.8	0.06122	-0.03352			11.8	0.03661	0.01839			11.8	-0.01582	0.000510322			11.8	-0.00852	0.00237			11.8	-0.03172	-0.00503			11.8	9.27069e-06	-0.00381			11.8	-0.03107	-0.0099
		11.85	-0.02169	0.05799			11.85	0.03681	0.07012			11.85	-0.00625	0.03989			11.85	0.06136	-0.01132			11.85	0.05123	0.03468			11.85	-0.01274	0.00608			11.85	-0.00691	0.00446			11.85	-0.02912	-0.00211			11.85	0.00144	-0.000194901			11.85	-0.02575	-0.00797
		11.9	0.02629	0.08584			11.9	0.04514	0.07292			11.9	0.01086	0.06346			11.9	0.0621	0.01023			11.9	0.0643	0.04892			11.9	-0.00986	0.00953			11.9	-0.00576	0.00483			11.9	-0.02563	-0.000342649			11.9	0.00199	0.00211			11.9	-0.02035	-0.00667
		11.95	0.0711	0.10694			11.95	0.05093	0.07132			11.95	0.02588	0.08132			11.95	0.06278	0.02924			11.95	0.07535	0.06047			11.95	-0.00721	0.01082			11.95	-0.00492	0.00373			11.95	-0.02134	0.000298462			11.95	0.00165	0.00304			11.95	-0.01519	-0.00598
		12	0.11036	0.12029			12	0.05401	0.06589			12	0.03735	0.09226			12	0.06278	0.04415			12	0.08396	0.06887			12	-0.00476	0.01012			12	-0.00425	0.00152			12	-0.01642	-3.63181e-05			12	0.000535138	0.0027			12	-0.01052	-0.00579
		12.05	0.14219	0.12556			12.05	0.05441	0.05745			12.05	0.04428	0.09579			12.05	0.06159	0.05388			12.05	0.08986	0.07385			12.05	-0.00248	0.00783			12.05	-0.00356	-0.00133			12.05	-0.01107	-0.0011			12.05	-0.00117	0.00132			12.05	-0.00649	-0.00593
		12.1	0.16532	0.12305			12.1	0.05235	0.04703			12.1	0.04619	0.09211			12.1	0.05889	0.05792			12.1	0.09287	0.07534			12.1	-0.000289971	0.00449			12.1	-0.00268	-0.00428			12.1	-0.00552	-0.00256			12.1	-0.00322	-0.000775301			12.1	-0.00321	-0.00621
		12.15	0.17914	0.1137			12.15	0.04822	0.03577			12.15	0.04312	0.08207			12.15	0.05459	0.05638			12.15	0.09301	0.07351			12.15	0.00186	0.000699194			12.15	-0.00146	-0.00681			12.15	-1.79931e-05	-0.00407			12.15	-0.00534	-0.00318			12.15	-0.000680561	-0.00642
		12.2	0.18371	0.09895			12.2	0.04254	0.02478			12.2	0.03564	0.06711			12.2	0.04884	0.04992			12.2	0.09043	0.06874			12.2	0.00405	-0.00288			12.2	0.000199626	-0.00845			12.2	0.0052	-0.00528			12.2	-0.00725	-0.00547			12.2	0.00118	-0.00635
		12.25	0.17969	0.08055			12.25	0.03591	0.01508			12.25	0.02474	0.04903			12.25	0.04198	0.03968			12.25	0.08542	0.06156			12.25	0.00633	-0.00564			12.25	0.00236	-0.00885			12.25	0.00995	-0.00588			12.25	-0.00869	-0.00725			12.25	0.00251	-0.00583
		12.3	0.16827	0.06047			12.3	0.02893	0.00747			12.3	0.01174	0.02983			12.3	0.03453	0.02713			12.3	0.07843	0.05266			12.3	0.00872	-0.00711			12.3	0.00499	-0.00779			12.3	0.01404	-0.00563			12.3	-0.00946	-0.00819			12.3	0.0035	-0.00473
		12.35	0.15103	0.0406			12.35	0.0222	0.00252			12.35	-0.00191	0.0115			12.35	0.02707	0.01392			12.35	0.06998	0.04282			12.35	0.01122	-0.00693			12.35	0.00803	-0.00522			12.35	0.01739	-0.0044			12.35	-0.00943	-0.00804			12.35	0.00435	-0.00301
		12.4	0.12976	0.0227			12.4	0.01622	0.000458532			12.4	-0.01473	-0.00415			12.4	0.02021	0.00169			12.4	0.06065	0.03281			12.4	0.01381	-0.00498			12.4	0.01134	-0.00126			12.4	0.01995	-0.00217			12.4	-0.00854	-0.0067			12.4	0.00526	-0.000677855
		12.45	0.10634	0.00815			12.45	0.01138	0.00124			12.45	-0.02539	-0.01572			12.45	0.01449	-0.00811			12.45	0.05105	0.02341			12.45	0.01642	-0.0013			12.45	0.01476	0.00383			12.45	0.02173	0.000986861			12.45	-0.00683	-0.00417			12.45	0.00643	0.00219
		12.5	0.08256	-0.00209			12.5	0.00793	0.00453			12.5	-0.03281	-0.02229			12.5	0.01031	-0.01435			12.5	0.04175	0.01529			12.5	0.01898	0.00387			12.5	0.01809	0.00966			12.5	0.0228	0.00488			12.5	-0.00442	-0.000602372			12.5	0.00797	0.00545
		12.55	0.06002	-0.00759			12.55	0.00597	0.00973			12.55	-0.03631	-0.0235			12.55	0.00787	-0.01635			12.55	0.03326	0.00898			12.55	0.02139	0.01013			12.55	0.02113	0.01576			12.55	0.02329	0.00923			12.55	-0.00149	0.00375			12.55	0.00996	0.00893
		12.6	0.03998	-0.00842			12.6	0.00547	0.0161			12.6	-0.03561	-0.01959			12.6	0.0072	-0.01389			12.6	0.02598	0.00485			12.6	0.02355	0.01694			12.6	0.02369	0.02164			12.6	0.02335	0.01373			12.6	0.00173	0.00855			12.6	0.01242	0.01239
		12.65	0.02334	-0.00511			12.65	0.00625	0.02281			12.65	-0.03086	-0.01132			12.65	0.00807	-0.00728			12.65	0.0202	0.00305			12.65	0.02536	0.02373			12.65	0.02564	0.02682			12.65	0.02314	0.01803			12.65	0.00498	0.01341			12.65	0.01528	0.01564
		12.7	0.01057	0.0014			12.7	0.00805	0.02903			12.7	-0.0226	0.000132704			12.7	0.01011	0.00273			12.7	0.01603	0.00355			12.7	0.02675	0.02991			12.7	0.02686	0.03088			12.7	0.02283	0.02181			12.7	0.008	0.01794			12.7	0.01842	0.01846
		12.75	0.00177	0.0099			12.75	0.01053	0.03401			12.75	-0.01171	0.01329			12.75	0.01277	0.01502			12.75	0.01348	0.00612			12.75	0.02766	0.03495			12.75	0.02732	0.03352			12.75	0.02257	0.02478			12.75	0.01056	0.02178			12.75	0.02169	0.02068
		12.8	-0.00334	0.01908			12.8	0.01335	0.03717			12.8	0.000708345	0.02655			12.8	0.01546	0.02823			12.8	0.01238	0.01034			12.8	0.02805	0.03843			12.8	0.02701	0.03455			12.8	0.02248	0.02674			12.8	0.01249	0.02462			12.8	0.02488	0.0222
		12.85	-0.0053	0.02762			12.85	0.01615	0.03813			12.85	0.01345	0.03835			12.85	0.01756	0.04094			12.85	0.01245	0.0157			12.85	0.02794	0.04008			12.85	0.02602	0.03396			12.85	0.02263	0.02758			12.85	0.01365	0.02628			12.85	0.02781	0.02294
		12.9	-0.00486	0.03437			12.9	0.01862	0.03677			12.9	0.02534	0.04736			12.9	0.0185	0.05177			12.9	0.01334	0.02157			12.9	0.02734	0.03979			12.9	0.02446	0.03186			12.9	0.02304	0.02727			12.9	0.01401	0.02664			12.9	0.03027	0.02293
		12.95	-0.00289	0.03842			12.95	0.0205	0.03318			12.95	0.03532	0.05257			12.95	0.01787	0.05954			12.95	0.01462	0.0273			12.95	0.02633	0.03763			12.95	0.02249	0.02851			12.95	0.0237	0.0259			12.95	0.01359	0.02575			12.95	0.0321	0.02222
		13	-0.000215972	0.03922			13	0.02163	0.0277			13	0.04257	0.05339			13	0.0154	0.06343			13	0.01585	0.03227			13	0.02496	0.03385			13	0.02028	0.02427			13	0.02452	0.02365			13	0.01248	0.02375			13	0.03319	0.02093
		13.05	0.00237	0.03661			13.05	0.02192	0.02084			13.05	0.04657	0.04974			13.05	0.01105	0.063			13.05	0.01661	0.03592			13.05	0.02334	0.02883			13.05	0.018	0.01954			13.05	0.0254	0.02076			13.05	0.01085	0.02086			13.05	0.03346	0.01924
		13.1	0.00423	0.03081			13.1	0.02138	0.01323			13.1	0.04715	0.04198			13.1	0.00498	0.05825			13.1	0.01655	0.03782			13.1	0.02156	0.02304			13.1	0.01582	0.01477			13.1	0.0262	0.01751			13.1	0.0089	0.0174			13.1	0.03292	0.01731
		13.15	0.00492	0.02237			13.15	0.02005	0.00554			13.15	0.04446	0.03091			13.15	-0.00247	0.04962			13.15	0.0154	0.03768			13.15	0.0197	0.01701			13.15	0.01384	0.01039			13.15	0.02676	0.0142			13.15	0.00683	0.01371			13.15	0.0316	0.01534
		13.2	0.0042	0.01213			13.2	0.01808	-0.00157			13.2	0.03898	0.01764			13.2	-0.01078	0.03792			13.2	0.01299	0.03541			13.2	0.01783	0.01126			13.2	0.01217	0.00673			13.2	0.02695	0.01111			13.2	0.00487	0.01013			13.2	0.02962	0.01349
		13.25	0.00205	0.00109			13.25	0.0156	-0.00753			13.25	0.0314	0.0035			13.25	-0.01934	0.02427			13.25	0.0093	0.03105			13.25	0.01601	0.00624			13.25	0.01084	0.00406			13.25	0.02662	0.00849			13.25	0.00321	0.00697			13.25	0.02712	0.0119
		13.3	-0.00139	-0.0097			13.3	0.0128	-0.01193			13.3	0.02259	-0.01016			13.3	-0.02752	0.00992			13.3	0.00441	0.02486			13.3	0.01426	0.00233			13.3	0.00982	0.00251			13.3	0.02568	0.00649			13.3	0.00199	0.00449			13.3	0.02426	0.01066
		13.35	-0.00583	-0.01923			13.35	0.00982	-0.01453			13.35	0.01347	-0.02205			13.35	-0.03469	-0.00382			13.35	-0.00148	0.0172			13.35	0.01259	-0.000270701			13.35	0.00905	0.00208			13.35	0.02408	0.00522			13.35	0.0013	0.00285			13.35	0.02123	0.00982
		13.4	-0.01087	-0.02669			13.4	0.00681	-0.01529			13.4	0.00493	-0.03113			13.4	-0.04034	-0.01576			13.4	-0.00807	0.00856			13.4	0.01098	-0.00147			13.4	0.00844	0.00266			13.4	0.02181	0.00467			13.4	0.00118	0.0021			13.4	0.01818	0.00935
		13.45	-0.01609	-0.03148			13.45	0.00387	-0.0144			13.45	-0.00228	-0.03666			13.45	-0.04408	-0.0249			13.45	-0.01501	-0.000501114			13.45	0.00939	-0.00135			13.45	0.00787	0.004			13.45	0.01892	0.00476			13.45	0.00158	0.00222			13.45	0.01527	0.0092
		13.5	-0.02109	-0.03332			13.5	0.00106	-0.0122			13.5	-0.00759	-0.03831			13.5	-0.04574	-0.03058			13.5	-0.02188	-0.0094			13.5	0.00777	-0.000146208			13.5	0.00719	0.0058			13.5	0.0155	0.00533			13.5	0.00241	0.00305			13.5	0.01261	0.00925
		13.55	-0.02551	-0.03226			13.55	-0.0016	-0.00915			13.55	-0.01069	-0.03617			13.55	-0.04531	-0.03253			13.55	-0.02831	-0.0176			13.55	0.00607	0.00182			13.55	0.00629	0.00768			13.55	0.01169	0.00618			13.55	0.00352	0.00439			13.55	0.01026	0.00938
		13.6	-0.0291	-0.02863			13.6	-0.00411	-0.00581			13.6	-0.01154	-0.0307			13.6	-0.04301	-0.03083			13.6	-0.03391	-0.02461			13.6	0.00425	0.00413			13.6	0.00506	0.00929			13.6	0.00763	0.00706			13.6	0.00475	0.00597			13.6	0.00824	0.00942
		13.65	-0.0317	-0.02306			13.65	-0.0065	-0.00276			13.65	-0.01032	-0.02274			13.65	-0.0392	-0.02598			13.65	-0.03839	-0.03007			13.65	0.00226	0.00634			13.65	0.00343	0.01028			13.65	0.00351	0.00773			13.65	0.00591	0.00748			13.65	0.00654	0.00923
		13.7	-0.03329	-0.01634			13.7	-0.00881	-0.000506129			13.7	-0.00748	-0.01334			13.7	-0.0344	-0.01877			13.7	-0.04154	-0.03374			13.7	8.84995e-05	0.00804			13.7	0.00138	0.01039			13.7	-0.000493804	0.00797			13.7	0.00681	0.00865			13.7	0.00509	0.00869
		13.75	-0.03394	-0.00937			13.75	-0.01109	0.000525009			13.75	-0.00361	-0.00367			13.75	-0.02917	-0.01022			13.75	-0.04324	-0.03554			13.75	-0.00226	0.00885			13.75	-0.00107	0.00944			13.75	-0.00422	0.0076			13.75	0.00731	0.00923			13.75	0.00379	0.00771
		13.8	-0.03381	-0.00304			13.8	-0.01335	6.47909e-05			13.8	0.000631143	0.00506			13.8	-0.0241	-0.00146			13.8	-0.04349	-0.03554			13.8	-0.00475	0.00851			13.8	-0.00386	0.00737			13.8	-0.00754	0.0065			13.8	0.00728	0.00902			13.8	0.00254	0.00623
		13.85	-0.03312	0.00184			13.85	-0.0156	-0.00198			13.85	0.00454	0.01183			13.85	-0.01972	0.00638			13.85	-0.04241	-0.03396			13.85	-0.00735	0.00689			13.85	-0.00686	0.00423			13.85	-0.01036	0.00466			13.85	0.00668	0.00792			13.85	0.00123	0.00426
		13.9	-0.0321	0.00467			13.9	-0.01781	-0.00553			13.9	0.00749	0.0158			13.9	-0.01646	0.0123			13.9	-0.04019	-0.03112			13.9	-0.00997	0.00399			13.9	-0.00995	0.000200441			13.9	-0.01263	0.00211			13.9	0.00549	0.00593			13.9	-0.000241888	0.00185
		13.95	-0.03099	0.00506			13.95	-0.01994	-0.01032			13.95	0.009	0.01649			13.95	-0.01458	0.01554			13.95	-0.03712	-0.02743			13.95	-0.01254	-4.28797e-05			13.95	-0.01298	-0.00446			13.95	-0.01434	-0.00102			13.95	0.00379	0.00313			13.95	-0.00195	-0.000898588
		14	-0.02996	0.00293			14	-0.02191	-0.01595			14	0.00876	0.01377			14	-0.01419	0.01563			14	-0.03351	-0.02337			14	-0.01497	-0.00496			14	-0.01577	-0.00942			14	-0.01554	-0.00456			14	0.00167	-0.00030954			14	-0.00395	-0.00385
		14.05	-0.02915	-0.00152			14.05	-0.02363	-0.0219			14.05	0.00667	0.00789			14.05	-0.0152	0.01247			14.05	-0.02972	-0.01939			14.05	-0.01717	-0.01039			14.05	-0.01819	-0.0143			14.05	-0.0163	-0.00827			14.05	-0.000716593	-0.00416			14.05	-0.00624	-0.00686
		14.1	-0.02861	-0.00785			14.1	-0.02502	-0.02764			14.1	0.00286	-0.000565154			14.1	-0.01734	0.00628			14.1	-0.02607	-0.01593			14.1	-0.01906	-0.01592			14.1	-0.02012	-0.01876			14.1	-0.01674	-0.0119			14.1	-0.00319	-0.00814			14.1	-0.00878	-0.00974
		14.15	-0.02832	-0.01539			14.15	-0.02599	-0.03262			14.15	-0.00235	-0.01072			14.15	-0.02023	-0.00235			14.15	-0.02285	-0.01335			14.15	-0.02059	-0.02111			14.15	-0.02148	-0.02245			14.15	-0.01698	-0.01521			14.15	-0.00557	-0.01195			14.15	-0.01152	-0.01235
		14.2	-0.02819	-0.02334			14.2	-0.02647	-0.03636			14.2	-0.00848	-0.02154			14.2	-0.02336	-0.0126			14.2	-0.02029	-0.01189			14.2	-0.02171	-0.02557			14.2	-0.02223	-0.02514			14.2	-0.01714	-0.01797			14.2	-0.00769	-0.01531			14.2	-0.01434	-0.01454
		14.25	-0.02808	-0.03085			14.25	-0.02643	-0.03851			14.25	-0.01496	-0.03189			14.25	-0.02622	-0.02346			14.25	-0.01853	-0.01167			14.25	-0.0224	-0.02895			14.25	-0.02238	-0.02665			14.25	-0.01733	-0.02002			14.25	-0.0094	-0.01798			14.25	-0.01712	-0.01622
		14.3	-0.02783	-0.03712			14.3	-0.02588	-0.03885			14.3	-0.02115	-0.0407			14.3	-0.02827	-0.03386			14.3	-0.01761	-0.01271			14.3	-0.02269	-0.03101			14.3	-0.02199	-0.02693			14.3	-0.01766	-0.02124			14.3	-0.01059	-0.0198			14.3	-0.01974	-0.01733
		14.35	-0.02727	-0.04146			14.35	-0.02485	-0.03734			14.35	-0.02647	-0.04707			14.35	-0.02909	-0.04277			14.35	-0.01747	-0.01485			14.35	-0.02259	-0.03163			14.35	-0.02113	-0.02603			14.35	-0.01816	-0.0216			14.35	-0.0112	-0.02066			14.35	-0.02207	-0.01785
		14.4	-0.02624	-0.04339			14.4	-0.0234	-0.03411			14.4	-0.03042	-0.05033			14.4	-0.02837	-0.0493			14.4	-0.01798	-0.01786			14.4	-0.02217	-0.03082			14.4	-0.01994	-0.02412			14.4	-0.01887	-0.02113			14.4	-0.01125	-0.02055			14.4	-0.02398	-0.01783
		14.45	-0.02464	-0.04266			14.45	-0.02165	-0.02944			14.45	-0.03265	-0.05012			14.45	-0.02593	-0.05283			14.45	-0.01893	-0.02137			14.45	-0.02149	-0.02872			14.45	-0.01855	-0.02144			14.45	-0.01975	-0.01996			14.45	-0.01076	-0.01955			14.45	-0.02539	-0.01734
		14.5	-0.02241	-0.0393			14.5	-0.01971	-0.02376			14.5	-0.03298	-0.04646			14.5	-0.0218	-0.053			14.5	-0.02004	-0.025			14.5	-0.02062	-0.02557			14.5	-0.01709	-0.01828			14.5	-0.02076	-0.01823			14.5	-0.00984	-0.01783			14.5	-0.02625	-0.01649
		14.55	-0.01958	-0.03357			14.55	-0.01771	-0.01756			14.55	-0.03141	-0.03968			14.55	-0.01616	-0.0498			14.55	-0.02102	-0.02833			14.55	-0.01963	-0.02172			14.55	-0.01568	-0.01499			14.55	-0.02178	-0.01615			14.55	-0.00863	-0.01559			14.55	-0.02652	-0.01542
		14.6	-0.01621	-0.02599			14.6	-0.01576	-0.01135			14.6	-0.02816	-0.03044			14.6	-0.00935	-0.04355			14.6	-0.02158	-0.03093			14.6	-0.01858	-0.01753			14.6	-0.01441	-0.01186			14.6	-0.02272	-0.01395			14.6	-0.00726	-0.01309			14.6	-0.02624	-0.01426
		14.65	-0.01245	-0.01724			14.65	-0.01396	-0.00565			14.65	-0.02359	-0.0196			14.65	-0.00183	-0.03486			14.65	-0.02147	-0.03247			14.65	-0.01753	-0.0134			14.65	-0.01336	-0.0092			14.65	-0.02344	-0.01184			14.65	-0.00589	-0.01058			14.65	-0.02545	-0.01314
		14.7	-0.00847	-0.0081			14.7	-0.01238	-0.000880166			14.7	-0.01817	-0.0082			14.7	0.00588	-0.02455			14.7	-0.02046	-0.03266			14.7	-0.0165	-0.00969			14.7	-0.01254	-0.00721			14.7	-0.02383	-0.01			14.7	-0.00468	-0.00831			14.7	-0.02423	-0.01217
		14.75	-0.00446	0.000636997			14.75	-0.01104	0.00264			14.75	-0.01246	0.00273			14.75	0.01323	-0.01359			14.75	-0.01843	-0.03136			14.75	-0.01549	-0.0067			14.75	-0.01194	-0.00601			14.75	-0.02377	-0.00857			14.75	-0.00374	-0.00648			14.75	-0.02269	-0.01144
		14.8	-0.000634465	0.00823			14.8	-0.00993	0.00475			14.8	-0.00699	0.0122			14.8	0.01971	-0.00298			14.8	-0.01534	-0.02851			14.8	-0.01451	-0.00462			14.8	-0.01151	-0.00565			14.8	-0.02319	-0.00765			14.8	-0.00315	-0.00525			14.8	-0.02093	-0.01097
		14.85	0.00285	0.01408			14.85	-0.009	0.00543			14.85	-0.00227	0.01941			14.85	0.02491	0.00633			14.85	-0.01123	-0.02421			14.85	-0.01351	-0.00354			14.85	-0.01116	-0.00605			14.85	-0.02204	-0.00725			14.85	-0.00295	-0.00467			14.85	-0.01908	-0.01076
		14.9	0.00586	0.01778			14.9	-0.00817	0.00482			14.9	0.00131	0.02381			14.9	0.02854	0.01356			14.9	-0.00624	-0.01866			14.9	-0.01247	-0.00346			14.9	-0.01079	-0.00705			14.9	-0.02032	-0.00732			14.9	-0.00314	-0.00473			14.9	-0.01722	-0.01078
		14.95	0.00832	0.01917			14.95	-0.00732	0.0032			14.95	0.00351	0.02515			14.95	0.03045	0.01819			14.95	-0.000577622	-0.01217			14.95	-0.01132	-0.00421			14.95	-0.01029	-0.00842			14.95	-0.01807	-0.00776			14.95	-0.00365	-0.00536			14.95	-0.01544	-0.01094
		15	0.01022	0.01831			15	-0.00634	0.00096308			15	0.00422	0.0235			15	0.03069	0.01994			15	0.00548	-0.00511			15	-0.01004	-0.00558			15	-0.00956	-0.0099			15	-0.01536	-0.00841			15	-0.00439	-0.00639			15	-0.01378	-0.01114
		15.05	0.01159	0.01552			15.05	-0.00511	-0.00145			15.05	0.00355	0.01925			15.05	0.02945	0.01886			15.05	0.01161	0.0021			15.05	-0.00857	-0.00727			15.05	-0.00852	-0.0112			15.05	-0.01231	-0.00911			15.05	-0.00525	-0.00764			15.05	-0.01229	-0.01127
		15.1	0.01256	0.0113			15.1	-0.00354	-0.00358			15.1	0.00174	0.01306			15.1	0.02705	0.01531			15.1	0.0175	0.00904			15.1	-0.00688	-0.00893			15.1	-0.00711	-0.01204			15.1	-0.00905	-0.00965			15.1	-0.00608	-0.00886			15.1	-0.01094	-0.01121
		15.15	0.01325	0.00629			15.15	-0.00157	-0.00502			15.15	-0.000858157	0.00576			15.15	0.02391	0.00988			15.15	0.02284	0.0153			15.15	-0.00498	-0.01024			15.15	-0.0053	-0.0122			15.15	-0.00572	-0.00986			15.15	-0.00675	-0.00985			15.15	-0.00971	-0.01085
		15.2	0.01384	0.0012			15.2	0.00081543	-0.00541			15.2	-0.00378	-0.0017			15.2	0.02051	0.00335			15.2	0.02735	0.02054			15.2	-0.00286	-0.0109			15.2	-0.00312	-0.01152			15.2	-0.00247	-0.00959			15.2	-0.00714	-0.01039			15.2	-0.00854	-0.01011
		15.25	0.01447	-0.00326			15.25	0.00359	-0.00453			15.25	-0.00654	-0.00839			15.25	0.01732	-0.0034			15.25	0.03084	0.02454			15.25	-0.000562662	-0.01068			15.25	-0.000626906	-0.00993			15.25	0.000576042	-0.00875			15.25	-0.00715	-0.01031			15.25	-0.00737	-0.00896
		15.3	0.01528	-0.00647			15.3	0.00667	-0.00231			15.3	-0.00869	-0.01346			15.3	0.01478	-0.00946			15.3	0.03317	0.02713			15.3	0.00187	-0.00945			15.3	0.0021	-0.00744			15.3	0.0033	-0.00729			15.3	-0.00672	-0.00952			15.3	-0.00612	-0.00737
		15.35	0.01639	-0.00796			15.35	0.00994	0.00118			15.35	-0.00985	-0.01624			15.35	0.01321	-0.01403			15.35	0.03431	0.02829			15.35	0.00436	-0.00718			15.35	0.00494	-0.00417			15.35	0.00565	-0.00523			15.35	-0.00584	-0.008			15.35	-0.00472	-0.00539
		15.4	0.01782	-0.00744			15.4	0.01325	0.00574			15.4	-0.00972	-0.01634			15.4	0.01281	-0.01648			15.4	0.0343	0.02812			15.4	0.00683	-0.00393			15.4	0.00776	-0.000307749			15.4	0.00756	-0.00265			15.4	-0.00453	-0.00578			15.4	-0.00313	-0.00309
		15.45	0.01958	-0.00486			15.45	0.01644	0.01103			15.45	-0.0082	-0.01364			15.45	0.01363	-0.0164			15.45	0.03327	0.0268			15.45	0.00921	9.60192e-05			15.45	0.01043	0.0039			15.45	0.00906	0.000319064			15.45	-0.00287	-0.00298			15.45	-0.0013	-0.000553094
		15.5	0.02157	-0.00039439			15.5	0.01932	0.01664			15.5	-0.00531	-0.00832			15.5	0.01557	-0.01366			15.5	0.03141	0.02462			15.5	0.01142	0.00465			15.5	0.01282	0.00815			15.5	0.01018	0.0035			15.5	-0.000952757	0.000223917			15.5	0.000759098	0.00208
		15.55	0.02368	0.00559			15.55	0.02175	0.02212			15.55	-0.00123	-0.000858323			15.55	0.0184	-0.00843			15.55	0.02899	0.02189			15.55	0.01338	0.00941			15.55	0.01482	0.01217			15.55	0.01098	0.0067			15.55	0.00109	0.00362			15.55	0.00304	0.00468
		15.6	0.02574	0.01254			15.6	0.02358	0.02699			15.6	0.00372	0.00805			15.6	0.02176	-0.00111			15.6	0.02626	0.019			15.6	0.01505	0.01403			15.6	0.01638	0.01567			15.6	0.01157	0.00972			15.6	0.00311	0.00697			15.6	0.00548	0.00712
		15.65	0.02755	0.01981			15.65	0.02475	0.03085			15.65	0.00914	0.01756			15.65	0.02523	0.00763			15.65	0.02352	0.01627			15.65	0.01638	0.01817			15.65	0.01743	0.01843			15.65	0.01204	0.01236			15.65	0.00498	0.01004			15.65	0.00803	0.00927
		15.7	0.02894	0.02669			15.7	0.0252	0.03339			15.7	0.01455	0.02674			15.7	0.02834	0.017			15.7	0.021	0.01404			15.7	0.01736	0.02155			15.7	0.018	0.02029			15.7	0.01249	0.01449			15.7	0.00658	0.01263			15.7	0.01059	0.01104
		15.75	0.02972	0.03253			15.75	0.02496	0.03441			15.75	0.01949	0.03471			15.75	0.03067	0.02614			15.75	0.01893	0.01255			15.75	0.01801	0.02394			15.75	0.0181	0.02117			15.75	0.01302	0.01599			15.75	0.00781	0.01458			15.75	0.01306	0.01238
		15.8	0.02979	0.03676			15.8	0.0241	0.03385			15.8	0.02353	0.0407			15.8	0.03184	0.0342			15.8	0.01744	0.01195			15.8	0.01835	0.0252			15.8	0.01782	0.0211			15.8	0.01368	0.01681			15.8	0.00861	0.01578			15.8	0.01535	0.01326
		15.85	0.02905	0.03897			15.85	0.02275	0.03179			15.85	0.02633	0.04413			15.85	0.0316	0.04042			15.85	0.01661	0.01232			15.85	0.01842	0.02531			15.85	0.01724	0.02016			15.85	0.01452	0.01697			15.85	0.00896	0.01621			15.85	0.01737	0.0137
		15.9	0.02751	0.03894			15.9	0.02104	0.02846			15.9	0.02767	0.04467			15.9	0.02981	0.04424			15.9	0.01643	0.0136			15.9	0.01827	0.02434			15.9	0.01648	0.01853			15.9	0.01554	0.01652			15.9	0.00889	0.01591			15.9	0.01903	0.01375
		15.95	0.02523	0.03667			15.95	0.01915	0.02419			15.95	0.02748	0.0423			15.95	0.02649	0.04534			15.95	0.01681	0.01566			15.95	0.01798	0.02246			15.95	0.01563	0.01644			15.95	0.0167	0.01559			15.95	0.00846	0.01497			15.95	0.02029	0.01348
		16	0.02233	0.03239			16	0.01725	0.01937			16	0.02583	0.03726			16	0.02182	0.04364			16	0.01762	0.01825			16	0.01758	0.0199			16	0.01481	0.01414			16	0.01794	0.01432			16	0.00775	0.01355			16	0.02112	0.013
		16.05	0.01898	0.02648			16.05	0.01549	0.01445			16.05	0.02293	0.03005			16.05	0.01608	0.03935			16.05	0.01863	0.0211			16.05	0.01714	0.01696			16.05	0.01409	0.0119			16.05	0.01917	0.01288			16.05	0.00687	0.01186			16.05	0.02152	0.01241
		16.1	0.01539	0.01952			16.1	0.01399	0.00985			16.1	0.01912	0.02137			16.1	0.00966	0.03291			16.1	0.01961	0.02387			16.1	0.01668	0.01394			16.1	0.01353	0.00994			16.1	0.02028	0.01145			16.1	0.00595	0.01008			16.1	0.02151	0.01182
		16.15	0.01178	0.01213			16.15	0.01283	0.00595			16.15	0.0148	0.01207			16.15	0.00302	0.02497			16.15	0.02032	0.02622			16.15	0.01622	0.01115			16.15	0.01314	0.00845			16.15	0.02116	0.01018			16.15	0.0051	0.00843			16.15	0.02114	0.01132
		16.2	0.00836	0.00498			16.2	0.01203	0.00301			16.2	0.0104	0.003			16.2	-0.00337	0.0163			16.2	0.02053	0.02785			16.2	0.01578	0.00883			16.2	0.01291	0.00757			16.2	0.02172	0.00919			16.2	0.00441	0.00708			16.2	0.02048	0.01098
		16.25	0.00531	-0.00131			16.25	0.01157	0.00122			16.25	0.00637	-0.00499			16.25	-0.00909	0.00773			16.25	0.02004	0.0285			16.25	0.01532	0.00717			16.25	0.0128	0.00734			16.25	0.02185	0.00858			16.25	0.00398	0.00617			16.25	0.01959	0.01083
		16.3	0.00275	-0.00624			16.3	0.01137	0.000600162			16.3	0.00306	-0.01122			16.3	-0.01376	4.07229e-05			16.3	0.0187	0.02798			16.3	0.01482	0.00629			16.3	0.01274	0.00772			16.3	0.0215	0.00836			16.3	0.00383	0.00575			16.3	0.01857	0.01088
		16.35	0.000753831	-0.00944			16.35	0.01131	0.00105			16.35	0.000755605	-0.01518			16.35	-0.01716	-0.00609			16.35	0.01645	0.02621			16.35	0.01425	0.00618			16.35	0.01264	0.0086			16.35	0.02064	0.00851			16.35	0.00397	0.00586			16.35	0.01748	0.01111
		16.4	-0.000674514	-0.01076			16.4	0.01124	0.00236			16.4	-0.000385892	-0.01664			16.4	-0.01915	-0.01018			16.4	0.01329	0.02319			16.4	0.01354	0.00677			16.4	0.01241	0.00983			16.4	0.01926	0.00897			16.4	0.00437	0.00643			16.4	0.01639	0.01145
		16.45	-0.0016	-0.01023			16.45	0.01101	0.0042			16.45	-0.000347838	-0.01559			16.45	-0.01976	-0.01196			16.45	0.0093	0.01905			16.45	0.01267	0.00788			16.45	0.01196	0.01117			16.45	0.01742	0.00962			16.45	0.00496	0.00735			16.45	0.01533	0.01182
		16.5	-0.00214	-0.00808			16.5	0.01047	0.00622			16.5	0.000753104	-0.01234			16.5	-0.01915	-0.01142			16.5	0.00463	0.01397			16.5	0.01158	0.00929			16.5	0.0112	0.01241			16.5	0.01519	0.01031			16.5	0.00567	0.00847			16.5	0.01433	0.01212
		16.55	-0.00246	-0.00472			16.55	0.00949	0.00802			16.55	0.00268	-0.00738			16.55	-0.01759	-0.00878			16.55	-0.000509579	0.00823			16.55	0.01026	0.01074			16.55	0.0101	0.01329			16.55	0.01266	0.01089			16.55	0.00637	0.00961			16.55	0.01339	0.01227
		16.6	-0.00275	-0.000681869			16.6	0.00799	0.00923			16.6	0.0051	-0.00141			16.6	-0.01544	-0.0045			16.6	-0.00586	0.00217			16.6	0.0087	0.01195			16.6	0.00862	0.01364			16.6	0.00997	0.01121			16.6	0.00697	0.01059			16.6	0.01249	0.01217
		16.65	-0.00318	0.00345			16.65	0.00593	0.00955			16.65	0.00763	0.0048			16.65	-0.01312	0.000792119			16.65	-0.01115	-0.00387			16.65	0.0069	0.01266			16.65	0.00677	0.01329			16.65	0.00723	0.01115			16.65	0.00735	0.01121			16.65	0.0116	0.01174
		16.7	-0.00393	0.00709			16.7	0.00334	0.00877			16.7	0.00987	0.01045			16.7	-0.01101	0.00638			16.7	-0.0161	-0.00954			16.7	0.00489	0.01267			16.7	0.0046	0.01217			16.7	0.00456	0.0106			16.7	0.00745	0.01135			16.7	0.01067	0.01093
		16.75	-0.00511	0.00969			16.75	0.000280229	0.0068			16.75	0.01145	0.0148			16.75	-0.00948	0.01151			16.75	-0.02047	-0.01454			16.75	0.00272	0.01184			16.75	0.00219	0.01025			16.75	0.00207	0.00952			16.75	0.00719	0.01089			16.75	0.00965	0.00974
		16.8	-0.0068	0.01084			16.8	-0.00311	0.00367			16.8	0.01206	0.01727			16.8	-0.00881	0.01549			16.8	-0.02404	-0.01861			16.8	0.000442759	0.01012			16.8	-0.000377433	0.00762			16.8	-0.000161049	0.0079			16.8	0.00655	0.00978			16.8	0.00848	0.00818
		16.85	-0.00899	0.01028			16.85	-0.00668	-0.000459441			16.85	0.01152	0.01747			16.85	-0.00917	0.01775			16.85	-0.02669	-0.02158			16.85	-0.00186	0.00753			16.85	-0.00298	0.00441			16.85	-0.00207	0.0058			16.85	0.00555	0.00806			16.85	0.00713	0.00629
		16.9	-0.01162	0.00793			16.9	-0.01022	-0.00532			16.9	0.00974	0.01525			16.9	-0.0106	0.01791			16.9	-0.02833	-0.02338			16.9	-0.00412	0.00421			16.9	-0.0055	0.000818519			16.9	-0.00365	0.00332			16.9	0.00423	0.0058			16.9	0.00557	0.00416
		16.95	-0.01457	0.00391			16.95	-0.01355	-0.01056			16.95	0.00679	0.01074			16.95	-0.01301	0.0158			16.95	-0.02896	-0.02401			16.95	-0.00627	0.000337969			16.95	-0.00783	-0.00293			16.95	-0.00492	0.000576734			16.95	0.00266	0.00312			16.95	0.00379	0.00188
		17	-0.01766	-0.00148			17	-0.01649	-0.01579			17	0.00284	0.00427			17	-0.0162	0.0115			17	-0.02866	-0.02359			17	-0.00824	-0.00382			17	-0.00988	-0.00658			17	-0.0059	-0.00226			17	0.000940287	0.000204428			17	0.00181	-0.000433701
		17.05	-0.02067	-0.0078			17.05	-0.01887	-0.02061			17.05	-0.00181	-0.00357			17.05	-0.01985	0.00533			17.05	-0.02756	-0.02231			17.05	-0.00998	-0.00798			17.05	-0.01156	-0.00989			17.05	-0.00668	-0.00501			17.05	-0.000816528	-0.00276			17.05	-0.000356389	-0.00267
		17.1	-0.02339	-0.01449			17.1	-0.02059	-0.02464			17.1	-0.00679	-0.01209			17.1	-0.02359	-0.00222			17.1	-0.02587	-0.02041			17.1	-0.01145	-0.01187			17.1	-0.01284	-0.01266			17.1	-0.00734	-0.00754			17.1	-0.0025	-0.00558			17.1	-0.00264	-0.00472
		17.15	-0.02561	-0.02097			17.15	-0.02159	-0.02759			17.15	-0.01171	-0.0205			17.15	-0.02701	-0.01049			17.15	-0.0238	-0.01819			17.15	-0.01264	-0.01522			17.15	-0.01371	-0.01474			17.15	-0.00796	-0.00968			17.15	-0.004	-0.00808			17.15	-0.00498	-0.00651
		17.2	-0.02715	-0.02665			17.2	-0.02188	-0.02925			17.2	-0.01615	-0.02803			17.2	-0.02973	-0.01877			17.2	-0.02159	-0.01593			17.2	-0.01356	-0.01782			17.2	-0.0142	-0.01604			17.2	-0.00862	-0.01135			17.2	-0.00524	-0.01009			17.2	-0.00731	-0.00796
		17.25	-0.02788	-0.03102			17.25	-0.02152	-0.02955			17.25	-0.01977	-0.03399			17.25	-0.03141	-0.0263			17.25	-0.01947	-0.01393			17.25	-0.01422	-0.01953			17.25	-0.01435	-0.01653			17.25	-0.0094	-0.01248			17.25	-0.00616	-0.01151			17.25	-0.00953	-0.00906
		17.3	-0.02775	-0.03371			17.3	-0.02062	-0.02852			17.3	-0.02228	-0.03784			17.3	-0.03183	-0.03243			17.3	-0.01764	-0.01242			17.3	-0.01466	-0.02029			17.3	-0.01423	-0.01628			17.3	-0.01034	-0.01306			17.3	-0.00672	-0.01231			17.3	-0.01158	-0.00979
		17.35	-0.02676	-0.03448			17.35	-0.01933	-0.02633			17.35	-0.02351	-0.03925			17.35	-0.03084	-0.03664			17.35	-0.01624	-0.01158			17.35	-0.01492	-0.02012			17.35	-0.01395	-0.01541			17.35	-0.01145	-0.01312			17.35	-0.00693	-0.01248			17.35	-0.01339	-0.01019
		17.4	-0.025	-0.03331			17.4	-0.01782	-0.02322			17.4	-0.02343	-0.03813			17.4	-0.02846	-0.03859			17.4	-0.01538	-0.01152			17.4	-0.01506	-0.01915			17.4	-0.01358	-0.01409			17.4	-0.01273	-0.01275			17.4	-0.00683	-0.0121			17.4	-0.01491	-0.01032
		17.45	-0.0226	-0.03034			17.45	-0.01628	-0.01955			17.45	-0.0221	-0.03462			17.45	-0.02481	-0.03814			17.45	-0.01508	-0.01223			17.45	-0.01511	-0.01753			17.45	-0.01322	-0.01252			17.45	-0.01412	-0.01206			17.45	-0.00648	-0.01127			17.45	-0.01611	-0.01026
		17.5	-0.01977	-0.02589			17.5	-0.01486	-0.01567			17.5	-0.01972	-0.02913			17.5	-0.02015	-0.03542			17.5	-0.0153	-0.01365			17.5	-0.01513	-0.01551			17.5	-0.01293	-0.01093			17.5	-0.01556	-0.01119			17.5	-0.00596	-0.01016			17.5	-0.01696	-0.01008
		17.55	-0.01671	-0.02039			17.55	-0.0137	-0.01196			17.55	-0.0166	-0.0222			17.55	-0.01481	-0.03075			17.55	-0.01593	-0.01563			17.55	-0.01513	-0.01332			17.55	-0.01276	-0.0095			17.55	-0.01696	-0.01027			17.55	-0.00538	-0.00893			17.55	-0.01749	-0.00988
		17.6	-0.01365	-0.01439			17.6	-0.01289	-0.00875			17.6	-0.01307	-0.01454			17.6	-0.00918	-0.02463			17.6	-0.01681	-0.01794			17.6	-0.01514	-0.01123			17.6	-0.01274	-0.00843			17.6	-0.01821	-0.00943			17.6	-0.00481	-0.00774			17.6	-0.01772	-0.00973
		17.65	-0.01082	-0.00845			17.65	-0.01247	-0.00631			17.65	-0.00953	-0.00689			17.65	-0.00367	-0.0177			17.65	-0.01776	-0.02033			17.65	-0.01514	-0.00946			17.65	-0.01284	-0.00782			17.65	-0.01922	-0.00881			17.65	-0.00435	-0.00676			17.65	-0.01769	-0.0097
		17.7	-0.00836	-0.00312			17.7	-0.01242	-0.0048			17.7	-0.00633	2.28177e-05			17.7	0.00134	-0.01064			17.7	-0.01856	-0.02251			17.7	-0.01513	-0.00818			17.7	-0.01304	-0.00774			17.7	-0.0199	-0.00846			17.7	-0.00407	-0.0061			17.7	-0.01745	-0.00982
		17.75	-0.00642	0.00115			17.75	-0.01266	-0.00429			17.75	-0.00379	0.00556			17.75	0.00553	-0.00414			17.75	-0.019	-0.02421			17.75	-0.01506	-0.0075			17.75	-0.01328	-0.00818			17.75	-0.02017	-0.00843			17.75	-0.00401	-0.00585			17.75	-0.01706	-0.0101
		17.8	-0.00504	0.00402			17.8	-0.01308	-0.0047			17.8	-0.00215	0.00926			17.8	0.00865	0.00119			17.8	-0.0189	-0.02517			17.8	-0.01491	-0.00746			17.8	-0.01347	-0.00906			17.8	-0.01998	-0.00871			17.8	-0.00418	-0.00603			17.8	-0.01657	-0.01052
		17.85	-0.0042	0.0053			17.85	-0.01353	-0.00587			17.85	-0.00151	0.01085			17.85	0.01061	0.0049			17.85	-0.01811	-0.02522			17.85	-0.01462	-0.00802			17.85	-0.01354	-0.01026			17.85	-0.01932	-0.00925			17.85	-0.00456	-0.00661			17.85	-0.01604	-0.01105
		17.9	-0.00383	0.00501			17.9	-0.01383	-0.00756			17.9	-0.0019	0.01029			17.9	0.0114	0.00671			17.9	-0.01653	-0.02422			17.9	-0.01415	-0.00904			17.9	-0.0134	-0.0116			17.9	-0.01821	-0.00996			17.9	-0.00511	-0.0075			17.9	-0.01549	-0.01161
		17.95	-0.00379	0.00331			17.95	-0.01384	-0.00943			17.95	-0.00318	0.00777			17.95	0.01115	0.00653			17.95	-0.01413	-0.02213			17.95	-0.01347	-0.01036			17.95	-0.01298	-0.01288			17.95	-0.01668	-0.01073			17.95	-0.00576	-0.0086			17.95	-0.01495	-0.01213
		18	-0.00389	0.000511599			18	-0.0134	-0.01115			18	-0.00514	0.00368			18	0.01009	0.00453			18	-0.01095	-0.01902			18	-0.01254	-0.01176			18	-0.01223	-0.0139			18	-0.01482	-0.01143			18	-0.00644	-0.00975			18	-0.01441	-0.01251
		18.05	-0.00395	-0.00294			18.05	-0.01241	-0.0124			18.05	-0.0075	-0.0014			18.05	0.00853	0.00104			18.05	-0.0071	-0.01499			18.05	-0.01136	-0.01301			18.05	-0.01112	-0.01449			18.05	-0.01273	-0.01193			18.05	-0.00704	-0.01079			18.05	-0.01388	-0.01268
		18.1	-0.00377	-0.00655			18.1	-0.01082	-0.01288			18.1	-0.00989	-0.00682			18.1	0.00681	-0.00344			18.1	-0.00273	-0.01027			18.1	-0.00992	-0.01387			18.1	-0.00964	-0.01449			18.1	-0.0105	-0.01211			18.1	-0.00748	-0.01157			18.1	-0.01333	-0.01257
		18.15	-0.00318	-0.0098			18.15	-0.00862	-0.01239			18.15	-0.01197	-0.01188			18.15	0.0053	-0.0083			18.15	0.00195	-0.0051			18.15	-0.00825	-0.01416			18.15	-0.00784	-0.01382			18.15	-0.00825	-0.01187			18.15	-0.00769	-0.01193			18.15	-0.01271	-0.01212
		18.2	-0.00205	-0.0122			18.2	-0.00587	-0.01081			18.2	-0.01341	-0.01593			18.2	0.0043	-0.01291			18.2	0.0067	0.00021374			18.2	-0.0064	-0.01374			18.2	-0.00578	-0.01244			18.2	-0.00608	-0.01117			18.2	-0.0076	-0.01179			18.2	-0.01199	-0.01132
		18.25	-0.000317477	-0.01336			18.25	-0.00269	-0.00816			18.25	-0.01396	-0.0184			18.25	0.00408	-0.01664			18.25	0.01128	0.00538			18.25	-0.0044	-0.01252			18.25	-0.00352	-0.01039			18.25	-0.00408	-0.00997			18.25	-0.0072	-0.01109			18.25	-0.01112	-0.01016
		18.3	0.00201	-0.01304			18.3	0.000772217	-0.00455			18.3	-0.01343	-0.01893			18.3	0.0048	-0.01896			18.3	0.01547	0.01012			18.3	-0.00233	-0.01053			18.3	-0.00118	-0.00777			18.3	-0.00229	-0.00832			18.3	-0.00646	-0.00983			18.3	-0.01008	-0.00869
		18.35	0.00487	-0.01111			18.35	0.00433	-0.000178709			18.35	-0.01177	-0.01733			18.35	0.0065	-0.01951			18.35	0.01905	0.01417			18.35	-0.000255736	-0.00783			18.35	0.00115	-0.00473			18.35	-0.000765116	-0.00628			18.35	-0.00543	-0.00804			18.35	-0.00884	-0.00695
		18.4	0.00812	-0.00766			18.4	0.00779	0.00465			18.4	-0.00903	-0.01364			18.4	0.00911	-0.01807			18.4	0.02188	0.01736			18.4	0.00176	-0.00457			18.4	0.00337	-0.00146			18.4	0.000501872	-0.00395			18.4	-0.00416	-0.00584			18.4	-0.00739	-0.00503
		18.45	0.01158	-0.00291			18.45	0.01095	0.0096			18.45	-0.00537	-0.00812			18.45	0.01245	-0.01467			18.45	0.02386	0.01956			18.45	0.00366	-0.000951922			18.45	0.00537	0.00183			18.45	0.00153	-0.00148			18.45	-0.00272	-0.00336			18.45	-0.00572	-0.00302
		18.5	0.01503	0.00278			18.5	0.01365	0.01431			18.5	-0.00107	-0.00123			18.5	0.01625	-0.00951			18.5	0.02494	0.02075			18.5	0.00539	0.00279			18.5	0.00711	0.00493			18.5	0.00238	0.00101			18.5	-0.0012	-0.000745624			18.5	-0.00387	-0.00102
		18.55	0.01823	0.00895			18.55	0.01576	0.01843			18.55	0.00355	0.00645			18.55	0.02018	-0.003			18.55	0.02517	0.02096			18.55	0.00691	0.0064			18.55	0.00851	0.00764			18.55	0.00311	0.00337			18.55	0.000301448	0.00182			18.55	-0.00187	0.000878523
		18.6	0.02098	0.01507			18.6	0.01721	0.02169			18.6	0.00814	0.01423			18.6	0.02388	0.00435			18.6	0.02464	0.02034			18.6	0.00822	0.00966			18.6	0.00959	0.00982			18.6	0.0038	0.00547			18.6	0.0017	0.00417			18.6	0.000221737	0.0026
		18.65	0.02308	0.02063			18.65	0.01798	0.02387			18.65	0.01233	0.02144			18.65	0.02698	0.0119			18.65	0.02349	0.01905			18.65	0.0093	0.01235			18.65	0.01033	0.01137			18.65	0.00453	0.00721			18.65	0.00291	0.00617			18.65	0.00235	0.00407
		18.7	0.0244	0.02515			18.7	0.0181	0.02486			18.7	0.01579	0.02742			18.7	0.02919	0.01901			18.7	0.02191	0.01734			18.7	0.01018	0.01434			18.7	0.01079	0.01225			18.7	0.00535	0.00852			18.7	0.00387	0.00772			18.7	0.00445	0.00526
		18.75	0.02487	0.02828			18.75	0.01768	0.02467			18.75	0.01828	0.03168			18.75	0.03027	0.02509			18.75	0.0201	0.01546			18.75	0.01087	0.01555			18.75	0.01102	0.01249			18.75	0.00632	0.00937			18.75	0.00456	0.00874			18.75	0.00646	0.00616
		18.8	0.0245	0.02977			18.8	0.01684	0.0234			18.8	0.01964	0.03385			18.8	0.03008	0.02962			18.8	0.01827	0.01366			18.8	0.01143	0.01597			18.8	0.01109	0.01216			18.8	0.00748	0.00978			18.8	0.00496	0.00924			18.8	0.00831	0.00678
		18.85	0.02334	0.02954			18.85	0.01576	0.02126			18.85	0.01983	0.0338			18.85	0.02861	0.03225			18.85	0.0166	0.01217			18.85	0.01188	0.01565			18.85	0.01108	0.0114			18.85	0.0088	0.00981			18.85	0.00509	0.00925			18.85	0.00996	0.00717
		18.9	0.02155	0.02768			18.9	0.0146	0.01852			18.9	0.01891	0.03161			18.9	0.02595	0.03283			18.9	0.01526	0.01118			18.9	0.01227	0.01474			18.9	0.01107	0.01038			18.9	0.01028	0.00954			18.9	0.00499	0.00885			18.9	0.01137	0.00739
		18.95	0.0193	0.02443			18.95	0.01353	0.0155			18.95	0.01705	0.02754			18.95	0.02231	0.03138			18.95	0.01434	0.0108			18.95	0.01263	0.01342			18.95	0.01111	0.00928			18.95	0.01185	0.00908			18.95	0.00474	0.00817			18.95	0.01253	0.00749
		19	0.01682	0.02015			19	0.01269	0.01253			19	0.01451	0.02206			19	0.01796	0.02813			19	0.01391	0.0111			19	0.01299	0.01188			19	0.01126	0.00828			19	0.01344	0.00854			19	0.00441	0.00734			19	0.01342	0.00756
		19.05	0.01431	0.01528			19.05	0.01218	0.00991			19.05	0.01161	0.01574			19.05	0.01325	0.02347			19.05	0.01395	0.01204			19.05	0.01336	0.01035			19.05	0.01153	0.00753			19.05	0.01495	0.00805			19.05	0.00406	0.00651			19.05	0.01406	0.00767
		19.1	0.01199	0.01033			19.1	0.01206	0.0079			19.1	0.00868	0.00925			19.1	0.00855	0.01792			19.1	0.0144	0.01354			19.1	0.01373	0.00902			19.1	0.01192	0.00715			19.1	0.0163	0.00771			19.1	0.00379	0.00581			19.1	0.01449	0.00787
		19.15	0.01003	0.00577			19.15	0.01231	0.00667			19.15	0.00605	0.00321			19.15	0.0042	0.01207			19.15	0.01514	0.01543			19.15	0.01408	0.00806			19.15	0.0124	0.00721			19.15	0.01739	0.00758			19.15	0.00365	0.00537			19.15	0.01472	0.0082
		19.2	0.00855	0.00204			19.2	0.01288	0.00628			19.2	0.00401	-0.00178			19.2	0.000492887	0.00653			19.2	0.01602	0.0175			19.2	0.01439	0.00759			19.2	0.01291	0.00773			19.2	0.01815	0.00772			19.2	0.00367	0.00525			19.2	0.01482	0.00867
		19.25	0.00761	-0.000549919			19.25	0.01366	0.00673			19.25	0.00276	-0.00526			19.25	-0.00234	0.00184			19.25	0.01685	0.01952			19.25	0.01462	0.00766			19.25	0.01339	0.00865			19.25	0.01851	0.00813			19.25	0.00389	0.0055			19.25	0.01481	0.00927
		19.3	0.00719	-0.0018			19.3	0.01451	0.00788			19.3	0.00241	-0.00694			19.3	-0.00418	-0.00155			19.3	0.01745	0.02123			19.3	0.01472	0.00824			19.3	0.01377	0.00987			19.3	0.01845	0.00877			19.3	0.00429	0.00611			19.3	0.01473	0.00996
		19.35	0.00722	-0.00166			19.35	0.01526	0.00952			19.35	0.00298	-0.00674			19.35	-0.00502	-0.00334			19.35	0.01763	0.02241			19.35	0.01464	0.00926			19.35	0.01395	0.01126			19.35	0.01795	0.00958			19.35	0.00485	0.00702			19.35	0.01461	0.0107
		19.4	0.00756	-0.000255577			19.4	0.01575	0.01138			19.4	0.00436	-0.00476			19.4	-0.00494	-0.00343			19.4	0.01725	0.02285			19.4	0.01435	0.01058			19.4	0.01388	0.01264			19.4	0.01705	0.01047			19.4	0.00551	0.00814			19.4	0.01448	0.01142
		19.45	0.00802	0.00217			19.45	0.01583	0.01317			19.45	0.00635	-0.00132			19.45	-0.00415	-0.00188			19.45	0.0162	0.02243			19.45	0.01382	0.01201			19.45	0.0135	0.01384			19.45	0.01579	0.01131			19.45	0.00619	0.00933			19.45	0.01433	0.01203
		19.5	0.00842	0.00526			19.5	0.01537	0.01457			19.5	0.0087	0.00313			19.5	-0.0029	0.00106			19.5	0.01441	0.02107			19.5	0.01303	0.01336			19.5	0.01277	0.01469			19.5	0.01426	0.01201			19.5	0.00684	0.01047			19.5	0.01416	0.01247
		19.55	0.00856	0.00857			19.55	0.0143	0.01532			19.55	0.01108	0.00802			19.55	-0.0015	0.00498			19.55	0.01191	0.01876			19.55	0.01198	0.01442			19.55	0.01169	0.01504			19.55	0.01254	0.01244			19.55	0.00737	0.01141			19.55	0.01394	0.01266
		19.6	0.00826	0.01164			19.6	0.01259	0.01522			19.6	0.01318	0.01274			19.6	-0.000277553	0.00937			19.6	0.00874	0.01558			19.6	0.01069	0.01501			19.6	0.01028	0.0148			19.6	0.01073	0.01251			19.6	0.0077	0.01201			19.6	0.01366	0.01256
		19.65	0.00739	0.01404			19.65	0.01029	0.01412			19.65	0.0147	0.01667			19.65	0.00047906	0.01367			19.65	0.00502	0.01168			19.65	0.00918	0.01499			19.65	0.00858	0.01393			19.65	0.00892	0.01217			19.65	0.00779	0.01218			19.65	0.01327	0.01213
		19.7	0.00588	0.01538			19.7	0.00748	0.01201			19.7	0.01539	0.01931			19.7	0.000529442	0.01733			19.7	0.000930721	0.00726			19.7	0.00751	0.01427			19.7	0.00667	0.01242			19.7	0.0072	0.01138			19.7	0.0076	0.01186			19.7	0.01274	0.01137
		19.75	0.00371	0.01542			19.75	0.00431	0.00896			19.75	0.01508	0.02027			19.75	-0.000283889	0.01984			19.75	-0.00334	0.00256			19.75	0.00572	0.01283			19.75	0.00462	0.01035			19.75	0.00563	0.01016			19.75	0.00712	0.01101			19.75	0.01204	0.01029
		19.8	0.000944135	0.01401			19.8	0.000930257	0.00512			19.8	0.01371	0.01932			19.8	-0.00202	0.02083			19.8	-0.00758	-0.00216			19.8	0.00389	0.01071			19.8	0.00253	0.00783			19.8	0.00425	0.00855			19.8	0.00636	0.00968			19.8	0.01114	0.00895
		19.85	-0.00229	0.01118			19.85	-0.00245	0.000753891			19.85	0.01132	0.01645			19.85	-0.00463	0.02007			19.85	-0.01157	-0.00663			19.85	0.00206	0.00802			19.85	0.000497301	0.00503			19.85	0.00307	0.00663			19.85	0.00536	0.00792			19.85	0.01004	0.00739
		19.9	-0.00581	0.00708			19.9	-0.00566	-0.00385			19.9	0.00805	0.01184			19.9	-0.00797	0.01752			19.9	-0.01511	-0.01061			19.9	0.000302275	0.00493			19.9	-0.00141	0.00211			19.9	0.00209	0.00451			19.9	0.00417	0.00585			19.9	0.00872	0.00571
		19.95	-0.0094	0.00202			19.95	-0.0085	-0.00837			19.95	0.00413	0.00583			19.95	-0.0118	0.01331			19.95	-0.01805	-0.01391			19.95	-0.00134	0.00162			19.95	-0.0031	-0.000722147			19.95	0.00127	0.00231			19.95	0.00288	0.00359			19.95	0.00721	0.00397
		20	-0.01285	-0.00362			20	-0.01085	-0.01249			20	-0.000147581	-0.00106			20	-0.01583	0.00774			20	-0.02027	-0.01639			20	-0.00284	-0.00169			20	-0.00455	-0.00331			20	0.00055548	0.000157461			20	0.00156	0.00131			20	0.00553	0.00228
		20.05	-0.01592	-0.00937			20.05	-0.01261	-0.01593			20.05	-0.00445	-0.00826			20.05	-0.01972	0.00124			20.05	-0.0217	-0.01798			20.05	-0.00417	-0.00479			20.05	-0.00572	-0.00549			20.05	-0.000118447	-0.00183			20.05	0.000297473	-0.000867541			20.05	0.00372	0.000692118
		20.1	-0.01842	-0.01478			20.1	-0.01375	-0.01848			20.1	-0.00845	-0.01514			20.1	-0.02315	-0.00564			20.1	-0.02234	-0.01869			20.1	-0.00532	-0.00748			20.1	-0.00662	-0.00717			20.1	-0.000821577	-0.00355			20.1	-0.000846249	-0.0028			20.1	0.00183	-0.000718642
		20.15	-0.02021	-0.0194			20.15	-0.01428	-0.02			20.15	-0.01184	-0.02112			20.15	-0.02582	-0.01234			20.15	-0.02226	-0.01859			20.15	-0.00631	-0.00962			20.15	-0.00728	-0.00829			20.15	-0.00162	-0.00494			20.15	-0.00181	-0.00437			20.15	-8.89839e-05	-0.00192
		20.2	-0.0212	-0.02286			20.2	-0.01427	-0.02047			20.2	-0.01438	-0.02569			20.2	-0.0275	-0.0183			20.2	-0.02156	-0.0178			20.2	-0.00716	-0.01111			20.2	-0.00773	-0.00885			20.2	-0.00256	-0.00595			20.2	-0.00255	-0.00552			20.2	-0.00198	-0.00288
		20.25	-0.02138	-0.02493			20.25	-0.01384	-0.01995			20.25	-0.01593	-0.02849			20.25	-0.02805	-0.02304			20.25	-0.02038	-0.01653			20.25	-0.0079	-0.01192			20.25	-0.00805	-0.00891			20.25	-0.00369	-0.00659			20.25	-0.00306	-0.00623			20.25	-0.00378	-0.00362
		20.3	-0.02081	-0.02548			20.3	-0.01313	-0.01859			20.3	-0.01641	-0.02933			20.3	-0.02741	-0.02621			20.3	-0.0189	-0.01498			20.3	-0.00856	-0.0121			20.3	-0.00829	-0.00856			20.3	-0.005	-0.00689			20.3	-0.00334	-0.00651			20.3	-0.00545	-0.00416
		20.35	-0.01959	-0.02455			20.35	-0.01232	-0.01662			20.35	-0.01589	-0.02823			20.35	-0.02565	-0.0276			20.35	-0.01731	-0.01337			20.35	-0.00918	-0.01171			20.35	-0.00853	-0.00794			20.35	-0.00648	-0.00691			20.35	-0.00342	-0.00641			20.35	-0.00696	-0.00454
		20.4	-0.01791	-0.0223			20.4	-0.01156	-0.01431			20.4	-0.01449	-0.02536			20.4	-0.02293	-0.02717			20.4	-0.01579	-0.01193			20.4	-0.00979	-0.01092			20.4	-0.00883	-0.00721			20.4	-0.0081	-0.00675			20.4	-0.00336	-0.00604			20.4	-0.00827	-0.00483
		20.45	-0.01595	-0.01903			20.45	-0.011	-0.01195			20.45	-0.01246	-0.02109			20.45	-0.01949	-0.02507			20.45	-0.01448	-0.01085			20.45	-0.01041	-0.00988			20.45	-0.00921	-0.00652			20.45	-0.00979	-0.0065			20.45	-0.00321	-0.00551			20.45	-0.00939	-0.00509
		20.5	-0.01394	-0.01511			20.5	-0.01074	-0.00984			20.5	-0.01006	-0.01591			20.5	-0.01563	-0.0216			20.5	-0.01351	-0.01025			20.5	-0.01105	-0.00878			20.5	-0.00972	-0.00602			20.5	-0.01147	-0.00626			20.5	-0.00303	-0.00494			20.5	-0.01031	-0.00537
		20.55	-0.01207	-0.01098			20.55	-0.01085	-0.0082			20.55	-0.0076	-0.01038			20.55	-0.01167	-0.01719			20.55	-0.01295	-0.01023			20.55	-0.01171	-0.00782			20.55	-0.01034	-0.00583			20.55	-0.01306	-0.00613			20.55	-0.0029	-0.00446			20.55	-0.01105	-0.00572
		20.6	-0.01053	-0.00708			20.6	-0.01133	-0.00721			20.6	-0.00538	-0.00509			20.6	-0.00794	-0.01234			20.6	-0.01283	-0.01079			20.6	-0.01236	-0.00713			20.6	-0.01105	-0.00601			20.6	-0.01446	-0.00618			20.6	-0.00286	-0.00417			20.6	-0.01163	-0.00619
		20.65	-0.00943	-0.0038			20.65	-0.01215	-0.00697			20.65	-0.00368	-0.000579704			20.65	-0.0047	-0.00759			20.65	-0.0131	-0.0119			20.65	-0.01298	-0.00684			20.65	-0.0118	-0.0066			20.65	-0.01559	-0.00645			20.65	-0.00297	-0.00416			20.65	-0.01208	-0.0068
		20.7	-0.00883	-0.00146			20.7	-0.01322	-0.00748			20.7	-0.00268	0.0027			20.7	-0.00219	-0.00346			20.7	-0.0137	-0.01342			20.7	-0.01354	-0.00702			20.7	-0.01254	-0.00756			20.7	-0.01639	-0.00697			20.7	-0.00324	-0.00448			20.7	-0.01244	-0.00753
		20.75	-0.00874	-0.000270913			20.75	-0.0144	-0.00865			20.75	-0.00251	0.00444			20.75	-0.000523855	-0.000354711			20.75	-0.01448	-0.01521			20.75	-0.01397	-0.00765			20.75	-0.0132	-0.00882			20.75	-0.01682	-0.00771			20.75	-0.00367	-0.00512			20.75	-0.01272	-0.00836
		20.8	-0.00909	-0.000308107			20.8	-0.01553	-0.01032			20.8	-0.00317	0.00451			20.8	0.000261808	0.0014			20.8	-0.0153	-0.01705			20.8	-0.01426	-0.0087			20.8	-0.01369	-0.01027			20.8	-0.01684	-0.00861			20.8	-0.00424	-0.00604			20.8	-0.01297	-0.00925
		20.85	-0.00974	-0.00151			20.85	-0.01646	-0.01224			20.85	-0.0046	0.00296			20.85	0.000233672	0.00167			20.85	-0.01598	-0.01873			20.85	-0.01434	-0.01005			20.85	-0.01396	-0.01177			20.85	-0.01648	-0.00961			20.85	-0.00492	-0.00718			20.85	-0.01318	-0.01014
		20.9	-0.01054	-0.00368			20.9	-0.01702	-0.01416			20.9	-0.00662	6.50305e-07			20.9	-0.000451763	0.000447131			20.9	-0.01637	-0.02004			20.9	-0.01419	-0.01155			20.9	-0.01394	-0.01314			20.9	-0.01577	-0.0106			20.9	-0.00564	-0.00843			20.9	-0.01336	-0.01096
		20.95	-0.01128	-0.00653			20.95	-0.01708	-0.01578			20.95	-0.00899	-0.00398			20.95	-0.00157	-0.00208			20.95	-0.0163	-0.02078			20.95	-0.01379	-0.01302			20.95	-0.01359	-0.01424			20.95	-0.01476	-0.01149			20.95	-0.00634	-0.00967			20.95	-0.01352	-0.01164
		21	-0.01178	-0.00967			21	-0.01655	-0.01686			21	-0.01143	-0.0085			21	-0.00283	-0.00559			21	-0.01567	-0.0208			21	-0.01313	-0.01429			21	-0.01291	-0.01493			21	-0.01352	-0.01216			21	-0.00696	-0.01076			21	-0.01363	-0.01211
		21.05	-0.01185	-0.01269			21.05	-0.01539	-0.01718			21.05	-0.01364	-0.013			21.05	-0.00397	-0.00965			21.05	-0.01439	-0.02			21.05	-0.01222	-0.01518			21.05	-0.0119	-0.0151			21.05	-0.01215	-0.01253			21.05	-0.00742	-0.01159			21.05	-0.01367	-0.01232
		21.1	-0.01134	-0.01519			21.1	-0.0136	-0.0166			21.1	-0.01533	-0.01693			21.1	-0.00468	-0.01378			21.1	-0.01244	-0.01835			21.1	-0.01109	-0.01555			21.1	-0.01059	-0.01469			21.1	-0.01072	-0.01253			21.1	-0.00768	-0.01205			21.1	-0.01361	-0.01224
		21.15	-0.01018	-0.0168			21.15	-0.01126	-0.01506			21.15	-0.01627	-0.01981			21.15	-0.00476	-0.01745			21.15	-0.00985	-0.01587			21.15	-0.00976	-0.01529			21.15	-0.00904	-0.0137			21.15	-0.00931	-0.01213			21.15	-0.00769	-0.01207			21.15	-0.01342	-0.01185
		21.2	-0.00834	-0.01725			21.2	-0.00848	-0.0126			21.2	-0.01628	-0.02122			21.2	-0.00403	-0.0202			21.2	-0.00671	-0.01266			21.2	-0.0083	-0.01438			21.2	-0.00732	-0.01215			21.2	-0.008	-0.01131			21.2	-0.00744	-0.01162			21.2	-0.01306	-0.01116
		21.25	-0.00586	-0.0164			21.25	-0.00541	-0.00934			21.25	-0.0153	-0.02094			21.25	-0.00241	-0.02166			21.25	-0.00314	-0.00888			21.25	-0.00675	-0.01282			21.25	-0.00551	-0.01014			21.25	-0.00682	-0.01012			21.25	-0.00693	-0.01071			21.25	-0.01252	-0.01019
		21.3	-0.00284	-0.0142			21.3	-0.00224	-0.00548			21.3	-0.01333	-0.01887			21.3	5.45149e-05	-0.02157			21.3	0.000698781	-0.00473			21.3	-0.00516	-0.01068			21.3	-0.0037	-0.0078			21.3	-0.00581	-0.0086			21.3	-0.00619	-0.00937			21.3	-0.01178	-0.009
		21.35	0.000546001	-0.01078			21.35	0.00086332	-0.00128			21.35	-0.0105	-0.01513			21.35	0.00326	-0.01983			21.35	0.00461	-0.000442191			21.35	-0.0036	-0.0081			21.35	-0.00197	-0.00528			21.35	-0.00495	-0.00684			21.35	-0.00526	-0.0077			21.35	-0.01082	-0.00765
		21.4	0.0041	-0.00636			21.4	0.00371	0.00297			21.4	-0.007	-0.00999			21.4	0.00701	-0.01652			21.4	0.00839	0.00375			21.4	-0.0021	-0.00523			21.4	-0.000369783	-0.00274			21.4	-0.00423	-0.00496			21.4	-0.0042	-0.0058			21.4	-0.00967	-0.0062
		21.45	0.00761	-0.00127			21.45	0.00617	0.00698			21.45	-0.00309	-0.00386			21.45	0.01103	-0.01184			21.45	0.01186	0.00763			21.45	-0.000701896	-0.00227			21.45	0.00103	-0.000348028			21.45	-0.0036	-0.00305			21.45	-0.00307	-0.00381			21.45	-0.00833	-0.00474
		21.5	0.01084	0.00408			21.5	0.00812	0.01048			21.5	0.000925534	0.00274			21.5	0.01502	-0.00617			21.5	0.01485	0.01098			21.5	0.000571988	0.000600327			21.5	0.00222	0.00176			21.5	-0.00301	-0.00123			21.5	-0.00195	-0.00185			21.5	-0.00684	-0.00334
		21.55	0.0136	0.00927			21.55	0.00951	0.01326			21.55	0.00474	0.00927			21.55	0.01868	4.74369e-05			21.55	0.01724	0.01365			21.55	0.00172	0.0032			21.55	0.00318	0.00346			21.55	-0.0024	0.000406283			21.55	-0.000905078	-4.60089e-05			21.55	-0.00523	-0.00205
		21.6	0.01573	0.01389			21.6	0.01034	0.01516			21.6	0.00806	0.01516			21.6	0.02172	0.0063			21.6	0.01895	0.01556			21.6	0.00273	0.00537			21.6	0.00394	0.00471			21.6	-0.00169	0.00179			21.6	1.10069e-05	0.00149			21.6	-0.00355	-0.000922355
		21.65	0.01714	0.01759			21.65	0.01065	0.01613			21.65	0.01065	0.01994			21.65	0.02391	0.01208			21.65	0.01993	0.01666			21.65	0.00364	0.00702			21.65	0.00452	0.00547			21.65	-0.000843673	0.00286			21.65	0.00075786	0.00269			21.65	-0.00185	2.76015e-05
		21.7	0.01779	0.0201			21.7	0.01055	0.01619			21.7	0.01237	0.02322			21.7	0.02508	0.01692			21.7	0.02023	0.01699			21.7	0.00447	0.0081			21.7	0.00499	0.00578			21.7	0.000186584	0.00363			21.7	0.00131	0.00351			21.7	-0.000175111	0.000794165
		21.75	0.01771	0.02127			21.75	0.01015	0.01546			21.75	0.01312	0.02478			21.75	0.02517	0.02046			21.75	0.0199	0.01663			21.75	0.00525	0.0086			21.75	0.0054	0.00572			21.75	0.00142	0.00409			21.75	0.00168	0.00396			21.75	0.00143	0.00139
		21.8	0.017	0.02109			21.8	0.00962	0.01411			21.8	0.01295	0.02457			21.8	0.02421	0.02247			21.8	0.01908	0.01575			21.8	0.00601	0.0086			21.8	0.0058	0.00539			21.8	0.00284	0.00431			21.8	0.00187	0.00406			21.8	0.00293	0.00186
		21.85	0.01581	0.01967			21.85	0.00911	0.01238			21.85	0.01195	0.02271			21.85	0.02232	0.02285			21.85	0.0179	0.0145			21.85	0.00677	0.0082			21.85	0.00626	0.00493			21.85	0.00443	0.00435			21.85	0.00193	0.00391			21.85	0.0043	0.00225
		21.9	0.01433	0.01724			21.9	0.00876	0.01053			21.9	0.01033	0.01947			21.9	0.0197	0.02168			21.9	0.01653	0.0131			21.9	0.00756	0.00754			21.9	0.00681	0.00447			21.9	0.00614	0.00429			21.9	0.0019	0.00358			21.9	0.00553	0.0026
		21.95	0.01275	0.01413			21.95	0.00869	0.00883			21.95	0.00834	0.01525			21.95	0.0166	0.01919			21.95	0.01514	0.01174			21.95	0.00839	0.00678			21.95	0.00748	0.00415			21.95	0.0079	0.00423			21.95	0.00184	0.0032			21.95	0.00661	0.00298
		22	0.01127	0.01069			22	0.00897	0.00751			22	0.00625	0.01055			22	0.01333	0.01573			22	0.01388	0.01061			22	0.00925	0.00609			22	0.00827	0.00408			22	0.00962	0.00425			22	0.00181	0.00287			22	0.00754	0.00343
		22.05	0.01007	0.00735			22.05	0.00963	0.00673			22.05	0.00434	0.00591			22.05	0.01017	0.01172			22.05	0.01287	0.00985			22.05	0.01013	0.00562			22.05	0.00915	0.00434			22.05	0.01123	0.00442			22.05	0.00185	0.0027			22.05	0.00835	0.00398
		22.1	0.00927	0.00446			22.1	0.01064	0.00662			22.1	0.00288	0.00182			22.1	0.00739	0.00765			22.1	0.01221	0.00958			22.1	0.011	0.00548			22.1	0.0101	0.00497			22.1	0.01264	0.0048			22.1	0.00201	0.00276			22.1	0.00905	0.00467
		22.15	0.00895	0.00234			22.15	0.01193	0.0072			22.15	0.00204	-0.00127			22.15	0.00521	0.00399			22.15	0.01194	0.00984			22.15	0.01182	0.00574			22.15	0.01106	0.00596			22.15	0.01378	0.00539			22.15	0.00232	0.00311			22.15	0.00967	0.00548
		22.2	0.00912	0.00122			22.2	0.01337	0.00841			22.2	0.00196	-0.00305			22.2	0.00375	0.00115			22.2	0.01204	0.0106			22.2	0.01255	0.00642			22.2	0.01196	0.00725			22.2	0.01459	0.0062			22.2	0.00277	0.00376			22.2	0.01024	0.0064
		22.25	0.00973	0.00119			22.25	0.01483	0.01012			22.25	0.00267	-0.00333			22.25	0.00308	-0.000567012			22.25	0.01248	0.01181			22.25	0.01314	0.0075			22.25	0.01273	0.00876			22.25	0.01506	0.00718			22.25	0.00336	0.00469			22.25	0.01076	0.0074
		22.3	0.01066	0.00224			22.3	0.01614	0.01213			22.3	0.00411	-0.00211			22.3	0.00314	-0.00096132			22.3	0.01315	0.01332			22.3	0.01356	0.00889			22.3	0.01331	0.01034			22.3	0.01516	0.00827			22.3	0.00406	0.00584			22.3	0.01125	0.00842
		22.35	0.01175	0.00423			22.35	0.01714	0.0142			22.35	0.00614	0.000448727			22.35	0.00382	-5.92837e-07			22.35	0.01392	0.01499			22.35	0.01377	0.01046			22.35	0.01363	0.01187			22.35	0.01492	0.00939			22.35	0.00481	0.00713			22.35	0.01171	0.00941
		22.4	0.01283	0.00691			22.4	0.01769	0.01607			22.4	0.00854	0.00405			22.4	0.00492	0.0022			22.4	0.01464	0.01661			22.4	0.01374	0.01206			22.4	0.01365	0.0132			22.4	0.01438	0.01044			22.4	0.00557	0.00845			22.4	0.01215	0.01029
		22.45	0.0137	0.00995			22.45	0.0177	0.01749			22.45	0.01106	0.00828			22.45	0.00619	0.00539			22.45	0.01517	0.01798			22.45	0.01346	0.01352			22.45	0.01335	0.01419			22.45	0.01359	0.01133			22.45	0.00627	0.00968			22.45	0.01255	0.01101
		22.5	0.01417	0.01299			22.5	0.01709	0.01825			22.5	0.01341	0.01265			22.5	0.00736	0.00921			22.5	0.01534	0.01893			22.5	0.01292	0.01469			22.5	0.01273	0.01474			22.5	0.01263	0.01197			22.5	0.00686	0.01071			22.5	0.01289	0.0115
		22.55	0.01409	0.01563			22.55	0.01585	0.01819			22.55	0.01532	0.01664			22.55	0.00818	0.01322			22.55	0.01504	0.01929			22.55	0.01216	0.01542			22.55	0.01181	0.01476			22.55	0.01158	0.0123			22.55	0.00727	0.01143			22.55	0.01313	0.01173
		22.6	0.01336	0.01754			22.6	0.01402	0.01724			22.6	0.01655	0.01977			22.6	0.00841	0.01695			22.6	0.01417	0.01894			22.6	0.0112	0.01561			22.6	0.01063	0.01424			22.6	0.01051	0.01225			22.6	0.00747	0.01177			22.6	0.01326	0.01168
		22.65	0.01195	0.01844			22.65	0.01171	0.01539			22.65	0.01694	0.02166			22.65	0.00788	0.01996			22.65	0.0127	0.01782			22.65	0.01007	0.01519			22.65	0.00926	0.01319			22.65	0.00947	0.01182			22.65	0.00743	0.01168			22.65	0.01324	0.01135
		22.7	0.00986	0.01815			22.7	0.00904	0.01273			22.7	0.01639	0.02202			22.7	0.00652	0.02188			22.7	0.01061	0.01593			22.7	0.00882	0.01415			22.7	0.00776	0.01168			22.7	0.00854	0.01101			22.7	0.00716	0.01115			22.7	0.01304	0.01074
		22.75	0.00718	0.0166			22.75	0.00617	0.00942			22.75	0.01489	0.02074			22.75	0.00431	0.02243			22.75	0.00797	0.01333			22.75	0.00751	0.01255			22.75	0.00621	0.00979			22.75	0.00772	0.00988			22.75	0.00666	0.01022			22.75	0.01266	0.0099
		22.8	0.00406	0.01386			22.8	0.00327	0.00568			22.8	0.01253	0.01785			22.8	0.00134	0.02147			22.8	0.00486	0.01012			22.8	0.00619	0.01048			22.8	0.00469	0.00767			22.8	0.00704	0.0085			22.8	0.00596	0.00893			22.8	0.01207	0.00887
		22.85	0.000687726	0.01009			22.85	0.00052898	0.00177			22.85	0.00948	0.01355			22.85	-0.00221	0.01902			22.85	0.00143	0.00648			22.85	0.00489	0.00806			22.85	0.00325	0.00546			22.85	0.00647	0.00693			22.85	0.00512	0.00739			22.85	0.01128	0.00773
		22.9	-0.00274	0.00558			22.9	-0.00192	-0.00204			22.9	0.00596	0.00818			22.9	-0.00612	0.01521			22.9	-0.00215	0.00259			22.9	0.00365	0.00548			22.9	0.00195	0.00331			22.9	0.00599	0.0053			22.9	0.0042	0.0057			22.9	0.01029	0.00653
		22.95	-0.00599	0.000679708			22.95	-0.00394	-0.00549			22.95	0.00226	0.00219			22.95	-0.01011	0.01034			22.95	-0.00572	-0.00133			22.95	0.00249	0.00288			22.95	0.000827436	0.00135			22.95	0.00553	0.00369			22.95	0.00324	0.00398			22.95	0.00914	0.00535
		23	-0.00888	-0.00423			23	-0.00548	-0.00837			23	-0.00134	-0.00392			23	-0.0139	0.0048			23	-0.00909	-0.00507			23	0.00143	0.000454665			23	-0.000118992	-0.000301195			23	0.00506	0.00219			23	0.00232	0.00235			23	0.00784	0.00423
		23.05	-0.01124	-0.00876			23.05	-0.00651	-0.01052			23.05	-0.00456	-0.00965			23.05	-0.01719	-0.000960901			23.05	-0.0121	-0.00842			23.05	0.000461783	-0.00167			23.05	-0.000894212	-0.00158			23.05	0.0045	0.000884609			23.05	0.00148	0.00090247			23.05	0.00644	0.00322
		23.1	-0.01295	-0.01257			23.1	-0.00705	-0.01184			23.1	-0.00718	-0.01451			23.1	-0.01977	-0.00648			23.1	-0.01462	-0.01123			23.1	-0.000430823	-0.00337			23.1	-0.00153	-0.00244			23.1	0.0038	-0.000182952			23.1	0.000774217	-0.0002731			23.1	0.00498	0.00234
		23.15	-0.01397	-0.01539			23.15	-0.00718	-0.01234			23.15	-0.00902	-0.01814			23.15	-0.02146	-0.01131			23.15	-0.01653	-0.01337			23.15	-0.00127	-0.00458			23.15	-0.00206	-0.00291			23.15	0.00292	-0.000988341			23.15	0.000217474	-0.00113			23.15	0.00349	0.00162
		23.2	-0.01429	-0.01704			23.2	-0.00702	-0.01208			23.2	-0.01	-0.02026			23.2	-0.02217	-0.01508			23.2	-0.0178	-0.01479			23.2	-0.00208	-0.0053			23.2	-0.00254	-0.00303			23.2	0.00183	-0.00154			23.2	-0.000180083	-0.00167			23.2	0.00203	0.00102
		23.25	-0.01401	-0.01746			23.25	-0.0067	-0.01123			23.25	-0.01011	-0.02078			23.25	-0.0219	-0.01754			23.25	-0.01842	-0.01549			23.25	-0.00289	-0.00556			23.25	-0.00303	-0.00289			23.25	0.000527722	-0.00186			23.25	-0.000429023	-0.0019			23.25	0.000615825	0.000543864
		23.3	-0.01324	-0.01672			23.3	-0.00637	-0.00996			23.3	-0.00945	-0.01975			23.3	-0.02073	-0.01855			23.3	-0.01844	-0.01552			23.3	-0.00372	-0.00544			23.3	-0.00358	-0.0026			23.3	-0.000967864	-0.00202			23.3	-0.00055605	-0.00188			23.3	-0.000718919	0.000135042
		23.35	-0.01215	-0.01499			23.35	-0.00617	-0.00853			23.35	-0.00817	-0.01737			23.35	-0.01883	-0.01813			23.35	-0.01793	-0.01498			23.35	-0.0046	-0.00505			23.35	-0.00422	-0.00229			23.35	-0.00262	-0.00209			23.35	-0.000600652	-0.00169			23.35	-0.00196	-0.000248683
		23.4	-0.01093	-0.01255			23.4	-0.00623	-0.00716			23.4	-0.0065	-0.01398			23.4	-0.01643	-0.01645			23.4	-0.01703	-0.01402			23.4	-0.00554	-0.00455			23.4	-0.00498	-0.00208			23.4	-0.00437	-0.00213			23.4	-0.000610477	-0.00143			23.4	-0.00309	-0.000656206
		23.45	-0.00977	-0.00971			23.45	-0.00661	-0.00609			23.45	-0.00469	-0.01			23.45	-0.01377	-0.01377			23.45	-0.01587	-0.01283			23.45	-0.00653	-0.00406			23.45	-0.00588	-0.00209			23.45	-0.00614	-0.00224			23.45	-0.000635912	-0.0012			23.45	-0.00412	-0.00113
		23.5	-0.00885	-0.00683			23.5	-0.00738	-0.00549			23.5	-0.00302	-0.00591			23.5	-0.01114	-0.01047			23.5	-0.01462	-0.01158			23.5	-0.00756	-0.00374			23.5	-0.00688	-0.00239			23.5	-0.00786	-0.00248			23.5	-0.000724427	-0.00109			23.5	-0.00506	-0.00171
		23.55	-0.00829	-0.00428			23.55	-0.00851	-0.00547			23.55	-0.00171	-0.0022			23.55	-0.00879	-0.00697			23.55	-0.01341	-0.01044			23.55	-0.0086	-0.0037			23.55	-0.00797	-0.00303			23.55	-0.00945	-0.00291			23.55	-0.000915281	-0.00118			23.55	-0.00591	-0.00242
		23.6	-0.00819	-0.00236			23.6	-0.00994	-0.0061			23.6	-0.000970376	0.000727454			23.6	-0.00693	-0.00372			23.6	-0.01239	-0.00959			23.6	-0.00962	-0.00402			23.6	-0.0091	-0.00401			23.6	-0.01083	-0.00354			23.6	-0.00124	-0.00153			23.6	-0.00671	-0.00327
		23.65	-0.00856	-0.00129			23.65	-0.01159	-0.00734			23.65	-0.000928166	0.00252			23.65	-0.0057	-0.00109			23.65	-0.01164	-0.00912			23.65	-0.01059	-0.00472			23.65	-0.01019	-0.00531			23.65	-0.01195	-0.00438			23.65	-0.00169	-0.00217			23.65	-0.00746	-0.00424
		23.7	-0.00937	-0.00121			23.7	-0.0133	-0.00909			23.7	-0.00163	0.00299			23.7	-0.00517	0.000576815			23.7	-0.01124	-0.00912			23.7	-0.01144	-0.00581			23.7	-0.0112	-0.00683			23.7	-0.01276	-0.0054			23.7	-0.00229	-0.00308			23.7	-0.00818	-0.00529
		23.75	-0.01053	-0.00214			23.75	-0.01494	-0.01118			23.75	-0.00305	0.00206			23.75	-0.00532	0.00108			23.75	-0.01119	-0.0096			23.75	-0.01215	-0.00722			23.75	-0.01204	-0.00848			23.75	-0.01324	-0.00656			23.75	-0.00299	-0.00422			23.75	-0.00888	-0.0064
		23.8	-0.01189	-0.00397			23.8	-0.01633	-0.0134			23.8	-0.00506	-0.000169642			23.8	-0.00606	0.000341566			23.8	-0.01147	-0.01051			23.8	-0.01267	-0.00884			23.8	-0.01266	-0.01014			23.8	-0.01341	-0.00777			23.8	-0.00377	-0.00553			23.8	-0.00956	-0.00751
		23.85	-0.01328	-0.00652			23.85	-0.01734	-0.0155			23.85	-0.00748	-0.00345			23.85	-0.00722	-0.00158			23.85	-0.01201	-0.01177			23.85	-0.01297	-0.01055			23.85	-0.01302	-0.01165			23.85	-0.01327	-0.00896			23.85	-0.00457	-0.0069			23.85	-0.01023	-0.00855
		23.9	-0.0145	-0.0095			23.9	-0.01785	-0.01726			23.9	-0.01007	-0.00744			23.9	-0.00857	-0.0045			23.9	-0.01271	-0.01325			23.9	-0.01303	-0.01218			23.9	-0.01307	-0.0129			23.9	-0.01289	-0.01004			23.9	-0.00534	-0.00824			23.9	-0.01087	-0.00946
		23.95	-0.01538	-0.01257			23.95	-0.01777	-0.01844			23.95	-0.01256	-0.0117			23.95	-0.00987	-0.00811			23.95	-0.01343	-0.01477			23.95	-0.01286	-0.0136			23.95	-0.01283	-0.01378			23.95	-0.01232	-0.01091			23.95	-0.00603	-0.00943			23.95	-0.01146	-0.01019
		24	-0.01575	-0.01538			24	-0.01708	-0.0189			24	-0.0147	-0.01575			24	-0.01087	-0.01203			24	-0.01404	-0.01617			24	-0.01246	-0.01466			24	-0.01228	-0.0142			24	-0.01162	-0.01152			24	-0.00657	-0.01038			24	-0.01197	-0.0107
		24.05	-0.01549	-0.0176			24.05	-0.0158	-0.01853			24.05	-0.01625	-0.01915			24.05	-0.01134	-0.01583			24.05	-0.01439	-0.01726			24.05	-0.01184	-0.01524			24.05	-0.01147	-0.01411			24.05	-0.01087	-0.01179			24.05	-0.00694	-0.011			24.05	-0.01238	-0.01095
		24.1	-0.01455	-0.01894			24.1	-0.01399	-0.01729			24.1	-0.01703	-0.02149			24.1	-0.01112	-0.01909			24.1	-0.01435	-0.01787			24.1	-0.01106	-0.01527			24.1	-0.01045	-0.01352			24.1	-0.01013	-0.01171			24.1	-0.0071	-0.01123			24.1	-0.01267	-0.01093
		24.15	-0.01293	-0.0192			24.15	-0.01176	-0.01524			24.15	-0.01692	-0.02247			24.15	-0.01009	-0.02145			24.15	-0.01383	-0.01789			24.15	-0.01013	-0.01474			24.15	-0.00928	-0.01247			24.15	-0.00944	-0.01128			24.15	-0.00703	-0.01106			24.15	-0.0128	-0.01065
		24.2	-0.01068	-0.01829			24.2	-0.00926	-0.01251			24.2	-0.01591	-0.02194			24.2	-0.00823	-0.0226			24.2	-0.01275	-0.01722			24.2	-0.00912	-0.01364			24.2	-0.00802	-0.01103			24.2	-0.00885	-0.01052			24.2	-0.00676	-0.01049			24.2	-0.01275	-0.01014
		24.25	-0.00792	-0.01623			24.25	-0.00666	-0.00928			24.25	-0.01404	-0.01988			24.25	-0.0056	-0.02238			24.25	-0.0111	-0.01584			24.25	-0.00806	-0.01207			24.25	-0.00674	-0.00932			24.25	-0.00837	-0.00949			24.25	-0.00629	-0.00957			24.25	-0.01251	-0.00944
		24.3	-0.00483	-0.01313			24.3	-0.00411	-0.00577			24.3	-0.01145	-0.01641			24.3	-0.00233	-0.02074			24.3	-0.0089	-0.01376			24.3	-0.00699	-0.01011			24.3	-0.0055	-0.00746			24.3	-0.00799	-0.00826			24.3	-0.00567	-0.00838			24.3	-0.01207	-0.0086
		24.35	-0.0016	-0.00922			24.35	-0.00177	-0.00224			24.35	-0.00836	-0.01182			24.35	0.00137	-0.01777			24.35	-0.00623	-0.01106			24.35	-0.00595	-0.00792			24.35	-0.00436	-0.00558			24.35	-0.00768	-0.00691			24.35	-0.00494	-0.00699			24.35	-0.01144	-0.00767
		24.4	0.00157	-0.00481			24.4	0.000236551	0.00107			24.4	-0.005	-0.00647			24.4	0.00526	-0.0137			24.4	-0.00318	-0.00788			24.4	-0.00497	-0.00565			24.4	-0.00335	-0.00382			24.4	-0.0074	-0.00554			24.4	-0.00416	-0.00553			24.4	-0.01063	-0.00672
		24.45	0.00447	-0.00024885			24.45	0.00182	0.00394			24.45	-0.00164	-0.000817847			24.45	0.00905	-0.00886			24.45	9.78217e-05	-0.00438			24.45	-0.00404	-0.00344			24.45	-0.00248	-0.00228			24.45	-0.0071	-0.00422			24.45	-0.00338	-0.0041			24.45	-0.00967	-0.0058
		24.5	0.00694	0.00411			24.5	0.00295	0.00621			24.5	0.00145	0.00466			24.5	0.0125	-0.00363			24.5	0.00345	-0.000741512			24.5	-0.00318	-0.00145			24.5	-0.00175	-0.00104			24.5	-0.00673	-0.00304			24.5	-0.00265	-0.00279			24.5	-0.00857	-0.00494
		24.55	0.00885	0.00793			24.55	0.00363	0.00776			24.55	0.00404	0.00951			24.55	0.01535	0.00155			24.55	0.0067	0.00283			24.55	-0.00237	0.000214964			24.55	-0.00115	-0.000157541			24.55	-0.00622	-0.00204			24.55	-0.00201	-0.00169			24.55	-0.00739	-0.00419
		24.6	0.01013	0.01094			24.6	0.00392	0.00857			24.6	0.00596	0.01334			24.6	0.01744	0.00626			24.6	0.00969	0.00614			24.6	-0.0016	0.00148			24.6	-0.000618885	0.000376575			24.6	-0.00554	-0.00126			24.6	-0.00149	-0.000846409			24.6	-0.00614	-0.00356
		24.65	0.01077	0.01293			24.65	0.00391	0.00867			24.65	0.0071	0.01589			24.65	0.01866	0.01014			24.65	0.01228	0.00903			24.65	-0.000828321	0.00232			24.65	-0.000129203	0.000592961			24.65	-0.00464	-0.000694039			24.65	-0.0011	-0.000284642			24.65	-0.00487	-0.00303
		24.7	0.01082	0.01382			24.7	0.00373	0.00819			24.7	0.00743	0.01698			24.7	0.01896	0.0129			24.7	0.01437	0.01136			24.7	-4.08914e-05	0.00273			24.7	0.000373587	0.000561006			24.7	-0.00352	-0.000328818			24.7	-0.000841514	4.50823e-06			24.7	-0.00361	-0.00259
		24.75	0.01038	0.01362			24.75	0.00351	0.00729			24.75	0.00704	0.01663			24.75	0.01841	0.01439			24.75	0.01588	0.01305			24.75	0.000790422	0.00279			24.75	0.00093745	0.000376476			24.75	-0.00218	-0.000117884			24.75	-0.000689007	6.05919e-05			24.75	-0.00239	-0.00222
		24.8	0.00961	0.01247			24.8	0.0034	0.00617			24.8	0.00603	0.01498			24.8	0.01714	0.01457			24.8	0.01678	0.01406			24.8	0.00169	0.00259			24.8	0.0016	0.000150718			24.8	-0.000656632	-4.93778e-07			24.8	-0.000613037	-5.13245e-05			24.8	-0.00122	-0.00186
		24.85	0.00868	0.01058			24.85	0.00351	0.00506			24.85	0.00462	0.01229			24.85	0.01533	0.01353			24.85	0.01709	0.01443			24.85	0.00265	0.00225			24.85	0.0024	-1.67153e-06			24.85	0.00101	9.39808e-05			24.85	-0.000573028	-0.000248117			24.85	-0.000109811	-0.00148
		24.9	0.00778	0.00823			24.9	0.00395	0.00417			24.9	0.00303	0.00893			24.9	0.01322	0.0115			24.9	0.01688	0.01422			24.9	0.0037	0.0019			24.9	0.00333	2.45721e-05			24.9	0.00276	0.000237992			24.9	-0.0005242	-0.000437869			24.9	0.000929127	-0.00103
		24.95	0.00706	0.00576			24.95	0.00475	0.00369			24.95	0.00151	0.00533			24.95	0.01107	0.00879			24.95	0.01624	0.01354			24.95	0.00481	0.00167			24.95	0.00439	0.000313835			24.95	0.00451	0.000497627			24.95	-0.000422639	-0.000529979			24.95	0.0019	-0.000475525
		25	0.00668	0.00349			25	0.00593	0.00373			25	0.000306208	0.00193			25	0.00911	0.00578			25	0.01529	0.01256			25	0.00596	0.00168			25	0.00556	0.00092029			25	0.00618	0.000925118			25	-0.00023025	-0.000445079			25	0.00283	0.000208749
		25.05	0.00673	0.00172			25.05	0.00745	0.00438			25.05	-0.000396458	-0.000845049			25.05	0.00754	0.00287			25.05	0.01418	0.01144			25.05	0.00711	0.00201			25.05	0.00679	0.00186			25.05	0.00772	0.00155			25.05	8.09285e-05	-0.00012374			25.05	0.00371	0.00103
		25.1	0.00725	0.000688313			25.1	0.00922	0.00562			25.1	-0.000453698	-0.00266			25.1	0.00653	0.00042606			25.1	0.01305	0.01034			25.1	0.00824	0.00271			25.1	0.00803	0.00312			25.1	0.00904	0.00239			25.1	0.000525465	0.000466915			25.1	0.00456	0.00199
		25.15	0.00821	0.000550694			25.15	0.01112	0.00738			25.15	0.00020138	-0.00329			25.15	0.00616	-0.00121			25.15	0.01203	0.00942			25.15	0.0093	0.00378			25.15	0.00921	0.00463			25.15	0.01011	0.00342			25.15	0.0011	0.00133			25.15	0.00541	0.00306
		25.2	0.00954	0.00136			25.2	0.01301	0.00953			25.2	0.00156	-0.00262			25.2	0.00642	-0.00183			25.2	0.01122	0.00881			25.2	0.01023	0.00518			25.2	0.01027	0.00631			25.2	0.0109	0.0046			25.2	0.0018	0.00243			25.2	0.00624	0.00421
		25.25	0.01112	0.00305			25.25	0.01474	0.01186			25.25	0.00352	-0.000707378			25.25	0.00725	-0.00129			25.25	0.0107	0.0086			25.25	0.01101	0.00682			25.25	0.01115	0.00804			25.25	0.01139	0.00587			25.25	0.00258	0.00373			25.25	0.00708	0.00538
		25.3	0.01278	0.00547			25.3	0.01614	0.01417			25.3	0.00592	0.00228			25.3	0.0085	0.000371974			25.3	0.01051	0.00883			25.3	0.0116	0.00859			25.3	0.0118	0.00969			25.3	0.0116	0.00715			25.3	0.0034	0.00512			25.3	0.00791	0.00653
		25.35	0.01433	0.00838			25.35	0.01711	0.01623			25.35	0.00856	0.00604			25.35	0.00999	0.00303			25.35	0.01064	0.00948			25.35	0.01197	0.01036			25.35	0.01217	0.01116			25.35	0.01156	0.00837			25.35	0.00422	0.00653			25.35	0.00873	0.00759
		25.4	0.01559	0.01149			25.4	0.01754	0.01781			25.4	0.01118	0.0102			25.4	0.01146	0.00644			25.4	0.01105	0.0105			25.4	0.01212	0.01198			25.4	0.01226	0.01231			25.4	0.01133	0.00943			25.4	0.00498	0.00784			25.4	0.00952	0.0085
		25.45	0.0164	0.01446			25.45	0.01738	0.01876			25.45	0.01353	0.01431			25.45	0.0127	0.01027			25.45	0.01166	0.01178			25.45	0.01205	0.01332			25.45	0.01207	0.01307			25.45	0.01096	0.01027			25.45	0.00564	0.00897			25.45	0.01026	0.00923
		25.5	0.01663	0.01697			25.5	0.01663	0.01894			25.5	0.01538	0.01794			25.5	0.01348	0.01412			25.5	0.01235	0.01319			25.5	0.01177	0.01425			25.5	0.01162	0.01337			25.5	0.01051	0.01083			25.5	0.00614	0.00982			25.5	0.01091	0.00973
		25.55	0.01619	0.01873			25.55	0.01533	0.0183			25.55	0.01653	0.0207			25.55	0.01362	0.0176			25.55	0.013	0.01456			25.55	0.01132	0.0147			25.55	0.01094	0.0132			25.55	0.01005	0.01107			25.55	0.00647	0.01034			25.55	0.01146	0.01
		25.6	0.01507	0.01953			25.6	0.01358	0.01686			25.6	0.01687	0.02227			25.6	0.01299	0.02035			25.6	0.01347	0.01573			25.6	0.01071	0.01461			25.6	0.01008	0.01258			25.6	0.00962	0.01097			25.6	0.0066	0.01048			25.6	0.01188	0.01002
		25.65	0.0133	0.01924			25.65	0.0115	0.01472			25.65	0.01634	0.02245			25.65	0.01155	0.02206			25.65	0.01364	0.01654			25.65	0.01	0.014			25.65	0.00912	0.01157			25.65	0.00925	0.01056			25.65	0.00653	0.01025			25.65	0.01214	0.00981
		25.7	0.01097	0.01784			25.7	0.00924	0.01202			25.7	0.01497	0.02118			25.7	0.00932	0.02252			25.7	0.01339	0.01685			25.7	0.00921	0.0129			25.7	0.00811	0.01026			25.7	0.00898	0.00987			25.7	0.00627	0.00968			25.7	0.01222	0.00941
		25.75	0.00824	0.01541			25.75	0.00695	0.00896			25.75	0.01287	0.01852			25.75	0.00642	0.02166			25.75	0.01265	0.01655			25.75	0.0084	0.0114			25.75	0.0071	0.00875			25.75	0.00879	0.00896			25.75	0.00585	0.00881			25.75	0.01212	0.00886
		25.8	0.00529	0.01213			25.8	0.00479	0.00577			25.8	0.01021	0.0147			25.8	0.00302	0.01951			25.8	0.01139	0.0156			25.8	0.00759	0.00962			25.8	0.00615	0.00717			25.8	0.00868	0.00791			25.8	0.00532	0.00773			25.8	0.01183	0.0082
		25.85	0.0023	0.00825			25.85	0.00288	0.00269			25.85	0.00721	0.01002			25.85	-0.000663707	0.01622			25.85	0.00959	0.01399			25.85	0.00681	0.00769			25.85	0.0053	0.00563			25.85	0.0086	0.00679			25.85	0.00471	0.00654			25.85	0.01136	0.00749
		25.9	-0.000524179	0.00409			25.9	0.00133	-8.6825e-05			25.9	0.00413	0.00488			25.9	-0.00437	0.01208			25.9	0.00731	0.01176			25.9	0.00607	0.00575			25.9	0.00456	0.00425			25.9	0.0085	0.00568			25.9	0.00408	0.00532			25.9	0.01073	0.00678
		25.95	-0.00301	-2.53324e-05			25.95	0.000178358	-0.00237			25.95	0.00122	-0.000272005			25.95	-0.00786	0.00742			25.95	0.00462	0.00902			25.95	0.00536	0.00394			25.95	0.00393	0.00312			25.95	0.00834	0.00465			25.95	0.00347	0.00417			25.95	0.00995	0.0061
		26	-0.00502	-0.00376			26	-0.000560384	-0.00404			26	-0.0013	-0.00501			26	-0.01088	0.00264			26	0.00164	0.00588			26	0.00469	0.00238			26	0.0034	0.00227			26	0.00806	0.00377			26	0.00293	0.00318			26	0.00906	0.0055
		26.05	-0.00646	-0.00685			26.05	-0.000925243	-0.00505			26.05	-0.00324	-0.00894			26.05	-0.01325	-0.00186			26.05	-0.00148	0.00253			26.05	0.00403	0.00114			26.05	0.00294	0.00173			26.05	0.0076	0.00306			26.05	0.00247	0.0024			26.05	0.00809	0.00499
		26.1	-0.00732	-0.00906			26.1	-0.00099519	-0.0054			26.1	-0.00449	-0.01177			26.1	-0.01485	-0.00573			26.1	-0.00459	-0.000854742			26.1	0.00336	0.000271473			26.1	0.0025	0.00149			26.1	0.00694	0.00253			26.1	0.00213	0.00186			26.1	0.00706	0.00457
		26.15	-0.00761	-0.0103			26.15	-0.00088058	-0.00519			26.15	-0.005	-0.01331			26.15	-0.01561	-0.00867			26.15	-0.00753	-0.0041			26.15	0.00266	-0.000223741			26.15	0.00205	0.00147			26.15	0.00604	0.00218			26.15	0.00189	0.00156			26.15	0.006	0.00422
		26.2	-0.00743	-0.01053			26.2	-0.000710666	-0.00455			26.2	-0.0048	-0.01351			26.2	-0.01557	-0.0105			26.2	-0.01017	-0.00702			26.2	0.00189	-0.000386624			26.2	0.00153	0.00162			26.2	0.00492	0.00198			26.2	0.00174	0.00148			26.2	0.00494	0.00393
		26.25	-0.0069	-0.00983			26.25	-0.000619212	-0.00367			26.25	-0.00401	-0.01246			26.25	-0.01483	-0.01113			26.25	-0.01239	-0.00949			26.25	0.00105	-0.000293377			26.25	0.000902481	0.00182			26.25	0.00357	0.00186			26.25	0.00167	0.00157			26.25	0.0039	0.00364
		26.3	-0.00619	-0.0084			26.3	-0.000729709	-0.00274			26.3	-0.00279	-0.01036			26.3	-0.01353	-0.01061			26.3	-0.01409	-0.01139			26.3	0.000118971	-4.76702e-05			26.3	0.000141074	0.00197			26.3	0.00205	0.00177			26.3	0.00164	0.00175			26.3	0.00289	0.00333
		26.35	-0.00547	-0.00646			26.35	-0.00114	-0.00197			26.35	-0.00136	-0.00752			26.35	-0.0119	-0.00911			26.35	-0.01524	-0.01268			26.35	-0.000910474	0.000230965			26.35	-0.000770417	0.00198			26.35	0.000410227	0.00164			26.35	0.00159	0.00193			26.35	0.00192	0.00296
		26.4	-0.0049	-0.00431			26.4	-0.00192	-0.00155			26.4	4.91072e-05	-0.00434			26.4	-0.01016	-0.00689			26.4	-0.01583	-0.01335			26.4	-0.00203	0.000420311			26.4	-0.00183	0.00174			26.4	-0.00129	0.00141			26.4	0.00151	0.00205			26.4	0.000979289	0.00248
		26.45	-0.00463	-0.00227			26.45	-0.00309	-0.0016			26.45	0.00121	-0.00122			26.45	-0.00854	-0.00428			26.45	-0.01589	-0.01344			26.45	-0.00321	0.000408838			26.45	-0.00302	0.00121			26.45	-0.00298	0.00102			26.45	0.00134	0.002			26.45	6.75386e-05	0.00186
		26.5	-0.00477	-0.000616982			26.5	-0.00461	-0.00222			26.5	0.00193	0.00143			26.5	-0.00724	-0.00165			26.5	-0.0155	-0.01305			26.5	-0.00444	0.000107903			26.5	-0.00429	0.000352401			26.5	-0.00458	0.000439525			26.5	0.00106	0.00175			26.5	-0.000826282	0.00111
		26.55	-0.00536	0.000400053			26.55	-0.00644	-0.00342			26.55	0.00205	0.00328			26.55	-0.00643	0.000647753			26.55	-0.01477	-0.01229			26.55	-0.00567	-0.000538454			26.55	-0.00561	-0.000824192			26.55	-0.00603	-0.000350426			26.55	0.000657	0.00123			26.55	-0.00171	0.000203579
		26.6	-0.00642	0.000611926			26.6	-0.00845	-0.00516			26.6	0.00149	0.00407			26.6	-0.0062	0.00228			26.6	-0.01381	-0.01131			26.6	-0.00685	-0.00155			26.6	-0.00692	-0.00228			26.6	-0.00727	-0.00134			26.6	0.000118165	0.000452516			26.6	-0.00261	-0.000829618
		26.65	-0.00787	-6.09155e-05			26.65	-0.01053	-0.00731			26.65	0.000236983	0.00366			26.65	-0.00657	0.00301			26.65	-0.01277	-0.01028			26.65	-0.00796	-0.00289			26.65	-0.00814	-0.00393			26.65	-0.00828	-0.0025			26.65	-0.000542913	-0.000580917			26.65	-0.00351	-0.00196
		26.7	-0.0096	-0.0016			26.7	-0.0125	-0.00973			26.7	-0.00163	0.00205			26.7	-0.0075	0.00269			26.7	-0.01177	-0.00934			26.7	-0.00894	-0.00451			26.7	-0.00921	-0.00569			26.7	-0.00902	-0.00378			26.7	-0.0013	-0.00182			26.7	-0.00443	-0.00315
		26.75	-0.01148	-0.00389			26.75	-0.01424	-0.01219			26.75	-0.00399	-0.000642537			26.75	-0.00886	0.00128			26.75	-0.01092	-0.00862			26.75	-0.00976	-0.00631			26.75	-0.0101	-0.00744			26.75	-0.00951	-0.00512			26.75	-0.00212	-0.0032			26.75	-0.00537	-0.00435
		26.8	-0.01331	-0.00672			26.8	-0.01561	-0.0145			26.8	-0.00664	-0.00417			26.8	-0.01049	-0.00112			26.8	-0.01031	-0.00824			26.8	-0.01039	-0.00816			26.8	-0.01075	-0.00905			26.8	-0.00976	-0.00643			26.8	-0.00297	-0.00464			26.8	-0.00631	-0.0055
		26.85	-0.01493	-0.00984			26.85	-0.01649	-0.01643			26.85	-0.00934	-0.0082			26.85	-0.01217	-0.00432			26.85	-0.00999	-0.00825			26.85	-0.01082	-0.00993			26.85	-0.01114	-0.01043			26.85	-0.00982	-0.00763			26.85	-0.00378	-0.00603			26.85	-0.00724	-0.00655
		26.9	-0.01615	-0.01293			26.9	-0.01682	-0.01782			26.9	-0.01187	-0.01234			26.9	-0.01367	-0.00802			26.9	-0.00998	-0.00866			26.9	-0.01105	-0.0115			26.9	-0.01126	-0.01147			26.9	-0.00973	-0.00866			26.9	-0.00452	-0.00729			26.9	-0.00814	-0.00744
		26.95	-0.01685	-0.0157			26.95	-0.01658	-0.01851			26.95	-0.01399	-0.01617			26.95	-0.01478	-0.01189			26.95	-0.01026	-0.00945			26.95	-0.01107	-0.01273			26.95	-0.01113	-0.0121			26.95	-0.00955	-0.00945			26.95	-0.00513	-0.00832			26.95	-0.00898	-0.00815
		27	-0.01691	-0.01784			27	-0.01579	-0.01845			27	-0.0155	-0.0193			27	-0.01531	-0.01555			27	-0.01076	-0.01054			27	-0.01092	-0.01353			27	-0.01077	-0.01231			27	-0.00933	-0.00996			27	-0.0056	-0.00907			27	-0.00975	-0.00865
		27.05	-0.0163	-0.01915			27.05	-0.01452	-0.0176			27.05	-0.01626	-0.0214			27.05	-0.01512	-0.01863			27.05	-0.01139	-0.01182			27.05	-0.01061	-0.01386			27.05	-0.01023	-0.01208			27.05	-0.00913	-0.01016			27.05	-0.00589	-0.00949			27.05	-0.0104	-0.00892
		27.1	-0.01503	-0.01945			27.1	-0.01288	-0.01604			27.1	-0.0162	-0.02225			27.1	-0.01414	-0.02084			27.1	-0.01204	-0.01313			27.1	-0.01019	-0.01368			27.1	-0.00956	-0.01147			27.1	-0.00899	-0.01007			27.1	-0.006	-0.00956			27.1	-0.01093	-0.00899
		27.15	-0.01318	-0.01869			27.15	-0.011	-0.01389			27.15	-0.01532	-0.02172			27.15	-0.01238	-0.02193			27.15	-0.01259	-0.01434			27.15	-0.00969	-0.01303			27.15	-0.00882	-0.01053			27.15	-0.00892	-0.00969			27.15	-0.00593	-0.0093			27.15	-0.0113	-0.00886
		27.2	-0.01086	-0.01692			27.2	-0.00902	-0.01131			27.2	-0.0137	-0.01986			27.2	-0.00991	-0.02179			27.2	-0.01291	-0.01528			27.2	-0.00914	-0.01197			27.2	-0.00805	-0.00937			27.2	-0.00893	-0.00909			27.2	-0.0057	-0.00874			27.2	-0.0115	-0.00857
		27.25	-0.00825	-0.01427			27.25	-0.00709	-0.00851			27.25	-0.01148	-0.0168			27.25	-0.00688	-0.02041			27.25	-0.01289	-0.01582			27.25	-0.00857	-0.01059			27.25	-0.00732	-0.00809			27.25	-0.00902	-0.00832			27.25	-0.00535	-0.00795			27.25	-0.01153	-0.00816
		27.3	-0.00552	-0.01094			27.3	-0.00534	-0.00571			27.3	-0.00887	-0.0128			27.3	-0.00349	-0.01789			27.3	-0.01245	-0.01584			27.3	-0.00801	-0.00902			27.3	-0.00665	-0.00681			27.3	-0.00914	-0.00746			27.3	-0.00491	-0.00702			27.3	-0.01138	-0.00769
		27.35	-0.00285	-0.00723			27.35	-0.00389	-0.00311			27.35	-0.00609	-0.00822			27.35	3.97799e-05	-0.01446			27.35	-0.01151	-0.01526			27.35	-0.00747	-0.00737			27.35	-0.00607	-0.00562			27.35	-0.00925	-0.00657			27.35	-0.00444	-0.00603			27.35	-0.01107	-0.00719
		27.4	-0.000442105	-0.00343			27.4	-0.00278	-0.000900427			27.4	-0.00338	-0.00345			27.4	0.00346	-0.0104			27.4	-0.01008	-0.01407			27.4	-0.00695	-0.00578			27.4	-0.00558	-0.00462			27.4	-0.00932	-0.00573			27.4	-0.00396	-0.00506			27.4	-0.01061	-0.00671
		27.45	0.00158	0.000147945			27.45	-0.00205	0.000798141			27.45	-0.000974893	0.00108			27.45	0.00654	-0.00607			27.45	-0.00815	-0.01226			27.45	-0.00645	-0.00437			27.45	-0.00517	-0.00385			27.45	-0.00927	-0.00498			27.45	-0.00352	-0.0042			27.45	-0.01002	-0.00628
		27.5	0.00311	0.00322			27.5	-0.00167	0.00191			27.5	0.000945354	0.00501			27.5	0.00908	-0.00185			27.5	-0.0058	-0.00992			27.5	-0.00595	-0.00322			27.5	-0.00482	-0.00336			27.5	-0.00907	-0.00438			27.5	-0.00315	-0.00351			27.5	-0.00933	-0.00591
		27.55	0.0041	0.00556			27.55	-0.00159	0.00242			27.55	0.00225	0.00802			27.55	0.01095	0.00192			27.55	-0.00313	-0.00715			27.55	-0.00543	-0.00238			27.55	-0.00449	-0.00314			27.55	-0.00866	-0.00393			27.55	-0.00286	-0.00303			27.55	-0.00856	-0.00562
		27.6	0.00455	0.00703			27.6	-0.00169	0.00239			27.6	0.00287	0.00988			27.6	0.01207	0.00493			27.6	-0.000239686	-0.00409			27.6	-0.00486	-0.00188			27.6	-0.00413	-0.00314			27.6	-0.00803	-0.00364			27.6	-0.00267	-0.00276			27.6	-0.00774	-0.00539
		27.65	0.00455	0.00758			27.65	-0.00188	0.00193			27.65	0.00282	0.01052			27.65	0.01243	0.00698			27.65	0.00271	-0.000899667			27.65	-0.00422	-0.00168			27.65	-0.00371	-0.00329			27.65	-0.00715	-0.00348			27.65	-0.00257	-0.0027			27.65	-0.00689	-0.00521
		27.7	0.00419	0.00725			27.7	-0.00201	0.0012			27.7	0.00219	0.00996			27.7	0.01211	0.00795			27.7	0.00559	0.00224			27.7	-0.00349	-0.00173			27.7	-0.00317	-0.00352			27.7	-0.00604	-0.00341			27.7	-0.00252	-0.00279			27.7	-0.00603	-0.00503
		27.75	0.00363	0.00617			27.75	-0.00196	0.00038073			27.75	0.00111	0.00835			27.75	0.01125	0.00784			27.75	0.00824	0.00516			27.75	-0.00265	-0.00194			27.75	-0.0025	-0.00372			27.75	-0.00472	-0.00337			27.75	-0.00252	-0.00299			27.75	-0.00518	-0.00483
		27.8	0.00302	0.00456			27.8	-0.00163	-0.000327331			27.8	-0.000209034	0.00596			27.8	0.01001	0.00677			27.8	0.01055	0.00772			27.8	-0.0017	-0.0022			27.8	-0.00166	-0.00379			27.8	-0.00324	-0.00329			27.8	-0.00251	-0.00321			27.8	-0.00433	-0.00456
		27.85	0.00253	0.00268			27.85	-0.000940932	-0.000748355			27.85	-0.00156	0.00313			27.85	0.00862	0.00494			27.85	0.01242	0.00981			27.85	-0.000639228	-0.0024			27.85	-0.000666868	-0.00365			27.85	-0.00166	-0.00313			27.85	-0.00247	-0.00337			27.85	-0.00348	-0.0042
		27.9	0.00231	0.000810465			27.9	0.000141337	-0.000735812			27.9	-0.00273	0.000245059			27.9	0.00728	0.00266			27.9	0.01378	0.01133			27.9	0.000517553	-0.00244			27.9	0.000479106	-0.00323			27.9	-3.46107e-05	-0.00282			27.9	-0.00235	-0.00341			27.9	-0.00265	-0.0037
		27.95	0.00248	-0.000765557			27.95	0.00161	-0.000191788			27.95	-0.0035	-0.00232			27.95	0.00621	0.000249478			27.95	0.01462	0.01228			27.95	0.00174	-0.00221			27.95	0.00174	-0.0025			27.95	0.00156	-0.00233			27.95	-0.00213	-0.00324			27.95	-0.00181	-0.00305
		28	0.00309	-0.0018			28	0.00341	0.000922244			28	-0.00372	-0.00422			28	0.00556	-0.00194			28	0.01493	0.01265			28	0.003	-0.00165			28	0.00308	-0.00145			28	0.00305	-0.00162			28	-0.00178	-0.00284			28	-0.000955219	-0.00224
		28.05	0.00417	-0.00211			28.05	0.00546	0.00258			28.05	-0.0033	-0.00518			28.05	0.00544	-0.0036			28.05	0.01479	0.01252			28.05	0.00426	-0.000745304			28.05	0.00444	-9.63085e-05			28.05	0.00439	-0.000711299			28.05	-0.0013	-0.00217			28.05	-8.04343e-05	-0.00129
		28.1	0.00567	-0.00159			28.1	0.00764	0.0047			28.1	-0.0022	-0.00503			28.1	0.0059	-0.00447			28.1	0.01427	0.01199			28.1	0.00547	0.000508354			28.1	0.00576	0.00149			28.1	0.00553	0.00038844			28.1	-0.000697117	-0.00124			28.1	0.00082445	-0.000222675
		28.15	0.00751	-0.000231666			28.15	0.00979	0.00713			28.15	-0.000461299	-0.00373			28.15	0.00691	-0.00437			28.15	0.01348	0.01118			28.15	0.00659	0.00206			28.15	0.00698	0.00322			28.15	0.00645	0.00163			28.15	1.76013e-05	-8.67622e-05			28.15	0.00176	0.000934103
		28.2	0.00954	0.00189			28.2	0.01179	0.00969			28.2	0.0018	-0.00134			28.2	0.00838	-0.00323			28.2	0.01254	0.01024			28.2	0.00758	0.00383			28.2	0.00805	0.005			28.2	0.00715	0.00297			28.2	0.000812339	0.00124			28.2	0.00274	0.00213
		28.25	0.0116	0.00462			28.25	0.01348	0.01219			28.25	0.00441	0.00194			28.25	0.01015	-0.00111			28.25	0.01158	0.00931			28.25	0.00842	0.00571			28.25	0.00892	0.00671			28.25	0.00762	0.00432			28.25	0.00165	0.00265			28.25	0.00373	0.00332
		28.3	0.01352	0.00771			28.3	0.01475	0.01442			28.3	0.00716	0.00581			28.3	0.01202	0.00185			28.3	0.01071	0.00853			28.3	0.00907	0.00758			28.3	0.00955	0.00824			28.3	0.00791	0.00561			28.3	0.00248	0.00408			28.3	0.00474	0.00444
		28.35	0.01511	0.01089			28.35	0.01552	0.01618			28.35	0.00982	0.00993			28.35	0.01379	0.0054			28.35	0.01003	0.00801			28.35	0.00955	0.0093			28.35	0.00995	0.0095			28.35	0.00805	0.00678			28.35	0.00327	0.00542			28.35	0.00575	0.00545
		28.4	0.01623	0.01386			28.4	0.01576	0.01734			28.4	0.01217	0.0139			28.4	0.01524	0.00923			28.4	0.0096	0.00784			28.4	0.00983	0.01077			28.4	0.0101	0.01042			28.4	0.0081	0.00775			28.4	0.00397	0.00659			28.4	0.00673	0.00631
		28.45	0.01677	0.01634			28.45	0.01545	0.0178			28.45	0.01399	0.01734			28.45	0.01617	0.013			28.45	0.00946	0.00804			28.45	0.00995	0.01187			28.45	0.01004	0.01094			28.45	0.0081	0.00848			28.45	0.00454	0.00753			28.45	0.00765	0.00699
		28.5	0.01667	0.01809			28.5	0.01465	0.01751			28.5	0.01514	0.01991			28.5	0.01643	0.01636			28.5	0.0096	0.00861			28.5	0.00992	0.01255			28.5	0.00978	0.01106			28.5	0.00811	0.00894			28.5	0.00496	0.00817			28.5	0.0085	0.00747
		28.55	0.01591	0.01894			28.55	0.01344	0.01652			28.55	0.01552	0.02136			28.55	0.01595	0.01899			28.55	0.00999	0.00951			28.55	0.00977	0.01277			28.55	0.00939	0.0108			28.55	0.00815	0.00912			28.55	0.00522	0.0085			28.55	0.00923	0.00776
		28.6	0.01455	0.0188			28.6	0.01195	0.01491			28.6	0.0151	0.02154			28.6	0.01468	0.02065			28.6	0.01054	0.01063			28.6	0.00953	0.01253			28.6	0.00891	0.01022			28.6	0.00827	0.00903			28.6	0.00531	0.00851			28.6	0.00984	0.00786
		28.65	0.01268	0.01766			28.65	0.0103	0.01282			28.65	0.01395	0.02043			28.65	0.0127	0.02118			28.65	0.01117	0.01187			28.65	0.00923	0.01188			28.65	0.00839	0.00939			28.65	0.00847	0.00871			28.65	0.00526	0.00823			28.65	0.01031	0.00781
		28.7	0.01044	0.01563			28.7	0.00864	0.01044			28.7	0.01218	0.01811			28.7	0.0101	0.02052			28.7	0.01176	0.01307			28.7	0.0089	0.01089			28.7	0.00787	0.00841			28.7	0.00874	0.00821			28.7	0.00507	0.00771			28.7	0.01061	0.00764
		28.75	0.00802	0.01287			28.75	0.0071	0.00797			28.75	0.00995	0.0148			28.75	0.00706	0.01874			28.75	0.01219	0.0141			28.75	0.00857	0.00967			28.75	0.0074	0.00737			28.75	0.00905	0.00759			28.75	0.0048	0.00703			28.75	0.01076	0.00738
		28.8	0.00559	0.00964			28.8	0.00579	0.00561			28.8	0.00749	0.0108			28.8	0.0038	0.016			28.8	0.01236	0.01481			28.8	0.00825	0.00832			28.8	0.007	0.00639			28.8	0.00938	0.00693			28.8	0.00447	0.00626			28.8	0.01075	0.00709
		28.85	0.00331	0.0062			28.85	0.00478	0.00353			28.85	0.00502	0.00647			28.85	0.000535175	0.01255			28.85	0.01215	0.01509			28.85	0.00794	0.00698			28.85	0.00667	0.00555			28.85	0.00967	0.00627			28.85	0.00412	0.00547			28.85	0.01059	0.0068
		28.9	0.00135	0.00285			28.9	0.00411	0.00188			28.9	0.00276	0.00221			28.9	-0.0025	0.00871			28.9	0.01151	0.01484			28.9	0.00763	0.00576			28.9	0.00641	0.0049			28.9	0.00987	0.00569			28.9	0.00379	0.00476			28.9	0.0103	0.00653
		28.95	-0.000182627	-0.000126925			28.95	0.00377	0.000740588			28.95	0.000900518	-0.00163			28.95	-0.00512	0.00483			28.95	0.01039	0.01401			28.95	0.00732	0.00473			28.95	0.0062	0.00449			28.95	0.00992	0.00521			28.95	0.00352	0.00418			28.95	0.0099	0.00633
		29	-0.00123	-0.00251			29	0.00372	0.000152985			29	-0.000415356	-0.00471			29	-0.00715	0.00124			29	0.0088	0.01259			29	0.00698	0.00397			29	0.00601	0.00432			29	0.00979	0.00487			29	0.00331	0.00378			29	0.0094	0.00618
		29.05	-0.00178	-0.00413			29.05	0.00387	8.09045e-05			29.05	-0.00111	-0.0068			29.05	-0.00852	-0.00176			29.05	0.00678	0.01063			29.05	0.00659	0.0035			29.05	0.00579	0.00437			29.05	0.00943	0.00467			29.05	0.00318	0.00357			29.05	0.00883	0.00608
		29.1	-0.00189	-0.0049			29.1	0.00412	0.000435221			29.1	-0.00116	-0.00777			29.1	-0.00919	-0.00393			29.1	0.00439	0.0082			29.1	0.00611	0.00332			29.1	0.0055	0.00457			29.1	0.00883	0.00459			29.1	0.00313	0.00355			29.1	0.00822	0.00603
		29.15	-0.00163	-0.00485			29.15	0.00434	0.00108			29.15	-0.000642605	-0.0076			29.15	-0.0092	-0.00514			29.15	0.00174	0.00543			29.15	0.00554	0.00338			29.15	0.00511	0.00486			29.15	0.00798	0.00459			29.15	0.00314	0.00368			29.15	0.00757	0.00599
		29.2	-0.00115	-0.00405			29.2	0.00441	0.00185			29.2	0.000331843	-0.00641			29.2	-0.00867	-0.00533			29.2	-0.00104	0.00246			29.2	0.00484	0.0036			29.2	0.00457	0.00514			29.2	0.00691	0.00463			29.2	0.00318	0.00392			29.2	0.0069	0.00592
		29.25	-0.000596203	-0.0027			29.25	0.00421	0.00255			29.25	0.00159	-0.00439			29.25	-0.00775	-0.0046			29.25	-0.00382	-0.000548165			29.25	0.00402	0.0039			29.25	0.00386	0.00532			29.25	0.00564	0.00464			29.25	0.00323	0.0042			29.25	0.00622	0.00579
		29.3	-0.00013058	-0.00102			29.3	0.00367	0.00302			29.3	0.00292	-0.00186			29.3	-0.00664	-0.00309			29.3	-0.00646	-0.00344			29.3	0.00307	0.00415			29.3	0.00297	0.00531			29.3	0.00423	0.00458			29.3	0.00324	0.00444			29.3	0.00552	0.00556
		29.35	9.79771e-05	0.00072623			29.35	0.00274	0.0031			29.35	0.00413	0.000839308			29.35	-0.00553	-0.00107			29.35	-0.00884	-0.00606			29.35	0.002	0.00427			29.35	0.00192	0.00504			29.35	0.00274	0.00439			29.35	0.00319	0.00458			29.35	0.00481	0.00521
		29.4	-3.22788e-05	0.00227			29.4	0.0014	0.00268			29.4	0.00499	0.00334			29.4	-0.00463	0.00117			29.4	-0.01084	-0.00828			29.4	0.000837508	0.00416			29.4	0.000729434	0.00447			29.4	0.00123	0.00401			29.4	0.00305	0.00453			29.4	0.00408	0.0047
		29.45	-0.000602419	0.00335			29.45	-0.00031335	0.00171			29.45	0.00536	0.00531			29.45	-0.0041	0.00329			29.45	-0.01239	-0.01001			29.45	-0.000393426	0.00373			29.45	-0.000571561	0.00358			29.45	-0.000237404	0.00343			29.45	0.00278	0.00426			29.45	0.00332	0.00403
		29.5	-0.00164	0.00379			29.5	-0.00232	0.00018122			29.5	0.00511	0.00646			29.5	-0.00406	0.005			29.5	-0.01344	-0.01119			29.5	-0.00165	0.00297			29.5	-0.00193	0.00237			29.5	-0.0016	0.00264			29.5	0.00239	0.00373			29.5	0.00253	0.00321
		29.55	-0.00313	0.00346			29.55	-0.00451	-0.00184			29.55	0.0042	0.00658			29.55	-0.00458	0.00603			29.55	-0.014	-0.01184			29.55	-0.0029	0.00185			29.55	-0.00329	0.000909396			29.55	-0.00281	0.00164			29.55	0.00186	0.00294			29.55	0.00168	0.00224
		29.6	-0.005	0.0023			29.6	-0.00677	-0.00422			29.6	0.00265	0.0056			29.6	-0.00564	0.00617			29.6	-0.01409	-0.01196			29.6	-0.0041	0.000414566			29.6	-0.00459	-0.000744489			29.6	-0.00383	0.000473679			29.6	0.00121	0.00191			29.6	0.000783158	0.00117
		29.65	-0.00712	0.000371773			29.65	-0.00893	-0.00682			29.65	0.000530973	0.00354			29.65	-0.00718	0.00533			29.65	-0.01378	-0.01166			29.65	-0.0052	-0.00128			29.65	-0.00578	-0.0025			29.65	-0.00466	-0.000812232			29.65	0.000471196	0.000680342			29.65	-0.000164956	2.04745e-05
		29.7	-0.00934	-0.0022			29.7	-0.01087	-0.00944			29.7	-0.00199	0.000553306			29.7	-0.00906	0.00351			29.7	-0.01316	-0.01103			29.7	-0.00618	-0.00313			29.7	-0.0068	-0.00424			29.7	-0.0053	-0.00216			29.7	-0.000331813	-0.000677429			29.7	-0.00116	-0.00115
		29.75	-0.01149	-0.00522			29.75	-0.01247	-0.01188			29.75	-0.00474	-0.00312			29.75	-0.01111	0.000830788			29.75	-0.01234	-0.0102			29.75	-0.00701	-0.00502			29.75	-0.00763	-0.00587			29.75	-0.00576	-0.00349			29.75	-0.00116	-0.00209			29.75	-0.00219	-0.0023
		29.8	-0.01339	-0.00842			29.8	-0.01361	-0.01396			29.8	-0.00748	-0.00717			29.8	-0.01312	-0.00252			29.8	-0.01144	-0.00931			29.8	-0.00767	-0.00685			29.8	-0.00825	-0.00729			29.8	-0.00608	-0.00473			29.8	-0.00196	-0.00346			29.8	-0.00324	-0.00337
		29.85	-0.0149	-0.01154			29.85	-0.01426	-0.01552			29.85	-0.00999	-0.01121			29.85	-0.01488	-0.00626			29.85	-0.01058	-0.0085			29.85	-0.00817	-0.00849			29.85	-0.00864	-0.00842			29.85	-0.0063	-0.00583			29.85	-0.00271	-0.00472			29.85	-0.00429	-0.00432
		29.9	-0.01587	-0.0143			29.9	-0.01439	-0.01644			29.9	-0.01207	-0.01489			29.9	-0.0162	-0.01008			29.9	-0.00984	-0.00789			29.9	-0.00852	-0.00983			29.9	-0.00882	-0.0092			29.9	-0.00647	-0.00673			29.9	-0.00335	-0.00579			29.9	-0.00531	-0.00513
		29.95	-0.01624	-0.01644			29.95	-0.01403	-0.01667			29.95	-0.01356	-0.01786			29.95	-0.01693	-0.01364			29.95	-0.00932	-0.00756			29.95	-0.00872	-0.0108			29.95	-0.00883	-0.00962			29.95	-0.00664	-0.00739			29.95	-0.00387	-0.00661			29.95	-0.00629	-0.00577
		30	-0.01598	-0.01778			30	-0.01325	-0.01621			30	-0.01434	-0.01985			30	-0.01694	-0.01662			30	-0.00906	-0.00757			30	-0.00881	-0.01136			30	-0.00869	-0.00967			30	-0.00685	-0.0078			30	-0.00425	-0.00715			30	-0.00718	-0.00623
