# Supplementary material for: In situ formation of ZnOx species for efficient propane dehydrogenation
Source: Nature. 2021 Nov 10;599(7884):234–8. doi: 10.1038/s41586-021-03923-3 (PMC8580824; doi:10.1038/s41586-021-03923-3)
Supplement: Supplementary file 7 — Source Data Extended Data Fig. 4 [file 41586_2021_3923_MOESM7_ESM.xls]

## Sheet: Extended Data Fig.4a
O2/Ar = 1 pulsing over S-1_1(H2) (treatment: H2/Ar=1 at 550 °C, 0.5 h)
number of pulses	N[O]/10e+14 atoms
1	17.4704
3	17.4704
5	17.2665
7	16.8844
9	14.9653
11	15.1138
13	14.5535
15	15.9406
17	17.9737
19	16.0144
21	14.8963
23	18.5758
25	17.351
27	12.2702
29	14.0815
31	14.0847
33	14.2567
35	13.48
37	11.8455
39	11.2268
41	10.2841
43	11.1147
45	9.19521
47	5.7181
49	5.2366
51	7.57481
53	6.01158
55	2.44428
57	2.17877
59	5.39139
61	5.2117
63	3.52937
65	2.58902
67	0.28985
69	1.66156
71	2.01766
73	7.66055
75	6.57665
77	0.52492
79	3.04253
81	3.0795
83	1.32418
85	-0.72076
87	1.2426
89	0.23897
91	0.41461
93	0.96273
95	-1.41267
97	3.80295
99	3.15033
101	-1.69118
103	3.11974
105	0.69798
107	1.26059
109	-2.28827
111	-1.60687
113	0.82701
115	-1.37318
117	2.10666
119	-0.30344
121	1.35418
123	-0.27737
125	-2.50051
127	-0.47678
129	1.30392
131	0.02777
133	2.60617
135	-0.10766
137	-0.04047
139	0.57402
141	2.69675
143	2.3928
145	-0.50843
147	-0.80715
149	-0.70461
151	-0.39803
153	-1.014
155	-1.02062
157	-0.48438
159	3.0076
161	0.62659
163	0.26629
165	1.16267
167	-0.89423
169	-0.72719
171	-0.73676
173	1.70648
175	-0.06049
177	-0.68569
179	1.35774
181	1.18587
183	0.54232
185	-0.71291

## Sheet: Extended Data Fig. 4b
			S-1_1 before reduction				S-1_1 after reduction
			B/ G	Intensity / a.u.			B/ G	Intensity / a.u.
			3200.7	-160.325			3200.7	-252.566
			3202.66	-160.845			3202.66	-249.219
			3204.61	-159.951			3204.61	-245.079
			3206.56	-159.983			3206.56	-248.1
			3208.52	-160.668			3208.52	-250.003
			3210.47	-160.821			3210.47	-247.505
			3212.42	-160.114			3212.42	-243.116
			3214.38	-157.261			3214.38	-238.053
			3216.33	-157.552			3216.33	-237.297
			3218.28	-160.986			3218.28	-240.914
			3220.23	-162.018			3220.23	-242.902
			3222.19	-164.354			3222.19	-243.06
			3224.14	-165.257			3224.14	-242.943
			3226.09	-162.691			3226.09	-243.56
			3228.05	-163.441			3228.05	-243.465
			3230	-165.677			3230	-238.767
			3231.95	-167.65			3231.95	-235.022
			3233.91	-169.388			3233.91	-237.344
			3235.86	-170.362			3235.86	-240.342
			3237.81	-172.505			3237.81	-239.985
			3239.77	-174.451			3239.77	-234.749
			3241.72	-178.095			3241.72	-227.55
			3243.67	-181.461			3243.67	-227.317
			3245.62	-178.584			3245.62	-233.022
			3247.58	-169.172			3247.58	-240.649
			3249.53	-161.265			3249.53	-245.447
			3251.48	-165.086			3251.48	-244.618
			3253.44	-173.151			3253.44	-242.728
			3255.39	-172.769			3255.39	-244.801
			3257.34	-160.768			3257.34	-251.272
			3259.3	-146.952			3259.3	-253.26
			3261.25	-143.432			3261.25	-252.872
			3263.2	-146.644			3263.2	-255.445
			3265.16	-149.216			3265.16	-252.094
			3267.11	-152.724			3267.11	-246.401
			3269.06	-159.037			3269.06	-244.133
			3271.02	-160.413			3271.02	-238.424
			3272.97	-163.599			3272.97	-234.135
			3274.92	-172.811			3274.92	-235.731
			3276.88	-173.234			3276.88	-238.076
			3278.83	-166.4			3278.83	-239.683
			3280.78	-166.002			3280.78	-240.477
			3282.73	-172.572			3282.73	-242.264
			3284.69	-175.318			3284.69	-245.099
			3286.64	-174.816			3286.64	-246.611
			3288.59	-173.037			3288.59	-248.977
			3290.55	-166.945			3290.55	-253.047
			3292.5	-162.145			3292.5	-254.26
			3294.45	-160.892			3294.45	-252.668
			3296.41	-160.219			3296.41	-247.79
			3298.36	-161.114			3298.36	-237.209
			3300.31	-164.413			3300.31	-229.564
			3302.27	-168.126			3302.27	-232.068
			3304.22	-169.375			3304.22	-238.548
			3306.17	-167.449			3306.17	-241.026
			3308.12	-165.448			3308.12	-240.09
			3310.08	-164.263			3310.08	-241.351
			3312.03	-163.266			3312.03	-241.291
			3313.98	-160.015			3313.98	-238.666
			3315.94	-154.478			3315.94	-241.143
			3317.89	-152.242			3317.89	-243.935
			3319.84	-152.02			3319.84	-244.812
			3321.8	-154.175			3321.8	-244.566
			3323.75	-157.588			3323.75	-241.084
			3325.7	-155.806			3325.7	-237.404
			3327.66	-152.305			3327.66	-237.282
			3329.61	-153.804			3329.61	-242.988
			3331.56	-162.022			3331.56	-248.972
			3333.52	-172.172			3333.52	-250.816
			3335.47	-176.163			3335.47	-248.812
			3337.42	-174.76			3337.42	-247.482
			3339.38	-173.067			3339.38	-249.182
			3341.33	-171.023			3341.33	-247.951
			3343.28	-171.135			3343.28	-246.217
			3345.23	-169.4			3345.23	-247.595
			3347.19	-163.917			3347.19	-248.383
			3349.14	-162.85			3349.14	-249.828
			3351.09	-167.672			3351.09	-249.015
			3353.05	-173.564			3353.05	-243.433
			3355	-176.458			3355	-241.035
			3356.95	-177.478			3356.95	-243.657
			3358.91	-174.157			3358.91	-241.403
			3360.86	-168.334			3360.86	-234.055
			3362.81	-165.692			3362.81	-232.056
			3364.77	-166.286			3364.77	-235.898
			3366.72	-168.803			3366.72	-239.465
			3368.67	-167.918			3368.67	-239.782
			3370.62	-160.449			3370.62	-239.703
			3372.58	-151.977			3372.58	-239.818
			3374.53	-150.847			3374.53	-237.369
			3376.48	-155.452			3376.48	-236.996
			3378.44	-159.062			3378.44	-241.488
			3380.39	-155.131			3380.39	-244.037
			3382.34	-147.683			3382.34	-243.845
			3384.3	-148.508			3384.3	-244.533
			3386.25	-153.703			3386.25	-243.092
			3388.2	-158.238			3388.2	-241.06
			3390.16	-162.258			3390.16	-240.419
			3392.11	-164.91			3392.11	-238.155
			3394.06	-165.918			3394.06	-233.625
			3396.02	-161.546			3396.02	-227.634
			3397.97	-152.451			3397.97	-221.429
			3399.92	-145.218			3399.92	-215.489
			3401.88	-147.947			3401.88	-211.154
			3403.83	-155.912			3403.83	-214.759
			3405.78	-154.976			3405.78	-218.925
			3407.73	-153.542			3407.73	-215.592
			3409.69	-156.199			3409.69	-216.386
			3411.64	-151.882			3411.64	-219.49
			3413.59	-148.137			3413.59	-217.534
			3415.55	-147.721			3415.55	-218.395
			3417.5	-143.989			3417.5	-221.702
			3419.45	-141.956			3419.45	-221.048
			3421.41	-144.664			3421.41	-221.941
			3423.36	-145.555			3423.36	-224.343
			3425.31	-145.271			3425.31	-225.667
			3427.27	-146.95			3427.27	-229.434
			3429.22	-146.127			3429.22	-229.852
			3431.17	-146.253			3431.17	-226.395
			3433.12	-149.894			3433.12	-227.562
			3435.08	-149.831			3435.08	-234.073
			3437.03	-145.603			3437.03	-241.603
			3438.98	-145.824			3438.98	-245.589
			3440.94	-147.648			3440.94	-240.497
			3442.89	-145.07			3442.89	-226.454
			3444.84	-143.094			3444.84	-211.64
			3446.8	-139.318			3446.8	-201.941
			3448.75	-132.332			3448.75	-200.011

## Sheet: Extended Data Fig. 4c
			S-1_1(H2) before reduction				S-1_1(H2) after reduction
			B/ G	Intensity / a.u.			B/ G	Intensity / a.u.
			3200.7	-4.61959			3200.7	4.85308
			3201.68	-6.67331			3201.68	1.62367
			3202.66	-6.96823			3202.66	-0.66854
			3203.63	-3.52188			3203.63	2.28136
			3204.61	4.44044			3204.61	3.59054
			3205.59	7.1975			3205.59	2.46501
			3206.56	4.46487			3206.56	1.76076
			3207.54	2.90693			3207.54	1.92922
			3208.52	3.9445			3208.52	4.23339
			3209.49	5.30535			3209.49	5.14306
			3210.47	1.83114			3210.47	1.81734
			3211.45	1.16768			3211.45	0.42799
			3212.42	4.85604			3212.42	1.31924
			3213.4	4.74871			3213.4	-0.38921
			3214.38	0.88587			3214.38	-2.7166
			3215.35	-4.5085			3215.35	-4.45939
			3216.33	-6.70539			3216.33	-4.04553
			3217.3	-3.21208			3217.3	-0.71288
			3218.28	-0.40303			3218.28	3.33587
			3219.26	-1.8118			3219.26	6.5965
			3220.23	-4.50199			3220.23	9.14439
			3221.21	-7.43758			3221.21	7.92593
			3222.19	-6.21901			3222.19	2.55238
			3223.16	-2.93675			3223.16	-0.36386
			3224.14	-1.12354			3224.14	-2.98194
			3225.12	1.11766			3225.12	-5.11007
			3226.09	0.87223			3226.09	-2.49106
			3227.07	0.0087			3227.07	0.76699
			3228.05	2.1921			3228.05	1.06269
			3229.02	2.50782			3229.02	-1.31586
			3230	0.38715			3230	-3.71032
			3230.98	0.15344			3230.98	-3.20859
			3231.95	1.92646			3231.95	-0.7663
			3232.93	4.11824			3232.93	0.36107
			3233.91	4.50095			3233.91	2.14924
			3234.88	3.43809			3234.88	4.75318
			3235.86	1.12395			3235.86	5.31102
			3236.84	-2.88703			3236.84	5.20889
			3237.81	-4.8226			3237.81	1.94926
			3238.79	-5.19534			3238.79	-3.46115
			3239.77	-5.22805			3239.77	-5.30451
			3240.74	-4.49524			3240.74	-2.66289
			3241.72	-5.08742			3241.72	0.59181
			3242.7	-3.58743			3242.7	0.16471
			3243.67	-1.06901			3243.67	0.05756
			3244.65	-0.7868			3244.65	2.02078
			3245.62	0.19307			3245.62	1.38011
			3246.6	1.47396			3246.6	2.09625
			3247.58	-0.13899			3247.58	2.58877
			3248.55	-1.74607			3248.55	0
			3249.53	1.94675			3249.53	-1.20343
			3250.51	4.39919			3250.51	-0.54502
			3251.48	1.11453			3251.48	-0.75849
			3252.46	-0.39372			3252.46	-0.78854
			3253.44	0.3267			3253.44	-0.97018
			3254.41	-1.11372			3254.41	-3.9341
			3255.39	-3.93355			3255.39	-3.64086
			3256.37	-4.49371			3256.37	0
			3257.34	-3.15771			3257.34	1.3499
			3258.32	-0.70527			3258.32	2.36814
			3259.3	0.7371			3259.3	1.38636
			3260.27	-3.61374			3260.27	-0.95977
			3261.25	-5.53657			3261.25	-1.68695
			3262.23	-1.2692			3262.23	-3.0875
			3263.2	1.46884			3263.2	-4.89509
			3264.18	1.18924			3264.18	-6.82496
			3265.16	0.84684			3265.16	-11.3671
			3266.13	-1.14111			3266.13	-18.1387
			3267.11	-4.73787			3267.11	-19.8693
			3268.09	-5.24078			3268.09	-13.6399
			3269.06	-2.71684			3269.06	-8.69449
			3270.04	1.31297			3270.04	-8.29686
			3271.02	5.74899			3271.02	-6.89838
			3271.99	6.06351			3271.99	-4.90693
			3272.97	3.23142			3272.97	-4.30745
			3273.95	-0.33518			3273.95	-1.48349
			3274.92	-2.95705			3274.92	2.20145
			3275.9	0.35165			3275.9	-1.72594
			3276.88	5.03306			3276.88	-7.80159
			3277.85	5.18929			3277.85	-6.75153
			3278.83	5.32039			3278.83	-6.37986
			3279.8	7.90546			3279.8	-7.57606
			3280.78	9.35735			3280.78	-5.21106
			3281.76	6.63415			3281.76	-4.64844
			3282.73	5.03156			3282.73	-4.76422
			3283.71	5.33854			3283.71	-2.62787
			3284.69	3.06174			3284.69	-3.42875
			3285.66	3.55465			3285.66	-3.32175
			3286.64	6.25949			3286.64	-0.68204
			3287.62	4.77415			3287.62	-1.71911
			3288.59	1.85831			3288.59	-2.59955
			3289.57	2.28088			3289.57	-1.67763
			3290.55	3.36928			3290.55	-3.47685
			3291.52	3.02885			3291.52	-4.94021
			3292.5	2.85676			3292.5	-1.91608
			3293.48	2.28183			3293.48	4.86019
			3294.45	-0.08543			3294.45	8.59539
			3295.43	-2.88234			3295.43	8.23505
			3296.41	-1.08958			3296.41	10.7433
			3297.38	3.28614			3297.38	12.7674
			3298.36	5.10487			3298.36	10.8199
			3299.34	6.23766			3299.34	7.98132
			3300.31	8.56309			3300.31	6.58495
			3301.29	10.1951			3301.29	9.54627
			3302.27	9.63435			3302.27	13.8753
			3303.24	10.9765			3303.24	14.7109
			3304.22	12.4929			3304.22	16.2409
			3305.2	10.4422			3305.2	18.2458
			3306.17	12.6211			3306.17	19.9918
			3307.15	19.1786			3307.15	24.8878
			3308.12	21.2963			3308.12	29.4982
			3309.1	18.5522			3309.1	32.7795
			3310.08	16.963			3310.08	32.7441
			3311.05	17.3453			3311.05	28.6149
			3312.03	14.963			3312.03	25.9438
			3313.01	11.9651			3313.01	18.1018
			3313.98	8.77705			3313.98	1.27138
			3314.96	2.50355			3314.96	-13.9024
			3315.94	-3.63512			3315.94	-23.3834
			3316.91	-8.90275			3316.91	-28.846
			3317.89	-11.4015			3317.89	-28.5137
			3318.87	-8.49816			3318.87	-21.4527
			3319.84	-5.69868			3319.84	-13.4821
			3320.82	-4.88583			3320.82	-11.4705
			3321.8	-3.12238			3321.8	-13.392
			3322.77	-0.97283			3322.77	-13.1561
			3323.75	1.61643			3323.75	-9.6604
			3324.73	3.80284			3324.73	-7.45705
			3325.7	1.15166			3325.7	-8.64989
			3326.68	-2.04978			3326.68	-8.24556
			3327.66	-0.23524			3327.66	-6.76919
			3328.63	0.24176			3328.63	-5.48713
			3329.61	-1.82147			3329.61	-3.07356
			3330.59	-0.01865			3330.59	-4.72956
			3331.56	4.91737			3331.56	-7.99195
			3332.54	7.01332			3332.54	-6.46114
			3333.52	7.00791			3333.52	-3.31389
			3334.49	4.65824			3334.49	-1.78643
			3335.47	0.26415			3335.47	-0.97674
			3336.45	0.45388			3336.45	-1.82787
			3337.42	3.84047			3337.42	-4.51068
			3338.4	3.60473			3338.4	-4.31406
			3339.38	1.26512			3339.38	-1.43315
			3340.35	0.84931			3340.35	-0.06901
			3341.33	0.85562			3341.33	0.59161
			3342.3	-0.45635			3342.3	0.27315
			3343.28	-2.07904			3343.28	0.74197
			3344.26	-0.94625			3344.26	3.4805
			3345.23	0.07264			3345.23	5.43761
			3346.21	-0.13211			3346.21	4.7297
			3347.19	3.80892			3347.19	0.68841
			3348.16	7.09333			3348.16	0.20077
			3349.14	6.31488			3349.14	2.3011
			3350.12	6.88149			3350.12	-0.56849
			3351.09	6.65246			3351.09	-3.03605
			3352.07	4.32708			3352.07	-3.88551
			3353.05	1.99751			3353.05	-4.10849
			3354.02	0.5373			3354.02	0.16691
			3355	1.3334			3355	2.23123
			3355.98	4.95785			3355.98	-0.39045
			3356.95	10.1527			3356.95	1.0608
			3357.93	9.77539			3357.93	4.83871
			3358.91	2.82013			3358.91	4.60986
			3359.88	-1.02956			3359.88	2.5217
			3360.86	2.92488			3360.86	1.42182
			3361.84	4.83909			3361.84	3.86051
			3362.81	0.16275			3362.81	5.88939
			3363.79	-2.69697			3363.79	0.16895
			3364.77	0.69716			3364.77	-5.46019
			3365.74	5.25461			3365.74	-5.62109
			3366.72	3.15956			3366.72	-3.66471
			3367.7	0.49581			3367.7	0.49104
			3368.67	2.54905			3368.67	3.55129
			3369.65	3.05872			3369.65	3.78905
			3370.62	1.44253			3370.62	4.20857
			3371.6	-0.02673			3371.6	2.09622
			3372.58	-3.7565			3372.58	-0.41815
			3373.55	-7.33049			3373.55	-0.47017
			3374.53	-4.24944			3374.53	-3.7693
			3375.51	0.26965			3375.51	-6.9964
			3376.48	-1.37466			3376.48	-6.6062
			3377.46	-5.02654			3377.46	-5.25954
			3378.44	-5.96649			3378.44	-4.89614
			3379.41	-4.54962			3379.41	-3.19186
			3380.39	-2.67211			3380.39	1.22771
			3381.37	-3.17989			3381.37	2.74941
			3382.34	-3.84764			3382.34	0.39418
			3383.32	-4.46179			3383.32	-1.71063
			3384.3	-7.64716			3384.3	-0.99966
			3385.27	-10.2521			3385.27	1.57817
			3386.25	-9.90227			3386.25	4.67276
			3387.23	-7.04065			3387.23	5.903
			3388.2	-1.69492			3388.2	3.73454
			3389.18	2.1064			3389.18	2.51584
			3390.16	3.76999			3390.16	3.22263
			3391.13	4.66565			3391.13	-0.49276
			3392.11	0.15337			3392.11	-4.85807
			3393.09	-1.78937			3393.09	-2.6655
			3394.06	-0.36606			3394.06	-1.19405
			3395.04	-4.62206			3395.04	-2.695
			3396.02	-6.78339			3396.02	-1.07782
			3396.99	-5.27884			3396.99	4.16839
			3397.97	-6.43178			3397.97	6.87521
			3398.95	-6.43395			3398.95	4.31478
			3399.92	-5.54918			3399.92	3.32891
			3400.9	-6.1795			3400.9	4.73839
			3401.88	-5.26206			3401.88	5.15538
			3402.85	-2.75247			3402.85	4.76333
			3403.83	0			3403.83	5.00102
			3404.8	0.53782			3404.8	5.73643
			3405.78	0.2423			3405.78	3.08738
			3406.76	1.12938			3406.76	-0.4235
			3407.73	1.25262			3407.73	-0.62361
			3408.71	1.57436			3408.71	0.26925
			3409.69	3.24118			3409.69	1.34303
			3410.66	2.45487			3410.66	1.44778
			3411.64	-0.37335			3411.64	1.23091
			3412.62	-0.21661			3412.62	2.56013
			3413.59	1.44016			3413.59	5.39105
			3414.57	5.60701			3414.57	6.61391
			3415.55	5.63478			3415.55	4.62817
			3416.52	0.50167			3416.52	5.33092
			3417.5	2.66933			3417.5	7.45161
			3418.48	7.68879			3418.48	3.89132
			3419.45	7.45106			3419.45	-0.25524
			3420.43	5.83978			3420.43	-1.93611
			3421.41	6.38765			3421.41	-5.67396
			3422.38	6.99834			3422.38	-8.51984
			3423.36	4.61569			3423.36	-9.23922
			3424.34	2.16687			3424.34	-8.82626
			3425.31	2.03048			3425.31	-3.36717
			3426.29	0.61686			3426.29	1.54505
			3427.27	-2.57736			3427.27	-1.30776
			3428.24	-5.12247			3428.24	-3.82555
			3429.22	-3.54588			3429.22	-2.65234
			3430.2	-1.13762			3430.2	-4.52188
			3431.17	-1.64565			3431.17	-5.8554
			3432.15	-1.44177			3432.15	-3.04565
			3433.12	-1.32416			3433.12	-2.24262
			3434.1	-3.14042			3434.1	-3.85672
			3435.08	-3.40137			3435.08	-1.11313
			3436.05	0.33354			3436.05	2.53331
			3437.03	3.1346			3437.03	3.80703
			3438.01	3.6224			3438.01	4.85629
			3438.98	3.68054			3438.98	1.02943
			3439.96	3.07955			3439.96	-3.73378
			3440.94	3.80437			3440.94	-2.89977
			3441.91	3.98479			3441.91	-3.43094
			3442.89	1.82431			3442.89	-3.26611
			3443.87	-1.70302			3443.87	-0.33576
			3444.84	-3.897			3444.84	-1.31919
			3445.82	-0.85305			3445.82	-2.90485
			3446.8	4.1993			3446.8	-3.36327
			3447.77	4.58297			3447.77	-3.84515
			3448.75	1.67523			3448.75	-4.07577
			3449.73	-2.74928			3449.73	-1.65895
			3450.7	-6.085			3450.7	1.49323

## Sheet: Extended Data Fig. 4d
C3H8/Ar=1 pulses over S-1_1(H2) (treatment: H2/Ar=1 at 550 °C, 0.5 h)
	Normalized intensity of signals
t / s	C3H6	C3H8
0	0.00835	6e-05
0.001	0.00835	6e-05
0.002	0.00835	6e-05
0.003	0.00875	-9e-05
0.004	0.00908	-0.00025
0.005	0.01235	0.00392
0.006	0.02351	0.01641
0.007	0.03209	0.02547
0.008	0.04493	0.03915
0.009	0.06104	0.05597
0.01	0.08033	0.07615
0.011	0.10307	0.09917
0.012	0.12817	0.1247
0.013	0.15727	0.15381
0.014	0.18858	0.18516
0.01501	0.22272	0.21887
0.01601	0.25859	0.25436
0.01701	0.29637	0.29139
0.01801	0.33502	0.32944
0.01901	0.3745	0.368
0.02001	0.41396	0.40675
0.02101	0.45332	0.44523
0.02201	0.49192	0.48314
0.02301	0.52953	0.52008
0.02401	0.56594	0.5559
0.02501	0.6006	0.59029
0.02601	0.63383	0.62318
0.02701	0.66481	0.6544
0.02801	0.69427	0.68394
0.02901	0.72138	0.71178
0.03001	0.74693	0.73788
0.03101	0.77044	0.76239
0.03201	0.79238	0.78525
0.03301	0.81284	0.80663
0.03401	0.83167	0.82654
0.03501	0.84952	0.84509
0.03601	0.86569	0.86234
0.03701	0.88117	0.8783
0.03801	0.8949	0.8931
0.03901	0.90791	0.90668
0.04001	0.91933	0.91916
0.04101	0.92971	0.93052
0.04201	0.93897	0.9408
0.04301	0.94672	0.95007
0.04401	0.95396	0.9583
0.04502	0.95954	0.96561
0.04602	0.96494	0.97202
0.04702	0.96908	0.97757
0.04802	0.97295	0.98239
0.04902	0.97634	0.98643
0.05002	0.97926	0.98989
0.05102	0.98225	0.99271
0.05202	0.9848	0.99503
0.05302	0.98748	0.99687
0.05402	0.98988	0.99824
0.05502	0.99221	0.99924
0.05602	0.99431	0.99979
0.05702	0.99619	1
0.05802	0.99769	0.99978
0.05902	0.99893	0.99922
0.06002	0.99964	0.99827
0.06102	1	0.99696
0.06202	0.99987	0.99534
0.06302	0.99916	0.99334
0.06402	0.99808	0.99109
0.06502	0.99626	0.9885
0.06602	0.99418	0.98566
0.06702	0.99133	0.98255
0.06802	0.98828	0.97918
0.06902	0.98464	0.97558
0.07002	0.98087	0.97174
0.07102	0.97682	0.9677
0.07202	0.97267	0.96344
0.07302	0.96858	0.95902
0.07402	0.96439	0.95442
0.07503	0.96055	0.94969
0.07603	0.95656	0.94485
0.07703	0.95304	0.93993
0.07803	0.94932	0.93494
0.07903	0.94604	0.92991
0.08003	0.94249	0.92485
0.08103	0.93919	0.91977
0.08203	0.93558	0.91466
0.08303	0.93191	0.90954
0.08403	0.92797	0.90438
0.08503	0.92369	0.8992
0.08603	0.91922	0.89394
0.08703	0.9143	0.88865
0.08803	0.90926	0.88328
0.08903	0.90386	0.87783
0.09003	0.89844	0.87232
0.09103	0.89283	0.86672
0.09203	0.8873	0.86108
0.09303	0.88178	0.85535
0.09403	0.87644	0.8496
0.09503	0.87129	0.8438
0.09603	0.86634	0.83797
0.09703	0.8618	0.83214
0.09803	0.85735	0.82628
0.09903	0.8534	0.82043
0.10003	0.84948	0.81457
0.10103	0.84589	0.80872
0.10203	0.8424	0.80289
0.10303	0.83887	0.79706
0.10403	0.83561	0.79128
0.10504	0.83197	0.7855
0.10604	0.82866	0.77977
0.10704	0.82482	0.77403
0.10804	0.8212	0.76835
0.10904	0.81709	0.76265
0.11004	0.81297	0.75698
0.11104	0.80853	0.75131
0.11204	0.80385	0.74562
0.11304	0.79908	0.73995
0.11404	0.794	0.73424
0.11504	0.78901	0.72855
0.11604	0.78387	0.72283
0.11704	0.7789	0.71712
0.11804	0.77403	0.71139
0.11904	0.76937	0.70568
0.12004	0.76492	0.69997
0.12104	0.76071	0.6943
0.12204	0.75663	0.68866
0.12304	0.75277	0.68307
0.12404	0.74889	0.67753
0.12504	0.74509	0.67205
0.12604	0.74121	0.66664
0.12704	0.73714	0.66126
0.12804	0.73304	0.65597
0.12904	0.72844	0.65069
0.13004	0.72389	0.64547
0.13104	0.71876	0.64027
0.13204	0.71357	0.63511
0.13304	0.70811	0.62998
0.13404	0.70239	0.62485
0.13505	0.69688	0.61978
0.13605	0.69105	0.61471
0.13705	0.68573	0.6097
0.13805	0.68028	0.60469
0.13905	0.67536	0.59975
0.14005	0.67059	0.59483
0.14105	0.66626	0.58998
0.14205	0.66215	0.58518
0.14305	0.65848	0.58044
0.14405	0.65495	0.57576
0.14505	0.6517	0.57112
0.14605	0.64862	0.56654
0.14705	0.64546	0.56196
0.14805	0.64258	0.55743
0.14905	0.63926	0.55289
0.15005	0.63623	0.54836
0.15105	0.63271	0.54382
0.15205	0.62923	0.53929
0.15305	0.62558	0.53476
0.15405	0.62169	0.53024
0.15505	0.61793	0.52574
0.15605	0.61394	0.52126
0.15705	0.61015	0.51684
0.15805	0.60638	0.51245
0.15905	0.60271	0.50814
0.16005	0.59927	0.50386
0.16105	0.59586	0.49966
0.16205	0.59269	0.49552
0.16305	0.58951	0.49142
0.16405	0.5865	0.48742
0.16506	0.5834	0.48343
0.16606	0.58043	0.47955
0.16706	0.57724	0.47567
0.16806	0.57421	0.47187
0.16906	0.57086	0.4681
0.17006	0.56763	0.46435
0.17106	0.56416	0.46065
0.17206	0.56065	0.45694
0.17306	0.55709	0.45326
0.17406	0.55335	0.44959
0.17506	0.54972	0.44592
0.17606	0.54593	0.44226
0.17706	0.54224	0.43861
0.17806	0.53855	0.43497
0.17906	0.53493	0.43136
0.18006	0.53137	0.42777
0.18106	0.52797	0.42422
0.18206	0.52454	0.42071
0.18306	0.52136	0.41724
0.18406	0.51808	0.41383
0.18506	0.515	0.41047
0.18606	0.5119	0.40717
0.18706	0.5088	0.40392
0.18806	0.50584	0.40071
0.18906	0.50273	0.39756
0.19006	0.49974	0.39444
0.19106	0.4967	0.39137
0.19206	0.49353	0.38833
0.19306	0.49048	0.38531
0.19406	0.48712	0.38232
0.19507	0.48387	0.37934
0.19607	0.4804	0.37636
0.19707	0.4769	0.37341
0.19807	0.47339	0.37043
0.19907	0.4698	0.36748
0.20007	0.46632	0.36451
0.20107	0.46291	0.36155
0.20207	0.45956	0.3586
0.20307	0.45652	0.35565
0.20407	0.45345	0.35273
0.20507	0.45075	0.34983
0.20607	0.44805	0.34696
0.20707	0.44559	0.34411
0.20807	0.44325	0.3413
0.20907	0.44086	0.33852
0.21007	0.43876	0.33577
0.21107	0.43639	0.33306
0.21207	0.43435	0.33037
0.21307	0.43202	0.32771
0.21407	0.42989	0.32509
0.21507	0.42763	0.32248
0.21607	0.42534	0.31991
0.21707	0.4231	0.31734
0.21807	0.42069	0.31482
0.21907	0.41835	0.3123
0.22007	0.4159	0.3098
0.22107	0.41339	0.30733
0.22207	0.41097	0.30487
0.22307	0.40839	0.30245
0.22407	0.40605	0.30005
0.22508	0.40362	0.29769
0.22608	0.40136	0.29536
0.22708	0.39922	0.29307
0.22808	0.39706	0.29081
0.22908	0.39512	0.28858
0.23008	0.39305	0.28638
0.23108	0.39107	0.2842
0.23208	0.389	0.28204
0.23308	0.38678	0.27988
0.23408	0.38454	0.27774
0.23508	0.38204	0.27559
0.23608	0.3795	0.27345
0.23708	0.37681	0.27131
0.23808	0.37398	0.26917
0.23908	0.37129	0.26705
0.24008	0.3684	0.26493
0.24108	0.36584	0.26282
0.24208	0.36323	0.26073
0.24308	0.36095	0.25866
0.24408	0.35882	0.2566
0.24508	0.35692	0.25457
0.24608	0.3552	0.25255
0.24708	0.35365	0.25059
0.24808	0.35211	0.24864
0.24908	0.35072	0.24676
0.25008	0.34915	0.24492
0.25108	0.34759	0.24313
0.25208	0.34586	0.24139
0.25308	0.34391	0.23967
0.25408	0.34192	0.23801
0.25509	0.33953	0.23633
0.25609	0.33716	0.23467
0.25709	0.33447	0.23298
0.25809	0.33163	0.23127
0.25909	0.3288	0.22953
0.26009	0.32564	0.22774
0.26109	0.32273	0.22593
0.26209	0.31959	0.22408
0.26309	0.31669	0.22223
0.26409	0.31391	0.22037
0.26509	0.31124	0.21851
0.26609	0.30904	0.21668
0.26709	0.30688	0.21486
0.26809	0.30532	0.21309
0.26909	0.30389	0.21135
0.27009	0.30292	0.20966
0.27109	0.30219	0.20802
0.27209	0.30165	0.20641
0.27309	0.3013	0.20484
0.27409	0.30097	0.20332
0.27509	0.30057	0.20181
0.27609	0.30012	0.20034
0.27709	0.29933	0.19886
0.27809	0.29844	0.19741
0.27909	0.29712	0.19594
0.28009	0.29559	0.19447
0.28109	0.29372	0.19299
0.28209	0.2916	0.19149
0.28309	0.28929	0.18998
0.28409	0.28678	0.18846
0.2851	0.28426	0.18692
0.2861	0.28165	0.18536
0.2871	0.2792	0.18382
0.2881	0.27679	0.18225
0.2891	0.27465	0.18071
0.2901	0.27266	0.17917
0.2911	0.27094	0.17767
0.2921	0.26949	0.17619
0.2931	0.26822	0.17475
0.2941	0.26722	0.17336
0.2951	0.26635	0.172
0.2961	0.26558	0.1707
0.2971	0.26494	0.16943
0.2981	0.26415	0.16821
0.2991	0.26349	0.16701
0.3001	0.26251	0.16584
0.3011	0.26153	0.16469
0.3021	0.26029	0.16354
0.3031	0.25886	0.1624
0.3041	0.25728	0.16124
0.3051	0.25548	0.16009
0.3061	0.25362	0.15892
0.3071	0.25167	0.15774
0.3081	0.24969	0.15655
0.3091	0.24782	0.15537
0.3101	0.246	0.15418
0.3111	0.24435	0.153
0.3121	0.2429	0.15184
0.3131	0.24155	0.15069
0.3141	0.24046	0.14955
0.31511	0.23938	0.14844
0.31611	0.2385	0.14735
0.31711	0.23754	0.14627
0.31811	0.23661	0.14522
0.31911	0.23557	0.14416
0.32011	0.23437	0.14315
0.32111	0.23307	0.14212
0.32211	0.23149	0.14112
0.32311	0.2298	0.14011
0.32411	0.22791	0.1391
0.32511	0.22584	0.13809
0.32611	0.22381	0.13706
0.32711	0.22154	0.13603
0.32811	0.21956	0.13499
0.32911	0.21744	0.13394
0.33011	0.21565	0.13289
0.33111	0.21399	0.13184
0.33211	0.21253	0.13079
0.33311	0.21143	0.12975
0.33411	0.2104	0.12872
0.33511	0.20972	0.12771
0.33611	0.20911	0.12672
0.33711	0.20856	0.12575
0.33811	0.20817	0.12481
0.33911	0.20757	0.1239
0.34011	0.20707	0.12301
0.34111	0.20633	0.12215
0.34211	0.20549	0.12131
0.34311	0.20454	0.12048
0.34411	0.20333	0.11966
0.34512	0.20214	0.11885
0.34612	0.20068	0.11803
0.34712	0.19924	0.11722
0.34812	0.1977	0.11639
0.34912	0.19615	0.11557
0.35012	0.19462	0.11474
0.35112	0.19315	0.11392
0.35212	0.19173	0.11311
0.35312	0.19054	0.1123
0.35412	0.18936	0.11151
0.35512	0.18853	0.11074
0.35612	0.18774	0.10998
0.35712	0.18721	0.10923
0.35812	0.18682	0.10848
0.35912	0.18647	0.10773
0.36012	0.18626	0.10697
0.36112	0.18594	0.1062
0.36212	0.18557	0.1054
0.36312	0.18505	0.1046
0.36412	0.18425	0.10377
0.36512	0.18333	0.10294
0.36612	0.182	0.10209
0.36712	0.18056	0.10123
0.36812	0.17879	0.10037
0.36912	0.17689	0.09951
0.37012	0.17492	0.09867
0.37112	0.17279	0.09782
0.37212	0.17088	0.09701
0.37312	0.16886	0.09621
0.37412	0.16722	0.09545
0.37513	0.16561	0.09472
0.37613	0.16436	0.09404
0.37713	0.16331	0.0934
0.37813	0.16248	0.0928
0.37913	0.16191	0.09222
0.38013	0.16143	0.09168
0.38113	0.16116	0.09114
0.38213	0.16086	0.0906
0.38313	0.16062	0.09005
0.38413	0.16032	0.08947
0.38513	0.15987	0.08888
0.38613	0.1594	0.08825
0.38713	0.15863	0.0876
0.38813	0.15786	0.08693
0.38913	0.1568	0.08623
0.39013	0.15569	0.08553
0.39113	0.15446	0.08483
0.39213	0.15312	0.08413
0.39313	0.15187	0.08345
0.39413	0.15054	0.08278
0.39513	0.14938	0.08214
0.39613	0.14829	0.08153
0.39713	0.14738	0.08095
0.39813	0.1466	0.08039
0.39913	0.146	0.07986
0.40013	0.14546	0.07934
0.40113	0.14507	0.07885
0.40213	0.14467	0.07837
0.40313	0.14423	0.0779
0.40413	0.14384	0.07743
0.40514	0.14322	0.07696
0.40614	0.14271	0.07648
0.40714	0.14199	0.076
0.40814	0.14128	0.0755
0.40914	0.14064	0.075
0.41014	0.13977	0.07447
0.41114	0.13923	0.07394
0.41214	0.13832	0.07339
0.41314	0.13774	0.07283
0.41414	0.13692	0.07226
0.41514	0.13618	0.07168
0.41614	0.13549	0.07111
0.41714	0.13465	0.07055
0.41814	0.13406	0.06999
0.41914	0.13328	0.06944
0.42014	0.13276	0.06891
0.42114	0.13215	0.06839
0.42214	0.13163	0.06788
0.42314	0.13118	0.06739
0.42414	0.13059	0.06691
0.42514	0.13014	0.06642
0.42614	0.12947	0.06596
0.42714	0.12882	0.06548
0.42814	0.12806	0.06502
0.42914	0.12713	0.06454
0.43014	0.12621	0.06407
0.43114	0.12504	0.0636
0.43214	0.12391	0.06312
0.43314	0.12261	0.06265
0.43414	0.12128	0.06216
0.43515	0.11992	0.06168
0.43615	0.11856	0.0612
0.43715	0.11722	0.06072
0.43815	0.11601	0.06025
0.43915	0.11479	0.05978
0.44015	0.1138	0.05934
0.44115	0.11286	0.05891
0.44215	0.11213	0.0585
0.44315	0.11156	0.0581
0.44415	0.11111	0.05772
0.44515	0.1109	0.05737
0.44615	0.11071	0.05702
0.44715	0.11069	0.05668
0.44815	0.11065	0.05634
0.44915	0.11058	0.05599
0.45015	0.11043	0.05563
0.45115	0.11005	0.05524
0.45215	0.10954	0.05484
0.45315	0.10873	0.05441
0.45415	0.10776	0.05397
0.45515	0.10661	0.05351
0.45615	0.10532	0.05304
0.45715	0.10411	0.05257
0.45815	0.10281	0.05209
0.45915	0.10184	0.05163
0.46015	0.10087	0.05117
0.46115	0.10031	0.05073
0.46215	0.09983	0.05032
0.46315	0.09963	0.04992
0.46415	0.0996	0.04956
0.46516	0.0996	0.04921
0.46616	0.09982	0.0489
0.46716	0.09985	0.0486
0.46816	0.10007	0.04832
0.46916	0.10006	0.04804
0.47016	0.10003	0.04776
0.47116	0.09995	0.04749
0.47216	0.09957	0.04719
0.47316	0.09934	0.04689
0.47416	0.09868	0.04657
0.47516	0.09818	0.04623
0.47616	0.09738	0.04588
0.47716	0.09654	0.04551
0.47816	0.09573	0.04515
0.47916	0.09465	0.04478
0.48016	0.09382	0.04442
0.48116	0.09272	0.04407
0.48216	0.09187	0.04374
0.48316	0.09094	0.04343
0.48416	0.09012	0.04313
0.48516	0.08942	0.04285
0.48616	0.08874	0.04257
0.48716	0.08822	0.0423
0.48816	0.08775	0.04203
0.48916	0.08734	0.04176
0.49016	0.08703	0.0415
0.49116	0.08668	0.04122
0.49216	0.08639	0.04094
0.49316	0.08605	0.04066
0.49416	0.08562	0.04038
0.49517	0.08521	0.04009
0.49617	0.08461	0.0398
0.49717	0.08403	0.0395
0.49817	0.08337	0.03921
0.49917	0.0826	0.0389
0.50017	0.08196	0.0386
0.50117	0.08114	0.03829
0.50217	0.08053	0.03799
0.50317	0.07984	0.03769
0.50417	0.07926	0.03739
0.50517	0.07883	0.03711
0.50617	0.07836	0.03684
0.50717	0.07816	0.03658
0.50817	0.07787	0.03633
0.50917	0.07778	0.03609
0.51017	0.07761	0.03587
0.51117	0.07742	0.03565
0.51217	0.07716	0.03542
0.51317	0.07668	0.0352
0.51417	0.07608	0.03496
0.51517	0.07522	0.03472
0.51617	0.07421	0.03446
0.51717	0.07307	0.0342
0.51817	0.0718	0.03392
0.51917	0.0706	0.03363
0.52017	0.06937	0.03334
0.52117	0.06837	0.03305
0.52217	0.06743	0.03276
0.52317	0.06677	0.03247
0.52417	0.06623	0.03219
0.52518	0.06589	0.03192
0.52618	0.0657	0.03166
0.52718	0.06557	0.03141
0.52818	0.06556	0.03118
0.52918	0.0655	0.03096
0.53018	0.06552	0.03075
0.53118	0.06544	0.03056
0.53218	0.06536	0.03038
0.53318	0.06523	0.03022
0.53418	0.06501	0.03006
0.53518	0.06479	0.0299
0.53618	0.06445	0.02974
0.53718	0.06412	0.02957
0.53818	0.0637	0.02939
0.53918	0.06327	0.0292
0.54018	0.06285	0.02899
0.54118	0.06241	0.02878
0.54218	0.06212	0.02855
0.54318	0.06179	0.02832
0.54418	0.06174	0.02809
0.54518	0.06167	0.02786
0.54618	0.06188	0.02764
0.54718	0.06212	0.02743
0.54818	0.0625	0.02724
0.54918	0.06297	0.02706
0.55018	0.06332	0.0269
0.55118	0.06378	0.02675
0.55218	0.06392	0.02661
0.55318	0.06402	0.02648
0.55418	0.06382	0.02635
0.55519	0.06334	0.02621
0.55619	0.06271	0.02607
0.55719	0.06167	0.0259
0.55819	0.06059	0.02572
0.55919	0.05921	0.02551
0.56019	0.05785	0.02529
0.56119	0.05642	0.02504
0.56219	0.05505	0.02478
0.56319	0.05384	0.0245
0.56419	0.05278	0.02422
0.56519	0.05202	0.02395
0.56619	0.05142	0.02368
0.56719	0.05122	0.02343
0.56819	0.05115	0.02319
0.56919	0.05144	0.02298
0.57019	0.05181	0.02279
0.57119	0.05236	0.02262
0.57219	0.05298	0.02248
0.57319	0.0535	0.02236
0.57419	0.05403	0.02225
0.57519	0.05427	0.02215
0.57619	0.05438	0.02207
0.57719	0.05418	0.02198
0.57819	0.05369	0.02188
0.57919	0.053	0.02178
0.58019	0.05202	0.02166
0.58119	0.05093	0.02153
0.58219	0.04974	0.02138
0.58319	0.04853	0.02121
0.58419	0.04746	0.02103
0.5852	0.04648	0.02084
0.5862	0.04575	0.02065
0.5872	0.04529	0.02046
0.5882	0.04502	0.02027
0.5892	0.04513	0.02011
0.5902	0.04532	0.01996
0.5912	0.04582	0.01983
0.5922	0.0464	0.01972
0.5932	0.04698	0.01964
0.5942	0.04773	0.01957
0.5952	0.04819	0.01951
0.5962	0.04878	0.01945
0.5972	0.04904	0.01939
0.5982	0.04921	0.01932
0.5992	0.04923	0.01924
0.6002	0.04888	0.01913
0.6012	0.04854	0.019
0.6022	0.04783	0.01885
0.6032	0.04711	0.01868
0.6042	0.04628	0.0185
0.6052	0.04537	0.0183
0.6062	0.04465	0.01811
0.6072	0.04389	0.01792
0.6082	0.04345	0.01774
0.6092	0.04313	0.01758
0.6102	0.04308	0.01744
0.6112	0.04324	0.01732
0.6122	0.04355	0.01722
0.6132	0.04401	0.01713
0.6142	0.0445	0.01706
0.61521	0.04499	0.01699
0.61621	0.04539	0.01693
0.61721	0.0457	0.01686
0.61821	0.04577	0.01679
0.61921	0.04575	0.0167
0.62021	0.04543	0.0166
0.62121	0.045	0.01649
0.62221	0.04437	0.01636
0.62321	0.04359	0.01621
0.62421	0.04275	0.01605
0.62521	0.0418	0.01587
0.62621	0.04091	0.01568
0.62721	0.04003	0.01549
0.62821	0.03924	0.0153
0.62921	0.03861	0.01511
0.63021	0.0381	0.01495
0.63121	0.03779	0.0148
0.63221	0.03762	0.01468
0.63321	0.03761	0.01459
0.63421	0.03767	0.01452
0.63521	0.0378	0.01448
0.63621	0.03783	0.01445
0.63721	0.03784	0.01444
0.63821	0.03763	0.01444
0.63921	0.03728	0.01443
0.64021	0.03673	0.01443
0.64121	0.03594	0.0144
0.64221	0.03509	0.01436
0.64321	0.034	0.01429
0.64421	0.03301	0.0142
0.64522	0.03191	0.01409
0.64622	0.03098	0.01395
0.64722	0.03019	0.0138
0.64822	0.0295	0.01363
0.64922	0.02921	0.01346
0.65022	0.02893	0.0133
0.65122	0.02908	0.01313
0.65222	0.02929	0.01299
0.65322	0.02963	0.01286
0.65422	0.03021	0.01275
0.65522	0.03055	0.01267
0.65622	0.03119	0.01262
0.65722	0.03144	0.01258
0.65822	0.03183	0.01256
0.65922	0.03198	0.01254
0.66022	0.03198	0.01252
0.66122	0.03199	0.0125
0.66222	0.03167	0.01246
0.66322	0.0315	0.0124
0.66422	0.03099	0.01231
0.66522	0.03066	0.01221
0.66622	0.03011	0.01208
0.66722	0.02964	0.01194
0.66822	0.02919	0.01178
0.66922	0.02868	0.01162
0.67022	0.02843	0.01145
0.67122	0.02806	0.01129
0.67222	0.02806	0.01114
0.67322	0.02807	0.011
0.67422	0.02829	0.01088
0.67523	0.02878	0.01078
0.67623	0.02924	0.0107
0.67723	0.03004	0.01064
0.67823	0.03069	0.0106
0.67923	0.03149	0.01058
0.68023	0.03217	0.01055
0.68123	0.03268	0.01054
0.68223	0.03306	0.01052
0.68323	0.0331	0.01049
0.68423	0.0329	0.01044
0.68523	0.03235	0.01037
0.68623	0.03152	0.01028
0.68723	0.03042	0.01017
0.68823	0.0291	0.01004
0.68923	0.02765	0.00989
0.69023	0.02612	0.00973
0.69123	0.0246	0.00958
0.69223	0.02315	0.00942
0.69323	0.02186	0.00929
0.69423	0.02077	0.00917
0.69523	0.01993	0.00908
0.69623	0.01939	0.00901
0.69723	0.01918	0.00898
0.69823	0.01928	0.00897
0.69923	0.01972	0.00898
0.70023	0.02039	0.00901
0.70123	0.02127	0.00905
0.70223	0.02226	0.00909
0.70323	0.02318	0.00911
0.70423	0.02407	0.00912
0.70524	0.02462	0.0091
0.70624	0.025	0.00905
0.70724	0.02496	0.00897
0.70824	0.02463	0.00885
0.70924	0.02401	0.00871
0.71024	0.02307	0.00854
0.71124	0.02209	0.00837
0.71224	0.0209	0.00819
0.71324	0.01986	0.00801
0.71424	0.01886	0.00785
0.71524	0.01807	0.00771
0.71624	0.01758	0.00759
0.71724	0.01727	0.00751
0.71824	0.01741	0.00746
0.71924	0.01767	0.00743
0.72024	0.01833	0.00744
0.72124	0.01907	0.00746
0.72224	0.01997	0.0075
0.72324	0.02096	0.00755
0.72424	0.02178	0.00759
0.72524	0.02267	0.00763
0.72624	0.0232	0.00766
0.72724	0.02363	0.00767
0.72824	0.02372	0.00766
0.72924	0.02351	0.00764
0.73024	0.02311	0.00759
0.73124	0.02235	0.00754
0.73224	0.02152	0.00746
0.73324	0.02047	0.00739
0.73424	0.01945	0.0073
0.73525	0.01844	0.00722
0.73625	0.01751	0.00714
0.73725	0.01682	0.00706
0.73825	0.01621	0.007
0.73925	0.01594	0.00694
0.74025	0.01577	0.0069
0.74125	0.01587	0.00686
0.74225	0.01609	0.00684
0.74325	0.01639	0.00682
0.74425	0.0168	0.0068
0.74525	0.01714	0.00679
0.74625	0.01749	0.00676
0.74725	0.01773	0.00673
0.74825	0.01782	0.00669
0.74925	0.01781	0.00663
0.75025	0.01761	0.00657
0.75125	0.01727	0.00649
0.75225	0.01685	0.00641
0.75325	0.01627	0.00632
0.75425	0.01573	0.00624
0.75525	0.01511	0.00617
0.75625	0.01454	0.0061
0.75725	0.01411	0.00605
0.75825	0.01367	0.00601
0.75925	0.01347	0.00598
0.76025	0.01329	0.00597
0.76125	0.01326	0.00596
0.76225	0.01334	0.00597
0.76325	0.01336	0.00598
0.76425	0.01356	0.00601
0.76526	0.0136	0.00603
0.76626	0.01376	0.00605
0.76726	0.01383	0.00607
0.76826	0.01386	0.00608
0.76926	0.01393	0.00608
0.77026	0.01385	0.00607
0.77126	0.01379	0.00603
0.77226	0.0136	0.00597
0.77326	0.01333	0.00589
0.77426	0.01296	0.00579
0.77526	0.01247	0.00567
0.77626	0.01191	0.00554
0.77726	0.01131	0.00541
0.77826	0.01072	0.00528
0.77926	0.0102	0.00516
0.78026	0.00983	0.00506
0.78126	0.00961	0.00498
0.78226	0.00967	0.00492
0.78326	0.0099	0.00488
0.78426	0.01039	0.00487
0.78526	0.01106	0.00488
0.78626	0.01185	0.0049
0.78726	0.01273	0.00494
0.78826	0.01357	0.00497
0.78926	0.01435	0.00501
0.79026	0.01497	0.00504
0.79126	0.01543	0.00506
0.79226	0.01563	0.00507
0.79326	0.01572	0.00506
0.79426	0.01549	0.00503
0.79527	0.01527	0.00499
0.79627	0.01485	0.00494
0.79727	0.01441	0.00488
0.79827	0.01406	0.00481
0.79927	0.0136	0.00475
0.80027	0.01346	0.00468
0.80127	0.0132	0.00462
0.80227	0.01325	0.00457
0.80327	0.01333	0.00452
0.80427	0.01348	0.00448
0.80527	0.01381	0.00445
0.80627	0.01393	0.00443
0.80727	0.01428	0.00441
0.80827	0.01431	0.0044
0.80927	0.0144	0.00439
0.81027	0.0143	0.00439
0.81127	0.01401	0.00438
0.81227	0.01378	0.00437
0.81327	0.01322	0.00436
0.81427	0.01283	0.00433
0.81527	0.01223	0.0043
0.81627	0.01174	0.00425
0.81727	0.01128	0.0042
0.81827	0.01084	0.00413
0.81927	0.01056	0.00406
0.82027	0.01036	0.00399
0.82127	0.01032	0.00392
0.82227	0.01045	0.00385
0.82327	0.01071	0.0038
0.82427	0.01114	0.00377
0.82528	0.01172	0.00376
0.82628	0.01233	0.00376
0.82728	0.01305	0.00379
0.82828	0.0137	0.00383
0.82928	0.01427	0.00388
0.83028	0.01474	0.00394
0.83128	0.01494	0.00399
0.83228	0.01502	0.00404
0.83328	0.01481	0.00406
0.83428	0.01445	0.00409
0.83528	0.01389	0.00408
0.83628	0.01321	0.00407
0.83728	0.01248	0.00403
0.83828	0.01168	0.00398
0.83928	0.01098	0.00392
0.84028	0.01024	0.00384
0.84128	0.00972	0.00377
0.84228	0.0092	0.0037
0.84328	0.00891	0.00363
0.84428	0.00871	0.00357
0.84528	0.00864	0.00352
0.84628	0.00877	0.00349
0.84728	0.00888	0.00347
0.84828	0.00925	0.00346
0.84928	0.00949	0.00346
0.85028	0.00991	0.00346
0.85128	0.01022	0.00347
0.85228	0.01051	0.00348
0.85328	0.01082	0.00349
0.85428	0.01085	0.0035
0.85529	0.01105	0.00349
0.85629	0.01083	0.00347
0.85729	0.01075	0.00344
0.85829	0.01042	0.0034
0.85929	0.01002	0.00333
0.86029	0.00971	0.00326
0.86129	0.00913	0.00317
0.86229	0.00893	0.00308
0.86329	0.00848	0.00299
0.86429	0.00837	0.0029
0.86529	0.00828	0.00282
0.86629	0.00829	0.00277
0.86729	0.0086	0.00273
0.86829	0.00878	0.00272
0.86929	0.00931	0.00273
0.87029	0.00965	0.00276
0.87129	0.01015	0.00281
0.87229	0.01055	0.00287
0.87329	0.01083	0.00294
0.87429	0.01111	0.00301
0.87529	0.01105	0.00308
0.87629	0.01107	0.00313
0.87729	0.01072	0.00316
0.87829	0.01043	0.00318
0.87929	0.01	0.00317
0.88029	0.00953	0.00314
0.88129	0.00919	0.0031
0.88229	0.00877	0.00303
0.88329	0.00864	0.00296
0.88429	0.00847	0.00288
0.8853	0.00847	0.0028
0.8863	0.00859	0.00273
0.8873	0.00869	0.00268
0.8883	0.00894	0.00264
0.8893	0.00911	0.00261
0.8903	0.00934	0.00261
0.8913	0.00955	0.00261
0.8923	0.00966	0.00263
0.8933	0.00981	0.00266
0.8943	0.00978	0.00268
0.8953	0.00973	0.00271
0.8963	0.00958	0.00272
0.8973	0.00927	0.00273
0.8983	0.00895	0.00272
0.8993	0.00844	0.0027
0.9003	0.00795	0.00268
0.9013	0.00739	0.00264
0.9023	0.00681	0.0026
0.9033	0.00635	0.00256
0.9043	0.00588	0.00252
0.9053	0.0056	0.0025
0.9063	0.00539	0.00247
0.9073	0.00537	0.00247
0.9083	0.00551	0.00247
0.9093	0.00577	0.00249
0.9103	0.00623	0.00251
0.9113	0.00677	0.00255
0.9123	0.00745	0.00259
0.9133	0.00816	0.00263
0.9143	0.00892	0.00266
0.91531	0.00964	0.00269
0.91631	0.01027	0.0027
0.91731	0.01081	0.00271
0.91831	0.01108	0.0027
0.91931	0.01126	0.00267
0.92031	0.01109	0.00264
0.92131	0.01079	0.00258
0.92231	0.01028	0.00253
0.92331	0.00955	0.00245
0.92431	0.00888	0.00238
0.92531	0.00801	0.0023
0.92631	0.00734	0.00223
0.92731	0.00666	0.00215
0.92831	0.00611	0.00209
0.92931	0.0058	0.00204
0.93031	0.00548	0.002
0.93131	0.00546	0.00198
0.93231	0.00544	0.00197
0.93331	0.00553	0.00198
0.93431	0.00576	0.002
0.93531	0.00588	0.00202
0.93631	0.00616	0.00206
0.93731	0.0063	0.00208
0.93831	0.00643	0.00211
0.93931	0.00651	0.00213
0.94031	0.00639	0.00214
0.94131	0.00629	0.00213
0.94231	0.00596	0.00212
0.94331	0.00561	0.00209
0.94431	0.00518	0.00206
0.94532	0.0047	0.00202
0.94632	0.00429	0.00197
0.94732	0.00391	0.00193
0.94832	0.00368	0.00189
0.94932	0.00363	0.00186
0.95032	0.00374	0.00184
0.95132	0.0041	0.00183
0.95232	0.00465	0.00183
0.95332	0.0054	0.00184
0.95432	0.00631	0.00186
0.95532	0.0073	0.00188
0.95632	0.00834	0.00191
0.95732	0.00936	0.00193
0.95832	0.01026	0.00195
0.95932	0.01101	0.00196
0.96032	0.0116	0.00195
0.96132	0.01192	0.00193
0.96232	0.0121	0.00189
0.96332	0.012	0.00183
0.96432	0.01178	0.00177
0.96532	0.0114	0.00168
0.96632	0.01083	0.00159
0.96732	0.0103	0.0015
0.96832	0.00956	0.00141
0.96932	0.00893	0.00132
0.97032	0.00825	0.00125
0.97132	0.00763	0.00119
0.97232	0.00722	0.00116
0.97332	0.00684	0.00115
0.97432	0.00684	0.00117
0.97533	0.0069	0.00121
0.97633	0.00731	0.00127
0.97733	0.00781	0.00134
0.97833	0.00844	0.00143
0.97933	0.00914	0.00152
0.98033	0.00969	0.00161
0.98133	0.01022	0.00168
0.98233	0.0104	0.00175
0.98333	0.01043	0.00179
0.98433	0.01006	0.00182
0.98533	0.0095	0.00182
0.98633	0.00863	0.00181
0.98733	0.00761	0.00178
0.98833	0.00651	0.00174
0.98933	0.00532	0.00168
0.99033	0.00435	0.00163
0.99133	0.00333	0.00157
0.99233	0.00273	0.00151
0.99333	0.00218	0.00146
0.99433	0.00197	0.00143
0.99533	0.00197	0.0014
0.99633	0.00204	0.0014
0.99733	0.00243	0.00141
0.99833	0.00267	0.00143
0.99933	0.00315	0.00146
1.00033	0.00348	0.0015
1.00133	0.00378	0.00154
1.00233	0.00404	0.00157
1.00333	0.00407	0.00159
1.00433	0.00406	0.0016
1.00534	0.00377	0.00159
1.00634	0.0034	0.00156
1.00734	0.00285	0.00151
1.00834	0.00222	0.00145
1.00934	0.00158	0.00138
1.01034	0.00098	0.0013
1.01134	0.00057	0.00122
1.01234	0.00033	0.00115
1.01334	0.00045	0.00109
1.01434	0.00076	0.00105
1.01534	0.00145	0.00102
1.01634	0.00229	0.00103
1.01734	0.0033	0.00106
1.01834	0.00441	0.00111
1.01934	0.00537	0.00118
1.02034	0.00632	0.00127
1.02134	0.00695	0.00137
1.02234	0.00742	0.00147
1.02334	0.00757	0.00156
1.02434	0.00747	0.00164
1.02534	0.00717	0.00171
1.02634	0.00663	0.00174
1.02734	0.00604	0.00176
1.02834	0.0053	0.00175
1.02934	0.00461	0.00172
1.03034	0.0039	0.00167
1.03134	0.00329	0.0016
1.03234	0.00276	0.00153
1.03334	0.00232	0.00145
1.03434	0.00205	0.00139
1.03535	0.00183	0.00132
1.03635	0.00182	0.00128
1.03735	0.00185	0.00126
1.03835	0.00208	0.00125
1.03935	0.00235	0.00126
1.04035	0.00275	0.00128
1.04135	0.00322	0.00132
1.04235	0.00369	0.00136
1.04335	0.00428	0.00141
1.04435	0.0047	0.00145
1.04535	0.00529	0.00148
1.04635	0.00562	0.00149
1.04735	0.006	0.00148
1.04835	0.00622	0.00146
1.04935	0.00626	0.00141
1.05035	0.00633	0.00134
1.05135	0.00603	0.00125
1.05235	0.0059	0.00116
1.05335	0.00545	0.00105
1.05435	0.00512	0.00096
1.05535	0.00473	0.00087
1.05635	0.00432	0.00081
1.05735	0.00415	0.00076
1.05835	0.00384	0.00073
1.05935	0.0039	0.00074
1.06035	0.00385	0.00076
1.06135	0.00406	0.0008
1.06235	0.0043	0.00086
1.06335	0.00456	0.00093
1.06435	0.00495	0.001
1.06536	0.00514	0.00106
1.06636	0.00543	0.00112
1.06736	0.00543	0.00116
1.06836	0.00537	0.00119
1.06936	0.0051	0.0012
1.07036	0.0046	0.00118
1.07136	0.00406	0.00115
1.07236	0.00326	0.0011
1.07336	0.00257	0.00104
1.07436	0.00178	0.00097
1.07536	0.00111	0.0009
1.07636	0.00063	0.00083
1.07736	0.00022	0.00077
1.07836	0.00017	0.00073
1.07936	0.00021	0.00071
1.08036	0.00054	0.00072
1.08136	0.00106	0.00074
1.08236	0.00164	0.00079
1.08336	0.00244	0.00086
1.08436	0.00316	0.00094
1.08536	0.00398	0.00103
1.08636	0.00472	0.00113
1.08736	0.00536	0.00122
1.08836	0.00597	0.00129
1.08936	0.00637	0.00135
1.09036	0.00673	0.00139
1.09136	0.00684	0.00141
1.09236	0.00691	0.00139
1.09336	0.00676	0.00136
1.09436	0.00656	0.00131
1.09537	0.00626	0.00124
1.09637	0.00588	0.00117
1.09737	0.0056	0.0011
1.09837	0.00522	0.00103
1.09937	0.00503	0.00096
1.10037	0.0048	0.00092
1.10137	0.0047	0.00088
1.10237	0.00464	0.00087
1.10337	0.00455	0.00087
1.10437	0.00458	0.00089
1.10537	0.00447	0.00093
1.10637	0.00446	0.00096
1.10737	0.00436	0.00101
1.10837	0.00424	0.00106
1.10937	0.0042	0.0011
1.11037	0.00397	0.00113
1.11137	0.00391	0.00114
1.11237	0.00361	0.00114
1.11337	0.00338	0.00111
1.11437	0.00305	0.00106
1.11537	0.00257	0.00099
1.11637	0.00222	0.00091
1.11737	0.00162	0.00082
1.11837	0.0013	0.00073
1.11937	0.0009	0.00065
1.12037	0.00068	0.00057
1.12137	0.00069	0.00052
1.12237	0.00068	0.00049
1.12337	0.00103	0.00049
1.12437	0.00127	0.0005
1.12538	0.00169	0.00054
1.12638	0.00204	0.00059
1.12738	0.00226	0.00064
1.12838	0.00245	0.0007
1.12938	0.00236	0.00075
1.13038	0.00221	0.0008
1.13138	0.00182	0.00082
1.13238	0.00137	0.00084
1.13338	0.00082	0.00083
1.13438	0.00027	0.0008
1.13538	-0.0002	0.00075
1.13638	-0.0006	0.00069
1.13738	-0.00077	0.00062
1.13838	-0.0008	0.00055
1.13938	-0.00056	0.00048
1.14038	-0.00012	0.00042
1.14138	0.00053	0.00038
1.14238	0.00135	0.00035
1.14338	0.00228	0.00035
1.14438	0.00329	0.00036
1.14538	0.00429	0.00039
1.14638	0.00524	0.00043
1.14738	0.00607	0.00047
1.14838	0.00674	0.00052
1.14938	0.00718	0.00055
1.15038	0.00741	0.00058
1.15138	0.00733	0.00061
1.15238	0.00705	0.00061
1.15338	0.00647	0.00061
1.15438	0.00574	0.0006
1.15539	0.00481	0.00058
1.15639	0.00378	0.00056
1.15739	0.00276	0.00053
1.15839	0.00166	0.0005
1.15939	0.00077	0.00048
1.16039	-0.00018	0.00047
1.16139	-0.00081	0.00046
1.16239	-0.00138	0.00046
1.16339	-0.00171	0.00047
1.16439	-0.00179	0.0005
1.16539	-0.00179	0.00054
1.16639	-0.0014	0.00058
1.16739	-0.00103	0.00063
1.16839	-0.0003	0.00068
1.16939	0.00043	0.00074
1.17039	0.00128	0.00078
1.17139	0.00224	0.00082
1.17239	0.00302	0.00084
1.17339	0.00396	0.00085
1.17439	0.00453	0.00085
1.17539	0.00517	0.00083
1.17639	0.00546	0.0008
1.17739	0.00559	0.00075
1.17839	0.00562	0.0007
1.17939	0.00527	0.00064
1.18039	0.00503	0.00057
1.18139	0.00445	0.00051
1.18239	0.00401	0.00045
1.18339	0.00355	0.0004
1.18439	0.0031	0.00036
1.1854	0.00298	0.00033
1.1864	0.0028	0.00031
1.1874	0.00305	0.00032
1.1884	0.00335	0.00033
1.1894	0.00386	0.00036
1.1904	0.00457	0.00041
1.1914	0.00528	0.00047
1.1924	0.00616	0.00054
1.1934	0.00691	0.0006
1.1944	0.00769	0.00068
1.1954	0.0083	0.00074
1.1964	0.0088	0.00081
1.1974	0.00902	0.00086
1.1984	0.0091	0.00089
1.1994	0.00888	0.00091
1.2004	0.00848	0.00091
1.2014	0.00789	0.0009
1.2024	0.0071	0.00087
1.2034	0.00635	0.00084
1.2044	0.00545	0.0008
1.2054	0.00475	0.00076
1.2064	0.00409	0.00072
1.2074	0.00363	0.0007
1.2084	0.00343	0.00068
1.2094	0.00333	0.00068
1.2104	0.00358	0.00068
1.2114	0.00386	0.0007
1.2124	0.00436	0.00072
1.2134	0.0049	0.00074
1.2144	0.00539	0.00075
1.21541	0.00593	0.00077
1.21641	0.00624	0.00076
1.21741	0.00651	0.00075
1.21841	0.00655	0.00071
1.21941	0.0064	0.00066
1.22041	0.00613	0.0006
1.22141	0.00557	0.00053
1.22241	0.00497	0.00044
1.22341	0.00416	0.00036
1.22441	0.00327	0.00027
1.22541	0.00239	0.0002
1.22641	0.00139	0.00013
1.22741	0.00056	8e-05
1.22841	-0.00031	6e-05
1.22941	-0.00102	4e-05
1.23041	-0.00155	5e-05
1.23141	-0.002	7e-05
1.23241	-0.00214	0.00011
1.23341	-0.00218	0.00015
1.23441	-0.00198	0.0002
1.23541	-0.00158	0.00026
1.23641	-0.00112	0.00031
1.23741	-0.00041	0.00037
1.23841	0.00026	0.00041
1.23941	0.00104	0.00045
1.24041	0.0018	0.00048
1.24141	0.00251	0.0005
1.24241	0.00327	0.0005
1.24341	0.00385	0.00049
1.24441	0.00453	0.00047
1.24542	0.00503	0.00043
1.24642	0.00555	0.00039
1.24742	0.00599	0.00035
1.24842	0.00632	0.00031
1.24942	0.00667	0.00027
1.25042	0.00679	0.00025
1.25142	0.00692	0.00024
1.25242	0.00683	0.00025
1.25342	0.00663	0.00026
1.25442	0.00632	0.00031
1.25542	0.00577	0.00036
1.25642	0.00524	0.00043
1.25742	0.00451	0.0005
1.25842	0.00381	0.00058
1.25942	0.00314	0.00065
1.26042	0.00248	0.00071
1.26142	0.00203	0.00077
1.26242	0.00163	0.0008
1.26342	0.00143	0.00082
1.26442	0.00137	0.00081
1.26542	0.00135	0.00079
1.26642	0.00148	0.00075
1.26742	0.00158	0.00071
1.26842	0.00169	0.00066
1.26942	0.00181	0.00061
1.27042	0.00185	0.00057
1.27142	0.00196	0.00055
1.27242	0.00203	0.00053
1.27342	0.00215	0.00052
1.27442	0.0024	0.00053
1.27543	0.00262	0.00054
1.27643	0.00304	0.00056
1.27743	0.00347	0.00059
1.27843	0.00393	0.00061
1.27943	0.0045	0.00063
1.28043	0.00488	0.00064
1.28143	0.00537	0.00065
1.28243	0.0056	0.00066
1.28343	0.00576	0.00065
1.28443	0.00581	0.00063
1.28543	0.00554	0.00061
1.28643	0.00529	0.00058
1.28743	0.00472	0.00055
1.28843	0.00411	0.00052
1.28943	0.00346	0.0005
1.29043	0.00263	0.00049
1.29143	0.00205	0.00049
1.29243	0.00135	0.0005
1.29343	0.00089	0.00052
1.29443	0.00062	0.00055
1.29543	0.00037	0.00059
1.29643	0.00055	0.00064
1.29743	0.00059	0.00068
1.29843	0.00097	0.00073
1.29943	0.0013	0.00076
1.30043	0.00158	0.00079
1.30143	0.00199	0.00081
1.30243	0.00203	0.00081
1.30343	0.00221	0.0008
1.30443	0.00198	0.00078
1.30544	0.0017	0.00075
1.30644	0.00127	0.00071
1.30744	0.00055	0.00066
1.30844	-2e-05	0.00061
1.30944	-0.0009	0.00056
1.31044	-0.00151	0.00051
1.31144	-0.00215	0.00046
1.31244	-0.00258	0.00041
1.31344	-0.0027	0.00036
1.31444	-0.00271	0.00032
1.31544	-0.00225	0.00029
1.31644	-0.00168	0.00026
1.31744	-0.00076	0.00024
1.31844	0.00029	0.00023
1.31944	0.00146	0.00023
1.32044	0.0027	0.00023
1.32144	0.00385	0.00024
1.32244	0.00493	0.00026
1.32344	0.00578	0.00027
1.32444	0.00641	0.00029
1.32544	0.00671	0.00032
1.32644	0.00672	0.00033
1.32744	0.00643	0.00035
1.32844	0.00582	0.00034
1.32944	0.00505	0.00034
1.33044	0.00404	0.00033
1.33144	0.00305	0.00031
1.33244	0.00201	0.00028
1.33344	0.0011	0.00025
1.33444	0.00037	0.00023
1.33545	-0.00021	0.00021
1.33645	-0.00046	0.0002
1.33745	-0.00056	0.0002
1.33845	-0.00041	0.00022
1.33945	-9e-05	0.00026
1.34045	0.0003	0.00031
1.34145	0.00081	0.00037
1.34245	0.00127	0.00043
1.34345	0.0017	0.0005
1.34445	0.00208	0.00056
1.34545	0.00229	0.00061
1.34645	0.00245	0.00064
1.34745	0.00246	0.00065
1.34845	0.00234	0.00064
1.34945	0.00218	0.00062
1.35045	0.00185	0.00059
1.35145	0.00156	0.00054
1.35245	0.00118	0.0005
1.35345	0.00086	0.00046
1.35445	0.00064	0.00043
1.35545	0.00048	0.00041
1.35645	0.0006	0.00041
1.35745	0.00082	0.00043
1.35845	0.00141	0.00046
1.35945	0.0021	0.0005
1.36045	0.00308	0.00056
1.36145	0.00414	0.00061
1.36245	0.00524	0.00068
1.36345	0.0064	0.00073
1.36445	0.00727	0.00078
1.36546	0.00815	0.00082
1.36646	0.00856	0.00084
1.36746	0.00885	0.00084
1.36846	0.00878	0.00082
1.36946	0.00837	0.00077
1.37046	0.0079	0.00072
1.37146	0.00699	0.00064
1.37246	0.00622	0.00055
1.37346	0.00518	0.00046
1.37446	0.00429	0.00037
1.37546	0.00347	0.00029
1.37646	0.00269	0.00021
1.37746	0.00227	0.00017
1.37846	0.00185	0.00014
1.37946	0.0018	0.00015
1.38046	0.00179	0.00017
1.38146	0.00194	0.00022
1.38246	0.00219	0.00029
1.38346	0.00235	0.00036
1.38446	0.00258	0.00044
1.38546	0.00261	0.00051
1.38646	0.00261	0.00057
1.38746	0.00246	0.00061
1.38846	0.00219	0.00064
1.38946	0.00187	0.00065
1.39046	0.00148	0.00064
1.39146	0.00115	0.00061
1.39246	0.00082	0.00057
1.39346	0.00062	0.00052
1.39446	0.00048	0.00046
1.39547	0.00051	0.00041
1.39647	0.00063	0.00036
1.39747	0.00086	0.00032
1.39847	0.00121	0.00031
1.39947	0.0016	0.0003
1.40047	0.00211	0.00031
1.40147	0.00262	0.00034
1.40247	0.00318	0.00039
1.40347	0.00379	0.00045
1.40447	0.00433	0.00052
1.40547	0.00491	0.0006
1.40647	0.00534	0.00067
1.40747	0.00569	0.00075
1.40847	0.00592	0.00081
1.40947	0.00588	0.00085
1.41047	0.00578	0.00088
1.41147	0.00533	0.00088
1.41247	0.00482	0.00087
1.41347	0.00409	0.00083
1.41447	0.00326	0.00077
1.41547	0.00246	0.0007
1.41647	0.00152	0.00062
1.41747	0.00081	0.00054
1.41847	8e-05	0.00046
1.41947	-0.00042	0.0004
1.42047	-0.00075	0.00034
1.42147	-0.00096	0.00029
1.42247	-0.00086	0.00026
1.42347	-0.00076	0.00024
1.42447	-0.00042	0.00024
1.42548	-0.0001	0.00026
1.42648	0.00024	0.00028
1.42748	0.0006	0.00031
1.42848	0.00076	0.00035
1.42948	0.00095	0.00038
1.43048	0.00088	0.0004
1.43148	0.00079	0.00042
1.43248	0.00054	0.00042
1.43348	0.0002	0.00041
1.43448	-0.00011	0.00039
1.43548	-0.00054	0.00036
1.43648	-0.00078	0.00032
1.43748	-0.00109	0.00028
1.43848	-0.00117	0.00022
1.43948	-0.00119	0.00018
1.44048	-0.00107	0.00013
1.44148	-0.00074	0.0001
1.44248	-0.00045	7e-05
1.44348	8e-05	6e-05
1.44448	0.00046	6e-05
1.44548	0.00095	8e-05
1.44648	0.00129	0.00011
1.44748	0.0015	0.00015
1.44848	0.00159	0.00019
1.44948	0.00143	0.00025
1.45048	0.00114	0.00029
1.45148	0.00064	0.00034
1.45248	-1e-05	0.00037
1.45348	-0.00076	0.0004
1.45448	-0.00155	0.00042
1.45549	-0.00237	0.00042
1.45649	-0.00305	0.00041
1.45749	-0.0037	0.0004
1.45849	-0.00407	0.00037
1.45949	-0.0043	0.00033
1.46049	-0.00424	0.0003
1.46149	-0.00391	0.00026
1.46249	-0.0034	0.00022
1.46349	-0.00255	0.00019
1.46449	-0.00166	0.00017
1.46549	-0.00054	0.00016
1.46649	0.00051	0.00016
1.46749	0.00153	0.00017
1.46849	0.00243	0.00019
1.46949	0.00302	0.00023
1.47049	0.00345	0.00027
1.47149	0.00346	0.00032
1.47249	0.00325	0.00037
1.47349	0.00272	0.00041
1.47449	0.00198	0.00045
1.47549	0.00112	0.00048
1.47649	0.00017	0.00049
1.47749	-0.00073	0.00049
1.47849	-0.00152	0.00048
1.47949	-0.00213	0.00044
1.48049	-0.00252	0.00041
1.48149	-0.00261	0.00036
1.48249	-0.00249	0.00031
1.48349	-0.00205	0.00028
1.48449	-0.00147	0.00024
1.4855	-0.00068	0.00023
1.4865	0.00023	0.00022
1.4875	0.0011	0.00023
1.4885	0.00208	0.00025
1.4895	0.00286	0.00028
1.4905	0.00361	0.00031
1.4915	0.00416	0.00034
1.4925	0.00447	0.00038
1.4935	0.00465	0.0004
1.4945	0.00443	0.00042
1.4955	0.0041	0.00042
1.4965	0.00343	0.00042
1.4975	0.00259	0.00041
1.4985	0.00164	0.00039
1.4995	0.00055	0.00037
1.5005	-0.00045	0.00035
1.5015	-0.00142	0.00033
1.5025	-0.00213	0.00031
1.5035	-0.00264	0.00029
1.5045	-0.00284	0.00028
1.5055	-0.00273	0.00027
1.5065	-0.00239	0.00027
1.5075	-0.00173	0.00027
1.5085	-0.00103	0.00027
1.5095	-9e-05	0.00028
1.5105	0.00072	0.00029
1.5115	0.00158	0.00031
1.5125	0.00228	0.00033
1.5135	0.00277	0.00035
1.5145	0.00316	0.00036
1.51551	0.00318	0.00037
1.51651	0.00313	0.00038
1.51751	0.00276	0.00037
1.51851	0.00228	0.00036
1.51951	0.00172	0.00033
1.52051	0.001	0.00029
1.52151	0.00045	0.00024
1.52251	-0.0002	0.00019
1.52351	-0.00058	0.00014
1.52451	-0.00088	0.0001
1.52551	-0.00099	7e-05
1.52651	-0.00083	6e-05
1.52751	-0.00063	6e-05
1.52851	-8e-05	9e-05
1.52951	0.00044	0.00013
1.53051	0.00115	0.0002
1.53151	0.00188	0.00027
1.53251	0.00255	0.00034
1.53351	0.0033	0.00042
1.53451	0.00382	0.00047
1.53551	0.00438	0.00052
1.53651	0.00473	0.00055
1.53751	0.00499	0.00055
1.53851	0.00514	0.00052
1.53951	0.0051	0.00047
1.54051	0.00503	0.00041
1.54151	0.00473	0.00033
1.54251	0.00444	0.00024
1.54351	0.00394	0.00015
1.54451	0.00344	7e-05
1.54552	0.00283	1e-05
1.54652	0.00218	-4e-05
1.54752	0.00161	-7e-05
1.54852	0.00096	-7e-05
1.54952	0.00056	-5e-05
1.55052	0.00015	-1e-05
1.55152	1e-05	5e-05
1.55252	1e-05	0.00013
1.55352	0.00014	0.00021
1.55452	0.00058	0.0003
1.55552	0.00097	0.00039
1.55652	0.00162	0.00047
1.55752	0.00222	0.00054
1.55852	0.00281	0.00059
1.55952	0.00345	0.00063
1.56052	0.00379	0.00065
1.56152	0.0042	0.00066
1.56252	0.00428	0.00064
1.56352	0.00424	0.00061
1.56452	0.00407	0.00057
1.56552	0.00358	0.00051
1.56652	0.00317	0.00045
1.56752	0.00247	0.00039
1.56852	0.00186	0.00032
1.56952	0.00124	0.00026
1.57052	0.0006	0.00021
1.57152	0.00022	0.00018
1.57252	-0.00016	0.00016
1.57352	-0.00026	0.00016
1.57452	-0.00022	0.00018
1.57553	-3e-05	0.0002
1.57653	0.00036	0.00024
1.57753	0.00076	0.00029
1.57853	0.00127	0.00033
1.57953	0.00171	0.00036
1.58053	0.00208	0.00039
1.58153	0.00232	0.00041
1.58253	0.00239	0.00043
1.58353	0.00228	0.00043
1.58453	0.00204	0.00042
1.58553	0.00166	0.00041
1.58653	0.00125	0.0004
1.58753	0.00082	0.00039
1.58853	0.00044	0.00038
1.58953	0.00017	0.00038
1.59053	2e-05	0.00038
1.59153	1e-05	0.00039
1.59253	0.00012	0.00041
1.59353	0.00038	0.00044
1.59453	0.00069	0.00046
1.59553	0.00114	0.00049
1.59653	0.00156	0.00052
1.59753	0.00205	0.00054
1.59853	0.00246	0.00055
1.59953	0.00279	0.00056
1.60053	0.00308	0.00055
1.60153	0.00309	0.00053
1.60253	0.0031	0.00049
1.60353	0.00275	0.00044
1.60453	0.0024	0.00039
1.60554	0.00182	0.00034
1.60654	0.00115	0.00028
1.60754	0.00055	0.00023
1.60854	-0.00021	0.00018
1.60954	-0.00069	0.00014
1.61054	-0.00124	0.00011
1.61154	-0.00149	0.0001
1.61254	-0.00158	0.0001
1.61354	-0.00152	0.00012
1.61454	-0.00107	0.00015
1.61554	-0.00057	0.00019
1.61654	0.00032	0.00024
1.61754	0.00126	0.00029
1.61854	0.00239	0.00034
1.61954	0.00361	0.00038
1.62054	0.0047	0.00041
1.62154	0.00584	0.00042
1.62254	0.00662	0.00042
1.62354	0.00725	0.00041
1.62454	0.00747	0.00038
1.62554	0.00735	0.00034
1.62654	0.00694	0.00029
1.62754	0.0061	0.00023
1.62854	0.00516	0.00018
1.62954	0.00393	0.00012
1.63054	0.00277	7e-05
1.63154	0.0016	2e-05
1.63254	0.00057	-1e-05
1.63354	-0.00016	-4e-05
1.63454	-0.00076	-6e-05
1.63555	-0.00091	-7e-05
1.63655	-0.00096	-7e-05
1.63755	-0.00063	-6e-05
1.63855	-0.00021	-4e-05
1.63955	0.00033	-1e-05
1.64055	0.00094	3e-05
1.64155	0.00141	7e-05
1.64255	0.00193	0.00011
1.64355	0.00216	0.00016
1.64455	0.00234	0.0002
1.64555	0.00229	0.00024
1.64655	0.00213	0.00026
1.64755	0.00185	0.00028
1.64855	0.00146	0.00028
1.64955	0.00108	0.00027
1.65055	0.00066	0.00025
1.65155	0.00035	0.00022
1.65255	6e-05	0.00018
1.65355	-4e-05	0.00014
1.65455	-8e-05	0.0001
1.65555	3e-05	6e-05
1.65655	0.00025	4e-05
1.65755	0.0005	3e-05
1.65855	0.00086	2e-05
1.65955	0.00114	3e-05
1.66055	0.0015	5e-05
1.66155	0.00175	9e-05
1.66255	0.00199	0.00012
1.66355	0.00219	0.00016
1.66455	0.00233	0.00021
1.66556	0.00248	0.00024
1.66656	0.00258	0.00028
1.66756	0.00269	0.00031
1.66856	0.00281	0.00034
1.66956	0.00289	0.00036
1.67056	0.003	0.00037
1.67156	0.00303	0.00038
1.67256	0.00305	0.00039
1.67356	0.00302	0.0004
1.67456	0.0029	0.0004
1.67556	0.00279	0.0004
1.67656	0.00254	0.0004
1.67756	0.00234	0.00039
1.67856	0.00208	0.00038
1.67956	0.00182	0.00036
1.68056	0.00163	0.00034
1.68156	0.00142	0.00031
1.68256	0.00131	0.00028
1.68356	0.00124	0.00025
1.68456	0.00121	0.00021
1.68556	0.00127	0.00018
1.68656	0.00131	0.00015
1.68756	0.00142	0.00011
1.68856	0.00152	8e-05
1.68956	0.00157	4e-05
1.69056	0.00167	1e-05
1.69156	0.00165	-1e-05
1.69256	0.00168	-3e-05
1.69356	0.00164	-4e-05
1.69456	0.00157	-4e-05
1.69557	0.00156	-2e-05
1.69657	0.00147	1e-05
1.69757	0.00153	6e-05
1.69857	0.00154	0.00013
1.69957	0.00166	0.00021
1.70057	0.00184	0.0003
1.70157	0.00205	0.00039
1.70257	0.00235	0.00047
1.70357	0.00265	0.00055
1.70457	0.00298	0.00061
1.70557	0.00328	0.00064
1.70657	0.00354	0.00065
1.70757	0.0037	0.00064
1.70857	0.00375	0.00059
1.70957	0.00364	0.00053
1.71057	0.00336	0.00044
1.71157	0.00292	0.00035
1.71257	0.00228	0.00025
1.71357	0.00154	0.00014
1.71457	0.00067	6e-05
1.71557	-0.00025	-2e-05
1.71657	-0.00111	-7e-05
1.71757	-0.00195	-0.0001
1.71857	-0.00257	-9e-05
1.71957	-0.00306	-6e-05
1.72057	-0.00329	0
1.72157	-0.00325	8e-05
1.72257	-0.00305	0.00018
1.72357	-0.00255	0.00029
1.72457	-0.00202	0.00041
1.72558	-0.00135	0.00052
1.72658	-0.00071	0.00063
1.72758	-0.00017	0.00071
1.72858	0.00029	0.00078
1.72958	0.00049	0.00083
1.73058	0.00061	0.00085
1.73158	0.00047	0.00084
1.73258	0.00024	0.0008
1.73358	-0.00012	0.00074
1.73458	-0.00053	0.00066
1.73558	-0.00088	0.00056
1.73658	-0.00123	0.00045
1.73758	-0.00139	0.00034
1.73858	-0.00152	0.00023
1.73958	-0.00143	0.00014
1.74058	-0.00128	6e-05
1.74158	-0.00101	1e-05
1.74258	-0.00066	-1e-05
1.74358	-0.00035	-1e-05
1.74458	6e-05	1e-05
1.74558	0.0003	6e-05
1.74658	0.00059	0.00011
1.74758	0.00071	0.00018
1.74858	0.00074	0.00026
1.74958	0.0007	0.00033
1.75058	0.00042	0.00039
1.75158	0.0002	0.00044
1.75258	-0.0003	0.00048
1.75358	-0.00071	0.0005
1.75458	-0.00124	0.0005
1.75559	-0.00174	0.00049
1.75659	-0.00207	0.00046
1.75759	-0.00248	0.00043
1.75859	-0.0025	0.00039
1.75959	-0.00254	0.00035
1.76059	-0.00225	0.00031
1.76159	-0.00178	0.00027
1.76259	-0.00119	0.00024
1.76359	-0.0003	0.00021
1.76459	0.00053	0.00019
1.76559	0.00158	0.00017
1.76659	0.00255	0.00017
1.76759	0.00351	0.00018
1.76859	0.00444	0.00019
1.76959	0.00517	0.00021
1.77059	0.00585	0.00024
1.77159	0.00628	0.00027
1.77259	0.00656	0.0003
1.77359	0.00665	0.00033
1.77459	0.00654	0.00035
1.77559	0.00629	0.00036
1.77659	0.00593	0.00036
1.77759	0.00545	0.00035
1.77859	0.00499	0.00033
1.77959	0.00447	0.0003
1.78059	0.00403	0.00028
1.78159	0.00364	0.00024
1.78259	0.00327	0.00021
1.78359	0.00307	0.00018
1.78459	0.00278	0.00015
1.7856	0.00267	0.00014
1.7866	0.00252	0.00013
1.7876	0.00236	0.00014
1.7886	0.0023	0.00016
1.7896	0.00203	0.00019
1.7906	0.00198	0.00023
1.7916	0.00168	0.00028
1.7926	0.00148	0.00033
1.7936	0.00125	0.00039
1.7946	0.00087	0.00044
1.7956	0.00071	0.00049
1.7966	0.00025	0.00053
1.7976	5e-05	0.00055
1.7986	-0.00029	0.00056
1.7996	-0.00054	0.00055
1.8006	-0.00065	0.00052
1.8016	-0.00084	0.00048
1.8026	-0.00076	0.00043
1.8036	-0.00076	0.00037
1.8046	-0.00058	0.00031
1.8056	-0.00038	0.00026
1.8066	-0.00018	0.00022
1.8076	9e-05	0.00019
1.8086	0.00027	0.00017
1.8096	0.00046	0.00017
1.8106	0.00057	0.00019
1.8116	0.0006	0.00022
1.8126	0.00057	0.00026
1.8136	0.00045	0.0003
1.8146	0.00023	0.00034
1.81561	0	0.00038
1.81661	-0.00038	0.0004
1.81761	-0.0007	0.00042
1.81861	-0.00109	0.00042
1.81961	-0.00144	0.00041
1.82061	-0.00167	0.00039
1.82161	-0.00187	0.00036
1.82261	-0.00178	0.00033
1.82361	-0.00164	0.0003
1.82461	-0.0012	0.00028
1.82561	-0.0006	0.00027
1.82661	0.00013	0.00027
1.82761	0.00105	0.00028
1.82861	0.00194	0.00031
1.82961	0.0029	0.00035
1.83061	0.00375	0.00039
1.83161	0.00449	0.00045
1.83261	0.0051	0.00051
1.83361	0.00553	0.00057
1.83461	0.00581	0.00062
1.83561	0.00595	0.00067
1.83661	0.00593	0.0007
1.83761	0.00583	0.00071
1.83861	0.00566	0.0007
1.83961	0.0054	0.00067
1.84061	0.00517	0.00062
1.84161	0.00487	0.00055
1.84261	0.00466	0.00046
1.84361	0.00446	0.00037
1.84461	0.00429	0.00027
1.84562	0.00426	0.00018
1.84662	0.00418	0.0001
1.84762	0.00425	3e-05
1.84862	0.0043	-2e-05
1.84962	0.00438	-5e-05
1.85062	0.00454	-6e-05
1.85162	0.00456	-6e-05
1.85262	0.00466	-4e-05
1.85362	0.0046	-1e-05
1.85462	0.00445	3e-05
1.85562	0.00421	8e-05
1.85662	0.0037	0.00012
1.85762	0.00317	0.00016
1.85862	0.00236	0.0002
1.85962	0.00148	0.00022
1.86062	0.00055	0.00023
1.86162	-0.00054	0.00022
1.86262	-0.00142	0.0002
1.86362	-0.00239	0.00016
1.86462	-0.0031	0.00011
1.86562	-0.00365	5e-05
1.86662	-0.00408	-1e-05
1.86762	-0.00408	-6e-05
1.86862	-0.00406	-0.0001
1.86962	-0.00364	-0.00012
1.87062	-0.00314	-0.00012
1.87162	-0.0025	-0.0001
1.87262	-0.00169	-5e-05
1.87362	-0.00104	2e-05
1.87462	-0.00024	0.00011
1.87563	0.00027	0.00021
1.87663	0.00077	0.00031
1.87763	0.00106	0.00041
1.87863	0.00112	0.00049
1.87963	0.00115	0.00056
1.88063	0.00087	0.00061
1.88163	0.00065	0.00063
1.88263	0.00021	0.00063
1.88363	-0.00021	0.00061
1.88463	-0.00062	0.00057
1.88563	-0.00107	0.00052
1.88663	-0.00134	0.00045
1.88763	-0.00166	0.00039
1.88863	-0.00174	0.00032
1.88963	-0.00175	0.00027
1.89063	-0.00161	0.00022
1.89163	-0.00127	0.00019
1.89263	-0.00088	0.00018
1.89363	-0.0003	0.00018
1.89463	0.00029	0.0002
1.89563	0.00094	0.00023
1.89663	0.00156	0.00027
1.89763	0.00208	0.00031
1.89863	0.00251	0.00035
1.89963	0.00273	0.00037
1.90063	0.00278	0.00039
1.90163	0.00262	0.00039
1.90263	0.00228	0.00037
1.90363	0.00179	0.00034
1.90463	0.00121	0.0003
1.90564	0.00061	0.00026
1.90664	6e-05	0.0002
1.90764	-0.00041	0.00015
1.90864	-0.0007	9e-05
1.90964	-0.00083	4e-05
1.91064	-0.00077	0
1.91164	-0.00054	-3e-05
1.91264	-0.00019	-4e-05
1.91364	0.00029	-5e-05
1.91464	0.00076	-3e-05
1.91564	0.00128	0
1.91664	0.00171	5e-05
1.91764	0.0021	0.00011
1.91864	0.00239	0.00017
1.91964	0.0026	0.00025
1.92064	0.00273	0.00032
1.92164	0.00278	0.00038
1.92264	0.00279	0.00044
1.92364	0.00269	0.00047
1.92464	0.0026	0.00049
1.92564	0.00237	0.00048
1.92664	0.00211	0.00046
1.92764	0.00175	0.00041
1.92864	0.0013	0.00035
1.92964	0.00084	0.00028
1.93064	0.00026	0.0002
1.93164	-0.0002	0.00013
1.93264	-0.00072	7e-05
1.93364	-0.00108	3e-05
1.93464	-0.00136	0
1.93565	-0.00155	-1e-05
1.93665	-0.00151	1e-05
1.93765	-0.00152	3e-05
1.93865	-0.00128	7e-05
1.93965	-0.00113	0.0001
1.94065	-0.0009	0.00014
1.94165	-0.00066	0.00016
1.94265	-0.00054	0.00017
1.94365	-0.0003	0.00016
1.94465	-0.00025	0.00014
1.94565	-2e-05	0.00011
1.94665	0.00014	8e-05
1.94765	0.00035	4e-05
1.94865	0.00073	0
1.94965	0.001	-3e-05
1.95065	0.00152	-5e-05
1.95165	0.00194	-7e-05
1.95265	0.00245	-6e-05
1.95365	0.003	-5e-05
1.95465	0.00342	-2e-05
1.95565	0.004	2e-05
1.95665	0.00438	6e-05
1.95765	0.0048	0.00011
1.95865	0.00513	0.00016
1.95965	0.00531	0.00021
1.96065	0.00549	0.00026
1.96165	0.00544	0.0003
1.96265	0.00537	0.00032
1.96365	0.00512	0.00034
1.96465	0.0048	0.00034
1.96566	0.00439	0.00033
1.96666	0.00391	0.0003
1.96766	0.00339	0.00026
1.96866	0.00282	0.00021
1.96966	0.00233	0.00015
1.97066	0.00179	8e-05
1.97166	0.00144	2e-05
1.97266	0.00113	-4e-05
1.97366	0.00102	-8e-05
1.97466	0.00112	-0.00012
1.97566	0.00133	-0.00013
1.97666	0.00186	-0.00013
1.97766	0.00242	-0.00011
1.97866	0.00318	-8e-05
1.97966	0.00394	-4e-05
1.98066	0.00463	1e-05
1.98166	0.0053	5e-05
1.98266	0.00566	9e-05
1.98366	0.0059	0.00012
1.98466	0.00584	0.00014
1.98566	0.00548	0.00015
1.98666	0.00499	0.00015
1.98766	0.00411	0.00014
1.98866	0.00319	0.00012
1.98966	0.00199	9e-05
1.99066	0.00071	7e-05
1.99166	-0.00058	4e-05
1.99266	-0.00204	1e-05
1.99366	-0.00324	-1e-05
1.99466	-0.00453	-2e-05
1.99567	-0.00549	-2e-05
1.99667	-0.00626	-1e-05
[truncated: 1,003 more rows]

## Sheet: Extended Data Fig. 4e
C3D8/Ar=1 pulses over S-1_1(H2) (treatment: H2/Ar=1 at 550 °C, 0.5 h)
	Normalized intensity of signals
t / s	C3D6	C3D8
0	0.01182	-0.0001
0.001	0.01182	-0.00052
0.002	0.01182	-0.00028
0.003	-0.00916	0.00383
0.004	-0.00813	-0.00588
0.005	-0.00198	0.00644
0.006	-0.00236	-0.00224
0.007	0.00166	0.00178
0.008	0.00881	-0.00105
0.009	0.02322	0.00725
0.01	0.03596	0.01092
0.011	0.05745	0.02899
0.012	0.08001	0.03301
0.013	0.11187	0.07065
0.014	0.14029	0.08973
0.01501	0.18361	0.1283
0.01601	0.21614	0.16013
0.01701	0.26771	0.21513
0.01801	0.30253	0.24279
0.01901	0.35502	0.30716
0.02001	0.39582	0.34249
0.02101	0.44366	0.39266
0.02201	0.48387	0.43662
0.02301	0.52944	0.48883
0.02401	0.56877	0.52288
0.02501	0.60986	0.5765
0.02601	0.64568	0.61299
0.02701	0.68494	0.65945
0.02801	0.71701	0.69156
0.02901	0.75245	0.72112
0.03001	0.77871	0.75081
0.03101	0.80929	0.78309
0.03201	0.83247	0.81009
0.03301	0.85421	0.82428
0.03401	0.87688	0.85396
0.03501	0.8901	0.86781
0.03601	0.91248	0.88822
0.03701	0.91991	0.89764
0.03801	0.93885	0.92157
0.03901	0.94369	0.92063
0.04001	0.9573	0.94953
0.04101	0.96265	0.95263
0.04201	0.9723	0.95955
0.04301	0.97519	0.96536
0.04401	0.98401	0.97401
0.04502	0.98773	0.97785
0.04602	0.99165	0.98691
0.04702	0.99561	0.99096
0.04802	0.99678	0.99521
0.04902	1	0.99595
0.05002	0.99862	0.98517
0.05102	0.99939	0.99806
0.05202	0.99887	1
0.05302	0.99898	0.99381
0.05402	0.99687	0.99394
0.05502	0.99707	0.99733
0.05602	0.99456	0.99843
0.05702	0.9935	0.9931
0.05802	0.98828	0.99063
0.05902	0.98796	0.99062
0.06002	0.97942	0.98002
0.06102	0.97749	0.98218
0.06202	0.96872	0.97824
0.06302	0.96515	0.96784
0.06402	0.95604	0.96328
0.06502	0.95042	0.9592
0.06602	0.94432	0.95481
0.06702	0.93485	0.95136
0.06802	0.93094	0.94375
0.06902	0.92002	0.94379
0.07002	0.91688	0.93297
0.07102	0.9079	0.92094
0.07202	0.90392	0.92482
0.07302	0.8982	0.91928
0.07402	0.8951	0.91537
0.07503	0.8904	0.90148
0.07603	0.88899	0.90095
0.07703	0.88483	0.89478
0.07803	0.88242	0.88688
0.07903	0.87856	0.87896
0.08003	0.87502	0.87322
0.08103	0.86975	0.86466
0.08203	0.8627	0.85979
0.08303	0.85645	0.85222
0.08403	0.84673	0.84431
0.08503	0.83889	0.83616
0.08603	0.82649	0.83256
0.08703	0.82052	0.83492
0.08803	0.80815	0.82113
0.08903	0.80325	0.81138
0.09003	0.79354	0.80346
0.09103	0.78947	0.80452
0.09203	0.78299	0.78696
0.09303	0.77872	0.78208
0.09403	0.77396	0.77824
0.09503	0.7701	0.77869
0.09603	0.76511	0.76221
0.09703	0.76162	0.76073
0.09803	0.75594	0.75533
0.09903	0.75169	0.74524
0.10003	0.74551	0.74122
0.10103	0.73955	0.73703
0.10203	0.73376	0.72854
0.10303	0.7261	0.71594
0.10403	0.72062	0.71495
0.10504	0.71286	0.70792
0.10604	0.70775	0.70216
0.10704	0.70018	0.69461
0.10804	0.69579	0.69345
0.10904	0.6878	0.68442
0.11004	0.68504	0.67794
0.11104	0.67653	0.67021
0.11204	0.67398	0.66837
0.11304	0.66589	0.66507
0.11404	0.66379	0.65308
0.11504	0.65715	0.64963
0.11604	0.6542	0.64553
0.11704	0.64999	0.6404
0.11804	0.64625	0.63387
0.11904	0.64385	0.62891
0.12004	0.63899	0.61969
0.12104	0.63729	0.61833
0.12204	0.63137	0.61117
0.12304	0.62974	0.60522
0.12404	0.62274	0.59842
0.12504	0.61993	0.59327
0.12604	0.61127	0.58729
0.12704	0.60708	0.58656
0.12804	0.59854	0.57928
0.12904	0.59225	0.57731
0.13004	0.58415	0.57042
0.13104	0.57944	0.56777
0.13204	0.57268	0.55587
0.13304	0.56937	0.5594
0.13404	0.56439	0.54947
0.13505	0.56221	0.54403
0.13605	0.55928	0.5388
0.13705	0.55625	0.53471
0.13805	0.55499	0.53141
0.13905	0.55234	0.52594
0.14005	0.5518	0.52
0.14105	0.54941	0.51826
0.14205	0.54865	0.51626
0.14305	0.54592	0.50789
0.14405	0.54396	0.50845
0.14505	0.53916	0.49959
0.14605	0.53623	0.49804
0.14705	0.52888	0.4898
0.14805	0.52536	0.48798
0.14905	0.51697	0.4818
0.15005	0.51363	0.48006
0.15105	0.50595	0.47726
0.15205	0.50321	0.47465
0.15305	0.49837	0.46972
0.15405	0.49524	0.46237
0.15505	0.4935	0.4622
0.15605	0.48932	0.45982
0.15705	0.48945	0.45522
0.15805	0.48347	0.44842
0.15905	0.48378	0.44901
0.16005	0.47802	0.44253
0.16105	0.47707	0.43723
0.16205	0.47241	0.43701
0.16305	0.47152	0.43505
0.16405	0.46681	0.42478
0.16506	0.46579	0.42461
0.16606	0.46051	0.41941
0.16706	0.4587	0.41667
0.16806	0.45346	0.41562
0.16906	0.44914	0.40904
0.17006	0.44577	0.40991
0.17106	0.4399	0.40421
0.17206	0.43742	0.40445
0.17306	0.43088	0.39563
0.17406	0.42953	0.39876
0.17506	0.42323	0.39125
0.17606	0.42223	0.39038
0.17706	0.41756	0.38549
0.17806	0.41769	0.38305
0.17906	0.41429	0.37562
0.18006	0.41474	0.37817
0.18106	0.41273	0.37078
0.18206	0.41246	0.37301
0.18306	0.41034	0.36689
0.18406	0.40918	0.36694
0.18506	0.40683	0.35911
0.18606	0.40493	0.36017
0.18706	0.4012	0.35342
0.18806	0.39871	0.35258
0.18906	0.3943	0.35177
0.19006	0.3899	0.34843
0.19106	0.38685	0.34418
0.19206	0.38042	0.33948
0.19306	0.3794	0.33798
0.19406	0.37229	0.33551
0.19507	0.37242	0.33502
0.19607	0.36635	0.32809
0.19707	0.3659	0.33131
0.19807	0.36203	0.32547
0.19907	0.36104	0.32435
0.20007	0.35849	0.32024
0.20107	0.35776	0.32036
0.20207	0.35528	0.31738
0.20307	0.35531	0.31429
0.20407	0.35227	0.31111
0.20507	0.35166	0.31088
0.20607	0.34932	0.30654
0.20707	0.34633	0.30637
0.20807	0.34501	0.30606
0.20907	0.33978	0.29844
0.21007	0.3388	0.29774
0.21107	0.33242	0.29629
0.21207	0.33161	0.29371
0.21307	0.32484	0.28846
0.21407	0.3248	0.28937
0.21507	0.31905	0.28468
0.21607	0.31935	0.28446
0.21707	0.31487	0.28306
0.21807	0.31501	0.28058
0.21907	0.31229	0.27925
0.22007	0.3107	0.275
0.22107	0.30966	0.27441
0.22207	0.3072	0.27339
0.22307	0.30692	0.2762
0.22407	0.30388	0.26888
0.22508	0.30409	0.27128
0.22608	0.30072	0.26295
0.22708	0.30083	0.26558
0.22808	0.29728	0.26013
0.22908	0.29649	0.25955
0.23008	0.29289	0.25404
0.23108	0.29058	0.25679
0.23208	0.28675	0.25256
0.23308	0.28359	0.254
0.23408	0.27863	0.24764
0.23508	0.27603	0.24894
0.23608	0.27101	0.24448
0.23708	0.26852	0.24307
0.23808	0.26518	0.24289
0.23908	0.26324	0.2406
0.24008	0.26308	0.23968
0.24108	0.26137	0.23705
0.24208	0.26335	0.23692
0.24308	0.2633	0.23329
0.24408	0.26538	0.23484
0.24508	0.26582	0.22919
0.24608	0.26658	0.23021
0.24708	0.26618	0.225
0.24808	0.26622	0.2265
0.24908	0.26317	0.2244
0.25008	0.26266	0.22202
0.25108	0.25801	0.22066
0.25208	0.25641	0.21839
0.25308	0.25208	0.21677
0.25408	0.24856	0.2138
0.25509	0.24511	0.21674
0.25609	0.24115	0.21156
0.25709	0.23849	0.21376
0.25809	0.23444	0.20751
0.25909	0.23259	0.208
0.26009	0.22949	0.20472
0.26109	0.2293	0.20669
0.26209	0.22681	0.20306
0.26309	0.22781	0.20417
0.26409	0.2269	0.19768
0.26509	0.22828	0.2014
0.26609	0.22675	0.19869
0.26709	0.22867	0.19862
0.26809	0.22633	0.1972
0.26909	0.22699	0.19439
0.27009	0.22379	0.19416
0.27109	0.22293	0.19219
0.27209	0.22034	0.19001
0.27309	0.21706	0.18913
0.27409	0.21468	0.18789
0.27509	0.21061	0.18402
0.27609	0.20883	0.18402
0.27709	0.20394	0.1833
0.27809	0.20316	0.18571
0.27909	0.19919	0.17875
0.28009	0.19941	0.18076
0.28109	0.19683	0.17979
0.28209	0.19711	0.17907
0.28309	0.19649	0.17462
0.28409	0.19656	0.1763
0.2851	0.19691	0.17157
0.2861	0.1971	0.17272
0.2871	0.19803	0.17247
0.2881	0.19888	0.16823
0.2891	0.19933	0.16921
0.2901	0.20049	0.16781
0.2911	0.19996	0.16672
0.2921	0.20036	0.16545
0.2931	0.19867	0.16507
0.2941	0.19674	0.16022
0.2951	0.19448	0.16106
0.2961	0.19008	0.15826
0.2971	0.18752	0.15955
0.2981	0.18196	0.15636
0.2991	0.17994	0.15703
0.3001	0.17531	0.15085
0.3011	0.17447	0.15618
0.3021	0.17158	0.15139
0.3031	0.17292	0.15499
0.3041	0.17126	0.15174
0.3051	0.1741	0.15195
0.3061	0.17371	0.15105
0.3071	0.17618	0.14884
0.3081	0.1769	0.14643
0.3091	0.17755	0.14792
0.3101	0.17852	0.1457
0.3111	0.17736	0.14464
0.3121	0.17743	0.14414
0.3131	0.17452	0.14143
0.3141	0.17356	0.14332
0.31511	0.16945	0.13863
0.31611	0.16771	0.13992
0.31711	0.16351	0.13735
0.31811	0.1614	0.13959
0.31911	0.158	0.13696
0.32011	0.15605	0.13571
0.32111	0.1537	0.13404
0.32211	0.15236	0.1346
0.32311	0.15115	0.1318
0.32411	0.15088	0.1323
0.32511	0.15063	0.13133
0.32611	0.15148	0.13099
0.32711	0.15163	0.12877
0.32811	0.1528	0.12697
0.32911	0.15273	0.12905
0.33011	0.15295	0.12767
0.33111	0.15268	0.12588
0.33211	0.15141	0.12406
0.33311	0.15154	0.12604
0.33411	0.14903	0.12151
0.33511	0.14934	0.12254
0.33611	0.14631	0.12083
0.33711	0.14612	0.12112
0.33811	0.14337	0.11792
0.33911	0.14173	0.11763
0.34011	0.13975	0.11679
0.34111	0.13779	0.11658
0.34211	0.13588	0.11468
0.34311	0.13499	0.11592
0.34411	0.13292	0.11526
0.34512	0.13307	0.1124
0.34612	0.13185	0.11521
0.34712	0.13147	0.1123
0.34812	0.13173	0.11214
0.34912	0.13097	0.1107
0.35012	0.132	0.11186
0.35112	0.13123	0.11069
0.35212	0.13243	0.10907
0.35312	0.13236	0.10871
0.35412	0.13316	0.10626
0.35512	0.13259	0.10463
0.35612	0.13333	0.10547
0.35712	0.1322	0.10568
0.35812	0.13247	0.10429
0.35912	0.13054	0.10404
0.36012	0.12936	0.1005
0.36112	0.12788	0.10168
0.36212	0.12442	0.10202
0.36312	0.122	0.10236
0.36412	0.11753	0.09885
0.36512	0.1147	0.09999
0.36612	0.11052	0.09786
0.36712	0.10816	0.09973
0.36812	0.10523	0.09772
0.36912	0.10494	0.09671
0.37012	0.10389	0.09551
0.37112	0.10509	0.09775
0.37212	0.10576	0.09397
0.37312	0.10811	0.09421
0.37412	0.1097	0.09324
0.37513	0.11204	0.09359
0.37613	0.11351	0.09248
0.37713	0.11501	0.09049
0.37813	0.11593	0.09139
0.37913	0.11524	0.08946
0.38013	0.11544	0.08914
0.38113	0.11262	0.08771
0.38213	0.11193	0.08893
0.38313	0.10819	0.08585
0.38413	0.10647	0.08916
0.38513	0.10308	0.08604
0.38613	0.101	0.08789
0.38713	0.09798	0.08355
0.38813	0.09674	0.08648
0.38913	0.0941	0.08605
0.39013	0.09385	0.08541
0.39113	0.09246	0.08339
0.39213	0.09318	0.0844
0.39313	0.09371	0.08097
0.39413	0.09463	0.0813
0.39513	0.09607	0.08068
0.39613	0.09733	0.08173
0.39713	0.09834	0.08074
0.39813	0.09903	0.07963
0.39913	0.09882	0.07883
0.40013	0.09844	0.07517
0.40113	0.09761	0.07761
0.40213	0.09563	0.0763
0.40313	0.09441	0.077
0.40413	0.09154	0.07388
0.40514	0.09093	0.07614
0.40614	0.08779	0.07504
0.40714	0.08749	0.07467
0.40814	0.08475	0.07232
0.40914	0.08535	0.0747
0.41014	0.08358	0.07367
0.41114	0.0842	0.07496
0.41214	0.0843	0.07135
0.41314	0.08516	0.07374
0.41414	0.08648	0.07042
0.41514	0.08758	0.07201
0.41614	0.08888	0.07138
0.41714	0.09009	0.06981
0.41814	0.09101	0.06946
0.41914	0.09116	0.07013
0.42014	0.09162	0.0688
0.42114	0.09034	0.06732
0.42214	0.09048	0.06712
0.42314	0.08789	0.06535
0.42414	0.08747	0.06615
0.42514	0.084	0.06373
0.42614	0.08351	0.06524
0.42714	0.07946	0.06461
0.42814	0.07847	0.06462
0.42914	0.075	0.06366
0.43014	0.07317	0.06466
0.43114	0.07155	0.06317
0.43214	0.06923	0.06311
0.43314	0.06915	0.0628
0.43414	0.06819	0.06128
0.43515	0.06854	0.06153
0.43615	0.06966	0.06049
0.43715	0.07005	0.06231
0.43815	0.07213	0.05995
0.43915	0.0734	0.05934
0.44015	0.07459	0.06075
0.44115	0.07638	0.05958
0.44215	0.07636	0.05755
0.44315	0.0774	0.0583
0.44415	0.07666	0.05725
0.44515	0.0764	0.0573
0.44615	0.07528	0.05751
0.44715	0.07407	0.05507
0.44815	0.07237	0.05656
0.44915	0.07077	0.05442
0.45015	0.06852	0.05747
0.45115	0.06689	0.05459
0.45215	0.06516	0.05717
0.45315	0.06372	0.05424
0.45415	0.06356	0.05606
0.45515	0.0631	0.05326
0.45615	0.06441	0.05363
0.45715	0.0651	0.05328
0.45815	0.06745	0.05281
0.45915	0.0687	0.05287
0.46015	0.07107	0.05137
0.46115	0.07193	0.05174
0.46215	0.07325	0.051
0.46315	0.0732	0.05036
0.46415	0.07279	0.04941
0.46516	0.07146	0.05053
0.46616	0.06986	0.04995
0.46716	0.06749	0.04996
0.46816	0.06541	0.04647
0.46916	0.06291	0.04824
0.47016	0.0606	0.04774
0.47116	0.05946	0.04935
0.47216	0.05699	0.0471
0.47316	0.05681	0.049
0.47416	0.05426	0.04811
0.47516	0.05482	0.04915
0.47616	0.05313	0.04717
0.47716	0.05307	0.04674
0.47816	0.05258	0.04653
0.47916	0.05289	0.04599
0.48016	0.05362	0.04572
0.48116	0.05394	0.04453
0.48216	0.05536	0.04467
0.48316	0.05544	0.04425
0.48416	0.05687	0.04369
0.48516	0.0555	0.04307
0.48616	0.05585	0.04316
0.48716	0.053	0.0422
0.48816	0.05204	0.04315
0.48916	0.04862	0.0414
0.49016	0.04635	0.04242
0.49116	0.04341	0.04143
0.49216	0.04107	0.04177
0.49316	0.03946	0.03982
0.49416	0.03877	0.04198
0.49517	0.0377	0.04023
0.49617	0.03954	0.0419
0.49717	0.03928	0.04063
0.49817	0.04211	0.04136
0.49917	0.04268	0.03861
0.50017	0.04472	0.03961
0.50117	0.04667	0.0403
0.50217	0.04726	0.03852
0.50317	0.04929	0.03881
0.50417	0.04899	0.03793
0.50517	0.05028	0.03813
0.50617	0.04909	0.03641
0.50717	0.04912	0.0376
0.50817	0.04668	0.03562
0.50917	0.04621	0.03821
0.51017	0.04279	0.03529
0.51117	0.04193	0.03582
0.51217	0.03862	0.03575
0.51317	0.0375	0.03586
0.51417	0.03546	0.03637
0.51517	0.03489	0.03667
0.51617	0.03424	0.03545
0.51717	0.03478	0.03642
0.51817	0.03571	0.03493
0.51917	0.03711	0.03383
0.52017	0.03938	0.03478
0.52117	0.04101	0.03372
0.52217	0.0439	0.03407
0.52317	0.04542	0.03501
0.52417	0.04738	0.03381
0.52518	0.04827	0.03311
0.52618	0.04887	0.03336
0.52718	0.04803	0.03187
0.52818	0.04706	0.03191
0.52918	0.04445	0.03237
0.53018	0.04272	0.02985
0.53118	0.0391	0.03095
0.53218	0.03688	0.03121
0.53318	0.03361	0.03032
0.53418	0.03159	0.0311
0.53518	0.02983	0.03144
0.53618	0.02828	0.03095
0.53718	0.02777	0.02964
0.53818	0.02752	0.03035
0.53918	0.02808	0.03043
0.54018	0.02906	0.02917
0.54118	0.03042	0.02954
0.54218	0.03215	0.02966
0.54318	0.0345	0.02924
0.54418	0.03618	0.02941
0.54518	0.03838	0.03025
0.54618	0.03915	0.02944
0.54718	0.04057	0.02724
0.54818	0.04051	0.02817
0.54918	0.03962	0.02681
0.55018	0.03854	0.02721
0.55118	0.03628	0.02644
0.55218	0.03437	0.0269
0.55318	0.03176	0.0252
0.55418	0.02893	0.02754
0.55519	0.02751	0.02595
0.55619	0.02526	0.02747
0.55719	0.02419	0.02556
0.55819	0.02375	0.02732
0.55919	0.02357	0.02564
0.56019	0.02487	0.02634
0.56119	0.02561	0.02617
0.56219	0.02835	0.0261
0.56319	0.0301	0.0241
0.56419	0.03328	0.02572
0.56519	0.03503	0.02496
0.56619	0.03761	0.02617
0.56719	0.03874	0.02521
0.56819	0.03963	0.0248
0.56919	0.03973	0.02514
0.57019	0.03881	0.02497
0.57119	0.03801	0.02367
0.57219	0.03563	0.02339
0.57319	0.03408	0.02392
0.57419	0.03056	0.0232
0.57519	0.02876	0.02246
0.57619	0.02515	0.02188
0.57719	0.02361	0.0234
0.57819	0.02074	0.02251
0.57919	0.0203	0.02321
0.58019	0.01881	0.0222
0.58119	0.01972	0.02312
0.58219	0.01926	0.02152
0.58319	0.02076	0.02362
0.58419	0.02182	0.02128
0.5852	0.02267	0.02283
0.5862	0.02516	0.02153
0.5872	0.02497	0.0226
0.5882	0.02782	0.02103
0.5892	0.02779	0.02117
0.5902	0.02935	0.02154
0.5912	0.02917	0.02171
0.5922	0.02955	0.02058
0.5932	0.02888	0.01969
0.5942	0.02813	0.02082
0.5952	0.02636	0.01988
0.5962	0.02548	0.02061
0.5972	0.02353	0.0188
0.5982	0.02246	0.02115
0.5992	0.02084	0.02016
0.6002	0.02033	0.02051
0.6012	0.01985	0.01781
0.6022	0.01969	0.02035
0.6032	0.02008	0.01994
0.6042	0.02104	0.01906
0.6052	0.02236	0.02033
0.6062	0.02369	0.01944
0.6072	0.02521	0.01763
0.6082	0.02679	0.01872
0.6092	0.02856	0.01822
0.6102	0.02953	0.01793
0.6112	0.03068	0.01748
0.6122	0.03093	0.01741
0.6132	0.03175	0.01894
0.6142	0.03078	0.01739
0.61521	0.0305	0.01811
0.61621	0.0287	0.01804
0.61721	0.02841	0.01707
0.61821	0.02621	0.01629
0.61921	0.0249	0.01674
0.62021	0.02314	0.01772
0.62121	0.02161	0.01665
0.62221	0.02014	0.01682
0.62321	0.01868	0.01792
0.62421	0.01749	0.01736
0.62521	0.01735	0.0176
0.62621	0.01664	0.01695
0.62721	0.01657	0.01592
0.62821	0.01707	0.01625
0.62921	0.0168	0.01543
0.63021	0.01828	0.01605
0.63121	0.01819	0.0159
0.63221	0.01989	0.01595
0.63321	0.02035	0.0157
0.63421	0.02155	0.01506
0.63521	0.02207	0.01489
0.63621	0.02282	0.01505
0.63721	0.02258	0.01562
0.63821	0.0231	0.01419
0.63921	0.02291	0.01525
0.64021	0.0229	0.01535
0.64121	0.02281	0.01522
0.64221	0.02249	0.01567
0.64321	0.02242	0.01531
0.64421	0.02173	0.01358
0.64522	0.021	0.01513
0.64622	0.02016	0.01352
0.64722	0.01986	0.0139
0.64822	0.01865	0.01498
0.64922	0.01888	0.01499
0.65022	0.01854	0.01271
0.65122	0.01918	0.01459
0.65222	0.01975	0.01329
0.65322	0.01985	0.01412
0.65422	0.02085	0.01356
0.65522	0.0207	0.01316
0.65622	0.02071	0.01375
0.65722	0.01978	0.01237
0.65822	0.01925	0.0131
0.65922	0.01775	0.013
0.66022	0.01637	0.01375
0.66122	0.01473	0.01411
0.66222	0.01256	0.01351
0.66322	0.01165	0.0128
0.66422	0.00945	0.0136
0.66522	0.0091	0.0129
0.66622	0.00866	0.01402
0.66722	0.00861	0.01289
0.66822	0.01067	0.01279
0.66922	0.01098	0.01204
0.67022	0.01428	0.01201
0.67122	0.01532	0.01196
0.67222	0.0178	0.01351
0.67322	0.01958	0.01138
0.67422	0.02015	0.01245
0.67523	0.02178	0.01171
0.67623	0.02124	0.01089
0.67723	0.02162	0.01228
0.67823	0.02098	0.01074
0.67923	0.02008	0.01199
0.68023	0.01914	0.0108
0.68123	0.01806	0.01146
0.68223	0.01606	0.01177
0.68323	0.01498	0.01134
0.68423	0.01175	0.01053
0.68523	0.01044	0.01205
0.68623	0.00752	0.01094
0.68723	0.0058	0.01133
0.68823	0.00424	0.01122
0.68923	0.00344	0.01112
0.69023	0.00393	0.01097
0.69123	0.00476	0.01068
0.69223	0.00616	0.01101
0.69323	0.00887	0.01096
0.69423	0.01109	0.01098
0.69523	0.01369	0.01071
0.69623	0.01637	0.01052
0.69723	0.01809	0.00998
0.69823	0.02029	0.01083
0.69923	0.02065	0.00945
0.70023	0.02107	0.00858
0.70123	0.02114	0.00891
0.70223	0.02001	0.00986
0.70323	0.01908	0.00859
0.70423	0.01816	0.00973
0.70524	0.01606	0.00891
0.70624	0.01575	0.01021
0.70724	0.0133	0.00953
0.70824	0.01339	0.01017
0.70924	0.01204	0.01042
0.71024	0.01165	0.00968
0.71124	0.01211	0.01004
0.71224	0.01138	0.00959
0.71324	0.01256	0.00904
0.71424	0.01213	0.00912
0.71524	0.01317	0.00987
0.71624	0.01413	0.00913
0.71724	0.01468	0.00829
0.71824	0.01622	0.00826
0.71924	0.01715	0.00747
0.72024	0.01756	0.00793
0.72124	0.01874	0.00838
0.72224	0.01775	0.00821
0.72324	0.01837	0.00792
0.72424	0.01722	0.00765
0.72524	0.01656	0.00838
0.72624	0.01587	0.00807
0.72724	0.01437	0.00821
0.72824	0.01327	0.00994
0.72924	0.01181	0.00796
0.73024	0.01041	0.00808
0.73124	0.00948	0.00843
0.73224	0.00872	0.008
0.73324	0.00833	0.00828
0.73424	0.00901	0.00827
0.73525	0.00968	0.00813
0.73625	0.01137	0.00679
0.73725	0.0129	0.00879
0.73825	0.01441	0.00801
0.73925	0.016	0.00737
0.74025	0.0171	0.00646
0.74125	0.01686	0.00741
0.74225	0.01691	0.00668
0.74325	0.01561	0.00702
0.74425	0.01463	0.00706
0.74525	0.01311	0.00715
0.74625	0.01109	0.00608
0.74725	0.01027	0.00732
0.74825	0.00861	0.00664
0.74925	0.00782	0.00841
0.75025	0.0067	0.00694
0.75125	0.00656	0.00871
0.75225	0.0063	0.00734
0.75325	0.00722	0.00801
0.75425	0.00764	0.00789
0.75525	0.00909	0.00827
0.75625	0.01086	0.00719
0.75725	0.01191	0.00757
0.75825	0.01401	0.00648
0.75925	0.01456	0.00667
0.76025	0.01605	0.00657
0.76125	0.01676	0.00576
0.76225	0.01641	0.00654
0.76325	0.01693	0.00445
0.76425	0.01529	0.00645
0.76526	0.01481	0.00433
0.76626	0.01266	0.00613
0.76726	0.01036	0.00503
0.76826	0.00818	0.00728
0.76926	0.00486	0.00497
0.77026	0.00307	0.00719
0.77126	-0.00023	0.00657
0.77226	-0.00117	0.00694
0.77326	-0.00276	0.00741
0.77426	-0.00235	0.00703
0.77526	-0.00249	0.00683
0.77626	-0.00089	0.00615
0.77726	0.00081	0.00621
0.77826	0.00246	0.00716
0.77926	0.00507	0.00642
0.78026	0.00644	0.00543
0.78126	0.00899	0.00503
0.78226	0.00962	0.00601
0.78326	0.01088	0.00551
0.78426	0.01126	0.00507
0.78526	0.01111	0.00467
0.78626	0.01095	0.00506
0.78726	0.01012	0.00517
0.78826	0.00961	0.00455
0.78926	0.00882	0.00614
0.79026	0.00821	0.00462
0.79126	0.00817	0.00622
0.79226	0.008	0.00469
0.79326	0.00862	0.00647
0.79426	0.00922	0.00559
0.79527	0.00997	0.00682
0.79627	0.01081	0.0059
0.79727	0.01162	0.00548
0.79827	0.01176	0.00538
0.79927	0.01287	0.00481
0.80027	0.01231	0.00591
0.80127	0.01274	0.0055
0.80227	0.01195	0.00506
0.80327	0.01062	0.00497
0.80427	0.01021	0.00453
0.80527	0.00769	0.00485
0.80627	0.00647	0.00366
0.80727	0.00485	0.00422
0.80827	0.00345	0.00443
0.80927	0.00301	0.00448
0.81027	0.00238	0.00504
0.81127	0.00248	0.00446
0.81227	0.00351	0.00464
0.81327	0.00433	0.00569
0.81427	0.00607	0.00507
0.81527	0.00781	0.00459
0.81627	0.0096	0.00508
0.81727	0.01146	0.00554
0.81827	0.01261	0.00525
0.81927	0.01318	0.00519
0.82027	0.01298	0.00403
0.82127	0.013	0.00386
0.82227	0.01145	0.00409
0.82327	0.01121	0.00388
0.82427	0.00921	0.00439
0.82528	0.00887	0.00381
0.82628	0.00796	0.0043
0.82728	0.00661	0.00277
0.82828	0.00638	0.00413
0.82928	0.00528	0.00354
0.83028	0.00479	0.00429
0.83128	0.00427	0.00329
0.83228	0.00281	0.00424
0.83328	0.00312	0.00363
0.83428	0.00233	0.00544
0.83528	0.0025	0.00482
0.83628	0.00287	0.00436
0.83728	0.0035	0.00464
0.83828	0.00515	0.00561
0.83928	0.00638	0.00372
0.84028	0.00794	0.0047
0.84128	0.00982	0.00416
0.84228	0.01128	0.00429
0.84328	0.01261	0.00397
0.84428	0.01338	0.00239
0.84528	0.01369	0.00346
0.84628	0.01377	0.00422
0.84728	0.01299	0.00377
0.84828	0.01223	0.00356
0.84928	0.01102	0.00363
0.85028	0.01041	0.00265
0.85128	0.00927	0.00445
0.85228	0.00835	0.00213
0.85328	0.00749	0.00394
0.85428	0.00652	0.00393
0.85529	0.00563	0.00445
0.85629	0.00495	0.00375
0.85729	0.00395	0.00483
0.85829	0.00409	0.00323
0.85929	0.00384	0.00449
0.86029	0.00407	0.00326
0.86129	0.00488	0.00424
0.86229	0.00465	0.00359
0.86329	0.00628	0.00389
0.86429	0.0064	0.00368
0.86529	0.00751	0.00318
0.86629	0.00855	0.0036
0.86729	0.0089	0.00314
0.86829	0.01062	0.00347
0.86929	0.01007	0.00234
0.87029	0.01056	0.00319
0.87129	0.00966	0.00245
0.87229	0.00831	0.00294
0.87329	0.00707	0.00291
0.87429	0.00425	0.00327
0.87529	0.00264	0.00238
0.87629	0.00029	0.00401
0.87729	-0.00124	0.00362
0.87829	-0.00178	0.00337
0.87929	-0.00251	0.00347
0.88029	-0.00144	0.00394
0.88129	-0.00055	0.00353
0.88229	0.00103	0.00407
0.88329	0.00274	0.00292
0.88429	0.00424	0.00322
0.8853	0.00661	0.0031
0.8863	0.00756	0.00329
0.8873	0.00957	0.00227
0.8883	0.00999	0.00221
0.8893	0.0112	0.00298
0.8903	0.01082	0.00173
0.8913	0.01028	0.00214
0.8923	0.00917	0.0026
0.8933	0.00791	0.00153
0.8943	0.0056	0.00286
0.8953	0.00378	0.00358
0.8963	0.00149	0.00231
0.8973	-0.00018	0.00367
0.8983	-0.00149	0.00241
0.8993	-0.00254	0.00292
0.9003	-0.00222	0.00334
0.9013	-0.00163	0.00364
0.9023	-0.0001	0.00321
0.9033	0.00144	0.00383
0.9043	0.00379	0.00296
0.9053	0.00547	0.00245
0.9063	0.00762	0.00252
0.9073	0.00867	0.0021
0.9083	0.00994	0.0025
0.9093	0.01045	0.00276
0.9103	0.01052	0.00244
0.9113	0.01007	0.00167
0.9123	0.00945	0.00187
0.9133	0.00814	0.00258
0.9143	0.00687	0.00209
0.91531	0.00474	0.00218
0.91631	0.00315	0.00194
0.91731	0.00086	0.00252
0.91831	-0.00127	0.00233
0.91931	-0.00314	0.00283
0.92031	-0.00489	0.00298
0.92131	-0.00642	0.00335
0.92231	-0.00754	0.00278
0.92331	-0.00774	0.00316
0.92431	-0.00786	0.00329
0.92531	-0.00664	0.00211
0.92631	-0.00599	0.00175
0.92731	-0.00344	0.00251
0.92831	-0.00176	0.00226
0.92931	0.00033	0.00245
0.93031	0.00244	0.00253
0.93131	0.00435	0.00147
0.93231	0.0061	0.00194
0.93331	0.00744	0.0017
0.93431	0.00797	0.00163
0.93531	0.00875	0.00198
0.93631	0.00775	0.0019
0.93731	0.00777	0.00119
0.93831	0.00545	0.00261
0.93931	0.00473	0.00176
0.94031	0.00265	0.00232
0.94131	0.00133	0.0016
0.94231	0.0004	0.00228
0.94331	-0.0012	0.00245
0.94431	-0.00065	0.00171
0.94532	-0.0015	0.00248
0.94632	-0.00094	0.00245
0.94732	-0.00039	0.00146
0.94832	0.00017	0.00324
0.94932	0.00154	0.00263
0.95032	0.00204	0.00247
0.95132	0.00368	0.00225
0.95232	0.00487	0.00151
0.95332	0.00566	0.00193
0.95432	0.00688	0.00196
0.95532	0.00707	0.00158
0.95632	0.00786	0.00239
0.95732	0.00719	0.00164
0.95832	0.00689	0.00176
0.95932	0.00584	0.00156
0.96032	0.00485	0.001
0.96132	0.00342	0.00143
0.96232	0.00226	0.00179
0.96332	0.00131	0.00336
0.96432	0.00102	0.00125
0.96532	0.00096	0.00224
0.96632	0.00143	0.00156
0.96732	0.00254	0.00281
0.96832	0.00374	0.00043
0.96932	0.00543	0.00169
0.97032	0.00663	0.00244
0.97132	0.00813	0.00178
0.97232	0.01006	0.00196
0.97332	0.01089	0.00142
0.97432	0.01215	0.00207
0.97533	0.0122	0.00142
0.97633	0.01238	0.00071
0.97733	0.01197	0.00111
0.97833	0.00998	0.00075
0.97933	0.00879	0.00164
0.98033	0.00673	0.00157
0.98133	0.00466	0.00093
0.98233	0.00272	0.00216
0.98333	7e-05	0.00189
0.98433	-0.00113	0.00206
0.98533	-0.00281	0.00155
0.98633	-0.00382	0.00214
0.98733	-0.00387	0.00142
0.98833	-0.00365	0.00265
0.98933	-0.002	0.0013
0.99033	-0.00072	0.0018
0.99133	0.00166	0.0027
0.99233	0.00359	0.00154
0.99333	0.00624	0.00132
0.99433	0.00779	0.00225
0.99533	0.00953	0.00224
0.99633	0.01061	0.00139
0.99733	0.01066	0.00064
0.99833	0.01107	0.00177
0.99933	0.00948	0.00131
1.00033	0.00888	0.00043
1.00133	0.00759	0.00141
1.00233	0.0056	0.00139
1.00333	0.00548	0.00113
1.00433	0.00307	0.00221
1.00534	0.00382	0.00168
1.00634	0.00234	0.00118
1.00734	0.00231	0.00204
1.00834	0.00236	0.00156
1.00934	0.00184	0.00189
1.01034	0.00268	0.00147
1.01134	0.00237	0.00063
1.01234	0.00332	0.00196
1.01334	0.00381	0.00209
1.01434	0.00545	0.00096
1.01534	0.00634	0.0025
1.01634	0.00831	0.00116
1.01734	0.00944	0.00225
1.01834	0.01113	0.00136
1.01934	0.01162	0.00104
1.02034	0.01202	0.00151
1.02134	0.01108	0.00155
1.02234	0.01038	0.00043
1.02334	0.00852	0.00172
1.02434	0.00634	3e-05
1.02534	0.00422	0.00107
1.02634	0.00205	0.00182
1.02734	-0.00023	0.00058
1.02834	-0.00152	0.00161
1.02934	-0.0038	0.00246
1.03034	-0.00359	0.00113
1.03134	-0.00422	0.00231
1.03234	-0.00354	0.00077
1.03334	-0.00184	0.00197
1.03434	-0.00085	0.00183
1.03535	0.0021	0.00112
1.03635	0.00358	0.00102
1.03735	0.00599	0.00132
1.03835	0.00746	0.00151
1.03935	0.00867	0
1.04035	0.00947	0.0006
1.04135	0.00909	0.00107
1.04235	0.00868	0.00184
1.04335	0.0065	0.00048
1.04435	0.00564	0.00048
1.04535	0.00242	0.00071
1.04635	0.00093	0.0008
1.04735	-0.00172	0.00092
1.04835	-0.0033	0.00101
1.04935	-0.00447	0.00036
1.05035	-0.00568	0.00262
1.05135	-0.00529	0.00164
1.05235	-0.00517	0.00119
1.05335	-0.00347	0.00109
1.05435	-0.0022	0.00159
1.05535	0.00017	0.00239
1.05635	0.00201	0.0015
1.05735	0.00413	-0.0007
1.05835	0.00599	0.00135
1.05935	0.00704	0.00111
1.06035	0.00866	0.00055
1.06135	0.00851	0.00045
1.06235	0.00928	1e-05
1.06335	0.00833	0.001
1.06435	0.00751	0.00139
1.06536	0.00614	0.00099
1.06636	0.00391	0.00096
1.06736	0.0024	0.00099
1.06836	-0.00029	0.00185
1.06936	-0.00172	0.00133
1.07036	-0.00347	0.00108
1.07136	-0.00432	0.00233
1.07236	-0.00472	0.00146
1.07336	-0.00456	0.00151
1.07436	-0.00331	0.00159
1.07536	-0.00205	0.00129
1.07636	0.00028	0.0007
1.07736	0.00203	0.00175
1.07836	0.00492	0.00129
1.07936	0.00645	0.00056
1.08036	0.00852	0.00098
1.08136	0.00923	0.00021
1.08236	0.01034	0.00039
1.08336	0.0099	0.00097
1.08436	0.00942	0.00023
1.08536	0.00812	0.00119
1.08636	0.00671	0.00058
1.08736	0.00518	0.00055
1.08836	0.00283	0.00075
1.08936	0.00155	0.0009
1.09036	-0.00051	0.00181
1.09136	-0.0013	0.00102
1.09236	-0.00254	0.00128
1.09336	-0.0033	0.00181
1.09436	-0.00302	0.00144
1.09537	-0.00318	0.0016
1.09637	-0.00219	0.00146
1.09737	-0.00155	0.00078
1.09837	-0.00066	0.00127
1.09937	0.00104	0.00053
1.10037	0.00157	0.00123
1.10137	0.0027	0.00153
1.10237	0.00324	0.00088
1.10337	0.0034	0.00133
1.10437	0.00394	0.00096
1.10537	0.00315	0.00019
1.10637	0.00296	0.00048
1.10737	0.00204	0.00046
1.10837	0.00127	0.00027
1.10937	0.00056	0.00045
1.11037	-0.00081	-0.00023
1.11137	-0.0011	0.00081
1.11237	-0.00219	0.00129
1.11337	-0.002	0.00119
1.11437	-0.00253	0.00164
1.11537	-0.00221	0.00144
1.11637	-0.00141	0.00168
1.11737	-0.00088	0.0022
1.11837	0.00061	0.00161
1.11937	0.00159	0.00152
1.12037	0.00282	0.00121
1.12137	0.00432	0.00122
1.12237	0.00473	0.00048
1.12337	0.00564	0.00085
1.12437	0.00583	-0.0008
1.12538	0.00541	0.00092
1.12638	0.00561	-0.00039
1.12738	0.00391	0.00082
1.12838	0.00353	0.00014
1.12938	0.00185	-0.00031
1.13038	0.00023	-0.00022
1.13138	-0.001	0.00077
1.13238	-0.00327	0.00085
1.13338	-0.00399	0.00135
1.13438	-0.0056	0.0004
1.13538	-0.0062	0.00162
1.13638	-0.00657	0.00112
1.13738	-0.00626	0.0022
1.13838	-0.0056	0.0019
1.13938	-0.00465	0.00101
1.14038	-0.00313	0.00108
1.14138	-0.00202	0.00113
1.14238	-0.00014	0.00115
1.14338	0.00052	0.00032
1.14438	0.00178	-1e-05
1.14538	0.00204	0.00039
1.14638	0.00207	0.0008
1.14738	0.00184	-0.00086
1.14838	0.00116	-0.00019
1.14938	0.00051	-0.00013
1.15038	-0.00039	7e-05
1.15138	-0.00115	0.00093
1.15238	-0.00191	0.00074
1.15338	-0.00264	0.00011
1.15438	-0.003	0.0013
1.15539	-0.00339	0.00117
1.15639	-0.00282	0.00103
1.15739	-0.00249	0.003
1.15839	-0.0015	0.00169
1.15939	5e-05	0.00184
1.16039	0.00085	0.00116
1.16139	0.00307	0.0012
1.16239	0.00362	0.00222
1.16339	0.00539	8e-05
1.16439	0.0063	0.00012
1.16539	0.00615	-0.0004
1.16639	0.0069	-0.0001
1.16739	0.00524	0.00039
1.16839	0.00483	-0.00017
1.16939	0.00318	-0.00013
1.17039	0.00138	-0.00028
1.17139	9e-05	0.00046
1.17239	-0.00171	0.00027
1.17339	-0.00279	0.00133
1.17439	-0.00442	-0.00015
1.17539	-0.00524	0.00084
1.17639	-0.00627	0.00057
1.17739	-0.00613	0.00126
1.17839	-0.00641	0.00172
1.17939	-0.00555	0.00166
1.18039	-0.0041	0.00086
1.18139	-0.0028	0.00214
1.18239	-0.00028	0.00081
1.18339	0.00108	0.00124
1.18439	0.00376	0.00071
1.1854	0.00517	0.00102
1.1864	0.0068	0.00115
1.1874	0.00717	0.00056
1.1884	0.00765	0.00051
1.1894	0.00683	-0.00042
1.1904	0.00564	0.00062
1.1914	0.00416	-0.00028
1.1924	0.00175	0.00052
1.1934	0.00061	0
1.1944	-0.00188	0.0008
1.1954	-0.00333	0.00034
1.1964	-0.00415	0.00098
1.1974	-0.00533	0.0016
1.1984	-0.00516	0.00132
1.1994	-0.00544	0.00085
1.2004	-0.00472	0.00067
1.2014	-0.00323	0.00043
1.2024	-0.00199	0.00084
1.2034	-0.00012	0.0015
1.2044	0.00213	-9e-05
1.2054	0.00367	0.00089
1.2064	0.00562	0.00061
1.2074	0.00626	0.00012
1.2084	0.00628	-0.00054
1.2094	0.00661	0.00014
1.2104	0.00461	-0.00019
1.2114	0.00385	-0.00031
1.2124	0.00159	0.00014
1.2134	-0.00039	0.0004
1.2144	-0.00126	0.00032
1.21541	-0.00376	-0.00015
1.21641	-0.00385	0.00039
1.21741	-0.00528	0.00081
1.21841	-0.00532	0.00076
1.21941	-0.00546	0.00108
1.22041	-0.00568	0.00075
1.22141	-0.00484	0.00129
1.22241	-0.00482	0.00094
1.22341	-0.00341	0.00116
1.22441	-0.00286	0.00059
1.22541	-0.00128	0.00033
1.22641	0.00061	0.00144
1.22741	0.0015	0.0009
1.22841	0.00377	0.00043
1.22941	0.00419	0.00011
1.23041	0.00522	0.00015
1.23141	0.00524	-0.00063
1.23241	0.00395	-0.0002
1.23341	0.00347	0.00108
1.23441	0.00145	-0.00063
1.23541	-0.00023	0.00027
1.23641	-0.0018	-0.0002
1.23741	-0.00337	0.00099
1.23841	-0.00334	0.00098
1.23941	-0.00391	0.00082
1.24041	-0.00359	0.00056
1.24141	-0.00254	0.00159
1.24241	-0.00228	0.00095
1.24341	-0.00102	0.00091
1.24441	-0.00121	0.00128
1.24542	-0.00054	0.00085
1.24642	-2e-05	0.00099
1.24742	-8e-05	0.00039
1.24842	0.00057	0.00019
1.24942	0.00092	0.00083
1.25042	0.00133	0.00022
1.25142	0.00242	-0.00034
1.25242	0.00243	-0.00061
1.25342	0.00316	-9e-05
1.25442	0.00332	0.0003
1.25542	0.00327	-0.00132
1.25642	0.00359	0.00025
1.25742	0.00264	0.00075
1.25842	0.00283	3e-05
1.25942	0.00232	0.00078
1.26042	0.00186	0.00056
1.26142	0.00144	0.00024
1.26242	0.00059	0.00188
1.26342	0.00039	0.0013
1.26442	0.00019	0.00053
1.26542	-0.00049	0.0017
1.26642	-5e-05	0.00048
1.26742	0	0.00196
1.26842	0.0006	0.00114
1.26942	0.00113	0.00038
1.27042	0.00142	-0.00018
1.27142	0.00223	0.00096
1.27242	0.00264	-0.00031
1.27342	0.00269	0.00013
1.27442	0.00287	0.00035
1.27543	0.00285	0.0005
1.27643	0.00257	0.00078
1.27743	0.00275	-0.00031
1.27843	0.00203	0.00024
1.27943	0.00197	0.00037
1.28043	0.0021	0.00122
1.28143	0.00126	0.00024
1.28243	0.00175	-0.00035
1.28343	0.00066	0.00159
1.28443	0.001	0.00133
1.28543	0.00079	0.00047
1.28643	0.00045	0.00077
1.28743	0.0005	0.00152
1.28843	0.00033	0.0009
1.28943	0.00078	0.00066
1.29043	0.00048	0.00083
1.29143	0.00084	-0.00102
1.29243	0.00055	0.00042
1.29343	0.0012	-9e-05
1.29443	0.00071	-0.00118
1.29543	0.00066	-0.00068
1.29643	0.00012	3e-05
1.29743	-0.00043	-0.00048
1.29843	-0.00131	-0.00017
1.29943	-0.00282	0.00017
1.30043	-0.00377	-0.00032
1.30143	-0.00566	0.00084
1.30243	-0.00583	0.00051
1.30343	-0.00713	0.00067
1.30443	-0.00588	0.0008
1.30544	-0.00533	0.00112
1.30644	-0.00297	0.00167
1.30744	-0.00045	0.00104
1.30844	0.00176	0.00044
1.30944	0.00496	0.0014
1.31044	0.00653	0.0006
1.31144	0.00878	0.00087
1.31244	0.00977	0.00085
1.31344	0.01041	0.00083
1.31444	0.01093	0.00012
1.31544	0.01079	-0.00033
1.31644	0.01054	-0.00064
1.31744	0.00949	0.0008
1.31844	0.00865	-0.00044
1.31944	0.00709	-5e-05
1.32044	0.00499	0.00012
1.32144	0.00303	-0.00112
1.32244	0.00027	0.0009
1.32344	-0.00143	0.00048
1.32444	-0.00426	-0.0001
1.32544	-0.00628	0.00091
1.32644	-0.00781	0.00063
1.32744	-0.00948	0.00108
1.32844	-0.00982	0.00065
1.32944	-0.01056	0.00025
1.33044	-0.00985	0.00025
1.33144	-0.00915	0.00135
1.33244	-0.00773	0.00071
1.33344	-0.00614	0.00152
1.33444	-0.00406	-0.00016
1.33545	-0.00212	0.00066
1.33645	0.0003	-0.00036
1.33745	0.00181	-4e-05
1.33845	0.00363	-0.00036
1.33945	0.00463	-2e-05
1.34045	0.00519	8e-05
1.34145	0.00557	0.00024
1.34245	0.00482	-0.00034
1.34345	0.00503	0.00016
1.34445	0.00401	0.0004
1.34545	0.00351	0.00011
1.34645	0.00258	0.00102
1.34745	0.00145	0.00053
1.34845	0.00119	0.00151
1.34945	-0.00043	0.00157
1.35045	-0.00085	0.00078
1.35145	-0.00109	0.0007
1.35245	-0.00104	0.00133
1.35345	-2e-05	0.00103
1.35445	0.00044	0.00085
1.35545	0.0024	0.00045
1.35645	0.0039	0.00055
1.35745	0.00513	-6e-05
1.35845	0.00659	0.00033
1.35945	0.00692	-7e-05
1.36045	0.00789	-0.00075
1.36145	0.00746	0.00011
1.36245	0.00657	-0.00017
1.36345	0.00572	-0.00033
1.36445	0.00405	-0.00017
1.36546	0.00259	0.0001
1.36646	0.00098	-0.00032
1.36746	-0.00061	8e-05
1.36846	-0.00115	7e-05
1.36946	-0.00162	0.00056
1.37046	-0.00166	0.00131
1.37146	-0.00119	-0.00037
1.37246	-0.00056	0.00063
1.37346	0.00039	0.00039
1.37446	0.00155	0.00087
1.37546	0.00214	0.00146
1.37646	0.00336	0.00093
1.37746	0.00431	0.00012
1.37846	0.00459	0.00043
1.37946	0.00551	-1e-05
1.38046	0.00437	0.00013
1.38146	0.00508	0.00042
1.38246	0.00359	0.00073
1.38346	0.00268	0.00011
1.38446	0.00111	0.00048
1.38546	-0.00058	0.00128
1.38646	-0.00206	-5e-05
1.38746	-0.0038	0.0006
1.38846	-0.0052	0.001
1.38946	-0.00633	0.00023
1.39046	-0.00656	0.00035
1.39146	-0.00743	0.00033
1.39246	-0.00693	0.00083
1.39346	-0.00722	-3e-05
1.39446	-0.00618	0.00051
1.39547	-0.00557	0.0003
1.39647	-0.00438	0.00044
1.39747	-0.00291	0.00113
1.39847	-0.00152	-0.00047
1.39947	0.00052	0.00017
1.40047	0.00149	-0.00053
1.40147	0.00325	-6e-05
1.40247	0.00372	-0.00028
1.40347	0.00436	-0.00023
1.40447	0.00449	-0.00049
1.40547	0.00358	0.00013
1.40647	0.00331	-0.00021
1.40747	0.00186	-0.00032
1.40847	0.00087	0.00072
1.40947	-6e-05	0.00094
1.41047	-0.00154	0.00061
1.41147	-0.00174	0.00077
1.41247	-0.00256	0.00114
1.41347	-0.0032	0.00125
1.41447	-0.00293	0.00059
1.41547	-0.00358	0.00127
1.41647	-0.00295	0.0014
1.41747	-0.0029	0.00138
1.41847	-0.00215	0.00073
1.41947	-0.00075	-0.00011
1.42047	0.00067	7e-05
1.42147	0.002	0.00076
1.42247	0.0041	0.00031
1.42347	0.00485	-0.00063
1.42447	0.00575	7e-05
1.42548	0.00613	-0.00052
1.42648	0.00517	0.00028
1.42748	0.00509	-0.00055
1.42848	0.00366	-0.00016
1.42948	0.00265	0
1.43048	0.00248	0.00036
1.43148	0.00144	-0.0002
1.43248	0.00148	0.00068
1.43348	0.00207	0.00019
1.43448	0.00127	0.00157
1.43548	0.00271	0.00052
1.43648	0.00188	0.00081
1.43748	0.00259	0.00083
1.43848	0.00312	0.00067
1.43948	0.0029	0.00092
1.44048	0.00399	0.00061
1.44148	0.00416	0
1.44248	0.00504	0.00062
1.44348	0.00524	0.00051
1.44448	0.00563	-1e-05
1.44548	0.00468	7e-05
1.44648	0.00446	-0.00058
1.44748	0.00254	-0.00024
1.44848	0.0004	0.00039
1.44948	-0.00111	-0.00021
1.45048	-0.00469	0.00058
1.45148	-0.00538	0.00088
1.45248	-0.00812	0
1.45348	-0.00869	0.00046
1.45448	-0.00856	6e-05
1.45549	-0.00837	0.00081
1.45649	-0.00588	0.00057
1.45749	-0.00444	0.00081
1.45849	-0.00138	0.00063
1.45949	0.00059	0.00086
1.46049	0.00356	0.00052
1.46149	0.00449	0.00037
1.46249	0.00644	0.00011
1.46349	0.00688	-0.00024
1.46449	0.00712	-2e-05
1.46549	0.00751	-1e-05
1.46649	0.00596	-0.00016
1.46749	0.00579	3e-05
1.46849	0.00471	-1e-05
1.46949	0.00298	-0.00058
1.47049	0.00241	-5e-05
1.47149	0.00051	-0.00021
1.47249	-0.0002	0.00098
1.47349	-0.00137	0.00035
1.47449	-0.0026	1e-05
1.47549	-0.00289	0.00098
1.47649	-0.00289	0.00115
1.47749	-0.00313	0.0008
1.47849	-0.00179	-0.00046
1.47949	-0.00146	0.00124
1.48049	0.00015	0.00058
1.48149	0.00139	9e-05
1.48249	0.00245	0.00065
1.48349	0.00423	0.00019
1.48449	0.00535	0.00079
1.4855	0.00698	0.00024
1.4865	0.00762	-0.00026
1.4875	0.00903	-0.00039
1.4885	0.00889	0.00102
1.4895	0.00896	-0.00036
1.4905	0.00806	-0.00072
1.4915	0.00648	-0.0004
1.4925	0.00517	-0.00036
1.4935	0.00259	0.00035
1.4945	0.00039	-0.00025
1.4955	-0.00122	-0.00035
1.4965	-0.00344	0.00081
1.4975	-0.00418	0.0005
1.4985	-0.00527	0.00082
1.4995	-0.00513	-5e-05
1.5005	-0.00438	0.00033
1.5015	-0.0039	0.00066
1.5025	-0.00219	0.00135
1.5035	-0.00115	-0.00034
1.5045	0.0012	-0.00015
1.5055	0.00244	3e-05
1.5065	0.00424	0.00024
1.5075	0.00571	0.00015
1.5085	0.00649	-0.00091
1.5095	0.0075	0.00048
1.5105	0.00633	-9e-05
1.5115	0.00644	0.00081
1.5125	0.00408	-3e-05
1.5135	0.00264	-0.00047
1.5145	0.0001	0.00011
1.51551	-0.0022	0.00051
1.51651	-0.00324	9e-05
1.51751	-0.00524	0.00073
1.51851	-0.00482	0.0011
1.51951	-0.00483	0.00101
1.52051	-0.00315	0.00063
1.52151	-0.00133	0.00069
1.52251	0.00045	5e-05
1.52351	0.00287	0.00105
1.52451	0.00438	-0.00025
1.52551	0.00592	9e-05
1.52651	0.00615	0.00027
1.52751	0.00657	-0.0004
1.52851	0.00545	-8e-05
1.52951	0.00486	0.00014
1.53051	0.00306	0.0003
1.53151	0.00156	-0.00051
1.53251	0.00032	0.00045
1.53351	-0.00139	0.00012
1.53451	-0.002	0.00058
1.53551	-0.00312	0.00035
1.53651	-0.0036	0.0003
1.53751	-0.00349	-0.00014
1.53851	-0.00375	0.00117
1.53951	-0.00273	-0.00013
1.54051	-0.00211	0.00093
1.54151	-0.00048	0.00076
1.54251	0.0012	0.0007
1.54351	0.00325	0.00059
1.54451	0.00519	9e-05
1.54552	0.00692	-0.00016
1.54652	0.00883	7e-05
1.54752	0.00975	-9e-05
1.54852	0.01053	0.00063
1.54952	0.01014	-0.0002
1.55052	0.00975	-0.00058
1.55152	0.00869	2e-05
1.55252	0.00662	-0.00066
1.55352	0.00523	-0.00057
1.55452	0.00298	-0.00071
1.55552	0.00134	-0.00069
1.55652	-0.00053	-0.00067
1.55752	-0.00288	0.00043
1.55852	-0.00391	-0.00024
1.55952	-0.00586	0.00045
1.56052	-0.00643	0.00103
1.56152	-0.00717	0.00062
1.56252	-0.00645	0.00127
1.56352	-0.00576	0.00102
1.56452	-0.00385	0.00075
1.56552	-0.00205	0.00115
1.56652	0.00019	0.00171
1.56752	0.00258	0.00056
1.56852	0.00414	0.00086
1.56952	0.00645	0.0011
1.57052	0.00717	0.00041
1.57152	0.0081	0.00034
1.57252	0.00826	-0.0004
1.57352	0.00748	-0.0003
1.57452	0.00688	-0.00033
1.57553	0.00459	-0.00107
1.57653	0.00306	-0.00033
1.57753	0.0005	-0.00078
1.57853	-0.00155	-0.00037
1.57953	-0.00341	-0.00018
1.58053	-0.00522	0.00037
1.58153	-0.00596	-0.00086
1.58253	-0.00665	0.00094
1.58353	-0.00648	0.00091
1.58453	-0.00611	0.00075
1.58553	-0.00501	0.0009
1.58653	-0.00392	0.00036
1.58753	-0.00218	0.00071
1.58853	-0.00082	-0.0004
1.58953	0.00074	0.00087
1.59053	0.00201	0.00066
1.59153	0.00251	0.00035
1.59253	0.00322	0.00026
1.59353	0.00308	0.00029
1.59453	0.00287	0.00013
1.59553	0.00231	-0.00072
1.59653	0.00166	0.00019
1.59753	0.00147	-0.00084
1.59853	0.00051	-0.00074
1.59953	0.00049	-0.00022
1.60053	-0.00057	-0.00107
1.60153	-0.00028	0.00038
1.60253	-0.00075	0.0008
1.60353	-0.00166	0.00051
1.60453	-0.00062	0.00156
1.60554	-0.00194	0.00047
1.60654	-0.00052	0.0004
1.60754	-0.00112	0.00081
1.60854	-0.0006	0.00043
1.60954	0.00065	0.00103
1.61054	0.00054	0.00143
1.61154	0.00252	0.00071
1.61254	0.00266	0.00091
1.61354	0.00428	6e-05
1.61454	0.00482	0.00012
1.61554	0.00541	-0.00056
1.61654	0.0054	-0.0013
1.61754	0.00443	-0.00035
1.61854	0.00452	-0.00036
1.61954	0.00241	-0.00021
1.62054	0.00213	-0.00059
1.62154	-0.00013	0.00037
1.62254	-0.00064	-9e-05
1.62354	-0.00163	0.00044
1.62454	-0.00282	0.0004
1.62554	-0.00251	0.00069
1.62654	-0.00255	0.0004
1.62754	-0.00148	0.00081
1.62854	-0.00025	0.00183
1.62954	0.00104	0.00111
1.63054	0.00305	0.00092
1.63154	0.00427	0.00138
1.63254	0.00588	0.00058
1.63354	0.00693	0.00085
1.63454	0.00781	0.00025
1.63555	0.0079	-0.00021
1.63655	0.00779	0.00025
1.63755	0.00675	-0.00016
1.63855	0.00518	-0.0002
1.63955	0.00301	-0.00029
1.64055	0.00044	-0.00043
1.64155	-0.00165	-0.00066
1.64255	-0.00459	-0.00084
1.64355	-0.00604	-0.00048
1.64455	-0.0078	7e-05
1.64555	-0.00848	-0.00026
1.64655	-0.00874	0.00038
1.64755	-0.00891	0.00041
1.64855	-0.00767	0.00102
1.64955	-0.00657	0.0004
1.65055	-0.00445	0.00116
1.65155	-0.00204	0.00048
1.65255	0.00112	0.00128
1.65355	0.00389	0.00071
1.65455	0.00738	0.00058
1.65555	0.00946	0.00114
1.65655	0.01166	-0.0007
1.65755	0.01287	-0.00053
1.65855	0.01256	0.00024
1.65955	0.01321	-0.00065
1.66055	0.01076	-9e-05
1.66155	0.01024	-0.00092
1.66255	0.00733	-0.00031
1.66355	0.00501	-0.00042
1.66455	0.0026	0.00037
1.66556	-0.00088	-2e-05
1.66656	-0.00256	0.00014
1.66756	-0.00548	0.00046
1.66856	-0.00616	0.00107
1.66956	-0.00742	0.0012
1.67056	-0.00705	0.00097
1.67156	-0.00657	0.00151
1.67256	-0.00537	0.00063
1.67356	-0.0035	0.00106
1.67456	-0.00201	0.00091
1.67556	0.00031	0.00131
1.67656	0.00246	0.00031
1.67756	0.00402	0.00036
1.67856	0.00571	-0.00109
1.67956	0.00593	0.00034
1.68056	0.00612	-0.00114
1.68156	0.00526	-0.00014
1.68256	0.00307	-0.00047
1.68356	0.00193	-0.00041
1.68456	-0.00085	-0.00058
1.68556	-0.00257	-6e-05
1.68656	-0.0043	0.00013
1.68756	-0.00593	0.00128
1.68856	-0.00628	-0.00014
1.68956	-0.00716	0.00028
1.69056	-0.00716	0.00055
1.69156	-0.0064	0.0007
1.69256	-0.00593	0.00052
1.69356	-0.00433	0.00078
1.69456	-0.00336	-0.00021
1.69557	-0.0014	0.00052
1.69657	-0.00019	-0.00053
1.69757	0.00113	4e-05
1.69857	0.00185	0.0006
1.69957	0.00223	-0.0001
1.70057	0.00269	0.00043
1.70157	0.00153	-0.0001
1.70257	0.00139	0
1.70357	-0.00044	0.00023
1.70457	-0.00143	5e-05
1.70557	-0.00287	0.00026
1.70657	-0.00547	0.00017
1.70757	-0.00597	0.00042
1.70857	-0.00846	0.00055
1.70957	-0.00887	-0.00043
1.71057	-0.00989	0.00048
1.71157	-0.01031	0.0008
1.71257	-0.0091	0.00015
1.71357	-0.00894	-0.00032
1.71457	-0.00672	0.00066
1.71557	-0.00541	0.00062
1.71657	-0.0027	0.00077
1.71757	-0.00074	0.00021
1.71857	0.00155	0.00054
1.71957	0.0036	0.0001
1.72057	0.00504	-7e-05
1.72157	0.00625	-0.0007
1.72257	0.00621	0.00011
1.72357	0.0063	-0.00025
1.72457	0.00533	0.0006
1.72558	0.00388	-3e-05
1.72658	0.00224	-0.00045
1.72758	0.0001	0.00016
1.72858	-0.00171	-0.00029
1.72958	-0.00378	0.0009
1.73058	-0.00555	0.0002
1.73158	-0.0069	3e-05
1.73258	-0.00764	-8e-05
1.73358	-0.00867	0.00094
1.73458	-0.00829	0.00047
1.73558	-0.00885	0.0013
1.73658	-0.00741	0.0013
1.73758	-0.00702	0.0008
1.73858	-0.00523	0.00098
1.73958	-0.00352	0.00016
1.74058	-0.00137	-0.00069
1.74158	0.0006	0.00016
1.74258	0.0025	-0.00113
1.74358	0.00423	-0.00011
1.74458	0.00541	-0.0016
1.74558	0.00616	-0.00063
1.74658	0.00613	-0.00051
1.74758	0.00606	-0.00048
1.74858	0.00468	0.0001
1.74958	0.00332	0.00066
1.75058	0.00165	0.00042
1.75158	-4e-05	0.00116
1.75258	-0.00151	0.00097
1.75358	-0.0023	0.00114
1.75458	-0.00266	0.00127
1.75559	-0.00194	0.00031
1.75659	-0.00127	0.00075
1.75759	0.00027	2e-05
1.75859	0.0023	-0.00013
1.75959	0.00358	-0.00054
1.76059	0.00592	-0.00023
1.76159	0.00705	-0.0008
1.76259	0.00863	-0.00031
1.76359	0.00948	-0.00049
1.76459	0.00945	-0.00049
1.76559	0.00965	-0.00075
1.76659	0.00853	0.00043
1.76759	0.00737	-0.00057
1.76859	0.00585	-0.00024
1.76959	0.00416	0.0006
1.77059	0.0022	0.00085
1.77159	0.0008	-0.00034
1.77259	-0.00125	0.00116
1.77359	-0.00223	0.00139
1.77459	-0.00343	0.00086
1.77559	-0.00448	0.00094
1.77659	-0.00385	0.00109
1.77759	-0.00474	-4e-05
1.77859	-0.00327	0.0009
1.77959	-0.00311	0.00067
1.78059	-0.00182	0.00036
1.78159	-0.00059	0.00114
1.78259	6e-05	-0.00118
1.78359	0.0013	0.00065
1.78459	0.00185	5e-05
1.7856	0.00226	-0.00064
1.7866	0.00209	-0.00073
1.7876	0.00185	-0.00034
1.7886	0.0013	-0.00123
1.7896	0.00062	0.00052
1.7906	-0.00022	-0.00041
1.7916	-0.0016	0.00042
1.7926	-0.00206	-0.0008
1.7936	-0.00376	0.00099
1.7946	-0.005	0.00112
1.7956	-0.00614	0.00135
1.7966	-0.00687	0.0008
1.7976	-0.00713	0.00177
1.7986	-0.00676	-1e-05
1.7996	-0.0062	0.00034
1.8006	-0.00399	0.00073
1.8016	-0.0025	-0.00075
1.8026	-0.0004	0.00089
1.8036	0.00161	-0.00056
1.8046	0.00298	-0.00047
1.8056	0.00454	0.00041
1.8066	0.00498	-0.00046
1.8076	0.00483	-0.00076
1.8086	0.00476	9e-05
1.8096	0.00399	-0.00041
1.8106	0.00302	-0.00018
1.8116	0.00198	-0.00033
1.8126	0.00041	-0.00016
1.8136	-0.00072	0.00017
1.8146	-0.00197	0.00055
1.81561	-0.00391	-0.00032
1.81661	-0.00497	0.00079
1.81761	-0.00584	-0.0002
1.81861	-0.00651	0.00207
1.81961	-0.00571	0.00113
1.82061	-0.00565	0.00115
1.82161	-0.00329	0.00068
1.82261	-0.00159	0.00115
1.82361	0.00042	0.00082
1.82461	0.00288	0.00039
1.82561	0.00448	0.0001
1.82661	0.00678	0.00037
1.82761	0.00741	0.00017
1.82861	0.00887	-0.0013
1.82961	0.00866	-0.00055
1.83061	0.00907	-0.0004
1.83161	0.00789	-0.00018
1.83261	0.00688	0.00012
1.83361	0.00568	-0.00034
1.83461	0.00356	-0.00043
1.83561	0.00238	0.0002
1.83661	0.0008	6e-05
1.83761	-0.0005	0.00075
1.83861	-0.00121	-0.00032
1.83961	-0.00198	0.00093
1.84061	-0.00211	0.00015
1.84161	-0.00165	0.0012
1.84261	-0.00204	0.00058
1.84361	-0.00016	0.00113
1.84461	8e-05	0.00045
1.84562	0.00151	0.00109
1.84662	0.00239	-0.00056
1.84762	0.00271	0.00092
1.84862	0.00372	-0.00029
1.84962	0.00268	-6e-05
1.85062	0.00271	-0.00068
1.85162	0.00136	-0.00031
1.85262	0.00068	-0.00086
1.85362	-0.0006	-2e-05
1.85462	-0.00202	-0.00107
1.85562	-0.00264	-0.00063
1.85662	-0.00445	-7e-05
1.85762	-0.0043	0.00014
1.85862	-0.00587	0.00025
1.85962	-0.00583	0.00038
1.86062	-0.00542	0.00054
1.86162	-0.00557	0.00075
1.86262	-0.00373	0.00068
1.86362	-0.00313	-0.00028
1.86462	-0.00112	0.00056
1.86562	0.00095	0.00044
1.86662	0.00173	-0.00052
1.86762	0.00413	-0.0002
1.86862	0.0046	-0.00039
1.86962	0.00572	-0.00039
1.87062	0.00566	-0.00034
1.87162	0.00569	-0.00095
1.87262	0.00491	0.00038
1.87362	0.00429	-0.00063
1.87462	0.00274	-1e-05
1.87563	0.00138	-0.00089
1.87663	0.00045	0.00014
1.87763	-0.00143	0.00015
1.87863	-0.00176	-7e-05
1.87963	-0.00263	0.00068
1.88063	-0.00286	0.00132
1.88163	-0.0019	3e-05
1.88263	-0.00194	0.00096
1.88363	-0.00038	-0.00022
1.88463	0.00092	-0.00075
1.88563	0.00188	0.00049
1.88663	0.00432	-0.00023
1.88763	0.00463	0.00028
1.88863	0.00634	-0.00014
1.88963	0.00674	0.0006
1.89063	0.00707	0.00024
1.89163	0.00674	9e-05
1.89263	0.00616	0.00021
1.89363	0.00508	-0.00036
1.89463	0.00406	-0.00073
1.89563	0.00198	0.00022
1.89663	-0.00017	-0.00085
1.89763	-0.0023	0.00051
1.89863	-0.00481	-6e-05
1.89963	-0.00693	-0.00029
1.90063	-0.00887	-0.00033
1.90163	-0.00993	0.00073
1.90263	-0.01042	-0.00014
1.90363	-0.01059	0.00035
1.90463	-0.01005	0.00046
1.90564	-0.00921	0.00073
1.90664	-0.00788	-0.00029
1.90764	-0.00634	0.0007
1.90864	-0.00465	-0.00023
1.90964	-0.00238	0.00053
1.91064	-0.00075	-0.00039
1.91164	0.00173	0.00052
1.91264	0.00267	-0.00013
1.91364	0.00408	7e-05
1.91464	0.0049	-0.00055
1.91564	0.00421	-0.00055
1.91664	0.00457	0.0002
1.91764	0.00254	-0.00029
1.91864	0.00169	-0.0008
1.91964	-0.00025	-0.00038
1.92064	-0.00265	-0.00033
1.92164	-0.00391	-0.00014
1.92264	-0.00577	7e-05
1.92364	-0.00667	7e-05
1.92464	-0.00657	0.00064
1.92564	-0.00648	0.0008
1.92664	-0.00501	0.00112
1.92764	-0.00376	0.00029
1.92864	-0.0021	0.00027
1.92964	-6e-05	0.0006
1.93064	0.00136	0.00126
1.93164	0.00287	-0.00051
1.93264	0.00389	0.00055
1.93364	0.00468	0.00047
1.93464	0.00487	-0.00059
1.93565	0.00459	-0.00039
1.93665	0.00327	-0.00099
1.93765	0.00268	-0.00103
1.93865	0.00059	-0.00077
1.93965	-0.00069	7e-05
1.94065	-0.00289	-0.00037
1.94165	-0.00398	1e-05
1.94265	-0.00517	0
1.94365	-0.00631	0.00036
1.94465	-0.00687	5e-05
1.94565	-0.00689	0.00077
1.94665	-0.00661	0.0007
1.94765	-0.00619	2e-05
1.94865	-0.00489	0.00133
1.94965	-0.00342	0.00029
1.95065	-0.00114	0.00063
1.95165	0.00082	0.0008
1.95265	0.00331	0.00027
1.95365	0.00541	0.001
1.95465	0.00662	0.00059
1.95565	0.00743	2e-05
1.95665	0.00669	-0.00064
1.95765	0.00602	0.00086
1.95865	0.00341	-0.00058
1.95965	0.00116	-0.00077
1.96065	-0.00154	-0.00082
1.96165	-0.0042	0.0001
1.96265	-0.00623	0.00052
1.96365	-0.00826	-0.00026
1.96465	-0.00891	0.00061
1.96566	-0.00896	-0.00013
1.96666	-0.00818	-5e-05
1.96766	-0.00713	0.00025
1.96866	-0.00442	0.00034
1.96966	-0.0027	0.00067
1.97066	0.00054	0.00137
1.97166	0.00213	0.00022
1.97266	0.00443	0.00095
1.97366	0.00653	-0.00026
1.97466	0.00645	0.00064
1.97566	0.00803	0
1.97666	0.00631	0.00028
1.97766	0.00653	-0.00019
1.97866	0.0045	0.00078
1.97966	0.00236	-0.00052
1.98066	0.00114	0.00039
1.98166	-0.00183	-0.00046
1.98266	-0.00276	-0.00022
1.98366	-0.0048	-0.00019
1.98466	-0.00575	-0.0001
1.98566	-0.00561	-0.00073
1.98666	-0.00632	0.00057
1.98766	-0.00483	0.00018
1.98866	-0.00502	0.00071
1.98966	-0.00287	-0.0004
1.99066	-0.00174	0.00074
1.99166	-0.00018	0.0003
1.99266	0.00171	0.00028
1.99366	0.00311	-0.00016
1.99466	0.00521	0.00074
1.99567	0.00596	0.00024
1.99667	0.0071	-0.00032
[truncated: 1,003 more rows]

## Sheet: Extended Data Fig. 4f
D2/Ar=1 pulses over S-1_1 at 550°C (treatment: H2/Ar=1 at 550 °C, 0.5 h)
	Normalized intensity of signals
t / s	D2	HD	H2	Ne
0	-0.00963	0.00899	0.05985	0.0045
0.001	-0.00963	0.00899	0.05985	0.0045
0.002	-0.00963	0.00899	0.05985	0.0045
0.003	-0.00784	-0.00844	-0.07028	3e-05
0.004	0.0286	0.00218	-0.18862	-0.00207
0.005	0.11314	0.08623	-0.12356	0.01219
0.006	0.21314	0.20229	0.05526	0.04492
0.007	0.28761	0.27102	0.09162	0.06489
0.008	0.37753	0.36295	0.1904	0.09493
0.009	0.46721	0.45642	0.30815	0.12982
0.01	0.55165	0.54588	0.42893	0.16883
0.011	0.62711	0.62216	0.52572	0.20974
0.012	0.69579	0.69072	0.61115	0.2523
0.013	0.76026	0.75647	0.70398	0.29899
0.014	0.81458	0.81001	0.77539	0.34619
0.01501	0.86135	0.85591	0.83709	0.39446
0.01601	0.9004	0.89274	0.88341	0.44293
0.01701	0.93251	0.92446	0.92541	0.49137
0.01801	0.95759	0.94819	0.95378	0.53903
0.01901	0.976	0.96662	0.97396	0.58517
0.02001	0.98899	0.98034	0.98814	0.6297
0.02101	0.99672	0.98973	0.99492	0.67203
0.02201	1	0.99638	1	0.71196
0.02301	0.99926	0.99888	0.99745	0.74912
0.02401	0.99524	1	0.99565	0.78349
0.02501	0.98839	0.9978	0.98958	0.81487
0.02601	0.97913	0.99415	0.98297	0.84333
0.02701	0.96798	0.98795	0.97514	0.86882
0.02801	0.95522	0.97994	0.96546	0.89151
0.02901	0.94126	0.97023	0.95669	0.91151
0.03001	0.9263	0.95868	0.94608	0.92894
0.03101	0.91063	0.94556	0.93484	0.94407
0.03201	0.89444	0.93159	0.9242	0.95697
0.03301	0.87786	0.91605	0.91044	0.9679
0.03401	0.86109	0.90085	0.89919	0.97701
0.03501	0.84417	0.88423	0.88314	0.98434
0.03601	0.82725	0.86848	0.8693	0.99022
0.03701	0.81035	0.85261	0.85331	0.99455
0.03801	0.79354	0.83675	0.83572	0.9976
0.03901	0.77687	0.8221	0.81977	0.99939
0.04001	0.76035	0.80668	0.80005	1
0.04101	0.74403	0.79316	0.78405	0.99964
0.04201	0.72791	0.77871	0.76477	0.99822
0.04301	0.712	0.7655	0.74723	0.99601
0.04401	0.69634	0.75243	0.73019	0.99296
0.04502	0.68092	0.73981	0.71274	0.98924
0.04602	0.66577	0.72783	0.69645	0.98488
0.04702	0.65089	0.7162	0.68027	0.97997
0.04802	0.63627	0.70505	0.66369	0.97457
0.04902	0.62196	0.69487	0.64992	0.96878
0.05002	0.60789	0.68417	0.63275	0.96257
0.05102	0.59413	0.67451	0.61928	0.95614
0.05202	0.58062	0.66428	0.60394	0.94938
0.05302	0.56738	0.65397	0.58926	0.94245
0.05402	0.55442	0.64369	0.57634	0.93533
0.05502	0.54168	0.63183	0.56	0.92802
0.05602	0.52925	0.62087	0.54873	0.92067
0.05702	0.51703	0.608	0.53282	0.91306
0.05802	0.50509	0.59577	0.52037	0.90546
0.05902	0.49339	0.5827	0.50546	0.89764
0.06002	0.48194	0.56978	0.49094	0.88976
0.06102	0.47077	0.55743	0.47664	0.88178
0.06202	0.45984	0.54496	0.46035	0.87363
0.06302	0.4492	0.53359	0.44507	0.8655
0.06402	0.43879	0.52263	0.42856	0.8572
0.06502	0.42867	0.5127	0.41335	0.84894
0.06602	0.41876	0.50327	0.39749	0.84061
0.06702	0.4091	0.4946	0.38362	0.83228
0.06802	0.39967	0.48616	0.36975	0.82399
0.06902	0.39042	0.47843	0.35939	0.81568
0.07002	0.38138	0.47022	0.34901	0.80745
0.07102	0.3725	0.46213	0.34168	0.79923
0.07202	0.36382	0.45361	0.33616	0.79107
0.07302	0.35528	0.4444	0.33189	0.78297
0.07402	0.34692	0.43507	0.3307	0.77489
0.07503	0.33871	0.42424	0.328	0.76686
0.07603	0.33068	0.41384	0.32887	0.75886
0.07703	0.32281	0.4023	0.32759	0.75088
0.07803	0.31511	0.39101	0.32716	0.74291
0.07903	0.30759	0.37973	0.32543	0.73494
0.08003	0.30024	0.36855	0.3214	0.72698
0.08103	0.29308	0.35874	0.31795	0.71905
0.08203	0.28607	0.34905	0.30978	0.71113
0.08303	0.27925	0.34111	0.30256	0.70328
0.08403	0.27258	0.33394	0.29142	0.69552
0.08503	0.26607	0.32829	0.28091	0.68786
0.08603	0.25971	0.32372	0.26874	0.68035
0.08703	0.25349	0.32016	0.25652	0.67296
0.08803	0.2474	0.31743	0.24495	0.66574
0.08903	0.24145	0.31554	0.23418	0.65867
0.09003	0.23563	0.31365	0.22477	0.65172
0.09103	0.22993	0.31214	0.21687	0.64488
0.09203	0.22436	0.31012	0.21068	0.63811
0.09303	0.21891	0.3076	0.20568	0.63139
0.09403	0.2136	0.30469	0.20329	0.62472
0.09503	0.2084	0.29996	0.19975	0.618
0.09603	0.20334	0.29525	0.19971	0.61132
0.09703	0.19839	0.28799	0.19691	0.60458
0.09803	0.19357	0.28073	0.19683	0.59787
0.09903	0.18887	0.27134	0.19417	0.59115
0.10003	0.18428	0.26141	0.19183	0.58448
0.10103	0.17981	0.25075	0.18875	0.57788
0.10203	0.17545	0.23914	0.18371	0.57136
0.10303	0.1712	0.22834	0.17938	0.56498
0.10403	0.16706	0.21691	0.17225	0.55871
0.10504	0.16303	0.20717	0.16623	0.55259
0.10604	0.15909	0.19787	0.15801	0.54658
0.10704	0.15527	0.19035	0.15061	0.54069
0.10804	0.15153	0.18432	0.14219	0.5349
0.10904	0.14789	0.17967	0.13437	0.52919
0.11004	0.14434	0.17675	0.12664	0.52351
0.11104	0.14086	0.17491	0.11981	0.51789
0.11204	0.13745	0.17406	0.11398	0.51225
0.11304	0.13411	0.1739	0.10935	0.50666
0.11404	0.13083	0.17368	0.10635	0.50103
0.11504	0.12761	0.17362	0.10467	0.49543
0.11604	0.12446	0.17285	0.10503	0.48983
0.11704	0.12137	0.17144	0.10641	0.48423
0.11804	0.11835	0.16923	0.10939	0.47869
0.11904	0.11541	0.16599	0.11327	0.47315
0.12004	0.11255	0.16208	0.11766	0.46769
0.12104	0.10976	0.15738	0.12288	0.46227
0.12204	0.10706	0.1521	0.1269	0.45692
0.12304	0.10444	0.14688	0.1315	0.45166
0.12404	0.10188	0.14142	0.134	0.44647
0.12504	0.0994	0.13649	0.13574	0.44139
0.12604	0.09697	0.13209	0.13546	0.43638
0.12704	0.09461	0.12806	0.13238	0.43147
0.12804	0.0923	0.12542	0.12838	0.42663
0.12904	0.09004	0.12257	0.12014	0.42185
0.13004	0.08784	0.12121	0.11152	0.41713
0.13104	0.08567	0.11954	0.09934	0.41242
0.13204	0.08356	0.11855	0.08724	0.40778
0.13304	0.08149	0.11752	0.07366	0.40311
0.13404	0.07946	0.11618	0.06074	0.39852
0.13505	0.07749	0.11505	0.04898	0.39392
0.13605	0.07557	0.11329	0.03892	0.3894
0.13705	0.0737	0.1115	0.03199	0.3849
0.13805	0.07189	0.1094	0.02726	0.38046
0.13905	0.07013	0.10703	0.02658	0.3761
0.14005	0.06844	0.10474	0.02814	0.37177
0.14105	0.0668	0.10235	0.0329	0.36754
0.14205	0.06521	0.09997	0.03929	0.36333
0.14305	0.06366	0.09813	0.04739	0.35922
0.14405	0.06215	0.09598	0.05557	0.35512
0.14505	0.06067	0.0948	0.06457	0.35111
0.14605	0.05921	0.09317	0.07124	0.34712
0.14705	0.05779	0.09236	0.0786	0.3432
0.14805	0.05637	0.09134	0.08234	0.33932
0.14905	0.05498	0.09042	0.08579	0.33547
0.15005	0.05361	0.08963	0.08668	0.33167
0.15105	0.05226	0.0883	0.08551	0.32789
0.15205	0.05094	0.08724	0.08425	0.32414
0.15305	0.04964	0.08533	0.07973	0.3204
0.15405	0.04837	0.08343	0.07671	0.31669
0.15505	0.04713	0.0808	0.07098	0.31296
0.15605	0.04592	0.07783	0.06693	0.30931
0.15705	0.04475	0.07433	0.06159	0.30562
0.15805	0.0436	0.07033	0.05718	0.30204
0.15905	0.04249	0.06609	0.05307	0.29848
0.16005	0.04141	0.0616	0.04877	0.29501
0.16105	0.04036	0.05724	0.04575	0.29165
0.16205	0.03934	0.05317	0.04151	0.28834
0.16305	0.03835	0.0497	0.03857	0.28519
0.16405	0.0374	0.04705	0.03436	0.28208
0.16506	0.03647	0.04531	0.03023	0.2791
0.16606	0.03557	0.04465	0.02586	0.27618
0.16706	0.03469	0.04491	0.02046	0.27334
0.16806	0.03384	0.0461	0.01571	0.27057
0.16906	0.03301	0.04794	0.0102	0.26782
0.17006	0.03219	0.05022	0.0053	0.26511
0.17106	0.03139	0.05284	0.00077	0.26239
0.17206	0.03061	0.05536	-0.00329	0.25966
0.17306	0.02983	0.05789	-0.00638	0.25689
0.17406	0.02908	0.05999	-0.0086	0.25405
0.17506	0.02834	0.06177	-0.00995	0.25118
0.17606	0.02762	0.06304	-0.01009	0.24823
0.17706	0.02692	0.0636	-0.00899	0.24525
0.17806	0.02624	0.06367	-0.00735	0.24226
0.17906	0.02558	0.06279	-0.00369	0.23926
0.18006	0.02495	0.06134	-0.00039	0.23633
0.18106	0.02433	0.05899	0.00512	0.23341
0.18206	0.02374	0.0559	0.01014	0.23061
0.18306	0.02317	0.05227	0.01645	0.22785
0.18406	0.02262	0.04787	0.0228	0.2252
0.18506	0.02208	0.04341	0.02919	0.22265
0.18606	0.02156	0.0384	0.03566	0.22014
0.18706	0.02104	0.03372	0.04102	0.21775
0.18806	0.02053	0.02895	0.04578	0.21535
0.18906	0.02002	0.02467	0.04847	0.21304
0.19006	0.01952	0.02082	0.04963	0.2107
0.19106	0.01902	0.01742	0.04831	0.20839
0.19206	0.01853	0.01483	0.04477	0.20607
0.19306	0.01805	0.0126	0.03944	0.20372
0.19406	0.01757	0.01126	0.03192	0.20139
0.19507	0.01711	0.01032	0.02376	0.199
0.19607	0.01667	0.0101	0.0145	0.19665
0.19707	0.01624	0.01041	0.00521	0.19428
0.19807	0.01582	0.01122	-0.0034	0.19193
0.19907	0.01543	0.01261	-0.01195	0.18961
0.20007	0.01504	0.01434	-0.01875	0.18729
0.20107	0.01468	0.01643	-0.02519	0.18503
0.20207	0.01432	0.0188	-0.02985	0.18276
0.20307	0.01397	0.02113	-0.03369	0.18054
0.20407	0.01364	0.02358	-0.03612	0.17835
0.20507	0.01331	0.02564	-0.03766	0.17617
0.20607	0.01298	0.02762	-0.03774	0.17407
0.20707	0.01266	0.02918	-0.03704	0.17197
0.20807	0.01234	0.03035	-0.03533	0.16994
0.20907	0.01203	0.0314	-0.03233	0.16796
0.21007	0.01172	0.03181	-0.0296	0.16601
0.21107	0.01141	0.03246	-0.02489	0.16414
0.21207	0.01111	0.03238	-0.02187	0.16229
0.21307	0.01081	0.03256	-0.0172	0.16051
0.21407	0.01052	0.03225	-0.01429	0.15874
0.21507	0.01024	0.03186	-0.01132	0.15704
0.21607	0.00996	0.03134	-0.00896	0.15535
0.21707	0.00971	0.03034	-0.00818	0.1537
0.21807	0.00946	0.02942	-0.0065	0.15207
0.21907	0.00922	0.02794	-0.00688	0.15046
0.22007	0.009	0.02643	-0.00553	0.14887
0.22107	0.00879	0.02455	-0.00541	0.1473
0.22207	0.0086	0.02241	-0.00385	0.14573
0.22307	0.00842	0.02021	-0.00209	0.14417
0.22407	0.00825	0.01767	-0.00016	0.14262
0.22508	0.00809	0.0153	0.00304	0.14107
0.22608	0.00795	0.01279	0.00498	0.13954
0.22708	0.00781	0.0107	0.00815	0.13801
0.22808	0.00768	0.0088	0.00976	0.13651
0.22908	0.00754	0.0075	0.01154	0.13503
0.23008	0.0074	0.00672	0.0124	0.13355
0.23108	0.00725	0.00649	0.01268	0.13211
0.23208	0.00709	0.00695	0.01279	0.13067
0.23308	0.00692	0.00771	0.0125	0.12925
0.23408	0.00673	0.00901	0.01231	0.12783
0.23508	0.00653	0.01036	0.01208	0.12639
0.23608	0.00634	0.01192	0.01258	0.12497
0.23708	0.00613	0.01336	0.01238	0.12349
0.23808	0.00594	0.0148	0.01367	0.12203
0.23908	0.00575	0.01598	0.0132	0.12051
0.24008	0.00557	0.01725	0.01404	0.119
0.24108	0.0054	0.01811	0.01303	0.11747
0.24208	0.00524	0.01923	0.01163	0.11594
0.24308	0.00508	0.01993	0.0095	0.11442
0.24408	0.00493	0.0207	0.0052	0.11291
0.24508	0.00479	0.0213	0.00144	0.11143
0.24608	0.00464	0.02143	-0.00485	0.10997
0.24708	0.00451	0.02161	-0.00989	0.10856
0.24808	0.00436	0.02087	-0.01649	0.10716
0.24908	0.00422	0.0202	-0.02146	0.10583
0.25008	0.00408	0.01854	-0.02664	0.1045
0.25108	0.00394	0.01682	-0.03022	0.10326
0.25208	0.00382	0.01442	-0.03287	0.10201
0.25308	0.00368	0.01186	-0.03433	0.10082
0.25408	0.00357	0.00917	-0.03403	0.09966
0.25509	0.00345	0.00627	-0.03337	0.09851
0.25609	0.00334	0.00386	-0.03064	0.09743
0.25709	0.00325	0.00122	-0.02829	0.09631
0.25809	0.00316	-0.00054	-0.02431	0.09526
0.25909	0.00309	-0.00237	-0.02128	0.09418
0.26009	0.00303	-0.00343	-0.01761	0.09312
0.26109	0.00299	-0.00423	-0.01507	0.09205
0.26209	0.00295	-0.00472	-0.0132	0.09097
0.26309	0.00292	-0.00468	-0.01214	0.0899
0.26409	0.0029	-0.00472	-0.01279	0.08879
0.26509	0.00288	-0.00436	-0.01382	0.08772
0.26609	0.00287	-0.00409	-0.01656	0.08663
0.26709	0.00286	-0.00374	-0.01975	0.08558
0.26809	0.00284	-0.00334	-0.02346	0.08455
0.26909	0.00282	-0.00307	-0.02796	0.08356
0.27009	0.00279	-0.00261	-0.03181	0.08262
0.27109	0.00275	-0.00222	-0.03593	0.08171
0.27209	0.0027	-0.00163	-0.03931	0.08083
0.27309	0.00264	-0.00085	-0.0418	0.07998
0.27409	0.00258	-2e-05	-0.04381	0.07915
0.27509	0.0025	0.00128	-0.04444	0.07832
0.27609	0.00242	0.00244	-0.04423	0.07749
0.27709	0.00233	0.00396	-0.04335	0.07663
0.27809	0.00224	0.00538	-0.04105	0.07576
0.27909	0.00215	0.00658	-0.03874	0.07486
0.28009	0.00205	0.00786	-0.03546	0.07395
0.28109	0.00196	0.00827	-0.03205	0.07303
0.28209	0.00187	0.00877	-0.02884	0.07209
0.28309	0.00179	0.00831	-0.02525	0.07117
0.28409	0.00171	0.0076	-0.02261	0.07025
0.2851	0.00164	0.00645	-0.02015	0.06937
0.2861	0.00158	0.00472	-0.01844	0.06851
0.2871	0.00152	0.00321	-0.01747	0.06769
0.2881	0.00147	0.00119	-0.01721	0.06691
0.2891	0.00143	-0.00026	-0.01736	0.06615
0.2901	0.0014	-0.0018	-0.01868	0.06543
0.2911	0.00137	-0.00273	-0.01952	0.06472
0.2921	0.00134	-0.00332	-0.02185	0.06403
0.2931	0.00132	-0.00352	-0.02375	0.06335
0.2941	0.0013	-0.00316	-0.02632	0.06266
0.2951	0.00129	-0.00278	-0.02938	0.06198
0.2961	0.00126	-0.00192	-0.03181	0.06129
0.2971	0.00124	-0.0014	-0.03527	0.06061
0.2981	0.00121	-0.00071	-0.03713	0.05993
0.2991	0.00117	-0.00049	-0.03928	0.05923
0.3001	0.00113	-0.00041	-0.03968	0.05855
0.3011	0.00108	-0.00075	-0.03939	0.05783
0.3021	0.00103	-0.00129	-0.0374	0.05712
0.3031	0.00097	-0.0021	-0.0344	0.05637
0.3041	0.00092	-0.00298	-0.03021	0.05563
0.3051	0.00088	-0.00395	-0.02547	0.05485
0.3061	0.00084	-0.00483	-0.02065	0.05408
0.3071	0.00083	-0.00554	-0.0158	0.05333
0.3081	0.00082	-0.00608	-0.01256	0.05257
0.3091	0.00083	-0.00615	-0.00989	0.05188
0.3101	0.00085	-0.00609	-0.00991	0.0512
0.3111	0.00089	-0.00535	-0.01118	0.05062
0.3121	0.00093	-0.00453	-0.0151	0.05006
0.3131	0.00096	-0.0031	-0.0207	0.04958
0.3141	0.00099	-0.00164	-0.02797	0.04913
0.31511	0.00101	6e-05	-0.03649	0.04872
0.31611	0.00102	0.00192	-0.04552	0.04833
0.31711	0.001	0.00342	-0.05479	0.04792
0.31811	0.00097	0.00519	-0.06323	0.04753
0.31911	0.00094	0.00621	-0.07104	0.04709
0.32011	0.00088	0.00734	-0.07673	0.04664
0.32111	0.00083	0.00786	-0.08124	0.04615
0.32211	0.00077	0.00784	-0.08288	0.04562
0.32311	0.00072	0.00781	-0.08265	0.04506
0.32411	0.00068	0.00667	-0.08001	0.04446
0.32511	0.00064	0.00588	-0.07466	0.04384
0.32611	0.00062	0.00406	-0.06812	0.04321
0.32711	0.00061	0.00243	-0.05883	0.04257
0.32811	0.0006	0.0005	-0.04947	0.04193
0.32911	0.0006	-0.00156	-0.03882	0.04133
0.33011	0.00059	-0.00329	-0.02872	0.04074
0.33111	0.00059	-0.00509	-0.01972	0.04021
0.33211	0.00058	-0.00627	-0.01173	0.03973
0.33311	0.00057	-0.00724	-0.00668	0.0393
0.33411	0.00054	-0.00756	-0.00313	0.03894
0.33511	0.00051	-0.00752	-0.00291	0.03861
0.33611	0.00048	-0.00677	-0.00435	0.03835
0.33711	0.00044	-0.00573	-0.00821	0.0381
0.33811	0.0004	-0.00412	-0.01326	0.03789
0.33911	0.00036	-0.0023	-0.01915	0.03768
0.34011	0.00033	-0.00022	-0.02538	0.03748
0.34111	0.00029	0.00192	-0.03064	0.03727
0.34211	0.00027	0.00392	-0.03539	0.03704
0.34311	0.00025	0.00575	-0.03764	0.03679
0.34411	0.00024	0.00713	-0.03855	0.03651
0.34512	0.00024	0.00806	-0.03628	0.03619
0.34612	0.00023	0.00827	-0.03182	0.03584
0.34712	0.00024	0.00792	-0.0247	0.03546
0.34812	0.00023	0.00682	-0.015	0.03505
0.34912	0.00025	0.00519	-0.00387	0.03461
0.35012	0.00025	0.0031	0.00901	0.03417
0.35112	0.00026	0.0007	0.02192	0.03373
0.35212	0.00027	-0.00169	0.03454	0.0333
0.35312	0.00027	-0.00396	0.04601	0.03288
0.35412	0.00029	-0.00585	0.05481	0.0325
0.35512	0.00029	-0.0072	0.06144	0.03215
0.35612	0.00029	-0.00801	0.06391	0.03181
0.35712	0.00028	-0.0081	0.06348	0.03151
0.35812	0.00026	-0.00762	0.05883	0.03121
0.35912	0.00024	-0.00659	0.05107	0.03094
0.36012	0.00021	-0.0051	0.04032	0.03066
0.36112	0.00018	-0.0034	0.02704	0.03037
0.36212	0.00014	-0.00151	0.01264	0.03008
0.36312	9e-05	0.00021	-0.00306	0.02974
0.36412	5e-05	0.00177	-0.01774	0.0294
0.36512	1e-05	0.00282	-0.03245	0.02898
0.36612	-3e-05	0.00342	-0.04422	0.02854
0.36712	-6e-05	0.00335	-0.05479	0.02805
0.36812	-8e-05	0.0026	-0.06141	0.0275
0.36912	-9e-05	0.00133	-0.06548	0.02694
0.37012	-0.0001	-0.00064	-0.06604	0.02633
0.37112	-0.0001	-0.00275	-0.06244	0.02575
0.37212	-9e-05	-0.00531	-0.05678	0.02517
0.37312	-7e-05	-0.00768	-0.04629	0.02465
0.37412	-4e-05	-0.00997	-0.03497	0.0242
0.37513	-1e-05	-0.01192	-0.0202	0.0238
0.37613	3e-05	-0.01328	-0.00502	0.02352
0.37713	7e-05	-0.01433	0.01035	0.02328
0.37813	0.00011	-0.01455	0.02579	0.02314
0.37913	0.00014	-0.01447	0.03824	0.02303
0.38013	0.00017	-0.01375	0.04961	0.02296
0.38113	0.0002	-0.01273	0.05638	0.0229
0.38213	0.00021	-0.01138	0.06056	0.02282
0.38313	0.00022	-0.00981	0.06033	0.02274
0.38413	0.00021	-0.0082	0.05669	0.0226
0.38513	0.00019	-0.0065	0.05015	0.02245
0.38613	0.00017	-0.0049	0.04065	0.02225
0.38713	0.00014	-0.00332	0.03046	0.02204
0.38813	0.00012	-0.00197	0.01885	0.02181
0.38913	9e-05	-0.00061	0.00853	0.02155
0.39013	7e-05	0.00036	-0.001	0.02129
0.39113	7e-05	0.00139	-0.00827	0.02101
0.39213	7e-05	0.00192	-0.01288	0.02074
0.39313	8e-05	0.00236	-0.01512	0.02044
0.39413	0.0001	0.00244	-0.01425	0.02014
0.39513	0.00013	0.002	-0.01122	0.01983
0.39613	0.00018	0.00159	-0.00614	0.01951
0.39713	0.00022	0.0003	0.00046	0.01918
0.39813	0.00026	-0.00065	0.00767	0.01886
0.39913	0.00031	-0.00229	0.01487	0.01858
0.40013	0.00034	-0.00368	0.02158	0.01831
0.40113	0.00037	-0.00501	0.02648	0.01809
0.40213	0.00039	-0.0064	0.03	0.01791
0.40313	0.00039	-0.00704	0.03095	0.01777
0.40413	0.00039	-0.00779	0.02978	0.01768
0.40514	0.00037	-0.00774	0.02673	0.01759
0.40614	0.00035	-0.00747	0.02165	0.01754
0.40714	0.00033	-0.00689	0.01618	0.01744
0.40814	0.00029	-0.0058	0.00984	0.01733
0.40914	0.00026	-0.00492	0.00443	0.01716
0.41014	0.00023	-0.00367	-0.00018	0.01694
0.41114	0.00021	-0.0028	-0.00316	0.01666
0.41214	0.00019	-0.00206	-0.00415	0.01631
0.41314	0.00018	-0.00161	-0.0038	0.01593
0.41414	0.00017	-0.00165	-0.00112	0.01551
0.41514	0.00017	-0.00183	0.00193	0.01508
0.41614	0.00017	-0.0025	0.00643	0.01466
0.41714	0.00018	-0.00316	0.01047	0.01428
0.41814	0.00019	-0.00406	0.01406	0.01394
0.41914	0.0002	-0.00485	0.01702	0.0137
0.42014	0.00021	-0.00562	0.01771	0.01352
0.42114	0.00021	-0.00631	0.01776	0.01345
0.42214	0.00021	-0.00682	0.01507	0.01347
0.42314	0.0002	-0.00737	0.01145	0.01357
0.42414	0.00019	-0.00767	0.00618	0.01377
0.42514	0.00016	-0.00809	-0.00025	0.014
0.42614	0.00013	-0.00829	-0.0066	0.01426
0.42714	9e-05	-0.00855	-0.01381	0.01451
0.42814	5e-05	-0.00863	-0.01922	0.01471
0.42914	0	-0.00858	-0.02463	0.01485
0.43014	-4e-05	-0.00843	-0.02722	0.01487
0.43114	-8e-05	-0.00795	-0.02857	0.0148
0.43214	-0.00012	-0.00732	-0.02751	0.01458
0.43314	-0.00014	-0.00626	-0.02383	0.01426
0.43414	-0.00016	-0.00503	-0.01972	0.01384
0.43515	-0.00016	-0.00332	-0.01258	0.01332
0.43615	-0.00015	-0.00143	-0.00675	0.01279
0.43715	-0.00014	0.00086	0.00053	0.01222
0.43815	-0.00011	0.00322	0.00629	0.01169
0.43915	-8e-05	0.00581	0.01079	0.0112
0.44015	-4e-05	0.00834	0.01476	0.01078
0.44115	0	0.01082	0.01586	0.01046
0.44215	4e-05	0.01318	0.01705	0.01022
0.44315	7e-05	0.01517	0.01563	0.01008
0.44415	0.00011	0.01722	0.0144	0.01001
0.44515	0.00013	0.01862	0.0116	0.00999
0.44615	0.00016	0.02029	0.00894	0.01003
0.44715	0.00017	0.02138	0.0055	0.01005
0.44815	0.00018	0.02268	0.00211	0.01008
0.44915	0.00018	0.02384	-0.00114	0.01007
0.45015	0.00017	0.02474	-0.00483	0.01002
0.45115	0.00016	0.02601	-0.00709	0.00992
0.45215	0.00015	0.02657	-0.01012	0.00975
0.45315	0.00014	0.02746	-0.01077	0.00956
0.45415	0.00012	0.02759	-0.01161	0.00933
0.45515	0.00012	0.0275	-0.01043	0.00908
0.45615	0.00012	0.02695	-0.00829	0.00884
0.45715	0.00014	0.02561	-0.00545	0.00861
0.45815	0.00016	0.02405	-0.00117	0.0084
0.45915	0.00019	0.02163	0.00241	0.00822
0.46015	0.00023	0.01904	0.00656	0.00809
0.46115	0.00027	0.01589	0.0092	0.00799
0.46215	0.00032	0.01255	0.01091	0.00792
0.46315	0.00036	0.00912	0.01083	0.00789
0.46415	0.00039	0.00565	0.00867	0.00789
0.46516	0.00042	0.00246	0.00501	0.00792
0.46616	0.00042	-0.00051	-0.00092	0.00795
0.46716	0.00042	-0.00293	-0.00775	0.00802
0.46816	0.00039	-0.00483	-0.01599	0.00808
0.46916	0.00034	-0.00613	-0.0244	0.00816
0.47016	0.00029	-0.00679	-0.03272	0.00823
0.47116	0.00022	-0.00695	-0.04053	0.00828
0.47216	0.00016	-0.00661	-0.04687	0.00832
0.47316	0.0001	-0.00597	-0.05183	0.00832
0.47416	6e-05	-0.00525	-0.05473	0.00828
0.47516	2e-05	-0.00443	-0.0556	0.00819
0.47616	1e-05	-0.0039	-0.05451	0.00804
0.47716	1e-05	-0.00353	-0.0515	0.00783
0.47816	2e-05	-0.00354	-0.04717	0.00759
0.47916	6e-05	-0.00391	-0.0418	0.0073
0.48016	0.0001	-0.00439	-0.03621	0.007
0.48116	0.00016	-0.00528	-0.03037	0.0067
0.48216	0.00021	-0.00594	-0.02567	0.00642
0.48316	0.00026	-0.00671	-0.02122	0.00618
0.48416	0.00031	-0.00707	-0.01844	0.00598
0.48516	0.00034	-0.00703	-0.01649	0.00587
0.48616	0.00036	-0.00668	-0.01554	0.0058
0.48716	0.00037	-0.00553	-0.01627	0.0058
0.48816	0.00036	-0.00418	-0.01685	0.00585
0.48916	0.00033	-0.00203	-0.01937	0.00595
0.49016	0.00029	0.0003	-0.0215	0.00608
0.49116	0.00025	0.00308	-0.02484	0.00622
0.49216	0.00018	0.00614	-0.02838	0.00637
0.49316	0.00013	0.0091	-0.03181	0.00649
0.49416	6e-05	0.01236	-0.0361	0.0066
0.49517	0	0.01507	-0.03936	0.00667
0.49617	-6e-05	0.01783	-0.0433	0.00671
0.49717	-0.00012	0.01982	-0.04598	0.0067
0.49817	-0.00017	0.02129	-0.04868	0.00666
0.49917	-0.00022	0.02209	-0.05055	0.00657
0.50017	-0.00025	0.02179	-0.05159	0.00647
0.50117	-0.00028	0.02099	-0.05246	0.00633
0.50217	-0.00029	0.01897	-0.05211	0.0062
0.50317	-0.00028	0.01653	-0.05207	0.00606
0.50417	-0.00026	0.01335	-0.05105	0.00593
0.50517	-0.00023	0.00975	-0.05014	0.00584
0.50617	-0.00019	0.00617	-0.0491	0.00575
0.50717	-0.00015	0.0024	-0.04786	0.00572
0.50817	-0.0001	-0.00077	-0.04685	0.00571
0.50917	-5e-05	-0.00366	-0.04587	0.00573
0.51017	0	-0.00567	-0.04476	0.0058
0.51117	4e-05	-0.00695	-0.04424	0.00586
0.51217	7e-05	-0.00728	-0.04301	0.00596
0.51317	0.0001	-0.00671	-0.042	0.00605
0.51417	0.00012	-0.00543	-0.04046	0.00612
0.51517	0.00012	-0.00331	-0.03769	0.00617
0.51617	0.00013	-0.00097	-0.03499	0.00616
0.51717	0.00013	0.00187	-0.02972	0.0061
0.51817	0.00012	0.00449	-0.02496	0.00599
0.51917	0.00012	0.00705	-0.01789	0.00582
0.52017	0.00011	0.00926	-0.01126	0.00561
0.52117	0.0001	0.0108	-0.00407	0.00538
0.52217	9e-05	0.01202	0.00281	0.00513
0.52317	8e-05	0.01231	0.00783	0.00489
0.52417	7e-05	0.01222	0.01261	0.00467
0.52518	7e-05	0.01139	0.01378	0.00447
0.52618	6e-05	0.01007	0.01441	0.0043
0.52718	5e-05	0.00846	0.01126	0.00417
0.52818	4e-05	0.00643	0.00675	0.00406
0.52918	4e-05	0.00452	0.00038	0.00399
0.53018	3e-05	0.00249	-0.0083	0.00394
0.53118	3e-05	0.00084	-0.01606	0.0039
0.53218	3e-05	-0.00064	-0.02603	0.0039
0.53318	2e-05	-0.00169	-0.03319	0.00389
0.53418	2e-05	-0.00237	-0.04064	0.00392
0.53518	2e-05	-0.00282	-0.04543	0.00392
0.53618	1e-05	-0.00281	-0.04781	0.00391
0.53718	1e-05	-0.00283	-0.0488	0.00391
0.53818	0	-0.00248	-0.04586	0.00383
0.53918	0	-0.00223	-0.04271	0.00377
0.54018	0	-0.00187	-0.03608	0.00363
0.54118	0	-0.00149	-0.02997	0.00347
0.54218	0	-0.00116	-0.02208	0.0033
0.54318	-1e-05	-0.00074	-0.01504	0.0031
0.54418	-1e-05	-0.00028	-0.00839	0.00293
0.54518	-3e-05	0.0002	-0.00253	0.00275
0.54618	-5e-05	0.0009	0.00105	0.00263
0.54718	-8e-05	0.00167	0.00411	0.00254
0.54818	-0.00011	0.00252	0.00405	0.00249
0.54918	-0.00013	0.00364	0.00306	0.0025
0.55018	-0.00016	0.00453	-0.00032	0.00253
0.55118	-0.00018	0.00567	-0.00547	0.0026
0.55218	-0.0002	0.00643	-0.01182	0.00269
0.55318	-0.0002	0.00705	-0.0203	0.00278
0.55418	-0.00019	0.0074	-0.02938	0.00288
0.55519	-0.00018	0.00716	-0.03965	0.00294
0.55619	-0.00016	0.00678	-0.05047	0.00299
0.55719	-0.00014	0.00564	-0.06105	0.003
0.55819	-0.00011	0.00444	-0.07144	0.00297
0.55919	-8e-05	0.00264	-0.08033	0.00291
0.56019	-6e-05	0.00073	-0.0876	0.00281
0.56119	-2e-05	-0.00142	-0.09251	0.00269
0.56219	0	-0.00381	-0.0945	0.00256
0.56319	2e-05	-0.00596	-0.09364	0.00243
0.56419	4e-05	-0.0085	-0.08948	0.00232
0.56519	6e-05	-0.01048	-0.08286	0.00224
0.56619	8e-05	-0.01254	-0.07349	0.0022
0.56719	0.0001	-0.01421	-0.06266	0.0022
0.56819	0.00012	-0.01527	-0.05059	0.00224
0.56919	0.00013	-0.01626	-0.03809	0.00234
0.57019	0.00015	-0.01617	-0.02623	0.00247
0.57119	0.00016	-0.01601	-0.01488	0.00262
0.57219	0.00017	-0.01503	-0.0056	0.00279
0.57319	0.00018	-0.01363	0.00207	0.00295
0.57419	0.00019	-0.01206	0.00711	0.00309
0.57519	0.00019	-0.00995	0.00974	0.00319
0.57619	0.00019	-0.00806	0.00957	0.00323
0.57719	0.00019	-0.00602	0.0074	0.00323
0.57819	0.00018	-0.00423	0.00251	0.00314
0.57919	0.00017	-0.00277	-0.00316	0.00301
0.58019	0.00015	-0.00158	-0.01044	0.00281
0.58119	0.00011	-0.00087	-0.01773	0.00258
0.58219	8e-05	-0.00057	-0.02444	0.00234
0.58319	3e-05	-0.00061	-0.031	0.00209
0.58419	-2e-05	-0.00117	-0.03528	0.0019
0.5852	-8e-05	-0.00191	-0.03901	0.00173
0.5862	-0.00013	-0.00307	-0.04048	0.00163
0.5872	-0.00017	-0.00437	-0.04061	0.00161
0.5882	-0.00021	-0.00572	-0.03964	0.00165
0.5892	-0.00023	-0.00723	-0.03716	0.00178
0.5902	-0.00024	-0.00835	-0.0343	0.00194
0.5912	-0.00022	-0.00948	-0.03068	0.00217
0.5922	-0.0002	-0.01	-0.02678	0.0024
0.5932	-0.00017	-0.01011	-0.0231	0.00265
0.5942	-0.00012	-0.0098	-0.0192	0.00288
0.5952	-8e-05	-0.00858	-0.016	0.00306
0.5962	-3e-05	-0.00725	-0.01311	0.00321
0.5972	0	-0.00494	-0.01087	0.00328
0.5982	3e-05	-0.00258	-0.00954	0.00329
0.5992	5e-05	0.00024	-0.00831	0.00321
0.6002	6e-05	0.00329	-0.00832	0.00308
0.6012	6e-05	0.006	-0.00771	0.00288
0.6022	5e-05	0.00891	-0.00761	0.00266
0.6032	4e-05	0.01102	-0.00666	0.0024
0.6042	1e-05	0.01293	-0.00451	0.00216
0.6052	-2e-05	0.01398	-0.00224	0.00192
0.6062	-5e-05	0.0144	0.00267	0.00172
0.6072	-9e-05	0.01419	0.0069	0.00158
0.6082	-0.00013	0.01326	0.01302	0.00147
0.6092	-0.00018	0.01202	0.01842	0.00144
0.6102	-0.00022	0.01037	0.02285	0.00142
0.6112	-0.00027	0.00882	0.02698	0.00148
0.6122	-0.00031	0.00739	0.02743	0.00154
0.6132	-0.00034	0.00634	0.02706	0.00163
0.6142	-0.00036	0.00589	0.02274	0.00173
0.61521	-0.00036	0.00584	0.01629	0.00181
0.61621	-0.00035	0.00644	0.00773	0.00192
0.61721	-0.00032	0.00725	-0.00364	0.00197
0.61821	-0.00027	0.00829	-0.01479	0.00204
0.61921	-0.00022	0.00929	-0.02751	0.00207
0.62021	-0.00015	0.00995	-0.03838	0.00209
0.62121	-9e-05	0.01032	-0.04839	0.00209
0.62221	-3e-05	0.01011	-0.0556	0.00207
0.62321	2e-05	0.00931	-0.05967	0.00206
0.62421	5e-05	0.008	-0.06087	0.00202
0.62521	6e-05	0.00593	-0.05792	0.00202
0.62621	6e-05	0.00343	-0.05292	0.002
0.62721	4e-05	0.00034	-0.04444	0.00203
0.62821	0	-0.0032	-0.03525	0.00207
0.62921	-4e-05	-0.00681	-0.0247	0.00215
0.63021	-8e-05	-0.01072	-0.01463	0.00227
0.63121	-0.00012	-0.01417	-0.00555	0.0024
0.63221	-0.00016	-0.01736	0.0021	0.00257
0.63321	-0.00018	-0.01979	0.00741	0.00274
0.63421	-0.00019	-0.02131	0.01064	0.00292
0.63521	-0.00019	-0.02192	0.01125	0.00307
0.63621	-0.00018	-0.02132	0.00966	0.00319
0.63721	-0.00016	-0.01978	0.00574	0.00326
0.63821	-0.00015	-0.01713	9e-05	0.00326
0.63921	-0.00013	-0.01376	-0.00723	0.0032
0.64021	-0.00012	-0.00969	-0.01551	0.00303
0.64121	-0.00011	-0.00534	-0.02426	0.00282
0.64221	-0.0001	-0.00094	-0.03326	0.0025
0.64321	-0.0001	0.00327	-0.04129	0.00215
0.64421	-9e-05	0.00677	-0.0489	0.00174
0.64522	-0.0001	0.00979	-0.05459	0.00129
0.64622	-0.00011	0.01156	-0.05924	0.00086
0.64722	-0.00011	0.01272	-0.06196	0.00042
0.64822	-0.00013	0.01267	-0.06307	4e-05
0.64922	-0.00014	0.012	-0.06298	-0.00031
0.65022	-0.00015	0.01067	-0.06096	-0.00058
0.65122	-0.00017	0.00877	-0.05873	-0.00077
0.65222	-0.00018	0.00699	-0.05476	-0.00089
0.65322	-0.00019	0.00479	-0.05103	-0.00091
0.65422	-0.00019	0.00315	-0.04659	-0.00086
0.65522	-0.00019	0.00143	-0.04206	-0.00074
0.65622	-0.00018	0.00014	-0.03813	-0.00055
0.65722	-0.00018	-0.00075	-0.03343	-0.00033
0.65822	-0.00017	-0.00167	-0.02991	-8e-05
0.65922	-0.00016	-0.00184	-0.02571	0.00016
0.66022	-0.00015	-0.00224	-0.02191	0.00038
0.66122	-0.00014	-0.00202	-0.01836	0.00056
0.66222	-0.00013	-0.00171	-0.01408	0.00068
0.66322	-0.00012	-0.0013	-0.01099	0.00074
0.66422	-0.0001	-0.00036	-0.00693	0.0007
0.66522	-8e-05	0.00023	-0.00396	0.00062
0.66622	-6e-05	0.0013	-0.00102	0.00046
0.66722	-3e-05	0.00194	0.00144	0.00025
0.66822	-1e-05	0.00258	0.00278	3e-05
0.66922	2e-05	0.00292	0.0038	-0.00021
0.67022	5e-05	0.0028	0.00316	-0.00042
0.67122	6e-05	0.00246	0.00144	-0.0006
0.67222	8e-05	0.00161	-0.00187	-0.00072
0.67322	9e-05	0.00055	-0.00697	-0.00076
0.67422	0.0001	-0.00087	-0.01354	-0.00073
0.67523	0.00011	-0.00234	-0.02182	-0.0006
0.67623	0.0001	-0.00402	-0.03121	-0.00043
0.67723	0.0001	-0.00548	-0.04122	-0.00018
0.67823	9e-05	-0.00697	-0.0516	9e-05
0.67923	9e-05	-0.00813	-0.06126	0.00038
0.68023	7e-05	-0.00891	-0.07009	0.00064
0.68123	5e-05	-0.00951	-0.07717	0.00086
0.68223	3e-05	-0.0094	-0.08237	0.00102
0.68323	0	-0.00928	-0.08557	0.0011
0.68423	-2e-05	-0.00856	-0.08629	0.0011
0.68523	-5e-05	-0.00783	-0.08544	0.00101
0.68623	-8e-05	-0.0071	-0.08233	0.00087
0.68723	-0.00011	-0.00632	-0.07829	0.00068
0.68823	-0.00014	-0.00609	-0.07288	0.00046
0.68923	-0.00016	-0.00599	-0.06674	0.00025
0.69023	-0.00018	-0.00664	-0.06042	6e-05
0.69123	-0.00019	-0.00764	-0.05308	-8e-05
0.69223	-0.0002	-0.00921	-0.04636	-0.00017
0.69323	-0.0002	-0.01121	-0.03852	-0.00018
0.69423	-0.00019	-0.01342	-0.03127	-0.00015
0.69523	-0.00018	-0.0158	-0.02371	-4e-05
0.69623	-0.00017	-0.01799	-0.01625	8e-05
0.69723	-0.00015	-0.01989	-0.00995	0.00025
0.69823	-0.00013	-0.02123	-0.00345	0.00041
0.69923	-0.00012	-0.02177	0.00088	0.00055
0.70023	-0.0001	-0.02144	0.00497	0.00069
0.70123	-0.0001	-0.02011	0.00727	0.00076
0.70223	-9e-05	-0.01777	0.00865	0.00082
0.70323	-8e-05	-0.01459	0.00955	0.00081
0.70423	-7e-05	-0.01067	0.00934	0.00078
0.70524	-6e-05	-0.00627	0.00986	0.00072
0.70624	-4e-05	-0.00184	0.00994	0.00061
0.70724	-3e-05	0.00264	0.01114	0.0005
0.70824	-1e-05	0.00648	0.01286	0.00037
0.70924	1e-05	0.00977	0.01553	0.00023
0.71024	3e-05	0.01228	0.01907	8e-05
0.71124	5e-05	0.01366	0.02318	-7e-05
0.71224	6e-05	0.01446	0.02778	-0.00022
0.71324	6e-05	0.01405	0.03235	-0.00036
0.71424	6e-05	0.01315	0.03661	-0.0005
0.71524	5e-05	0.01166	0.03995	-0.00062
0.71624	3e-05	0.00963	0.04233	-0.00071
0.71724	0	0.00778	0.04298	-0.00077
0.71824	-3e-05	0.00562	0.04196	-0.00077
0.71924	-5e-05	0.00398	0.03911	-0.00073
0.72024	-9e-05	0.00263	0.03406	-0.00063
0.72124	-0.00012	0.00173	0.02776	-0.00048
0.72224	-0.00016	0.0016	0.01921	-0.00029
0.72324	-0.00019	0.00182	0.01027	-6e-05
0.72424	-0.00021	0.00279	0.00021	0.00017
0.72524	-0.00023	0.0041	-0.00963	0.00043
0.72624	-0.00024	0.00566	-0.01858	0.00068
0.72724	-0.00023	0.00744	-0.02689	0.00089
0.72824	-0.00021	0.00898	-0.03218	0.0011
0.72924	-0.00017	0.01026	-0.03638	0.00125
0.73024	-0.00012	0.01105	-0.03671	0.00136
0.73124	-4e-05	0.01095	-0.03564	0.00141
0.73224	4e-05	0.01041	-0.03148	0.0014
0.73324	0.00013	0.00861	-0.02621	0.00136
0.73424	0.00023	0.00652	-0.01998	0.00123
0.73525	0.00032	0.00357	-0.01364	0.0011
0.73625	0.0004	0.00039	-0.00888	0.0009
0.73725	0.00048	-0.00259	-0.0049	0.00071
0.73825	0.00053	-0.00569	-0.00451	0.00052
0.73925	0.00057	-0.00765	-0.00523	0.00034
0.74025	0.00058	-0.00929	-0.00978	0.00021
0.74125	0.00057	-0.00962	-0.01535	0.00011
0.74225	0.00055	-0.00902	-0.0229	8e-05
0.74325	0.0005	-0.00764	-0.03128	0.0001
0.74425	0.00044	-0.00504	-0.03857	0.00016
0.74525	0.00037	-0.00229	-0.04615	0.00028
0.74625	0.00029	0.00114	-0.05012	0.00039
0.74725	0.00021	0.00435	-0.05322	0.00052
0.74825	0.00012	0.00716	-0.05192	0.00063
0.74925	6e-05	0.00948	-0.04859	0.0007
0.75025	-1e-05	0.0105	-0.04178	0.00072
0.75125	-6e-05	0.01063	-0.03256	0.00069
0.75225	-9e-05	0.00937	-0.02219	0.0006
0.75325	-0.00011	0.00692	-0.00998	0.00047
0.75425	-0.0001	0.00357	0.00059	0.00028
0.75525	-8e-05	-0.00077	0.01173	9e-05
0.75625	-4e-05	-0.00538	0.01921	-0.00013
0.75725	1e-05	-0.0102	0.02558	-0.00033
0.75825	7e-05	-0.01489	0.0285	-0.0005
0.75925	0.00014	-0.0188	0.02852	-0.00065
0.76025	0.00021	-0.02231	0.02706	-0.00073
0.76125	0.00028	-0.02444	0.02205	-0.00077
0.76225	0.00033	-0.02578	0.01733	-0.00074
0.76325	0.00038	-0.02583	0.01033	-0.00065
0.76425	0.00041	-0.02468	0.00371	-0.00053
0.76526	0.00042	-0.02274	-0.00271	-0.00036
0.76626	0.00042	-0.01952	-0.00944	-0.00017
0.76726	0.0004	-0.01604	-0.01433	3e-05
0.76826	0.00037	-0.01174	-0.01949	0.00023
0.76926	0.00033	-0.00739	-0.02255	0.00038
0.77026	0.00029	-0.00312	-0.02499	0.00052
0.77126	0.00024	0.00118	-0.02569	0.00059
0.77226	0.00019	0.00463	-0.02489	0.00062
0.77326	0.00014	0.00793	-0.02262	0.00059
0.77426	9e-05	0.01021	-0.01855	0.00051
0.77526	5e-05	0.0119	-0.01366	0.0004
0.77626	1e-05	0.01293	-0.00712	0.00024
0.77726	-1e-05	0.01301	-0.00098	0.0001
0.77826	-4e-05	0.01286	0.00607	-6e-05
0.77926	-6e-05	0.01181	0.0115	-0.0002
0.78026	-7e-05	0.01071	0.01667	-0.0003
0.78126	-9e-05	0.00924	0.01968	-0.00038
0.78226	-9e-05	0.00766	0.02128	-0.00039
0.78326	-9e-05	0.00629	0.02097	-0.00039
0.78426	-8e-05	0.00487	0.0184	-0.00034
0.78526	-7e-05	0.00386	0.01495	-0.00026
0.78626	-6e-05	0.00304	0.00873	-0.00017
0.78726	-5e-05	0.0025	0.00289	-5e-05
0.78826	-3e-05	0.00234	-0.00532	4e-05
0.78926	-1e-05	0.00231	-0.01259	0.00014
0.79026	1e-05	0.00263	-0.02022	0.0002
0.79126	3e-05	0.00309	-0.02736	0.00024
0.79226	5e-05	0.00374	-0.03218	0.00023
0.79326	8e-05	0.00452	-0.03684	0.0002
0.79426	0.0001	0.00535	-0.03764	0.00013
0.79527	0.00012	0.00619	-0.03779	6e-05
0.79627	0.00014	0.00685	-0.03466	-2e-05
0.79727	0.00016	0.00736	-0.03028	-9e-05
0.79827	0.00018	0.00747	-0.02433	-0.00013
0.79927	0.0002	0.00728	-0.01742	-0.00015
0.80027	0.00021	0.00665	-0.01094	-0.00014
0.80127	0.00023	0.00565	-0.00445	-0.0001
0.80227	0.00024	0.00445	-0.0002	-2e-05
0.80327	0.00024	0.00304	0.00333	7e-05
0.80427	0.00025	0.00169	0.00317	0.00018
0.80527	0.00025	0.00044	0.00166	0.00029
0.80627	0.00025	-0.00056	-0.00335	0.00039
0.80727	0.00024	-0.00122	-0.01059	0.00049
0.80827	0.00024	-0.00158	-0.01957	0.00055
0.80927	0.00023	-0.00167	-0.03134	0.0006
0.81027	0.00022	-0.00147	-0.04237	0.00061
0.81127	0.00021	-0.00121	-0.05532	0.0006
0.81227	0.00019	-0.00087	-0.06583	0.00055
0.81327	0.00018	-0.00063	-0.07591	0.00047
0.81427	0.00015	-0.00065	-0.08289	0.00037
0.81527	0.00012	-0.00077	-0.08646	0.00025
0.81627	9e-05	-0.00144	-0.08735	0.00013
0.81727	5e-05	-0.00217	-0.08259	0
0.81827	2e-05	-0.00347	-0.07596	-0.0001
0.81927	-2e-05	-0.00475	-0.06354	-0.00019
0.82027	-5e-05	-0.00629	-0.05006	-0.00023
0.82127	-8e-05	-0.00783	-0.03335	-0.00023
0.82227	-0.0001	-0.009	-0.01629	-0.00018
0.82327	-0.0001	-0.01021	-0.00022	-7e-05
0.82427	-0.0001	-0.01051	0.0151	7e-05
0.82528	-9e-05	-0.01074	0.02584	0.00026
0.82628	-8e-05	-0.01001	0.03435	0.00046
0.82728	-6e-05	-0.0089	0.03693	0.00068
0.82828	-5e-05	-0.00734	0.03633	0.0009
0.82928	-3e-05	-0.00527	0.03065	0.00107
0.83028	-2e-05	-0.00332	0.02195	0.00121
0.83128	-2e-05	-0.00114	0.01047	0.00127
0.83228	-2e-05	0.00058	-0.00298	0.00128
0.83328	-2e-05	0.00208	-0.01645	0.0012
0.83428	-3e-05	0.00305	-0.03065	0.00104
0.83528	-4e-05	0.0036	-0.04264	0.00082
0.83628	-5e-05	0.00366	-0.0538	0.00055
0.83728	-6e-05	0.00345	-0.06199	0.00026
0.83828	-7e-05	0.00299	-0.06774	-5e-05
0.83928	-7e-05	0.00244	-0.07095	-0.00035
0.84028	-8e-05	0.00204	-0.07082	-0.00062
0.84128	-8e-05	0.00154	-0.06892	-0.00085
0.84228	-8e-05	0.00155	-0.06435	-0.00103
0.84328	-7e-05	0.00142	-0.05869	-0.00115
0.84428	-4e-05	0.00174	-0.05181	-0.00122
0.84528	-2e-05	0.00206	-0.04501	-0.00126
0.84628	2e-05	0.00248	-0.03808	-0.00124
0.84728	6e-05	0.00316	-0.03254	-0.00121
0.84828	0.00011	0.00363	-0.02749	-0.00115
0.84928	0.00016	0.00447	-0.02416	-0.00107
0.85028	0.00021	0.00515	-0.02204	-0.001
0.85128	0.00026	0.00602	-0.0205	-0.00091
0.85228	0.00029	0.00695	-0.02065	-0.00084
0.85328	0.00032	0.0078	-0.02002	-0.00075
0.85428	0.00033	0.00879	-0.02042	-0.00069
0.85529	0.00032	0.00956	-0.01956	-0.00063
0.85629	0.00031	0.01029	-0.0182	-0.0006
0.85729	0.00027	0.01087	-0.01583	-0.00058
0.85829	0.00024	0.01121	-0.01186	-0.0006
0.85929	0.0002	0.01153	-0.00721	-0.00063
0.86029	0.00016	0.01155	-0.00107	-0.00069
0.86129	0.00014	0.01158	0.00528	-0.00077
0.86229	0.00011	0.01145	0.01202	-0.00084
0.86329	0.00011	0.01121	0.01812	-0.00092
0.86429	0.00011	0.01088	0.02303	-0.00099
0.86529	0.00013	0.0103	0.02624	-0.00104
0.86629	0.00015	0.00957	0.02664	-0.00107
0.86729	0.00016	0.00856	0.02456	-0.00106
0.86829	0.00019	0.00728	0.01892	-0.00103
0.86929	0.00019	0.00581	0.0106	-0.00098
0.87029	0.0002	0.00415	-0.00048	-0.0009
0.87129	0.00019	0.00246	-0.01358	-0.0008
0.87229	0.00016	0.00085	-0.0274	-0.00068
0.87329	0.00014	-0.00063	-0.04154	-0.00056
0.87429	0.0001	-0.00171	-0.05435	-0.00043
0.87529	6e-05	-0.00253	-0.06533	-0.0003
0.87629	2e-05	-0.00288	-0.07366	-0.00018
0.87729	-1e-05	-0.00292	-0.07866	-9e-05
0.87829	-4e-05	-0.00265	-0.08053	-3e-05
0.87929	-6e-05	-0.00217	-0.07896	-2e-05
0.88029	-6e-05	-0.00171	-0.07464	-4e-05
0.88129	-5e-05	-0.00115	-0.06774	-0.0001
0.88229	-3e-05	-0.00087	-0.05937	-0.00021
0.88329	0	-0.00056	-0.04977	-0.00034
0.88429	3e-05	-0.00056	-0.04023	-0.0005
0.8853	7e-05	-0.00051	-0.03097	-0.00065
0.8863	0.00011	-0.00053	-0.02274	-0.0008
0.8873	0.00014	-0.00055	-0.01622	-0.0009
0.8883	0.00018	-0.00031	-0.01102	-0.00096
0.8893	0.0002	-8e-05	-0.00811	-0.00096
0.8903	0.00022	0.00052	-0.00658	-0.00088
0.8913	0.00023	0.00117	-0.00701	-0.00076
0.8923	0.00023	0.00201	-0.00845	-0.00055
0.8933	0.00022	0.00296	-0.01105	-0.00031
0.8943	0.0002	0.00391	-0.01359	-3e-05
0.8953	0.00018	0.00479	-0.01647	0.00026
0.8963	0.00016	0.00562	-0.01794	0.00053
0.8973	0.00013	0.00611	-0.01851	0.00079
0.8983	0.0001	0.00655	-0.01726	0.00098
0.8993	8e-05	0.00654	-0.01357	0.00113
0.9003	5e-05	0.00634	-0.00861	0.00117
0.9013	4e-05	0.00599	-0.00046	0.00115
0.9023	2e-05	0.00514	0.00829	0.00103
0.9033	2e-05	0.00457	0.01917	0.00083
0.9043	2e-05	0.00333	0.03055	0.00056
0.9053	2e-05	0.00247	0.0417	0.00023
0.9063	3e-05	0.00117	0.0532	-0.0001
0.9073	3e-05	-0.0001	0.06227	-0.00047
0.9083	5e-05	-0.0013	0.07094	-0.0008
0.9093	5e-05	-0.00301	0.0763	-0.00109
0.9103	7e-05	-0.00419	0.07992	-0.00133
0.9113	8e-05	-0.00615	0.0805	-0.00147
0.9123	9e-05	-0.00742	0.07834	-0.00157
0.9133	9e-05	-0.00917	0.07397	-0.00154
0.9143	9e-05	-0.01048	0.06664	-0.00148
0.91531	9e-05	-0.01146	0.05804	-0.00133
0.91631	8e-05	-0.01246	0.04706	-0.00115
0.91731	7e-05	-0.01235	0.03579	-0.00095
0.91831	7e-05	-0.01251	0.02319	-0.00071
0.91931	6e-05	-0.01149	0.01112	-0.00052
0.92031	5e-05	-0.01054	-0.00081	-0.00033
0.92131	5e-05	-0.00911	-0.01177	-0.0002
0.92231	5e-05	-0.00743	-0.02074	-0.00011
0.92331	5e-05	-0.00605	-0.02872	-7e-05
0.92431	6e-05	-0.00453	-0.0331	-9e-05
0.92531	7e-05	-0.00356	-0.03636	-0.00014
0.92631	8e-05	-0.00291	-0.03584	-0.00023
0.92731	0.0001	-0.00259	-0.03346	-0.00033
0.92831	0.00012	-0.0028	-0.02902	-0.00044
0.92931	0.00013	-0.00314	-0.02194	-0.00053
0.93031	0.00015	-0.00361	-0.01519	-0.00061
0.93131	0.00018	-0.00411	-0.00633	-0.00066
0.93231	0.0002	-0.00414	0.00091	-0.00066
0.93331	0.00022	-0.00399	0.00797	-0.00064
0.93431	0.00024	-0.00313	0.0137	-0.00057
0.93531	0.00026	-0.00175	0.01677	-0.00049
0.93631	0.00028	6e-05	0.01917	-0.00039
0.93731	0.00029	0.00247	0.01835	-0.00028
0.93831	0.0003	0.00491	0.01679	-0.00019
0.93931	0.0003	0.00753	0.01375	-0.00011
0.94031	0.00031	0.00985	0.0096	-7e-05
0.94131	0.00029	0.01167	0.00611	-6e-05
0.94231	0.00028	0.01293	0.00203	-9e-05
0.94331	0.00026	0.0132	-0.00071	-0.00016
0.94431	0.00023	0.01262	-0.00266	-0.00024
0.94532	0.0002	0.01101	-0.00392	-0.00034
0.94632	0.00016	0.00835	-0.00343	-0.00043
0.94732	0.00013	0.00501	-0.00305	-0.00049
0.94832	9e-05	0.00071	-0.00138	-0.00051
0.94932	6e-05	-0.00379	5e-05	-0.00046
0.95032	4e-05	-0.00863	0.00131	-0.00036
0.95132	2e-05	-0.01328	0.00248	-0.00019
0.95232	1e-05	-0.0173	0.00236	2e-05
0.95332	-1e-05	-0.02074	0.0021	0.00026
0.95432	-2e-05	-0.0227	0.0006	0.00053
0.95532	-2e-05	-0.02367	-0.00154	0.00075
0.95632	-3e-05	-0.02292	-0.00388	0.00098
0.95732	-4e-05	-0.02097	-0.00735	0.00113
0.95832	-5e-05	-0.01772	-0.01006	0.00122
0.95932	-5e-05	-0.01354	-0.01361	0.00127
0.96032	-6e-05	-0.00893	-0.01637	0.0012
0.96132	-6e-05	-0.00412	-0.01841	0.00112
0.96232	-6e-05	0.00011	-0.02045	0.00093
0.96332	-6e-05	0.00378	-0.01979	0.00073
0.96432	-5e-05	0.00606	-0.01951	0.00048
0.96532	-5e-05	0.00734	-0.0157	0.00021
0.96632	-3e-05	0.00701	-0.01145	-5e-05
0.96732	-1e-05	0.00565	-0.00481	-0.00032
0.96832	1e-05	0.00319	0.00373	-0.00053
0.96932	4e-05	0	0.01234	-0.00071
0.97032	6e-05	-0.00333	0.02331	-0.00083
0.97132	9e-05	-0.00691	0.03223	-0.00087
0.97232	0.00011	-0.00973	0.04233	-0.00084
0.97332	0.00013	-0.0123	0.04933	-0.00072
0.97432	0.00015	-0.01365	0.05516	-0.00052
0.97533	0.00017	-0.01437	0.05803	-0.00026
0.97633	0.00018	-0.0139	0.05766	4e-05
0.97733	0.00018	-0.01253	0.05527	0.00037
0.97833	0.00018	-0.01042	0.04871	0.00069
0.97933	0.00018	-0.00732	0.04123	0.00099
0.98033	0.00017	-0.00402	0.03029	0.00121
0.98133	0.00015	3e-05	0.01907	0.00138
0.98233	0.00012	0.00389	0.00632	0.00145
0.98333	0.0001	0.00788	-0.0064	0.00143
0.98433	6e-05	0.01146	-0.01823	0.00134
0.98533	2e-05	0.01447	-0.02939	0.00117
0.98633	-2e-05	0.01688	-0.03764	0.00096
0.98733	-6e-05	0.0182	-0.04403	0.00071
0.98833	-8e-05	0.01881	-0.04623	0.00048
0.98933	-0.00012	0.01815	-0.04566	0.00023
0.99033	-0.00013	0.01675	-0.04089	4e-05
0.99133	-0.00015	0.01428	-0.03359	-0.0001
0.99233	-0.00015	0.01115	-0.02395	-0.00019
0.99333	-0.00014	0.00747	-0.01304	-0.00019
0.99433	-0.00012	0.00327	-0.00328	-0.00014
0.99533	-0.0001	-0.00089	0.00601	-1e-05
0.99633	-7e-05	-0.0052	0.01105	0.00015
0.99733	-5e-05	-0.00913	0.01389	0.00036
0.99833	-2e-05	-0.01264	0.01182	0.00058
0.99933	0	-0.0157	0.00641	0.00079
1.00033	1e-05	-0.01778	-0.00198	0.00099
1.00133	1e-05	-0.01935	-0.01342	0.00114
1.00233	1e-05	-0.0198	-0.02521	0.00126
1.00333	1e-05	-0.01953	-0.03822	0.00131
1.00433	0	-0.01841	-0.0497	0.00132
1.00534	-1e-05	-0.0164	-0.06012	0.00128
1.00634	-3e-05	-0.01404	-0.06821	0.00117
1.00734	-3e-05	-0.01097	-0.07349	0.00105
1.00834	-5e-05	-0.00794	-0.07642	0.00086
1.00934	-5e-05	-0.00476	-0.07566	0.00067
1.01034	-6e-05	-0.0019	-0.07294	0.00045
1.01134	-5e-05	0.00045	-0.06659	0.00025
1.01234	-5e-05	0.00231	-0.05852	7e-05
1.01334	-3e-05	0.00333	-0.04819	-0.0001
1.01434	-2e-05	0.00372	-0.0361	-0.00019
1.01534	0	0.00341	-0.0239	-0.00028
1.01634	2e-05	0.00255	-0.01056	-0.00027
1.01734	5e-05	0.00143	0.00133	-0.00023
1.01834	6e-05	0	0.01245	-0.00015
1.01934	8e-05	-0.00129	0.02176	-1e-05
1.02034	8e-05	-0.00246	0.02808	0.00012
1.02134	8e-05	-0.00335	0.03263	0.00029
1.02234	6e-05	-0.0038	0.03353	0.00041
1.02334	3e-05	-0.00396	0.03229	0.00052
1.02434	-1e-05	-0.0036	0.02871	0.00059
1.02534	-5e-05	-0.00295	0.02296	0.00061
1.02634	-0.0001	-0.00208	0.01695	0.00059
1.02734	-0.00014	-0.00082	0.00972	0.00049
1.02834	-0.00018	0.00015	0.00372	0.00038
1.02934	-0.0002	0.00141	-0.00184	0.00021
1.03034	-0.00022	0.00204	-0.00567	4e-05
1.03134	-0.00023	0.00259	-0.00794	-0.00013
1.03234	-0.00022	0.00257	-0.00877	-0.0003
1.03334	-0.0002	0.00201	-0.00796	-0.00043
1.03434	-0.00018	0.0013	-0.00631	-0.00052
1.03535	-0.00015	-0.00016	-0.0039	-0.00055
1.03635	-0.0001	-0.00133	-0.0013	-0.00051
1.03735	-7e-05	-0.00307	0.00128	-0.00042
1.03835	-3e-05	-0.0043	0.00319	-0.00026
1.03935	0	-0.00573	0.00486	-5e-05
1.04035	4e-05	-0.0068	0.00495	0.00018
1.04135	7e-05	-0.0076	0.005	0.00044
1.04235	9e-05	-0.00843	0.00316	0.00067
1.04335	0.0001	-0.00859	0.00091	0.00088
1.04435	0.00011	-0.00908	-0.00225	0.00103
1.04535	0.00012	-0.00873	-0.00659	0.00111
1.04635	0.00012	-0.00859	-0.01022	0.00114
1.04735	0.00013	-0.00792	-0.01535	0.00106
1.04835	0.00014	-0.00706	-0.01853	0.00096
1.04935	0.00015	-0.00626	-0.02236	0.00077
1.05035	0.00017	-0.00504	-0.02407	0.00056
1.05135	0.0002	-0.00447	-0.02492	0.00034
1.05235	0.00024	-0.00371	-0.02409	0.00012
1.05335	0.00028	-0.00379	-0.02119	-8e-05
1.05435	0.00033	-0.0042	-0.01726	-0.00024
1.05535	0.00038	-0.00527	-0.01096	-0.00034
1.05635	0.00042	-0.00695	-0.00426	-0.00039
1.05735	0.00047	-0.00878	0.00426	-0.00037
1.05835	0.0005	-0.011	0.01264	-0.00031
1.05935	0.00053	-0.01282	0.02169	-0.00019
1.06035	0.00055	-0.01438	0.03032	-5e-05
1.06135	0.00056	-0.01508	0.03826	0.00011
1.06235	0.00055	-0.01492	0.0457	0.00028
1.06335	0.00053	-0.01379	0.05119	0.00044
1.06435	0.00049	-0.01161	0.05588	0.00059
1.06536	0.00045	-0.00873	0.05782	0.00071
1.06636	0.00038	-0.0052	0.0582	0.0008
1.06736	0.00031	-0.00157	0.05574	0.00085
1.06836	0.00024	0.00195	0.05087	0.00087
1.06936	0.00015	0.00491	0.044	0.00085
1.07036	8e-05	0.00707	0.03456	0.0008
1.07136	0	0.00816	0.02469	0.00073
1.07236	-7e-05	0.00816	0.01297	0.00064
1.07336	-0.00012	0.00703	0.00259	0.00056
1.07436	-0.00015	0.00482	-0.00829	0.00046
1.07536	-0.00017	0.002	-0.01701	0.00038
1.07636	-0.00017	-0.00166	-0.02468	0.00032
1.07736	-0.00016	-0.00515	-0.03063	0.00026
1.07836	-0.00012	-0.0089	-0.03417	0.00023
1.07936	-7e-05	-0.01195	-0.03711	0.00021
1.08036	-2e-05	-0.0144	-0.03722	0.00022
1.08136	5e-05	-0.01596	-0.0371	0.00025
1.08236	0.00011	-0.01622	-0.03499	0.00029
1.08336	0.00018	-0.01561	-0.03228	0.00036
1.08436	0.00024	-0.01358	-0.02913	0.00042
1.08536	0.00029	-0.01084	-0.02503	0.00049
1.08636	0.00033	-0.00716	-0.02171	0.00056
1.08736	0.00036	-0.00318	-0.01798	0.0006
1.08836	0.00037	0.00098	-0.01538	0.00062
1.08936	0.00037	0.0049	-0.01323	0.0006
1.09036	0.00036	0.00828	-0.01205	0.00054
1.09136	0.00033	0.01107	-0.01175	0.00042
1.09236	0.0003	0.01283	-0.01208	0.00026
1.09336	0.00027	0.01404	-0.01306	7e-05
1.09436	0.00022	0.01417	-0.01431	-0.00016
1.09537	0.00019	0.0139	-0.01583	-0.00039
1.09637	0.00016	0.01301	-0.01707	-0.00059
1.09737	0.00014	0.01172	-0.01825	-0.00076
1.09837	0.00012	0.01045	-0.01878	-0.00086
1.09937	0.00012	0.00876	-0.01879	-0.0009
1.10037	0.00012	0.00751	-0.01822	-0.00084
1.10137	0.00013	0.00609	-0.01658	-0.00072
1.10237	0.00015	0.00518	-0.0149	-0.00054
1.10337	0.00017	0.00455	-0.01219	-0.00032
1.10437	0.00019	0.00436	-0.00974	-9e-05
1.10537	0.00021	0.00494	-0.00728	0.00014
1.10637	0.00022	0.00572	-0.00501	0.00032
1.10737	0.00022	0.0074	-0.00399	0.00044
1.10837	0.00022	0.00911	-0.00304	0.00051
1.10937	0.0002	0.01117	-0.00381	0.00048
1.11037	0.00018	0.01313	-0.0048	0.00043
1.11137	0.00014	0.01437	-0.00706	0.00029
1.11237	0.00011	0.01539	-0.00946	0.00016
1.11337	7e-05	0.01492	-0.01223	1e-05
1.11437	4e-05	0.01379	-0.01483	-0.00013
1.11537	1e-05	0.01125	-0.01666	-0.00021
1.11637	-2e-05	0.00766	-0.01804	-0.00026
1.11737	-3e-05	0.00341	-0.01752	-0.00024
1.11837	-4e-05	-0.00178	-0.01651	-0.00019
1.11937	-4e-05	-0.00691	-0.01322	-0.0001
1.12037	-4e-05	-0.01212	-0.00929	2e-05
1.12137	-4e-05	-0.01681	-0.00392	0.00011
1.12237	-4e-05	-0.02072	0.00219	0.00022
1.12337	-4e-05	-0.02367	0.00813	0.00027
1.12437	-5e-05	-0.02549	0.01452	0.00029
1.12538	-6e-05	-0.02593	0.0194	0.00028
1.12638	-7e-05	-0.02537	0.0237	0.00019
1.12738	-8e-05	-0.02343	0.02603	9e-05
1.12838	-0.0001	-0.02061	0.02671	-7e-05
1.12938	-0.0001	-0.01695	0.02568	-0.00023
1.13038	-0.0001	-0.01253	0.02261	-0.00043
1.13138	-0.0001	-0.008	0.01854	-0.00064
1.13238	-9e-05	-0.00302	0.01317	-0.00082
1.13338	-7e-05	0.00156	0.00758	-0.00104
1.13438	-5e-05	0.00605	0.00218	-0.00119
1.13538	-3e-05	0.00997	-0.00265	-0.00134
1.13638	0	0.01327	-0.00583	-0.00142
1.13738	3e-05	0.0161	-0.00769	-0.00145
1.13838	6e-05	0.01798	-0.00738	-0.00142
1.13938	9e-05	0.01953	-0.00507	-0.00129
1.14038	0.00011	0.02001	-0.00125	-0.00112
1.14138	0.00013	0.02016	0.00461	-0.00086
1.14238	0.00015	0.0194	0.0107	-0.00059
1.14338	0.00016	0.01806	0.01769	-0.00027
1.14438	0.00017	0.01621	0.02375	4e-05
1.14538	0.00017	0.01361	0.02871	0.00033
1.14638	0.00018	0.011	0.03207	0.00059
1.14738	0.00017	0.00783	0.03258	0.0008
1.14838	0.00016	0.00502	0.03125	0.00094
1.14938	0.00014	0.00219	0.02671	0.00102
1.15038	0.00011	-0.00018	0.02051	0.00103
1.15138	8e-05	-0.00212	0.01209	0.00098
1.15238	5e-05	-0.00376	0.00261	0.00086
1.15338	1e-05	-0.00477	-0.00732	0.00069
1.15438	-2e-05	-0.00577	-0.01755	0.00048
1.15539	-6e-05	-0.0062	-0.02669	0.00021
1.15639	-9e-05	-0.0069	-0.03531	-6e-05
1.15739	-0.00011	-0.00715	-0.04219	-0.00036
1.15839	-0.00013	-0.00769	-0.04785	-0.00064
1.15939	-0.00014	-0.00805	-0.05205	-0.00091
1.16039	-0.00014	-0.0084	-0.05459	-0.00114
1.16139	-0.00013	-0.00895	-0.05615	-0.00131
1.16239	-0.00011	-0.00908	-0.05619	-0.00144
1.16339	-8e-05	-0.00972	-0.05538	-0.00145
1.16439	-4e-05	-0.00976	-0.05349	-0.00143
1.16539	-1e-05	-0.01027	-0.05081	-0.00129
1.16639	3e-05	-0.01035	-0.04742	-0.0011
1.16739	7e-05	-0.01049	-0.04357	-0.00085
1.16839	0.0001	-0.0106	-0.03921	-0.00056
1.16939	0.00012	-0.01025	-0.03504	-0.00027
1.17039	0.00014	-0.01018	-0.03067	1e-05
1.17139	0.00015	-0.00939	-0.02681	0.00023
1.17239	0.00015	-0.00899	-0.02331	0.00041
1.17339	0.00015	-0.00803	-0.02016	0.00049
1.17439	0.00013	-0.0073	-0.01762	0.0005
1.17539	0.00012	-0.00655	-0.0151	0.00043
1.17639	0.00011	-0.00574	-0.01285	0.00029
1.17739	0.0001	-0.00554	-0.01054	0.00011
1.17839	0.0001	-0.00501	-0.00784	-0.00014
1.17939	0.0001	-0.00546	-0.0052	-0.00037
1.18039	0.00011	-0.00558	-0.00207	-0.00062
1.18139	0.00013	-0.00645	0.00092	-0.00083
1.18239	0.00015	-0.00738	0.00373	-0.00101
1.18339	0.00018	-0.00839	0.0063	-0.00114
1.18439	0.00021	-0.00989	0.00756	-0.00119
1.1854	0.00024	-0.01083	0.00863	-0.00119
1.1864	0.00026	-0.01232	0.00755	-0.00111
1.1874	0.00028	-0.01303	0.00622	-0.00096
1.1884	0.00029	-0.01378	0.00287	-0.00075
1.1894	0.00029	-0.014	-0.00089	-0.00049
1.1904	0.00028	-0.01347	-0.00556	-0.00018
1.1914	0.00027	-0.01274	-0.01098	0.00013
1.1924	0.00026	-0.01078	-0.01588	0.00045
1.1934	0.00023	-0.00872	-0.02152	0.00074
1.1944	0.0002	-0.00563	-0.02584	0.00098
1.1954	0.00017	-0.00229	-0.03029	0.00118
1.1964	0.00014	0.00129	-0.03327	0.00129
1.1974	0.0001	0.00512	-0.03544	0.00134
1.1984	7e-05	0.0083	-0.03623	0.00132
1.1994	4e-05	0.01134	-0.03557	0.00124
1.2004	1e-05	0.01322	-0.03366	0.00112
1.2014	-1e-05	0.01426	-0.03006	0.00099
1.2024	-3e-05	0.01412	-0.02585	0.00083
1.2034	-4e-05	0.01269	-0.01998	0.00071
1.2044	-5e-05	0.01037	-0.01453	0.0006
1.2054	-5e-05	0.00685	-0.00806	0.00053
1.2064	-5e-05	0.00283	-0.00259	0.00052
1.2074	-5e-05	-0.00173	0.0025	0.00053
1.2084	-4e-05	-0.00639	0.00674	0.00061
1.2094	-3e-05	-0.01076	0.00918	0.0007
1.2104	-2e-05	-0.01483	0.01123	0.00085
1.2114	-1e-05	-0.01798	0.01108	0.001
1.2124	0	-0.02045	0.01077	0.00118
1.2134	2e-05	-0.02176	0.00894	0.00135
1.2144	4e-05	-0.02214	0.00729	0.00151
1.21541	6e-05	-0.02151	0.00519	0.00165
1.21641	8e-05	-0.01992	0.00351	0.00175
1.21741	0.00011	-0.01768	0.00252	0.00182
1.21841	0.00014	-0.0148	0.00191	0.00183
1.21941	0.00016	-0.0117	0.00288	0.0018
1.22041	0.00019	-0.00855	0.0039	0.00172
1.22141	0.00022	-0.00559	0.00654	0.00157
1.22241	0.00024	-0.00316	0.00951	0.00141
1.22341	0.00026	-0.00135	0.01294	0.00118
1.22441	0.00026	-0.00029	0.01736	0.00096
1.22541	0.00027	-9e-05	0.02078	0.00073
1.22641	0.00027	-0.00056	0.02551	0.00051
1.22741	0.00025	-0.00179	0.02867	0.00032
1.22841	0.00024	-0.00346	0.03221	0.00016
1.22941	0.00022	-0.00543	0.03479	6e-05
1.23041	0.0002	-0.00756	0.03633	0
1.23141	0.00017	-0.00954	0.03768	-2e-05
1.23241	0.00015	-0.01121	0.03681	1e-05
1.23341	0.00014	-0.01252	0.03604	6e-05
1.23441	0.00012	-0.01302	0.0326	0.00015
1.23541	0.00011	-0.01317	0.02886	0.00025
1.23641	9e-05	-0.01238	0.02271	0.00036
1.23741	8e-05	-0.01117	0.01556	0.00047
1.23841	7e-05	-0.00953	0.00731	0.00056
1.23941	6e-05	-0.00733	-0.00256	0.00064
1.24041	4e-05	-0.00546	-0.01148	0.00069
1.24141	2e-05	-0.00311	-0.02162	0.00069
1.24241	0	-0.00151	-0.02914	0.00066
1.24341	-1e-05	6e-05	-0.03603	0.00055
1.24441	-3e-05	0.00113	-0.04002	0.00042
1.24542	-3e-05	0.00148	-0.04076	0.00022
1.24642	-3e-05	0.00182	-0.03952	0
1.24742	-2e-05	0.00117	-0.03342	-0.00024
1.24842	0	0.00076	-0.0264	-0.00048
1.24942	3e-05	-0.00028	-0.01513	-0.00069
1.25042	6e-05	-0.00118	-0.00372	-0.00088
1.25142	0.0001	-0.002	0.00941	-0.00101
1.25242	0.00014	-0.00278	0.02206	-0.00108
1.25342	0.00018	-0.00297	0.03336	-0.00108
1.25442	0.00021	-0.003	0.04344	-0.00103
1.25542	0.00023	-0.00241	0.0499	-0.00092
1.25642	0.00025	-0.00133	0.05447	-0.00078
1.25742	0.00026	2e-05	0.05461	-0.00061
1.25842	0.00026	0.00197	0.05242	-0.00044
1.25942	0.00025	0.00384	0.04633	-0.00028
1.26042	0.00023	0.00597	0.03816	-0.00015
1.26142	0.0002	0.00785	0.02752	-6e-05
1.26242	0.00016	0.00933	0.01573	0
1.26342	0.00012	0.01048	0.00338	-1e-05
1.26442	8e-05	0.01069	-0.00881	-4e-05
1.26542	3e-05	0.01054	-0.01939	-0.00012
1.26642	0	0.00934	-0.02892	-0.00022
1.26742	-3e-05	0.0078	-0.03533	-0.00033
1.26842	-6e-05	0.00556	-0.04009	-0.00046
1.26942	-6e-05	0.00317	-0.04197	-0.00057
1.27042	-6e-05	0.00069	-0.04179	-0.00068
1.27142	-5e-05	-0.00175	-0.04082	-0.00076
1.27242	-3e-05	-0.00363	-0.03778	-0.0008
1.27342	0	-0.00537	-0.0362	-0.00082
1.27442	2e-05	-0.00622	-0.03375	-0.00079
1.27543	6e-05	-0.00684	-0.03352	-0.00071
1.27643	9e-05	-0.00678	-0.0342	-0.00062
1.27743	0.00012	-0.00632	-0.03626	-0.00049
1.27843	0.00014	-0.00569	-0.04013	-0.00038
1.27943	0.00015	-0.00448	-0.04403	-0.00026
1.28043	0.00015	-0.00348	-0.04887	-0.00016
1.28143	0.00013	-0.00186	-0.05247	-0.0001
1.28243	0.00011	-0.00041	-0.05545	-4e-05
1.28343	8e-05	0.0015	-0.05614	-4e-05
1.28443	4e-05	0.00341	-0.05508	-3e-05
1.28543	0	0.00545	-0.05139	-4e-05
1.28643	-4e-05	0.00762	-0.04589	-6e-05
1.28743	-7e-05	0.00944	-0.03864	-6e-05
1.28843	-9e-05	0.01135	-0.03017	-7e-05
1.28943	-0.00011	0.01245	-0.02179	-5e-05
1.29043	-0.00011	0.01342	-0.01343	-3e-05
1.29143	-0.00011	0.01349	-0.00674	3e-05
1.29243	-9e-05	0.01301	-0.00142	8e-05
1.29343	-7e-05	0.01187	0.00164	0.00016
1.29443	-4e-05	0.00993	0.00237	0.00025
1.29543	-1e-05	0.00761	0.00121	0.00033
1.29643	2e-05	0.00464	-0.00224	0.00042
1.29743	5e-05	0.00146	-0.00664	0.00048
1.29843	6e-05	-0.00193	-0.01264	0.00052
1.29943	7e-05	-0.00527	-0.01845	0.00052
1.30043	8e-05	-0.00847	-0.02474	0.00049
1.30143	7e-05	-0.01121	-0.03023	0.0004
1.30243	7e-05	-0.0136	-0.03496	0.00026
1.30343	5e-05	-0.01527	-0.03907	8e-05
1.30443	5e-05	-0.01632	-0.04125	-0.00015
1.30544	4e-05	-0.01685	-0.04324	-0.00039
1.30644	4e-05	-0.01644	-0.04288	-0.00065
1.30744	4e-05	-0.01598	-0.0421	-0.0009
1.30844	5e-05	-0.01459	-0.03946	-0.00113
1.30944	6e-05	-0.0134	-0.0357	-0.00133
1.31044	7e-05	-0.01179	-0.03113	-0.00147
1.31144	8e-05	-0.01029	-0.02522	-0.00156
1.31244	9e-05	-0.00906	-0.01956	-0.00158
1.31344	0.00011	-0.0077	-0.01314	-0.00151
1.31444	0.00011	-0.007	-0.00805	-0.00139
1.31544	0.00012	-0.00608	-0.0032	-0.00115
1.31644	0.00012	-0.00579	-0.0003	-0.00088
1.31744	0.00012	-0.00535	0.00122	-0.00053
1.31844	0.00011	-0.00526	0.00101	-0.00015
1.31944	0.0001	-0.00516	-0.00164	0.00022
1.32044	9e-05	-0.00504	-0.00496	0.00061
1.32144	8e-05	-0.00508	-0.01098	0.00092
1.32244	6e-05	-0.00476	-0.01674	0.0012
1.32344	5e-05	-0.00466	-0.02397	0.00138
1.32444	3e-05	-0.00403	-0.03048	0.00147
1.32544	2e-05	-0.00358	-0.0362	0.00149
1.32644	1e-05	-0.00274	-0.041	0.00139
1.32744	-1e-05	-0.00196	-0.04317	0.00125
1.32844	-1e-05	-0.00125	-0.04374	0.00104
1.32944	-2e-05	-0.00038	-0.04137	0.00081
1.33044	-2e-05	-0.00021	-0.03649	0.00056
1.33144	-1e-05	0.00028	-0.02957	0.0003
1.33244	-1e-05	-0.00029	-0.0198	8e-05
1.33344	1e-05	-0.00065	-0.00923	-0.00013
1.33444	3e-05	-0.0018	0.00311	-0.00029
1.33545	5e-05	-0.00321	0.01522	-0.00041
1.33645	6e-05	-0.00457	0.02676	-0.00048
1.33745	8e-05	-0.0066	0.03694	-0.00051
1.33845	9e-05	-0.00783	0.04397	-0.00049
1.33945	9e-05	-0.00953	0.04857	-0.00044
1.34045	8e-05	-0.01036	0.04854	-0.00036
1.34145	6e-05	-0.01094	0.04548	-0.00025
1.34245	4e-05	-0.01118	0.03822	-0.00013
1.34345	1e-05	-0.01065	0.02844	1e-05
1.34445	-2e-05	-0.01035	0.01645	0.00013
1.34545	-5e-05	-0.0095	0.00336	0.00024
1.34645	-8e-05	-0.00917	-0.00951	0.00032
1.34745	-9e-05	-0.00902	-0.02149	0.00036
1.34845	-0.0001	-0.00945	-0.0314	0.00038
1.34945	-9e-05	-0.01057	-0.03881	0.00034
1.35045	-7e-05	-0.01219	-0.0431	0.00029
1.35145	-4e-05	-0.01453	-0.04427	0.0002
1.35245	-1e-05	-0.01701	-0.04202	0.00011
1.35345	4e-05	-0.01988	-0.03736	1e-05
1.35445	7e-05	-0.0224	-0.03007	-5e-05
1.35545	0.00011	-0.02488	-0.02164	-9e-05
1.35645	0.00013	-0.02657	-0.01266	-8e-05
1.35745	0.00015	-0.02786	-0.00368	-2e-05
1.35845	0.00016	-0.02814	0.00314	8e-05
1.35945	0.00015	-0.0278	0.00951	0.00025
1.36045	0.00015	-0.02654	0.01194	0.00043
1.36145	0.00014	-0.02448	0.01359	0.00065
1.36245	0.00013	-0.02191	0.01187	0.00086
1.36345	0.00011	-0.0185	0.00883	0.00103
1.36445	0.0001	-0.01512	0.00538	0.00119
1.36546	9e-05	-0.01109	-0.00013	0.00125
1.36646	8e-05	-0.00744	-0.00262	0.00128
1.36746	7e-05	-0.00377	-0.00684	0.0012
1.36846	6e-05	-0.00049	-0.00677	0.00107
1.36946	4e-05	0.002	-0.00673	0.00088
1.37046	3e-05	0.00425	-0.00395	0.00062
1.37146	2e-05	0.00512	0.0009	0.00036
1.37246	1e-05	0.00568	0.00574	6e-05
1.37346	-1e-05	0.00497	0.01329	-0.00018
1.37446	-2e-05	0.00368	0.01906	-0.00043
1.37546	-3e-05	0.00184	0.02654	-0.0006
1.37646	-4e-05	-0.00082	0.03196	-0.00072
1.37746	-5e-05	-0.00294	0.0372	-0.00078
1.37846	-5e-05	-0.00567	0.04101	-0.00076
1.37946	-5e-05	-0.00713	0.04287	-0.00069
1.38046	-5e-05	-0.00842	0.04404	-0.00055
1.38146	-5e-05	-0.00846	0.04201	-0.00039
1.38246	-6e-05	-0.00735	0.03972	-0.00019
1.38346	-5e-05	-0.00567	0.03433	0
1.38446	-6e-05	-0.00241	0.0285	0.00018
1.38546	-5e-05	0.00081	0.02123	0.00033
1.38646	-5e-05	0.00504	0.01314	0.00042
1.38746	-5e-05	0.00908	0.00602	0.00047
1.38846	-4e-05	0.0129	-0.00163	0.00044
1.38946	-3e-05	0.01664	-0.0069	0.00034
1.39046	-1e-05	0.01909	-0.01141	0.00019
1.39146	1e-05	0.02125	-0.01365	-2e-05
1.39246	3e-05	0.02184	-0.01384	-0.00026
1.39346	5e-05	0.02155	-0.01261	-0.00052
1.39446	7e-05	0.02004	-0.00919	-0.0008
1.39547	9e-05	0.01731	-0.00491	-0.00106
1.39647	0.00012	0.01392	0.00052	-0.0013
1.39747	0.00014	0.00966	0.0065	-0.0015
1.39847	0.00016	0.00531	0.01236	-0.00164
1.39947	0.00018	0.00095	0.01837	-0.00174
1.40047	0.00021	-0.00293	0.02354	-0.00174
1.40147	0.00022	-0.00609	0.02814	-0.00172
1.40247	0.00023	-0.0083	0.03172	-0.00161
1.40347	0.00023	-0.00962	0.03388	-0.00147
1.40447	0.00022	-0.00982	0.03492	-0.00129
1.40547	0.0002	-0.00942	0.0339	-0.00109
1.40647	0.00016	-0.0083	0.03144	-0.00088
1.40747	0.00012	-0.00689	0.0271	-0.00069
1.40847	6e-05	-0.00552	0.02084	-0.00054
1.40947	0	-0.00401	0.01389	-0.00041
1.41047	-6e-05	-0.0032	0.005	-0.00033
1.41147	-0.00012	-0.0024	-0.00312	-0.00028
1.41247	-0.00017	-0.00236	-0.01212	-0.00029
1.41347	-0.00022	-0.00263	-0.01974	-0.0003
1.41447	-0.00025	-0.00321	-0.02604	-0.00033
1.41547	-0.00026	-0.00436	-0.03145	-0.00036
1.41647	-0.00026	-0.00527	-0.0335	-0.00038
1.41747	-0.00024	-0.00669	-0.03512	-0.0004
1.41847	-0.00021	-0.00764	-0.0329	-0.00039
1.41947	-0.00016	-0.00865	-0.02979	-0.00038
1.42047	-0.0001	-0.00925	-0.02446	-0.00034
1.42147	-3e-05	-0.00943	-0.01726	-0.0003
1.42247	4e-05	-0.0093	-0.01029	-0.00023
1.42347	0.00011	-0.00855	-0.00159	-0.00014
1.42447	0.00018	-0.00752	0.00501	-4e-05
1.42548	0.00023	-0.00597	0.01171	9e-05
1.42648	0.00028	-0.00429	0.01578	0.00024
1.42748	0.0003	-0.00228	0.01772	0.00042
1.42848	0.00032	-0.0004	0.01752	0.0006
1.42948	0.00031	0.00155	0.01416	0.00079
1.43048	0.00029	0.00316	0.00978	0.00097
1.43148	0.00025	0.00455	0.00302	0.00112
1.43248	0.00021	0.00554	-0.00346	0.00125
1.43348	0.00016	0.00614	-0.01007	0.00132
1.43448	0.0001	0.00628	-0.01512	0.00134
1.43548	5e-05	0.00606	-0.01808	0.0013
1.43648	1e-05	0.00538	-0.01868	0.00121
1.43748	-3e-05	0.0044	-0.016	0.00108
1.43848	-5e-05	0.00317	-0.01111	0.0009
1.43948	-7e-05	0.00164	-0.00323	0.00072
1.44048	-7e-05	0.00032	0.00556	0.00052
1.44148	-6e-05	-0.00121	0.01596	0.00034
1.44248	-5e-05	-0.00218	0.02548	0.00017
1.44348	-2e-05	-0.00301	0.0345	4e-05
1.44448	0	-0.00332	0.04149	-6e-05
1.44548	3e-05	-0.00304	0.04576	-0.00015
1.44648	4e-05	-0.00259	0.04773	-0.00017
1.44748	5e-05	-0.00141	0.04583	-0.00021
1.44848	5e-05	-0.0004	0.04177	-0.00018
1.44948	4e-05	0.00103	0.03439	-0.00018
1.45048	2e-05	0.00221	0.02505	-0.00015
1.45148	-1e-05	0.00324	0.01427	-0.00011
1.45248	-4e-05	0.00414	0.00213	-0.0001
1.45348	-6e-05	0.00451	-0.00945	-6e-05
1.45448	-9e-05	0.00481	-0.02132	-6e-05
1.45549	-0.0001	0.00457	-0.0311	-4e-05
1.45649	-0.0001	0.00419	-0.03982	-4e-05
1.45749	-9e-05	0.00358	-0.04562	-5e-05
1.45849	-7e-05	0.00276	-0.04913	-5e-05
1.45949	-4e-05	0.00203	-0.04962	-7e-05
1.46049	0	0.00121	-0.04671	-8e-05
1.46149	5e-05	0.0006	-0.04167	-9e-05
1.46249	9e-05	0.00018	-0.03283	-9e-05
1.46349	0.00013	-0.00023	-0.0232	-6e-05
1.46449	0.00017	-0.00032	-0.01085	-3e-05
1.46549	0.00019	-0.00068	0.00126	4e-05
1.46649	0.00021	-0.00094	0.01351	0.00012
1.46749	0.00019	-0.00159	0.02507	0.00023
1.46849	0.00017	-0.00249	0.03435	0.00035
1.46949	0.00013	-0.00362	0.04241	0.00047
1.47049	8e-05	-0.00506	0.04738	0.0006
1.47149	2e-05	-0.00636	0.05024	0.00072
1.47249	-5e-05	-0.00765	0.05066	0.00082
1.47349	-0.00012	-0.00837	0.04844	0.00093
1.47449	-0.00019	-0.00855	0.04444	0.00101
1.47549	-0.00024	-0.00785	0.03831	0.00109
1.47649	-0.00028	-0.00638	0.03081	0.00116
1.47749	-0.00031	-0.00399	0.02227	0.0012
1.47849	-0.00032	-0.00102	0.01321	0.00126
1.47949	-0.00031	0.0025	0.00387	0.00127
1.48049	-0.00028	0.00609	-0.00454	0.00129
1.48149	-0.00024	0.00957	-0.01267	0.00129
1.48249	-0.00019	0.01272	-0.01892	0.00125
1.48349	-0.00013	0.01508	-0.02406	0.00121
1.48449	-7e-05	0.01695	-0.02755	0.00112
1.4855	-1e-05	0.01779	-0.029	0.00104
1.4865	3e-05	0.01815	-0.02972	0.00091
1.4875	7e-05	0.01773	-0.02833	0.00078
1.4885	8e-05	0.01689	-0.02692	0.00062
1.4895	8e-05	0.01579	-0.02429	0.00048
1.4905	6e-05	0.01434	-0.02211	0.00034
1.4915	3e-05	0.01301	-0.02	0.00021
1.4925	-2e-05	0.01136	-0.01852	0.00011
1.4935	-7e-05	0.01001	-0.01835	1e-05
1.4945	-0.00013	0.00835	-0.01859	-3e-05
1.4955	-0.00018	0.007	-0.02106	-0.0001
1.4965	-0.00024	0.00548	-0.02327	-0.00011
1.4975	-0.00028	0.00413	-0.02767	-0.00015
1.4985	-0.00032	0.00299	-0.03158	-0.00018
1.4995	-0.00035	0.00179	-0.036	-0.0002
1.5005	-0.00036	0.00119	-0.04054	-0.00027
1.5015	-0.00036	0.00044	-0.04306	-0.00032
1.5025	-0.00035	0.0003	-0.04654	-0.00041
1.5035	-0.00032	0.00021	-0.04655	-0.00047
1.5045	-0.00029	0.00032	-0.04733	-0.00056
1.5055	-0.00024	0.00076	-0.04541	-0.00061
1.5065	-0.0002	0.001	-0.04312	-0.00065
1.5075	-0.00015	0.00167	-0.04019	-0.00065
1.5085	-0.0001	0.00197	-0.0358	-0.00059
1.5095	-5e-05	0.00259	-0.03232	-0.00051
1.5105	-1e-05	0.00301	-0.02733	-0.00035
1.5115	2e-05	0.00342	-0.02352	-0.00018
1.5125	5e-05	0.00397	-0.01858	5e-05
1.5135	7e-05	0.00409	-0.0144	0.00026
1.5145	8e-05	0.00461	-0.00941	0.0005
1.51551	8e-05	0.00444	-0.00476	0.0007
1.51651	7e-05	0.00453	0.00059	0.00087
1.51751	5e-05	0.0041	0.00595	0.001
1.51851	3e-05	0.00344	0.01134	0.00107
1.51951	1e-05	0.00275	0.01713	0.00109
1.52051	-2e-05	0.00139	0.02191	0.00105
1.52151	-5e-05	0.00034	0.02728	0.00098
1.52251	-8e-05	-0.00125	0.03071	0.00086
1.52351	-0.0001	-0.00263	0.03436	0.00073
1.52451	-0.00012	-0.00389	0.0361	0.00059
1.52551	-0.00013	-0.0052	0.03712	0.00047
1.52651	-0.00012	-0.00578	0.03719	0.00038
1.52751	-0.00011	-0.00633	0.03545	0.00032
1.52851	-9e-05	-0.00609	0.0341	0.00032
1.52951	-6e-05	-0.00539	0.03044	0.00035
1.53051	-2e-05	-0.0043	0.0278	0.00044
1.53151	3e-05	-0.00243	0.02334	0.00056
1.53251	7e-05	-0.0006	0.01929	0.0007
1.53351	0.00012	0.00184	0.01478	0.00087
1.53451	0.00016	0.00404	0.00943	0.00101
1.53551	0.0002	0.00638	0.00486	0.00116
1.53651	0.00021	0.00846	-0.0012	0.00126
1.53751	0.00021	0.01027	-0.00592	0.00134
1.53851	0.00019	0.01184	-0.01158	0.00136
1.53951	0.00016	0.01291	-0.01615	0.00134
1.54051	0.00011	0.01375	-0.0203	0.00128
1.54151	5e-05	0.01403	-0.02389	0.00116
1.54251	-2e-05	0.0141	-0.0257	0.00103
1.54351	-9e-05	0.01358	-0.02749	0.00084
1.54451	-0.00015	0.01298	-0.02693	0.00065
1.54552	-0.00019	0.01185	-0.02632	0.00044
1.54652	-0.00021	0.01077	-0.02405	0.00024
1.54752	-0.00021	0.00941	-0.02102	5e-05
1.54852	-0.00018	0.00807	-0.01805	-0.00012
1.54952	-0.00014	0.00694	-0.01356	-0.00023
1.55052	-8e-05	0.00562	-0.01058	-0.00031
1.55152	-2e-05	0.00508	-0.00652	-0.00032
1.55252	4e-05	0.00424	-0.00418	-0.00029
1.55352	0.0001	0.00447	-0.00242	-0.00021
1.55452	0.00014	0.00461	-0.00158	-8e-05
1.55552	0.00018	0.00558	-0.00285	7e-05
1.55652	0.00019	0.00689	-0.00449	0.00024
1.55752	0.00019	0.00841	-0.00826	0.0004
1.55852	0.00018	0.01051	-0.01229	0.00056
1.55952	0.00014	0.01215	-0.01713	0.00067
1.56052	0.0001	0.01423	-0.02195	0.00075
1.56152	5e-05	0.01544	-0.02563	0.00076
1.56252	-1e-05	0.01666	-0.02831	0.00072
1.56352	-7e-05	0.017	-0.02807	0.00061
1.56452	-0.00013	0.01687	-0.02578	0.00044
1.56552	-0.00017	0.01625	-0.01965	0.00024
1.56652	-0.00021	0.01484	-0.01093	0
1.56752	-0.00023	0.01344	0.00065	-0.00024
1.56852	-0.00024	0.01129	0.01445	-0.00048
1.56952	-0.00024	0.00942	0.02842	-0.00068
1.57052	-0.00021	0.00721	0.04307	-0.00085
1.57152	-0.00018	0.00513	0.0549	-0.00095
1.57252	-0.00014	0.0033	0.06497	-0.00098
1.57352	-8e-05	0.00135	0.07041	-0.00096
1.57452	-3e-05	6e-05	0.07215	-0.00084
1.57553	3e-05	-0.00144	0.06899	-0.00071
1.57653	9e-05	-0.00216	0.06206	-0.00049
1.57753	0.00014	-0.00287	0.05154	-0.00026
1.57853	0.00019	-0.00295	0.03868	-2e-05
1.57953	0.00022	-0.00275	0.02504	0.00026
1.58053	0.00025	-0.00219	0.01079	0.00048
1.58153	0.00027	-0.00115	-0.00105	0.00072
1.58253	0.00027	-0.00013	-0.012	0.00091
1.58353	0.00027	0.00138	-0.0189	0.00107
1.58453	0.00025	0.00252	-0.02349	0.00119
1.58553	0.00022	0.00394	-0.02471	0.00126
1.58653	0.00019	0.00483	-0.02284	0.00131
1.58753	0.00015	0.00564	-0.01949	0.00132
1.58853	0.00011	0.0059	-0.0136	0.0013
1.58953	6e-05	0.00577	-0.00793	0.00126
1.59053	2e-05	0.0052	-0.00124	0.0012
1.59153	-2e-05	0.00401	0.00412	0.00112
1.59253	-6e-05	0.00264	0.00899	0.00104
1.59353	-9e-05	0.00066	0.01211	0.00094
1.59453	-0.00012	-0.00117	0.01358	0.00083
1.59553	-0.00014	-0.00325	0.01359	0.00072
1.59653	-0.00016	-0.00501	0.01108	0.00059
1.59753	-0.00017	-0.00629	0.00793	0.00048
1.59853	-0.00018	-0.00725	0.00203	0.00035
1.59953	-0.00019	-0.0072	-0.00385	0.00024
1.60053	-0.00018	-0.00674	-0.01169	0.00012
1.60153	-0.00018	-0.00534	-0.01916	0
1.60253	-0.00017	-0.00339	-0.02698	-0.0001
1.60353	-0.00015	-0.00097	-0.0342	-0.00021
1.60453	-0.00012	0.00188	-0.04009	-0.00028
1.60554	-9e-05	0.00485	-0.04511	-0.00036
1.60654	-6e-05	0.00768	-0.04767	-0.0004
1.60754	-2e-05	0.0105	-0.0491	-0.00041
1.60854	0	0.01267	-0.04807	-0.00041
1.60954	3e-05	0.01448	-0.04562	-0.00035
1.61054	5e-05	0.01561	-0.04188	-0.00028
1.61154	8e-05	0.01582	-0.03668	-0.00015
1.61254	9e-05	0.01566	-0.03163	1e-05
1.61354	0.0001	0.01435	-0.02602	0.00021
1.61454	0.00011	0.01293	-0.02103	0.00045
1.61554	0.00011	0.01082	-0.01711	0.0007
1.61654	0.00012	0.00869	-0.01345	0.00097
1.61754	0.00012	0.00678	-0.01179	0.0012
1.61854	0.00011	0.00488	-0.0104	0.00142
1.61954	0.00011	0.004	-0.01006	0.00156
1.62054	0.0001	0.00319	-0.01061	0.00165
1.62154	8e-05	0.00356	-0.01045	0.00163
1.62254	6e-05	0.00417	-0.01116	0.00154
1.62354	2e-05	0.00536	-0.01052	0.00134
1.62454	-2e-05	0.00709	-0.00931	0.00107
1.62554	-7e-05	0.00849	-0.00771	0.00073
1.62654	-0.00012	0.01054	-0.00418	0.00035
1.62754	-0.00017	0.01175	-0.00123	-5e-05
1.62854	-0.00021	0.01329	0.00309	-0.00045
1.62954	-0.00023	0.0142	0.00687	-0.00079
1.63054	-0.00024	0.01478	0.00966	-0.00109
1.63154	-0.00024	0.01516	0.01234	-0.0013
1.63254	-0.00021	0.01482	0.01217	-0.00141
1.63354	-0.00017	0.01437	0.01159	-0.00142
1.63454	-0.00011	0.01324	0.00836	-0.00132
1.63555	-5e-05	0.01186	0.00389	-0.00115
1.63655	1e-05	0.01004	-0.00103	-0.0009
1.63755	6e-05	0.00803	-0.00743	-0.00062
1.63855	0.0001	0.00575	-0.01175	-0.00031
1.63955	0.00013	0.00355	-0.01647	-4e-05
1.64055	0.00014	0.00145	-0.01772	0.00021
1.64155	0.00012	-0.00046	-0.0174	0.00039
1.64255	0.0001	-0.00179	-0.01409	0.0005
1.64355	6e-05	-0.00298	-0.00772	0.00054
1.64455	2e-05	-0.00346	6e-05	0.0005
1.64555	-3e-05	-0.00375	0.01055	0.0004
1.64655	-8e-05	-0.00387	0.02073	0.00023
1.64755	-0.00012	-0.00363	0.03138	3e-05
1.64855	-0.00016	-0.00396	0.04017	-0.0002
1.64955	-0.00019	-0.004	0.04685	-0.00043
1.65055	-0.0002	-0.00482	0.05011	-0.00066
1.65155	-0.00022	-0.00563	0.0499	-0.00086
1.65255	-0.00022	-0.00675	0.04549	-0.00102
1.65355	-0.00021	-0.00804	0.03757	-0.00113
1.65455	-0.0002	-0.00895	0.02674	-0.00117
1.65555	-0.00018	-0.00994	0.01315	-0.00117
1.65655	-0.00016	-0.01017	-0.00039	-0.00107
1.65755	-0.00012	-0.01027	-0.01511	-0.00093
1.65855	-9e-05	-0.00974	-0.02729	-0.00071
1.65955	-4e-05	-0.00898	-0.03806	-0.00044
1.66055	1e-05	-0.00807	-0.04595	-0.00013
1.66155	6e-05	-0.00704	-0.04991	0.00023
1.66255	0.00011	-0.00626	-0.05208	0.00057
1.66355	0.00015	-0.00564	-0.04949	0.00094
1.66455	0.0002	-0.00535	-0.04624	0.00125
1.66556	0.00023	-0.00543	-0.03954	0.00154
1.66656	0.00025	-0.00573	-0.03258	0.00174
1.66756	0.00026	-0.00626	-0.02445	0.00187
1.66856	0.00026	-0.00695	-0.01611	0.00192
1.66956	0.00024	-0.00749	-0.00867	0.00188
1.67056	0.00021	-0.00808	-0.00077	0.0018
1.67156	0.00017	-0.00834	0.00489	0.00162
1.67256	0.00012	-0.00832	0.01111	0.00146
1.67356	8e-05	-0.00812	0.01478	0.00126
1.67456	3e-05	-0.00725	0.0184	0.00108
1.67556	-1e-05	-0.00634	0.02028	0.00092
1.67656	-4e-05	-0.00476	0.02069	0.00079
1.67756	-6e-05	-0.00289	0.02046	0.00072
1.67856	-7e-05	-0.00079	0.01771	0.00066
1.67956	-8e-05	0.00191	0.01468	0.00066
1.68056	-8e-05	0.00434	0.00934	0.00067
1.68156	-8e-05	0.00721	0.00343	0.00071
1.68256	-8e-05	0.00965	-0.00357	0.00077
1.68356	-8e-05	0.01175	-0.01091	0.00081
1.68456	-9e-05	0.01352	-0.01801	0.00087
1.68556	-0.00011	0.01409	-0.02435	0.0009
1.68656	-0.00012	0.01441	-0.02917	0.00093
1.68756	-0.00015	0.01315	-0.03227	0.00094
1.68856	-0.00017	0.01154	-0.03257	0.0009
1.68956	-0.00019	0.00875	-0.03124	0.00086
1.69056	-0.00021	0.00541	-0.0264	0.00076
1.69156	-0.00023	0.00179	-0.02072	0.00066
1.69256	-0.00025	-0.00228	-0.0122	0.00049
1.69356	-0.00026	-0.00579	-0.00343	0.00034
1.69456	-0.00027	-0.00922	0.00614	0.00016
1.69557	-0.00028	-0.01158	0.01593	-1e-05
1.69657	-0.00029	-0.01322	0.02399	-0.00016
1.69757	-0.00029	-0.01361	0.03224	-0.0003
1.69857	-0.00029	-0.01298	0.03688	-0.00037
1.69957	-0.00027	-0.01124	0.04083	-0.00043
1.70057	-0.00025	-0.00866	0.04096	-0.00041
1.70157	-0.00022	-0.00546	0.03868	-0.00036
1.70257	-0.00018	-0.00187	0.03398	-0.00025
1.70357	-0.00014	0.00165	0.02571	-0.00011
1.70457	-9e-05	0.00503	0.01709	5e-05
1.70557	-3e-05	0.00772	0.00594	0.00024
1.70657	2e-05	0.00985	-0.00431	0.0004
1.70757	7e-05	0.01098	-0.0139	0.00056
1.70857	0.00012	0.01134	-0.02227	0.00067
1.70957	0.00016	0.01083	-0.02697	0.00075
1.71057	0.00018	0.00957	-0.03041	0.00076
1.71157	0.00019	0.00792	-0.02958	0.0007
1.71257	0.00018	0.00573	-0.02727	0.00059
1.71357	0.00016	0.00375	-0.02263	0.00042
1.71457	0.00013	0.0016	-0.01672	0.00021
1.71557	8e-05	-3e-05	-0.01107	-1e-05
1.71657	3e-05	-0.00136	-0.00523	-0.00022
1.71757	-2e-05	-0.00227	-0.00127	-0.00041
1.71857	-6e-05	-0.00256	0.00143	-0.00053
1.71957	-0.0001	-0.00269	0.00182	-0.00061
1.72057	-0.00013	-0.00229	0.00023	-0.00059
1.72157	-0.00015	-0.00179	-0.00346	-0.00051
1.72257	-0.00015	-0.00112	-0.00863	-0.00035
1.72357	-0.00015	-0.00024	-0.01514	-0.00013
1.72457	-0.00014	0.00058	-0.02202	0.00011
1.72558	-0.00012	0.00157	-0.02874	0.00037
1.72658	-0.00011	0.00267	-0.03483	0.00062
1.72758	-9e-05	0.00369	-0.039	0.00085
1.72858	-8e-05	0.00502	-0.04206	0.00104
1.72958	-6e-05	0.00612	-0.04226	0.00117
1.73058	-6e-05	0.00742	-0.04109	0.00125
1.73158	-6e-05	0.00861	-0.03777	0.00128
1.73258	-6e-05	0.00966	-0.03277	0.00124
1.73358	-7e-05	0.01073	-0.0275	0.00117
1.73458	-7e-05	0.01146	-0.02025	0.00107
1.73558	-8e-05	0.01208	-0.01421	0.00094
1.73658	-9e-05	0.01236	-0.0066	0.00083
1.73758	-9e-05	0.01224	-0.00013	0.0007
1.73858	-8e-05	0.01186	0.00666	0.00062
1.73958	-6e-05	0.01091	0.01344	0.00055
1.74058	-4e-05	0.0098	0.01915	0.00054
1.74158	-1e-05	0.00819	0.0254	0.00055
1.74258	2e-05	0.00659	0.03	0.00061
1.74358	5e-05	0.00475	0.03447	0.0007
1.74458	7e-05	0.00305	0.03727	0.00081
1.74558	8e-05	0.00153	0.03892	0.00094
1.74658	8e-05	5e-05	0.0389	0.00107
1.74758	7e-05	-0.00084	0.03727	0.00119
1.74858	5e-05	-0.00196	0.03412	0.00127
1.74958	1e-05	-0.00231	0.02939	0.00132
1.75058	-3e-05	-0.00299	0.02407	0.00132
1.75158	-6e-05	-0.00321	0.01736	0.00124
1.75258	-0.0001	-0.00349	0.01149	0.00112
1.75358	-0.00012	-0.00397	0.00511	0.00092
1.75458	-0.00014	-0.0041	0.00038	0.00068
1.75559	-0.00014	-0.00492	-0.00307	0.00041
1.75659	-0.00013	-0.0053	-0.00506	9e-05
1.75759	-0.00012	-0.00621	-0.00401	-0.00019
1.75859	-9e-05	-0.00698	-0.002	-0.00048
1.75959	-7e-05	-0.00757	0.00335	-0.00069
1.76059	-4e-05	-0.00837	0.00944	-0.00086
1.76159	-1e-05	-0.00832	0.0176	-0.00095
1.76259	2e-05	-0.00838	0.02621	-0.00096
1.76359	5e-05	-0.00757	0.03512	-0.0009
1.76459	6e-05	-0.00647	0.04378	-0.00076
1.76559	7e-05	-0.00498	0.05118	-0.00059
1.76659	8e-05	-0.00299	0.05761	-0.00035
1.76759	8e-05	-0.00116	0.06159	-0.00011
1.76859	7e-05	0.0009	0.06423	0.00015
1.76959	6e-05	0.00248	0.064	0.00038
1.77059	5e-05	0.00387	0.06229	0.00058
1.77159	4e-05	0.00463	0.05854	0.00075
1.77259	4e-05	0.00488	0.05322	0.00085
1.77359	3e-05	0.00452	0.0477	0.00092
1.77459	4e-05	0.0035	0.0408	0.0009
1.77559	6e-05	0.00202	0.03557	0.00084
1.77659	8e-05	-0.00023	0.02966	0.00073
1.77759	0.00011	-0.00264	0.02654	0.00059
1.77859	0.00015	-0.00568	0.0239	0.00042
1.77959	0.00019	-0.00874	0.02378	0.00023
1.78059	0.00023	-0.01185	0.02555	6e-05
1.78159	0.00027	-0.01496	0.02821	-0.00011
1.78259	0.0003	-0.01739	0.0338	-0.00023
1.78359	0.00032	-0.01977	0.03808	-0.00033
1.78459	0.00033	-0.02107	0.0449	-0.00037
1.7856	0.00033	-0.02201	0.04922	-0.00037
1.7866	0.00032	-0.02199	0.05377	-0.00032
1.7876	0.00029	-0.02129	0.05616	-0.00022
1.7886	0.00025	-0.02004	0.05585	-0.00011
1.7896	0.00021	-0.01803	0.05456	5e-05
1.7906	0.00015	-0.0159	0.04921	0.0002
1.7916	9e-05	-0.01333	0.04355	0.00036
1.7926	3e-05	-0.01098	0.03517	0.00052
1.7936	-2e-05	-0.00873	0.02655	0.00063
1.7946	-7e-05	-0.00691	0.01797	0.00076
1.7956	-0.00011	-0.00575	0.00919	0.00082
1.7966	-0.00014	-0.00511	0.00258	0.00088
1.7976	-0.00015	-0.00539	-0.00375	0.00088
1.7986	-0.00015	-0.00613	-0.00757	0.00087
1.7996	-0.00014	-0.00773	-0.01075	0.00084
1.8006	-0.00012	-0.00956	-0.01234	0.00076
1.8016	-9e-05	-0.0118	-0.01349	0.00068
1.8026	-5e-05	-0.01405	-0.01441	0.00055
1.8036	-1e-05	-0.01607	-0.01534	0.00043
1.8046	4e-05	-0.01786	-0.01712	0.00026
1.8056	8e-05	-0.01879	-0.01915	0.00011
1.8066	0.00012	-0.01923	-0.02236	-5e-05
1.8076	0.00014	-0.01849	-0.02574	-0.00021
1.8086	0.00016	-0.01702	-0.02983	-0.00032
1.8096	0.00016	-0.01453	-0.0339	-0.00042
1.8106	0.00014	-0.01126	-0.03787	-0.00047
1.8116	0.00011	-0.00755	-0.04147	-0.00047
1.8126	7e-05	-0.00347	-0.04432	-0.00044
1.8136	2e-05	0.00034	-0.04646	-0.00036
1.8146	-5e-05	0.00377	-0.04714	-0.00026
1.81561	-0.00011	0.0064	-0.04696	-0.00013
1.81661	-0.00017	0.00792	-0.0445	0
1.81761	-0.00023	0.00844	-0.04132	0.00012
1.81861	-0.00027	0.00763	-0.03556	0.00025
1.81961	-0.00032	0.00592	-0.02896	0.00036
1.82061	-0.00034	0.0031	-0.02119	0.00045
1.82161	-0.00035	-0.0002	-0.01211	0.00055
1.82261	-0.00034	-0.00411	-0.00465	0.00063
1.82361	-0.00033	-0.00797	0.00411	0.00072
1.82461	-0.0003	-0.0119	0.00898	0.00078
1.82561	-0.00027	-0.01534	0.01364	0.00083
1.82661	-0.00024	-0.01818	0.01438	0.00086
1.82761	-0.0002	-0.02042	0.01251	0.00084
1.82861	-0.00017	-0.0214	0.00839	0.0008
1.82961	-0.00015	-0.0218	0.00044	0.00069
1.83061	-0.00013	-0.02063	-0.00783	0.00057
1.83161	-0.00013	-0.0188	-0.01889	0.00039
1.83261	-0.00014	-0.0158	-0.02887	0.00022
1.83361	-0.00015	-0.01207	-0.03899	1e-05
1.83461	-0.00016	-0.00798	-0.04723	-0.00018
1.83561	-0.00018	-0.00343	-0.05286	-0.00035
1.83661	-0.0002	0.00058	-0.05669	-0.00051
1.83761	-0.00021	0.00445	-0.05602	-0.00059
1.83861	-0.00022	0.00723	-0.05447	-0.00066
1.83961	-0.00022	0.00923	-0.04822	-0.00065
1.84061	-0.00022	0.01003	-0.04182	-0.00061
1.84161	-0.00021	0.00968	-0.03257	-0.00051
1.84261	-0.0002	0.0084	-0.02277	-0.00037
1.84361	-0.00018	0.00601	-0.0134	-0.00023
1.84461	-0.00017	0.00306	-0.00247	-5e-05
1.84562	-0.00015	-0.00056	0.00498	9e-05
1.84662	-0.00013	-0.0044	0.01416	0.00027
1.84762	-0.00011	-0.00829	0.01845	0.00036
1.84862	-9e-05	-0.01192	0.02304	0.00047
1.84962	-7e-05	-0.01521	0.02346	0.0005
1.85062	-6e-05	-0.01757	0.02172	0.0005
1.85162	-5e-05	-0.0193	0.01816	0.00048
1.85262	-4e-05	-0.01973	0.01049	0.00037
1.85362	-4e-05	-0.01913	0.00359	0.00028
1.85462	-3e-05	-0.01749	-0.00712	0.00011
1.85562	-4e-05	-0.0144	-0.01568	-3e-05
1.85662	-4e-05	-0.01093	-0.02536	-0.00021
1.85762	-4e-05	-0.00619	-0.03304	-0.00037
1.85862	-3e-05	-0.00154	-0.03836	-0.0005
1.85962	-3e-05	0.00337	-0.04238	-0.00061
1.86062	-1e-05	0.008	-0.04234	-0.00066
1.86162	0	0.01157	-0.04133	-0.00069
1.86262	2e-05	0.01471	-0.03689	-0.00064
1.86362	4e-05	0.01608	-0.03182	-0.00057
1.86462	6e-05	0.01675	-0.02527	-0.00044
1.86562	8e-05	0.01585	-0.01888	-0.00028
1.86662	9e-05	0.0142	-0.01292	-0.00012
1.86762	0.0001	0.01185	-0.00786	8e-05
1.86862	0.00011	0.00907	-0.00506	0.00024
1.86962	0.00011	0.00673	-0.00294	0.00042
1.87062	0.00011	0.00445	-0.00424	0.00056
1.87162	0.00011	0.00353	-0.00557	0.00067
1.87262	9e-05	0.00303	-0.00978	0.00076
1.87362	8e-05	0.00411	-0.01395	0.00079
1.87462	5e-05	0.00574	-0.01863	0.0008
1.87563	3e-05	0.00833	-0.02362	0.00075
1.87663	0	0.01131	-0.02677	0.00068
1.87763	-3e-05	0.01422	-0.03025	0.00058
1.87863	-5e-05	0.01709	-0.03103	0.00045
1.87963	-7e-05	0.019	-0.0317	0.00031
1.88063	-8e-05	0.02038	-0.03031	0.00014
1.88163	-9e-05	0.02045	-0.02834	-3e-05
1.88263	-8e-05	0.01972	-0.02563	-0.00021
1.88363	-8e-05	0.01783	-0.02177	-0.00038
1.88463	-7e-05	0.01523	-0.01852	-0.00055
1.88563	-5e-05	0.01202	-0.01381	-0.00071
1.88663	-4e-05	0.00836	-0.01052	-0.00083
1.88763	-2e-05	0.00471	-0.0063	-0.00095
1.88863	0	0.00092	-0.00351	-0.00099
1.88963	1e-05	-0.00249	-0.00128	-0.00102
1.89063	2e-05	-0.00576	-0.00013	-0.001
1.89163	3e-05	-0.00868	-0.00063	-0.00093
1.89263	3e-05	-0.01123	-0.00195	-0.00085
1.89363	3e-05	-0.01353	-0.00501	-0.00072
1.89463	2e-05	-0.01537	-0.00819	-0.00061
1.89563	1e-05	-0.01693	-0.01269	-0.00049
1.89663	-1e-05	-0.01804	-0.01571	-0.0004
1.89763	-3e-05	-0.0187	-0.0197	-0.00034
1.89863	-4e-05	-0.0189	-0.02085	-0.00031
1.89963	-6e-05	-0.01859	-0.02169	-0.00034
1.90063	-8e-05	-0.01783	-0.02024	-0.00039
1.90163	-8e-05	-0.01654	-0.01609	-0.00049
1.90263	-9e-05	-0.01496	-0.01169	-0.00062
1.90363	-8e-05	-0.01291	-0.00282	-0.00075
1.90463	-7e-05	-0.01074	0.00492	-0.00091
1.90564	-6e-05	-0.0084	0.01596	-0.00106
1.90664	-4e-05	-0.00593	0.02627	-0.0012
1.90764	-3e-05	-0.00382	0.03614	-0.00131
1.90864	-1e-05	-0.00149	0.04614	-0.00138
1.90964	0	0.00011	0.05193	-0.00143
1.91064	1e-05	0.00174	0.05761	-0.0014
1.91164	2e-05	0.00273	0.05754	-0.00135
1.91264	2e-05	0.00332	0.056	-0.00122
1.91364	2e-05	0.00362	0.04997	-0.00105
1.91464	2e-05	0.00323	0.04101	-0.00085
1.91564	2e-05	0.00288	0.0307	-0.00061
1.91664	2e-05	0.00183	0.01697	-0.00037
1.91764	2e-05	0.00096	0.00506	-0.00013
1.91864	2e-05	-0.00037	-0.00899	7e-05
1.91964	3e-05	-0.00158	-0.01977	0.00024
1.92064	3e-05	-0.00291	-0.02996	0.00034
1.92164	4e-05	-0.00432	-0.03731	0.00038
1.92264	6e-05	-0.00551	-0.04148	0.00034
1.92364	7e-05	-0.00688	-0.04386	0.00024
1.92464	9e-05	-0.00788	-0.04231	8e-05
1.92564	0.00011	-0.00887	-0.03973	-0.00011
1.92664	0.00013	-0.00956	-0.03443	-0.00032
1.92764	0.00015	-0.00993	-0.02863	-0.00053
1.92864	0.00018	-0.01009	-0.0222	-0.0007
1.92964	0.00019	-0.00997	-0.01591	-0.00083
1.93064	0.0002	-0.00959	-0.0109	-0.00089
1.93164	0.00021	-0.00922	-0.0065	-0.00087
1.93264	0.0002	-0.00869	-0.0046	-0.00078
1.93364	0.00019	-0.00831	-0.00356	-0.0006
1.93464	0.00016	-0.00809	-0.00517	-0.00037
1.93565	0.00013	-0.00787	-0.00786	-7e-05
1.93665	0.0001	-0.00809	-0.0121	0.00024
1.93765	6e-05	-0.00813	-0.01768	0.00058
1.93865	2e-05	-0.00854	-0.02315	0.00088
1.93965	-2e-05	-0.00876	-0.02957	0.00114
1.94065	-6e-05	-0.00896	-0.03464	0.00135
1.94165	-0.0001	-0.00906	-0.03944	0.00146
1.94265	-0.00013	-0.0087	-0.04249	0.00152
1.94365	-0.00015	-0.0083	-0.04398	0.00146
1.94465	-0.00016	-0.00723	-0.04373	0.00136
1.94565	-0.00017	-0.00617	-0.04157	0.00116
1.94665	-0.00017	-0.00458	-0.03804	0.00093
1.94765	-0.00017	-0.00303	-0.03321	0.00067
1.94865	-0.00016	-0.0014	-0.02779	0.00038
1.94965	-0.00015	0.00022	-0.02214	0.00014
1.95065	-0.00014	0.00142	-0.01706	-0.00011
1.95165	-0.00013	0.00267	-0.01285	-0.00029
1.95265	-0.00013	0.0033	-0.00999	-0.00044
1.95365	-0.00012	0.00393	-0.00888	-0.00054
1.95465	-0.00012	0.0042	-0.00933	-0.00057
1.95565	-0.00012	0.00437	-0.01196	-0.00059
1.95665	-0.00013	0.00457	-0.01565	-0.00053
1.95765	-0.00014	0.00468	-0.02146	-0.00047
1.95865	-0.00015	0.0051	-0.02755	-0.00038
1.95965	-0.00015	0.0055	-0.03515	-0.00029
1.96065	-0.00015	0.00632	-0.0423	-0.00021
1.96165	-0.00015	0.00703	-0.04944	-0.00011
1.96265	-0.00014	0.00811	-0.05611	-6e-05
1.96365	-0.00013	0.0089	-0.06058	1e-05
1.96465	-0.0001	0.00972	-0.06479	5e-05
1.96566	-8e-05	0.01029	-0.06529	8e-05
1.96666	-4e-05	0.01032	-0.06517	0.00012
1.96766	-1e-05	0.01038	-0.06199	0.00014
1.96866	1e-05	0.00946	-0.0569	0.0002
1.96966	3e-05	0.00866	-0.05103	0.00026
1.97066	5e-05	0.00695	-0.04251	0.00034
1.97166	5e-05	0.00501	-0.0351	0.00046
1.97266	4e-05	0.00262	-0.02591	0.00057
1.97366	2e-05	-0.00045	-0.01821	0.0007
1.97466	0	-0.00354	-0.01069	0.00082
1.97566	-3e-05	-0.00733	-0.00439	0.00093
1.97666	-6e-05	-0.01095	0.00014	0.00103
1.97766	-9e-05	-0.01483	0.00357	0.00111
1.97866	-0.00011	-0.01832	0.00428	0.00117
1.97966	-0.00013	-0.02143	0.00408	0.00121
1.98066	-0.00014	-0.02388	0.00062	0.00122
1.98166	-0.00014	-0.0254	-0.00304	0.00122
1.98266	-0.00014	-0.02604	-0.00963	0.0012
1.98366	-0.00013	-0.02551	-0.01589	0.00117
1.98466	-0.00012	-0.02424	-0.02315	0.00112
1.98566	-0.0001	-0.02196	-0.03002	0.00105
1.98666	-0.0001	-0.01937	-0.03516	0.00096
1.98766	-8e-05	-0.01636	-0.03987	0.00085
1.98866	-8e-05	-0.01357	-0.04097	0.00073
1.98966	-7e-05	-0.01105	-0.0411	0.00058
1.99066	-7e-05	-0.00906	-0.0373	0.00043
1.99166	-8e-05	-0.00783	-0.03211	0.00028
1.99266	-8e-05	-0.00713	-0.02411	0.00014
1.99366	-0.0001	-0.00728	-0.01479	2e-05
1.99466	-0.0001	-0.00766	-0.00483	-6e-05
1.99567	-0.00011	-0.00863	0.00587	-9e-05
1.99667	-0.00011	-0.00953	0.01466	-8e-05
[truncated: 1,003 more rows]

## Sheet: Extended Data Fig. 4g
D2/Ar=1 pulses over MCM-41(H2) at 550°C (treatment: H2/Ar=1 at 550 °C, 0.5 h)
	Normalized intensity of signals
t / s	D2	HD	H2	Ne
0	-0.01216	0.00217	0.04864	-0.00222
0.001	-0.01216	0.00217	0.04864	-0.00222
0.002	-0.01216	0.00217	0.04864	-0.00222
0.003	0.00756	0.00979	0.00466	-0.00662
0.004	0.07003	0.05826	0.00382	-0.00295
0.005	0.16618	0.1503	0.08975	0.02387
0.006	0.26159	0.24842	0.20695	0.06994
0.007	0.34655	0.32772	0.27125	0.1
0.008	0.44028	0.41914	0.36189	0.14178
0.009	0.5302	0.50879	0.45806	0.1879
0.01	0.61206	0.59111	0.54847	0.23679
0.011	0.68491	0.66404	0.62563	0.28581
0.012	0.75085	0.73018	0.69575	0.33508
0.013	0.80949	0.79043	0.76395	0.38728
0.014	0.85824	0.84083	0.82002	0.43814
0.01501	0.89896	0.88328	0.86776	0.48851
0.01601	0.93197	0.91841	0.90719	0.53769
0.01701	0.9578	0.94656	0.94	0.58548
0.01801	0.97675	0.96798	0.96474	0.63128
0.01901	0.98955	0.98326	0.98218	0.67448
0.02001	0.99716	0.99335	0.99387	0.71524
0.02101	1	0.99873	0.99923	0.75312
0.02201	0.9988	1	1	0.78807
0.02301	0.99413	0.99773	0.99535	0.81995
0.02401	0.98662	0.99262	0.98731	0.84882
0.02501	0.97673	0.98506	0.97573	0.87472
0.02601	0.9649	0.97551	0.96113	0.8977
0.02701	0.95155	0.96448	0.94515	0.9179
0.02801	0.93699	0.95202	0.9266	0.93542
0.02901	0.92153	0.93885	0.9083	0.95047
0.03001	0.90539	0.92461	0.88833	0.96314
0.03101	0.88876	0.91004	0.86898	0.97367
0.03201	0.87182	0.89485	0.84946	0.98216
0.03301	0.85468	0.87932	0.83001	0.9888
0.03401	0.83745	0.86371	0.81188	0.99377
0.03501	0.82022	0.8476	0.7932	0.99718
0.03601	0.80305	0.83186	0.77663	0.99924
0.03701	0.78599	0.81567	0.7597	1
0.03801	0.7691	0.79993	0.7446	0.99967
0.03901	0.75241	0.78413	0.7299	0.9983
0.04001	0.73596	0.76857	0.71618	0.99603
0.04101	0.71975	0.75347	0.70363	0.99296
0.04201	0.70382	0.73836	0.69114	0.98914
0.04301	0.68818	0.724	0.67991	0.9847
0.04401	0.67282	0.70964	0.66831	0.97966
0.04502	0.65777	0.69595	0.65745	0.97414
0.04602	0.64301	0.68252	0.64617	0.96815
0.04702	0.62854	0.6694	0.63485	0.96176
0.04802	0.61436	0.65685	0.62333	0.95503
0.04902	0.60046	0.64434	0.61128	0.94797
0.05002	0.58684	0.63241	0.59906	0.94065
0.05102	0.57348	0.62055	0.58627	0.93308
0.05202	0.5604	0.60901	0.57328	0.92528
0.05302	0.54757	0.59771	0.55993	0.9173
0.05402	0.535	0.58641	0.54636	0.90913
0.05502	0.52269	0.57542	0.53256	0.9008
0.05602	0.51063	0.56434	0.51878	0.89234
0.05702	0.49883	0.55338	0.50485	0.88374
0.05802	0.48727	0.54243	0.49118	0.87507
0.05902	0.47597	0.53133	0.47749	0.8663
0.06002	0.46492	0.52041	0.46427	0.85751
0.06102	0.45411	0.50924	0.45127	0.84869
0.06202	0.44355	0.49826	0.4388	0.83988
0.06302	0.43321	0.48722	0.42683	0.83111
0.06402	0.4231	0.47626	0.41537	0.82237
0.06502	0.4132	0.46562	0.4047	0.81371
0.06602	0.40352	0.45499	0.39438	0.8051
0.06702	0.39403	0.44494	0.38502	0.79657
0.06802	0.38474	0.43504	0.37588	0.78812
0.06902	0.37563	0.42573	0.36767	0.77975
0.07002	0.36671	0.41684	0.35974	0.77145
0.07102	0.35797	0.40836	0.35234	0.76323
0.07202	0.34942	0.4005	0.34552	0.75508
0.07302	0.34105	0.39286	0.3387	0.747
0.07402	0.33286	0.38578	0.33271	0.739
0.07503	0.32487	0.37879	0.32628	0.73105
0.07603	0.31706	0.37207	0.32061	0.72318
0.07703	0.30944	0.36536	0.3145	0.71536
0.07803	0.30201	0.35858	0.30863	0.7076
0.07903	0.29476	0.35171	0.30273	0.69988
0.08003	0.28769	0.34456	0.29645	0.69219
0.08103	0.28079	0.33722	0.29074	0.68456
0.08203	0.27406	0.32954	0.28434	0.67694
0.08303	0.26748	0.3217	0.27879	0.66938
0.08403	0.26106	0.31359	0.27295	0.66184
0.08503	0.25478	0.30547	0.26768	0.65436
0.08603	0.24864	0.29726	0.26283	0.64693
0.08703	0.24264	0.28925	0.25809	0.63956
0.08803	0.23676	0.28143	0.25421	0.63227
0.08903	0.23102	0.27401	0.25017	0.62505
0.09003	0.22539	0.26708	0.24672	0.61792
0.09103	0.21989	0.26065	0.24325	0.61088
0.09203	0.21452	0.2549	0.23971	0.60393
0.09303	0.20926	0.24961	0.23624	0.59707
0.09403	0.20413	0.24497	0.23221	0.59029
0.09503	0.19912	0.24063	0.22813	0.58362
0.09603	0.19423	0.23664	0.22346	0.57701
0.09703	0.18946	0.23272	0.21845	0.5705
0.09803	0.18481	0.22869	0.21315	0.56407
0.09903	0.18028	0.22456	0.20744	0.55771
0.10003	0.17587	0.21993	0.20173	0.55144
0.10103	0.17157	0.21508	0.19586	0.54525
0.10203	0.16738	0.20968	0.19013	0.53914
0.10303	0.16329	0.20401	0.18468	0.53311
0.10403	0.15931	0.19807	0.17934	0.52715
0.10504	0.15542	0.19194	0.1746	0.52127
0.10604	0.15162	0.18598	0.16993	0.51545
0.10704	0.14791	0.18002	0.16578	0.50969
0.10804	0.14428	0.17457	0.16194	0.50399
0.10904	0.14074	0.16939	0.15809	0.49834
0.11004	0.13726	0.16482	0.15489	0.49272
0.11104	0.13387	0.16075	0.1511	0.48715
0.11204	0.13055	0.15724	0.14813	0.48161
0.11304	0.1273	0.15429	0.14437	0.4761
0.11404	0.12412	0.15175	0.14095	0.47062
0.11504	0.12102	0.14968	0.13728	0.46518
0.11604	0.11799	0.14783	0.13308	0.45979
0.11704	0.11503	0.14624	0.12939	0.45444
0.11804	0.11214	0.14467	0.12459	0.44913
0.11904	0.10933	0.1431	0.12068	0.4439
0.12004	0.10658	0.14136	0.11596	0.43871
0.12104	0.10391	0.13941	0.11177	0.4336
0.12204	0.1013	0.13716	0.10776	0.42856
0.12304	0.09877	0.1346	0.1036	0.42359
0.12404	0.0963	0.13169	0.10051	0.41869
0.12504	0.09389	0.12852	0.09706	0.41386
0.12604	0.09156	0.1251	0.09465	0.40911
0.12704	0.08928	0.12156	0.09247	0.40442
0.12804	0.08707	0.11799	0.09064	0.39981
0.12904	0.08491	0.11449	0.08982	0.39525
0.13004	0.08281	0.1112	0.08887	0.39076
0.13104	0.08077	0.10815	0.08909	0.38633
0.13204	0.07878	0.10546	0.08949	0.38194
0.13304	0.07685	0.1031	0.09046	0.37762
0.13404	0.07496	0.10106	0.09218	0.37333
0.13505	0.07312	0.0993	0.09377	0.36908
0.13605	0.07132	0.0977	0.09608	0.36487
0.13705	0.06957	0.09622	0.09802	0.3607
0.13805	0.06785	0.09467	0.0998	0.35655
0.13905	0.06617	0.09306	0.10127	0.35242
0.14005	0.06453	0.09124	0.10167	0.34832
0.14105	0.06292	0.08921	0.10158	0.34424
0.14205	0.06134	0.08694	0.1002	0.34019
0.14305	0.0598	0.08443	0.09781	0.33616
0.14405	0.05829	0.08176	0.09463	0.33215
0.14505	0.05681	0.07893	0.09013	0.32816
0.14605	0.05537	0.07605	0.08523	0.32419
0.14705	0.05396	0.07316	0.07944	0.32026
0.14805	0.05259	0.07038	0.07321	0.31636
0.14905	0.05126	0.06777	0.06693	0.31252
0.15005	0.04997	0.06541	0.06005	0.30872
0.15105	0.04871	0.06339	0.05372	0.30499
0.15205	0.0475	0.06168	0.04709	0.30133
0.15305	0.04631	0.06044	0.04095	0.29775
0.15405	0.04515	0.05949	0.03532	0.29426
0.15505	0.04403	0.05898	0.02993	0.29083
0.15605	0.04292	0.05867	0.02576	0.2875
0.15705	0.04183	0.05862	0.02198	0.2842
0.15805	0.04076	0.05866	0.01949	0.28098
0.15905	0.03971	0.05866	0.01804	0.27779
0.16005	0.03867	0.05862	0.01741	0.27464
0.16105	0.03765	0.05827	0.01822	0.27152
0.16205	0.03665	0.05776	0.01949	0.26842
0.16305	0.03567	0.05679	0.02173	0.26535
0.16405	0.03472	0.05552	0.0244	0.2623
0.16506	0.0338	0.05385	0.02691	0.25927
0.16606	0.03291	0.05181	0.02982	0.25628
0.16706	0.03204	0.04955	0.03175	0.25331
0.16806	0.03122	0.04698	0.03353	0.25038
0.16906	0.03042	0.04443	0.03445	0.24748
0.17006	0.02965	0.0418	0.03432	0.24461
0.17106	0.02892	0.03936	0.03399	0.24179
0.17206	0.0282	0.03716	0.03222	0.23899
0.17306	0.02752	0.03521	0.03052	0.23623
0.17406	0.02684	0.03377	0.02801	0.23351
0.17506	0.02619	0.03257	0.02517	0.23083
0.17606	0.02555	0.03192	0.02269	0.22819
0.17706	0.02491	0.03149	0.01944	0.22559
0.17806	0.02429	0.03143	0.01727	0.22303
0.17906	0.02367	0.03158	0.01464	0.22051
0.18006	0.02306	0.03182	0.0128	0.21801
0.18106	0.02246	0.03222	0.01147	0.21555
0.18206	0.02187	0.0325	0.01016	0.2131
0.18306	0.02129	0.03282	0.01005	0.21069
0.18406	0.02072	0.03294	0.00957	0.20827
0.18506	0.02017	0.03295	0.00998	0.20587
0.18606	0.01964	0.03277	0.0103	0.20348
0.18706	0.01912	0.0324	0.01051	0.2011
0.18806	0.01863	0.03184	0.01098	0.19874
0.18906	0.01815	0.03111	0.01072	0.19637
0.19006	0.01769	0.03023	0.0105	0.19404
0.19106	0.01725	0.02924	0.00989	0.19172
0.19206	0.01682	0.02818	0.00871	0.18944
0.19306	0.01641	0.02709	0.0079	0.18719
0.19406	0.016	0.02604	0.00638	0.18497
0.19507	0.01561	0.02503	0.00555	0.18281
0.19607	0.01521	0.02412	0.00477	0.18069
0.19707	0.01483	0.02334	0.00442	0.17863
0.19807	0.01444	0.02269	0.00521	0.17661
0.19907	0.01405	0.02223	0.00623	0.17464
0.20007	0.01367	0.0219	0.00884	0.17271
0.20107	0.01329	0.0218	0.01197	0.17081
0.20207	0.01291	0.02183	0.01617	0.16893
0.20307	0.01255	0.02204	0.02126	0.16706
0.20407	0.01219	0.02236	0.02648	0.1652
0.20507	0.01184	0.02276	0.03232	0.16334
0.20607	0.01151	0.02322	0.03762	0.16146
0.20707	0.01119	0.02362	0.04252	0.15959
0.20807	0.01089	0.02398	0.04666	0.1577
0.20907	0.0106	0.02415	0.04942	0.1558
0.21007	0.01033	0.02418	0.05126	0.15391
0.21107	0.01008	0.02394	0.05156	0.15202
0.21207	0.00983	0.02349	0.05071	0.15015
0.21307	0.0096	0.02276	0.04888	0.1483
0.21407	0.00938	0.02184	0.04594	0.14648
0.21507	0.00916	0.02069	0.0426	0.1447
0.21607	0.00896	0.01944	0.03876	0.14297
0.21707	0.00875	0.01812	0.03465	0.14128
0.21807	0.00854	0.01681	0.0309	0.13963
0.21907	0.00834	0.01568	0.0269	0.13803
0.22007	0.00813	0.01468	0.02362	0.13648
0.22107	0.00792	0.01404	0.02049	0.13495
0.22207	0.00771	0.01366	0.01768	0.13345
0.22307	0.0075	0.01365	0.01566	0.13197
0.22407	0.00728	0.01399	0.01343	0.13051
0.22508	0.00708	0.01454	0.01221	0.12906
0.22608	0.00687	0.01535	0.01088	0.1276
0.22708	0.00668	0.01617	0.01003	0.12615
0.22808	0.00649	0.017	0.00972	0.12469
0.22908	0.00632	0.01764	0.00919	0.12321
0.23008	0.00615	0.01798	0.00962	0.12172
0.23108	0.00599	0.018	0.0097	0.12021
0.23208	0.00585	0.01758	0.01036	0.1187
0.23308	0.00571	0.01674	0.0111	0.11717
0.23408	0.00558	0.01556	0.0116	0.11565
0.23508	0.00545	0.01401	0.01247	0.11413
0.23608	0.00533	0.01234	0.0126	0.11263
0.23708	0.00521	0.01053	0.01276	0.11115
0.23808	0.00509	0.00881	0.01231	0.10971
0.23908	0.00497	0.00728	0.01129	0.10831
0.24008	0.00485	0.00598	0.01009	0.10695
0.24108	0.00473	0.00512	0.00816	0.10564
0.24208	0.00461	0.00455	0.00636	0.10437
0.24308	0.00448	0.00449	0.00435	0.10314
0.24408	0.00435	0.00475	0.00257	0.10194
0.24508	0.00422	0.00536	0.00139	0.10077
0.24608	0.0041	0.00629	0.00054	0.09961
0.24708	0.00397	0.00733	0.00077	0.09846
0.24808	0.00385	0.00858	0.00155	0.09731
0.24908	0.00373	0.00974	0.00333	0.09615
0.25008	0.00361	0.01089	0.00583	0.09499
0.25108	0.00351	0.01188	0.00883	0.09381
0.25208	0.00341	0.01259	0.01243	0.09263
0.25308	0.00331	0.01311	0.01587	0.09145
0.25408	0.00323	0.01321	0.01946	0.09027
0.25509	0.00314	0.01306	0.02236	0.08911
0.25609	0.00307	0.01255	0.02473	0.08797
0.25709	0.003	0.01173	0.02617	0.08687
0.25809	0.00293	0.01072	0.02643	0.0858
0.25909	0.00287	0.00947	0.0258	0.08477
0.26009	0.0028	0.00822	0.02371	0.08379
0.26109	0.00275	0.00694	0.02096	0.08285
0.26209	0.00269	0.00581	0.0171	0.08194
0.26309	0.00263	0.0049	0.01284	0.08107
0.26409	0.00257	0.00425	0.00848	0.08022
0.26509	0.00251	0.00395	0.00402	0.0794
0.26609	0.00245	0.00394	0.00061	0.07858
0.26709	0.00238	0.00426	-0.00234	0.07776
0.26809	0.00232	0.00479	-0.00371	0.07694
0.26909	0.00225	0.0055	-0.00384	0.0761
0.27009	0.00219	0.00627	-0.00271	0.07526
0.27109	0.00212	0.00701	0.00011	0.0744
0.27209	0.00206	0.00766	0.00344	0.07354
0.27309	0.002	0.00811	0.00799	0.07267
0.27409	0.00194	0.00835	0.01246	0.07179
0.27509	0.00188	0.00831	0.01679	0.07091
0.27609	0.00183	0.00801	0.02078	0.07005
0.27709	0.00179	0.00744	0.02325	0.06919
0.27809	0.00174	0.00668	0.02509	0.06836
0.27909	0.0017	0.00572	0.02502	0.06754
0.28009	0.00167	0.00469	0.02381	0.06675
0.28109	0.00163	0.00358	0.02133	0.06598
0.28209	0.0016	0.00254	0.01748	0.06524
0.28309	0.00156	0.00155	0.01323	0.06452
0.28409	0.00153	0.00067	0.00808	0.06381
0.2851	0.0015	-3e-05	0.00307	0.06312
0.2861	0.00147	-0.00062	-0.00179	0.06242
0.2871	0.00143	-0.001	-0.00631	0.06174
0.2881	0.0014	-0.00127	-0.00976	0.06105
0.2891	0.00136	-0.00141	-0.01256	0.06035
0.2901	0.00132	-0.00143	-0.01408	0.05966
0.2911	0.00128	-0.00145	-0.01458	0.05894
0.2921	0.00124	-0.00137	-0.01419	0.05823
0.2931	0.00119	-0.00135	-0.01269	0.05751
0.2941	0.00114	-0.00135	-0.01087	0.05679
0.2951	0.00109	-0.00138	-0.00845	0.05607
0.2961	0.00104	-0.00155	-0.00612	0.05534
0.2971	0.00098	-0.00169	-0.00401	0.05463
0.2981	0.00093	-0.002	-0.00228	0.05392
0.2991	0.00088	-0.00227	-0.00145	0.05322
0.3001	0.00084	-0.00258	-0.00122	0.05254
0.3011	0.0008	-0.00291	-0.00203	0.05186
0.3021	0.00076	-0.0031	-0.00357	0.0512
0.3031	0.00073	-0.00334	-0.00579	0.05056
0.3041	0.0007	-0.0034	-0.00863	0.04993
0.3051	0.00068	-0.0034	-0.01152	0.04933
0.3061	0.00066	-0.00333	-0.01463	0.04873
0.3071	0.00064	-0.00305	-0.0172	0.04816
0.3081	0.00063	-0.00283	-0.01941	0.04759
0.3091	0.00062	-0.00237	-0.02072	0.04704
0.3101	0.00062	-0.00197	-0.02113	0.04649
0.3111	0.00062	-0.00148	-0.02055	0.04595
0.3121	0.00063	-0.00094	-0.01887	0.04543
0.3131	0.00063	-0.00051	-0.01637	0.0449
0.3141	0.00064	1e-05	-0.01295	0.0444
0.31511	0.00065	0.00033	-0.0091	0.04389
0.31611	0.00066	0.00067	-0.00476	0.04339
0.31711	0.00067	0.00084	-0.00053	0.04291
0.31811	0.00067	0.00091	0.0037	0.04242
0.31911	0.00067	0.0009	0.0073	0.04195
0.32011	0.00067	0.0007	0.01035	0.04147
0.32111	0.00067	0.00048	0.01255	0.04101
0.32211	0.00066	7e-05	0.01363	0.04054
0.32311	0.00065	-0.00034	0.01398	0.04007
0.32411	0.00063	-0.00086	0.01287	0.0396
0.32511	0.00061	-0.00138	0.01127	0.03913
0.32611	0.00059	-0.00188	0.00848	0.03865
0.32711	0.00057	-0.00232	0.00528	0.03818
0.32811	0.00054	-0.00263	0.00184	0.03769
0.32911	0.00052	-0.00284	-0.00207	0.03721
0.33011	0.00049	-0.00287	-0.00512	0.03672
0.33111	0.00046	-0.0028	-0.00839	0.03623
0.33211	0.00043	-0.00258	-0.01035	0.03573
0.33311	0.0004	-0.00236	-0.01167	0.03523
0.33411	0.00037	-0.00206	-0.01204	0.03472
0.33511	0.00034	-0.0019	-0.01084	0.03422
0.33611	0.00031	-0.00177	-0.00923	0.03372
0.33711	0.00029	-0.00184	-0.00591	0.03323
0.33811	0.00027	-0.00211	-0.00227	0.03275
0.33911	0.00026	-0.00251	0.00206	0.03228
0.34011	0.00024	-0.00322	0.00687	0.03183
0.34111	0.00023	-0.00395	0.01096	0.0314
0.34211	0.00023	-0.00492	0.01519	0.03099
0.34311	0.00022	-0.00589	0.01798	0.0306
0.34411	0.00023	-0.00686	0.01983	0.03023
0.34512	0.00023	-0.00783	0.02051	0.02988
0.34612	0.00024	-0.00858	0.0193	0.02954
0.34712	0.00025	-0.00926	0.0175	0.02923
0.34812	0.00026	-0.00968	0.01399	0.02893
0.34912	0.00027	-0.0099	0.01016	0.02865
0.35012	0.00028	-0.00995	0.0059	0.02838
0.35112	0.00029	-0.00972	0.00143	0.02813
0.35212	0.00029	-0.00944	-0.00216	0.02788
0.35312	0.00029	-0.00897	-0.00554	0.02764
0.35412	0.00028	-0.00846	-0.00753	0.0274
0.35512	0.00027	-0.008	-0.00866	0.02715
0.35612	0.00025	-0.0075	-0.00866	0.02689
0.35712	0.00023	-0.00721	-0.00743	0.02662
0.35812	0.0002	-0.00692	-0.00556	0.02634
0.35912	0.00018	-0.0068	-0.00275	0.02604
0.36012	0.00015	-0.00677	0.00026	0.02573
0.36112	0.00012	-0.00671	0.00352	0.02541
0.36212	0.0001	-0.00678	0.00652	0.02508
0.36312	8e-05	-0.00666	0.00915	0.02474
0.36412	7e-05	-0.00658	0.01105	0.02439
0.36512	6e-05	-0.00632	0.0122	0.02404
0.36612	6e-05	-0.00596	0.01243	0.02369
0.36712	7e-05	-0.00554	0.01163	0.02334
0.36812	8e-05	-0.00498	0.01011	0.02299
0.36912	9e-05	-0.00447	0.00748	0.02266
0.37012	0.0001	-0.00386	0.00447	0.02233
0.37112	0.00012	-0.00334	0.00066	0.02202
0.37212	0.00013	-0.00284	-0.00339	0.02173
0.37312	0.00014	-0.00238	-0.00747	0.02145
0.37412	0.00015	-0.00201	-0.01174	0.02119
0.37513	0.00015	-0.00165	-0.01525	0.02095
0.37613	0.00015	-0.00137	-0.01858	0.02072
0.37713	0.00014	-0.00109	-0.0208	0.0205
0.37813	0.00013	-0.00086	-0.0221	0.02029
0.37913	0.00012	-0.00066	-0.02237	0.02009
0.38013	0.0001	-0.00049	-0.02112	0.01988
0.38113	8e-05	-0.00037	-0.01904	0.01968
0.38213	6e-05	-0.00027	-0.01557	0.01946
0.38313	5e-05	-0.00023	-0.01143	0.01925
0.38413	3e-05	-0.00019	-0.00676	0.01902
0.38513	2e-05	-0.00022	-0.00173	0.01879
0.38613	1e-05	-0.00023	0.00289	0.01855
0.38713	0	-0.00027	0.0072	0.01832
0.38813	-1e-05	-0.0003	0.01061	0.01808
0.38913	-1e-05	-0.00032	0.013	0.01785
0.39013	-2e-05	-0.00033	0.01448	0.01763
0.39113	-2e-05	-0.00029	0.01467	0.01742
0.39213	-2e-05	-0.00023	0.01408	0.01723
0.39313	-2e-05	-0.00012	0.01257	0.01704
0.39413	-2e-05	4e-05	0.01039	0.01687
0.39513	-1e-05	0.00021	0.00794	0.01672
0.39613	-1e-05	0.00042	0.00505	0.01656
0.39713	-1e-05	0.00061	0.00229	0.01642
0.39813	0	0.00076	-0.0005	0.01627
0.39913	0	0.00087	-0.00309	0.01611
0.40013	1e-05	0.00088	-0.00539	0.01595
0.40113	1e-05	0.00078	-0.00755	0.01577
0.40213	1e-05	0.00062	-0.00942	0.01558
0.40313	0	0.00034	-0.01121	0.01538
0.40413	0	0.0001	-0.01296	0.01516
0.40514	-1e-05	-0.00019	-0.01474	0.01494
0.40614	-2e-05	-0.00033	-0.01665	0.01471
0.40714	-3e-05	-0.00037	-0.0188	0.01449
0.40814	-4e-05	-0.00024	-0.02102	0.01428
0.40914	-5e-05	0.00014	-0.02351	0.01407
0.41014	-5e-05	0.00061	-0.0259	0.01388
0.41114	-5e-05	0.00139	-0.02818	0.0137
0.41214	-5e-05	0.00212	-0.03021	0.01354
0.41314	-5e-05	0.00304	-0.03144	0.01339
0.41414	-4e-05	0.00386	-0.03222	0.01325
0.41514	-3e-05	0.00457	-0.03168	0.01311
0.41614	-2e-05	0.00521	-0.03028	0.01297
0.41714	-1e-05	0.00547	-0.02757	0.01283
0.41814	0	0.00561	-0.02357	0.01269
0.41914	1e-05	0.00532	-0.01872	0.01253
0.42014	1e-05	0.00478	-0.01254	0.01237
0.42114	1e-05	0.00395	-0.006	0.01218
0.42214	0	0.00277	0.00116	0.012
0.42314	-1e-05	0.00147	0.00834	0.0118
0.42414	-1e-05	-8e-05	0.01498	0.01161
0.42514	-2e-05	-0.00165	0.02123	0.01141
0.42614	-3e-05	-0.00324	0.02609	0.01122
0.42714	-3e-05	-0.00478	0.02979	0.01105
0.42814	-3e-05	-0.00609	0.03194	0.01088
0.42914	-3e-05	-0.00723	0.03222	0.01072
0.43014	-2e-05	-0.00803	0.03127	0.01058
0.43114	-1e-05	-0.0085	0.02842	0.01045
0.43214	0	-0.00862	0.02467	0.01033
0.43314	1e-05	-0.00835	0.01997	0.01021
0.43414	2e-05	-0.00779	0.01466	0.01009
0.43515	3e-05	-0.00691	0.00968	0.00997
0.43615	4e-05	-0.00581	0.00459	0.00985
0.43715	4e-05	-0.00459	0.00053	0.00972
0.43815	4e-05	-0.00325	-0.0029	0.00957
0.43915	4e-05	-0.00199	-0.00552	0.00943
0.44015	3e-05	-0.00078	-0.00701	0.00927
0.44115	2e-05	0.00022	-0.00834	0.00911
0.44215	0	0.00096	-0.00877	0.00894
0.44315	-1e-05	0.00145	-0.00939	0.00877
0.44415	-2e-05	0.00156	-0.00995	0.00861
0.44515	-3e-05	0.0014	-0.01053	0.00844
0.44615	-4e-05	0.00092	-0.01169	0.00829
0.44715	-4e-05	0.00016	-0.01259	0.00815
0.44815	-4e-05	-0.0007	-0.01389	0.00803
0.44915	-4e-05	-0.00173	-0.01484	0.00793
0.45015	-4e-05	-0.00266	-0.01539	0.00785
0.45115	-3e-05	-0.00348	-0.01559	0.00779
0.45215	-3e-05	-0.00408	-0.01476	0.00775
0.45315	-2e-05	-0.00426	-0.01345	0.00772
0.45415	-2e-05	-0.00415	-0.01116	0.00772
0.45515	-2e-05	-0.00349	-0.00827	0.00771
0.45615	-1e-05	-0.00249	-0.0049	0.00771
0.45715	-1e-05	-0.00108	-0.00112	0.00771
0.45815	-1e-05	0.00068	0.00261	0.0077
0.45915	-1e-05	0.00249	0.00629	0.00767
0.46015	-1e-05	0.00448	0.00957	0.00763
0.46115	0	0.0062	0.01242	0.00758
0.46215	0	0.00773	0.01469	0.0075
0.46315	1e-05	0.0088	0.01649	0.00741
0.46415	2e-05	0.00932	0.0177	0.00731
0.46516	3e-05	0.00932	0.01863	0.0072
0.46616	4e-05	0.00865	0.01913	0.00709
0.46716	5e-05	0.00752	0.01946	0.00698
0.46816	6e-05	0.00586	0.01962	0.00688
0.46916	6e-05	0.00398	0.01946	0.00678
0.47016	7e-05	0.00192	0.01932	0.00669
0.47116	7e-05	-4e-05	0.01854	0.00662
0.47216	7e-05	-0.00178	0.01773	0.00655
0.47316	7e-05	-0.00311	0.01624	0.00649
0.47416	6e-05	-0.00392	0.01429	0.00643
0.47516	6e-05	-0.00419	0.01204	0.00636
0.47616	5e-05	-0.00383	0.00892	0.0063
0.47716	4e-05	-0.00302	0.00599	0.00621
0.47816	2e-05	-0.00173	0.00232	0.00612
0.47916	1e-05	-0.00022	-0.00106	0.00601
0.48016	0	0.00143	-0.00432	0.00589
0.48116	-1e-05	0.00301	-0.00756	0.00577
0.48216	-2e-05	0.00432	-0.00972	0.00564
0.48316	-3e-05	0.00537	-0.01185	0.00551
0.48416	-4e-05	0.00587	-0.01277	0.00538
0.48516	-5e-05	0.006	-0.01309	0.00525
0.48616	-6e-05	0.00559	-0.01293	0.00513
0.48716	-7e-05	0.00476	-0.01163	0.00502
0.48816	-8e-05	0.00366	-0.01056	0.00491
0.48916	-0.0001	0.0022	-0.00868	0.00482
0.49016	-0.00011	0.00075	-0.007	0.00474
0.49116	-0.00013	-0.00078	-0.00561	0.00467
0.49216	-0.00015	-0.00217	-0.00403	0.00462
0.49316	-0.00017	-0.0033	-0.00357	0.00459
0.49416	-0.00019	-0.00421	-0.00294	0.00457
0.49517	-0.0002	-0.00462	-0.00331	0.00456
0.49617	-0.00022	-0.00472	-0.00411	0.00457
0.49717	-0.00023	-0.00435	-0.00513	0.00458
0.49817	-0.00024	-0.00353	-0.00708	0.00461
0.49917	-0.00025	-0.00244	-0.0087	0.00462
0.50017	-0.00025	-0.00093	-0.01101	0.00463
0.50117	-0.00026	0.00062	-0.01308	0.00464
0.50217	-0.00026	0.00234	-0.01505	0.00462
0.50317	-0.00026	0.00393	-0.01704	0.0046
0.50417	-0.00025	0.00532	-0.01838	0.00455
0.50517	-0.00024	0.00647	-0.01965	0.0045
0.50617	-0.00023	0.00716	-0.02028	0.00443
0.50717	-0.00021	0.00752	-0.0205	0.00435
0.50817	-0.00019	0.00739	-0.02028	0.00427
0.50917	-0.00017	0.00692	-0.01956	0.00418
0.51017	-0.00014	0.00615	-0.01835	0.0041
0.51117	-0.00012	0.00511	-0.01688	0.00402
0.51217	-0.0001	0.00401	-0.01488	0.00394
0.51317	-8e-05	0.00283	-0.01275	0.00386
0.51417	-6e-05	0.00178	-0.01045	0.0038
0.51517	-5e-05	0.00085	-0.00784	0.00374
0.51617	-4e-05	0.00012	-0.00569	0.00368
0.51717	-3e-05	-0.00031	-0.00315	0.00363
0.51817	-4e-05	-0.00054	-0.00137	0.00358
0.51917	-4e-05	-0.00045	0.00037	0.00354
0.52017	-5e-05	-0.00014	0.00171	0.00349
0.52117	-7e-05	0.00036	0.00235	0.00344
0.52217	-8e-05	0.00105	0.0031	0.00339
0.52317	-0.0001	0.00178	0.003	0.00333
0.52417	-0.00012	0.00257	0.0031	0.00327
0.52518	-0.00013	0.00327	0.00289	0.00321
0.52618	-0.00014	0.00383	0.00255	0.00315
0.52718	-0.00015	0.00421	0.0025	0.00308
0.52818	-0.00016	0.00428	0.00204	0.00301
0.52918	-0.00015	0.0041	0.00189	0.00294
0.53018	-0.00015	0.00359	0.00142	0.00288
0.53118	-0.00015	0.00279	0.00072	0.00282
0.53218	-0.00014	0.00179	-0.0001	0.00276
0.53318	-0.00013	0.00058	-0.00151	0.00271
0.53418	-0.00012	-0.00066	-0.00309	0.00267
0.53518	-0.00011	-0.00189	-0.00503	0.00264
0.53618	-0.0001	-0.00302	-0.00729	0.00262
0.53718	-9e-05	-0.00386	-0.00936	0.0026
0.53818	-9e-05	-0.00451	-0.01156	0.0026
0.53918	-8e-05	-0.00472	-0.01317	0.0026
0.54018	-7e-05	-0.00466	-0.01427	0.0026
0.54118	-6e-05	-0.00421	-0.01467	0.0026
0.54218	-5e-05	-0.00346	-0.01393	0.00261
0.54318	-4e-05	-0.00256	-0.01246	0.00261
0.54418	-3e-05	-0.0014	-0.00972	0.00259
0.54518	-3e-05	-0.00033	-0.00622	0.00258
0.54618	-2e-05	0.00081	-0.00185	0.00255
0.54718	-1e-05	0.00175	0.00315	0.00251
0.54818	0	0.00248	0.00844	0.00247
0.54918	1e-05	0.00305	0.01391	0.00241
0.55018	1e-05	0.0032	0.01923	0.00235
0.55118	3e-05	0.00322	0.0241	0.00228
0.55218	3e-05	0.00285	0.02846	0.00221
0.55318	4e-05	0.00233	0.03196	0.00213
0.55418	5e-05	0.00164	0.03455	0.00206
0.55519	6e-05	0.0008	0.03622	0.002
0.55619	6e-05	1e-05	0.03667	0.00194
0.55719	6e-05	-0.00082	0.03633	0.0019
0.55819	5e-05	-0.00149	0.03486	0.00188
0.55919	4e-05	-0.00202	0.03269	0.00187
0.56019	2e-05	-0.00239	0.02989	0.00189
0.56119	1e-05	-0.00252	0.02645	0.00193
0.56219	-1e-05	-0.00251	0.02301	0.00199
0.56319	-3e-05	-0.00235	0.01912	0.00206
0.56419	-5e-05	-0.00204	0.01558	0.00215
0.56519	-6e-05	-0.00178	0.01204	0.00223
0.56619	-7e-05	-0.00142	0.00886	0.00231
0.56719	-6e-05	-0.00122	0.00622	0.00238
0.56819	-5e-05	-0.0011	0.00379	0.00242
0.56919	-4e-05	-0.00111	0.00224	0.00244
0.57019	-1e-05	-0.00141	0.00092	0.00244
0.57119	2e-05	-0.00173	0.00036	0.0024
0.57219	6e-05	-0.0024	0.0002	0.00233
0.57319	0.0001	-0.00308	0.00038	0.00225
0.57419	0.00013	-0.00387	0.00104	0.00215
0.57519	0.00016	-0.00479	0.00163	0.00204
0.57619	0.00019	-0.00548	0.0025	0.00192
0.57719	0.00021	-0.00629	0.00318	0.00182
0.57819	0.00022	-0.00674	0.00377	0.00173
0.57919	0.00022	-0.0071	0.00428	0.00165
0.58019	0.00022	-0.00725	0.00451	0.0016
0.58119	0.0002	-0.00705	0.00474	0.00158
0.58219	0.00018	-0.00686	0.0049	0.00157
0.58319	0.00016	-0.00631	0.0051	0.00158
0.58419	0.00013	-0.00578	0.00552	0.0016
0.5852	0.0001	-0.00517	0.00607	0.00162
0.5862	7e-05	-0.00449	0.00686	0.00164
0.5872	4e-05	-0.004	0.00792	0.00165
0.5882	2e-05	-0.00346	0.00888	0.00164
0.5892	1e-05	-0.00314	0.01009	0.0016
0.5902	0	-0.00295	0.01088	0.00155
0.5912	0	-0.0028	0.01154	0.00147
0.5922	0	-0.00294	0.01179	0.00138
0.5932	1e-05	-0.00295	0.01135	0.00127
0.5942	2e-05	-0.00317	0.01078	0.00115
0.5952	4e-05	-0.0033	0.00926	0.00104
0.5962	5e-05	-0.00335	0.00779	0.00094
0.5972	7e-05	-0.00343	0.0058	0.00086
0.5982	9e-05	-0.00322	0.00379	0.00079
0.5992	0.00011	-0.00306	0.00211	0.00076
0.6002	0.00012	-0.00264	0.00035	0.00076
0.6012	0.00012	-0.00215	-0.00054	0.00079
0.6022	0.00012	-0.00162	-0.00126	0.00085
0.6032	0.00011	-0.0009	-0.0013	0.00093
0.6042	0.0001	-0.00032	-0.00082	0.00103
0.6052	7e-05	0.00037	-0.00027	0.00115
0.6062	5e-05	0.00094	0.00077	0.00127
0.6072	2e-05	0.0014	0.00149	0.00138
0.6082	-1e-05	0.00181	0.00224	0.00148
0.6092	-4e-05	0.00196	0.00271	0.00155
0.6102	-6e-05	0.00203	0.00281	0.0016
0.6112	-8e-05	0.00187	0.00281	0.00163
0.6122	-0.0001	0.00149	0.00262	0.00162
0.6132	-0.00011	0.001	0.00245	0.00158
0.6142	-0.00011	0.00025	0.00263	0.00153
0.61521	-0.00011	-0.00059	0.00309	0.00146
0.61621	-0.0001	-0.00154	0.00414	0.00139
0.61721	-0.0001	-0.00259	0.00595	0.00131
0.61821	-9e-05	-0.00352	0.00811	0.00125
0.61921	-8e-05	-0.00449	0.01126	0.00121
0.62021	-8e-05	-0.00523	0.01453	0.00119
0.62121	-7e-05	-0.00579	0.01827	0.0012
0.62221	-7e-05	-0.0062	0.02225	0.00123
0.62321	-7e-05	-0.00626	0.0257	0.00129
0.62421	-8e-05	-0.00626	0.02944	0.00136
0.62521	-8e-05	-0.00597	0.03203	0.00145
0.62621	-9e-05	-0.00563	0.03439	0.00154
0.62721	-9e-05	-0.00528	0.03576	0.00162
0.62821	-0.0001	-0.00483	0.03598	0.00169
0.62921	-0.00011	-0.00461	0.03569	0.00173
0.63021	-0.00012	-0.0043	0.03377	0.00176
0.63121	-0.00013	-0.00422	0.03146	0.00176
0.63221	-0.00014	-0.00416	0.02799	0.00173
0.63321	-0.00014	-0.00412	0.02384	0.00166
0.63421	-0.00015	-0.00418	0.01949	0.00157
0.63521	-0.00016	-0.00407	0.0144	0.00146
0.63621	-0.00017	-0.00401	0.00959	0.00133
0.63721	-0.00017	-0.00374	0.00454	0.00119
0.63821	-0.00018	-0.0034	-0.00047	0.00104
0.63921	-0.00019	-0.00293	-0.00513	0.00089
0.64021	-0.0002	-0.00232	-0.01011	0.00075
0.64121	-0.0002	-0.00168	-0.01469	0.00062
0.64221	-0.00021	-0.00097	-0.01946	0.0005
0.64321	-0.00021	-0.00027	-0.02429	0.00041
0.64421	-0.0002	0.00036	-0.02881	0.00033
0.64522	-0.00019	0.00091	-0.0336	0.00029
0.64622	-0.00018	0.0013	-0.03782	0.00026
0.64722	-0.00016	0.00152	-0.0418	0.00025
0.64822	-0.00013	0.00159	-0.04524	0.00026
0.64922	-0.00011	0.00142	-0.04765	0.00028
0.65022	-8e-05	0.00112	-0.04941	0.00031
0.65122	-6e-05	0.00064	-0.04973	0.00034
0.65222	-3e-05	4e-05	-0.04892	0.00037
0.65322	-1e-05	-0.00059	-0.0468	0.0004
0.65422	1e-05	-0.00134	-0.04318	0.00041
0.65522	2e-05	-0.00199	-0.03851	0.00042
0.65622	3e-05	-0.00267	-0.0326	0.00041
0.65722	4e-05	-0.00323	-0.02591	0.0004
0.65822	3e-05	-0.00366	-0.01883	0.00037
0.65922	3e-05	-0.00403	-0.01147	0.00034
0.66022	1e-05	-0.00416	-0.00458	0.0003
0.66122	0	-0.00423	0.00165	0.00026
0.66222	-3e-05	-0.00407	0.00695	0.00023
0.66322	-5e-05	-0.00378	0.0107	0.00019
0.66422	-7e-05	-0.00338	0.01336	0.00017
0.66522	-0.0001	-0.00278	0.01432	0.00016
0.66622	-0.00012	-0.00217	0.01411	0.00016
0.66722	-0.00013	-0.00142	0.01292	0.00017
0.66822	-0.00013	-0.00071	0.01066	0.00019
0.66922	-0.00013	0	0.00838	0.00022
0.67022	-0.00012	0.00063	0.00561	0.00025
0.67122	-0.00011	0.0011	0.00322	0.0003
0.67222	-9e-05	0.00142	0.00137	0.00034
0.67322	-6e-05	0.00146	-0.00028	0.00038
0.67422	-3e-05	0.0013	-0.00063	0.00043
0.67523	0	0.00082	-0.00093	0.00047
0.67623	2e-05	0.0001	-0.00014	0.00051
0.67723	4e-05	-0.00089	0.00104	0.00054
0.67823	6e-05	-0.00208	0.00222	0.00056
0.67923	6e-05	-0.00342	0.00422	0.00058
0.68023	6e-05	-0.00485	0.00526	0.00058
0.68123	6e-05	-0.00626	0.00681	0.00058
0.68223	5e-05	-0.00763	0.00742	0.00058
0.68323	3e-05	-0.0088	0.00743	0.00056
0.68423	1e-05	-0.00978	0.00719	0.00055
0.68523	-1e-05	-0.01047	0.00545	0.00053
0.68623	-3e-05	-0.01083	0.00382	0.00052
0.68723	-5e-05	-0.01093	0.00097	0.00051
0.68823	-6e-05	-0.01061	-0.00208	0.0005
0.68923	-7e-05	-0.01012	-0.00511	0.0005
0.69023	-7e-05	-0.00931	-0.00865	0.0005
0.69123	-7e-05	-0.0084	-0.01111	0.00051
0.69223	-6e-05	-0.00743	-0.01363	0.0005
0.69323	-5e-05	-0.00639	-0.01497	0.0005
0.69423	-4e-05	-0.00562	-0.01538	0.00049
0.69523	-2e-05	-0.00483	-0.01517	0.00047
0.69623	0	-0.00445	-0.01345	0.00045
0.69723	2e-05	-0.00424	-0.01151	0.00041
0.69823	3e-05	-0.00429	-0.00854	0.00036
0.69923	4e-05	-0.00469	-0.00525	0.0003
0.70023	5e-05	-0.00509	-0.00205	0.00022
0.70123	5e-05	-0.00582	0.00153	0.00015
0.70223	5e-05	-0.00637	0.00422	6e-05
0.70323	4e-05	-0.00694	0.00681	-1e-05
0.70423	3e-05	-0.00732	0.00845	-9e-05
0.70524	2e-05	-0.00732	0.0091	-0.00014
0.70624	0	-0.00714	0.00912	-0.00018
0.70724	-1e-05	-0.00637	0.00766	-0.0002
0.70824	-3e-05	-0.00538	0.00565	-0.00018
0.70924	-4e-05	-0.00393	0.00256	-0.00014
0.71024	-5e-05	-0.00219	-0.00124	-8e-05
0.71124	-6e-05	-0.00034	-0.00512	1e-05
0.71224	-6e-05	0.00169	-0.00953	0.00011
0.71324	-7e-05	0.00352	-0.01326	0.00023
0.71424	-7e-05	0.00521	-0.0167	0.00034
0.71524	-8e-05	0.00653	-0.01932	0.00046
0.71624	-8e-05	0.0074	-0.02072	0.00056
0.71724	-9e-05	0.00787	-0.02142	0.00064
0.71824	-9e-05	0.00779	-0.02072	0.00071
0.71924	-0.0001	0.00735	-0.01933	0.00075
0.72024	-0.00011	0.00653	-0.01718	0.00078
0.72124	-0.00012	0.00546	-0.01438	0.00076
0.72224	-0.00013	0.00428	-0.01158	0.00073
0.72324	-0.00014	0.00303	-0.00855	0.00068
0.72424	-0.00015	0.00188	-0.00575	0.00061
0.72524	-0.00015	0.00086	-0.00344	0.00054
0.72624	-0.00016	2e-05	-0.00123	0.00046
0.72724	-0.00016	-0.00057	9e-05	0.00038
0.72824	-0.00016	-0.00095	0.0012	0.00031
0.72924	-0.00015	-0.00108	0.00172	0.00025
0.73024	-0.00015	-0.00096	0.00157	0.00021
0.73124	-0.00014	-0.00069	0.00142	0.00018
0.73224	-0.00013	-0.00019	0.00046	0.00016
0.73324	-0.00012	0.0004	-0.00025	0.00016
0.73424	-0.00011	0.00112	-0.00121	0.00016
0.73525	-0.00011	0.00189	-0.00208	0.00017
0.73625	-0.0001	0.00262	-0.0023	0.00017
0.73725	-0.0001	0.00335	-0.00257	0.00018
0.73825	-0.0001	0.00386	-0.00179	0.00016
0.73925	-0.0001	0.00426	-0.00084	0.00015
0.74025	-0.00011	0.00435	0.00071	0.00012
0.74125	-0.00012	0.00414	0.00282	8e-05
0.74225	-0.00012	0.00367	0.00474	3e-05
0.74325	-0.00013	0.00276	0.00726	-3e-05
0.74425	-0.00014	0.00168	0.00915	-9e-05
0.74525	-0.00015	0.00023	0.01117	-0.00014
0.74625	-0.00015	-0.00129	0.01268	-0.00019
0.74725	-0.00015	-0.00289	0.01365	-0.00022
0.74825	-0.00015	-0.00448	0.0144	-0.00024
0.74925	-0.00014	-0.00579	0.01424	-0.00023
0.75025	-0.00013	-0.00694	0.01392	-0.0002
0.75125	-0.00012	-0.00759	0.01279	-0.00015
0.75225	-0.00012	-0.00787	0.01136	-7e-05
0.75325	-0.00011	-0.00766	0.00951	2e-05
0.75425	-0.0001	-0.00693	0.00733	0.00012
0.75525	-9e-05	-0.00588	0.00514	0.00023
0.75625	-9e-05	-0.0044	0.00286	0.00035
0.75725	-0.0001	-0.00276	0.00088	0.00046
0.75825	-0.0001	-0.001	-0.00087	0.00056
0.75925	-0.00011	0.00077	-0.0021	0.00065
0.76025	-0.00013	0.0023	-0.00292	0.00072
0.76125	-0.00014	0.00367	-0.0032	0.00078
0.76225	-0.00015	0.00461	-0.00309	0.0008
0.76325	-0.00016	0.00517	-0.00261	0.00081
0.76425	-0.00017	0.00535	-0.00194	0.0008
0.76526	-0.00018	0.00502	-0.00115	0.00076
0.76626	-0.00017	0.00445	-0.00042	0.00071
0.76726	-0.00017	0.00344	0.00024	0.00063
0.76826	-0.00016	0.00227	0.00068	0.00055
0.76926	-0.00014	0.00097	0.00087	0.00046
0.77026	-0.00012	-0.00044	0.0009	0.00036
0.77126	-9e-05	-0.00167	0.00047	0.00027
0.77226	-6e-05	-0.00287	2e-05	0.00018
0.77326	-3e-05	-0.00375	-0.00102	0.0001
0.77426	0	-0.00439	-0.00207	3e-05
0.77526	3e-05	-0.00475	-0.00354	-2e-05
0.77626	5e-05	-0.0047	-0.00528	-5e-05
0.77726	8e-05	-0.00448	-0.00702	-7e-05
0.77826	0.0001	-0.0039	-0.00928	-7e-05
0.77926	0.00011	-0.00321	-0.01127	-6e-05
0.78026	0.00012	-0.00243	-0.01372	-5e-05
0.78126	0.00012	-0.00161	-0.01607	-3e-05
0.78226	0.00012	-0.00098	-0.0185	-1e-05
0.78326	0.00012	-0.00048	-0.02119	-1e-05
0.78426	0.00011	-0.00027	-0.02362	-1e-05
0.78526	0.0001	-0.00038	-0.02646	-3e-05
0.78626	8e-05	-0.00069	-0.02897	-5e-05
0.78726	7e-05	-0.00133	-0.03159	-9e-05
0.78826	6e-05	-0.00208	-0.03403	-0.00013
0.78926	4e-05	-0.00293	-0.03609	-0.00016
0.79026	3e-05	-0.00381	-0.03795	-0.00019
0.79126	1e-05	-0.00451	-0.0391	-0.0002
0.79226	0	-0.00512	-0.03976	-0.00019
0.79326	-1e-05	-0.0054	-0.03967	-0.00016
0.79426	-1e-05	-0.00538	-0.03872	-0.00011
0.79527	-2e-05	-0.00505	-0.03714	-4e-05
0.79627	-2e-05	-0.00429	-0.03469	5e-05
0.79727	-2e-05	-0.00332	-0.03171	0.00014
0.79827	-1e-05	-0.002	-0.0283	0.00025
0.79927	0	-0.00058	-0.02451	0.00035
0.80027	1e-05	0.00086	-0.02088	0.00044
0.80127	2e-05	0.00224	-0.01722	0.00053
0.80227	4e-05	0.0033	-0.01403	0.00058
0.80327	5e-05	0.00406	-0.01129	0.00063
0.80427	7e-05	0.00432	-0.00897	0.00064
0.80527	8e-05	0.00408	-0.00743	0.00064
0.80627	0.0001	0.00338	-0.00622	0.00062
0.80727	0.00011	0.00214	-0.00565	0.00058
0.80827	0.00012	0.00064	-0.00555	0.00054
0.80927	0.00012	-0.00115	-0.00569	0.00049
0.81027	0.00012	-0.003	-0.0065	0.00045
0.81127	0.00012	-0.00473	-0.00737	0.00042
0.81227	0.00012	-0.0063	-0.00886	0.00039
0.81327	0.00012	-0.00742	-0.0107	0.00038
0.81427	0.00011	-0.00814	-0.01282	0.00038
0.81527	0.0001	-0.00835	-0.01568	0.00039
0.81627	9e-05	-0.008	-0.01856	0.00042
0.81727	7e-05	-0.00726	-0.0221	0.00045
0.81827	6e-05	-0.00605	-0.02563	0.0005
0.81927	4e-05	-0.00462	-0.02919	0.00055
0.82027	2e-05	-0.00303	-0.03278	0.0006
0.82127	0	-0.00139	-0.03554	0.00065
0.82227	-3e-05	4e-05	-0.03811	0.00068
0.82327	-5e-05	0.00134	-0.03934	0.00071
0.82427	-8e-05	0.00224	-0.03977	0.00071
0.82528	-0.0001	0.0028	-0.03897	0.0007
0.82628	-0.00013	0.00301	-0.03673	0.00067
0.82728	-0.00015	0.00275	-0.03377	0.00061
0.82828	-0.00017	0.0023	-0.02926	0.00054
0.82928	-0.00018	0.00148	-0.0245	0.00045
0.83028	-0.0002	0.00056	-0.01897	0.00036
0.83128	-0.00021	-0.0004	-0.01342	0.00025
0.83228	-0.00021	-0.00143	-0.00837	0.00014
0.83328	-0.00021	-0.00221	-0.00361	5e-05
0.83428	-0.0002	-0.00297	-0.00029	-5e-05
0.83528	-0.00019	-0.00341	0.00214	-0.00012
0.83628	-0.00018	-0.00368	0.00304	-0.00018
0.83728	-0.00016	-0.00378	0.00245	-0.00022
0.83828	-0.00015	-0.00365	0.00094	-0.00025
0.83928	-0.00013	-0.00351	-0.002	-0.00026
0.84028	-0.00011	-0.0032	-0.00523	-0.00025
0.84128	-0.0001	-0.00295	-0.00887	-0.00024
0.84228	-8e-05	-0.00269	-0.01241	-0.00022
0.84328	-7e-05	-0.00244	-0.01506	-0.0002
0.84428	-6e-05	-0.00226	-0.01719	-0.00019
0.84528	-5e-05	-0.00202	-0.01776	-0.00016
0.84628	-5e-05	-0.0018	-0.01721	-0.00015
0.84728	-5e-05	-0.00152	-0.01538	-0.00013
0.84828	-4e-05	-0.0011	-0.01202	-0.00011
0.84928	-4e-05	-0.00061	-0.00807	-9e-05
0.85028	-4e-05	6e-05	-0.00291	-7e-05
0.85128	-4e-05	0.00087	0.00235	-5e-05
0.85228	-4e-05	0.00179	0.00779	-3e-05
0.85328	-3e-05	0.00291	0.01311	0
0.85428	-3e-05	0.00404	0.01752	3e-05
0.85529	-4e-05	0.00528	0.02151	5e-05
0.85629	-4e-05	0.00653	0.02409	8e-05
0.85729	-5e-05	0.00769	0.0257	0.00011
0.85829	-6e-05	0.00886	0.02607	0.00013
0.85929	-7e-05	0.00979	0.02502	0.00016
0.86029	-9e-05	0.01066	0.02313	0.00018
0.86129	-0.00011	0.01128	0.01996	0.0002
0.86229	-0.00013	0.01167	0.01623	0.00021
0.86329	-0.00015	0.01192	0.01193	0.00021
0.86429	-0.00017	0.01179	0.00735	0.00021
0.86529	-0.00018	0.01155	0.00295	0.00019
0.86629	-0.00019	0.01094	-0.00134	0.00017
0.86729	-0.00019	0.01011	-0.00502	0.00014
0.86829	-0.00018	0.00906	-0.00815	0.00011
0.86929	-0.00016	0.00762	-0.01059	7e-05
0.87029	-0.00014	0.00612	-0.01227	4e-05
0.87129	-0.00011	0.00423	-0.01323	1e-05
0.87229	-8e-05	0.00235	-0.01351	-2e-05
0.87329	-3e-05	0.00031	-0.01304	-3e-05
0.87429	0	-0.00176	-0.01205	-4e-05
0.87529	4e-05	-0.0036	-0.01041	-4e-05
0.87629	8e-05	-0.00548	-0.00831	-2e-05
0.87729	0.00011	-0.00684	-0.00591	0
0.87829	0.00014	-0.00802	-0.00312	2e-05
0.87929	0.00015	-0.00868	-0.00046	5e-05
0.88029	0.00016	-0.0088	0.00225	8e-05
0.88129	0.00015	-0.00854	0.00456	0.00012
0.88229	0.00014	-0.00751	0.00637	0.00015
0.88329	0.00012	-0.0062	0.00772	0.00019
0.88429	9e-05	-0.00427	0.00819	0.00021
0.8853	5e-05	-0.00205	0.00826	0.00023
0.8863	2e-05	0.0003	0.00763	0.00024
0.8873	-2e-05	0.00287	0.0067	0.00023
0.8883	-5e-05	0.00508	0.00569	0.00022
0.8893	-7e-05	0.00721	0.00455	0.00018
0.8903	-9e-05	0.00877	0.00392	0.00013
0.8913	-0.0001	0.00983	0.00346	6e-05
0.8923	-0.0001	0.0104	0.00367	-2e-05
0.8933	-9e-05	0.0102	0.0043	-0.00011
0.8943	-8e-05	0.00966	0.00527	-0.00021
0.8953	-6e-05	0.00846	0.00666	-0.00031
0.8963	-5e-05	0.00701	0.00784	-0.0004
0.8973	-3e-05	0.00531	0.00914	-0.00048
0.8983	-1e-05	0.00339	0.00988	-0.00054
0.8993	1e-05	0.00161	0.01028	-0.00059
0.9003	2e-05	-0.00021	0.01015	-0.00061
0.9013	2e-05	-0.00172	0.00941	-0.00059
0.9023	2e-05	-0.003	0.00845	-0.00056
0.9033	2e-05	-0.00398	0.00698	-0.0005
0.9043	1e-05	-0.00451	0.0057	-0.00043
0.9053	0	-0.00478	0.00434	-0.00034
0.9063	-1e-05	-0.0046	0.0034	-0.00024
0.9073	-1e-05	-0.00411	0.00294	-0.00016
0.9083	-1e-05	-0.0034	0.00288	-7e-05
0.9093	-1e-05	-0.00237	0.00361	0
0.9103	0	-0.00135	0.00455	6e-05
0.9113	2e-05	-0.00018	0.00605	0.0001
0.9123	4e-05	0.00091	0.00755	0.00011
0.9133	6e-05	0.00181	0.00893	0.00011
0.9143	9e-05	0.00262	0.01007	9e-05
0.91531	0.00012	0.003	0.01042	6e-05
0.91631	0.00013	0.00321	0.01022	2e-05
0.91731	0.00015	0.00301	0.00896	-2e-05
0.91831	0.00016	0.00245	0.00686	-6e-05
0.91931	0.00016	0.00173	0.00392	-0.0001
0.92031	0.00016	0.00059	0.00014	-0.00012
0.92131	0.00014	-0.00052	-0.00404	-0.00014
0.92231	0.00012	-0.00184	-0.00858	-0.00014
0.92331	9e-05	-0.00311	-0.01296	-0.00012
0.92431	6e-05	-0.00423	-0.0169	-9e-05
0.92531	3e-05	-0.00536	-0.02005	-5e-05
0.92631	-1e-05	-0.00611	-0.02204	0
0.92731	-4e-05	-0.00682	-0.02262	6e-05
0.92831	-7e-05	-0.00722	-0.02169	0.00013
0.92931	-0.0001	-0.00741	-0.01911	0.00018
0.93031	-0.00012	-0.00751	-0.01518	0.00024
0.93131	-0.00013	-0.00729	-0.00997	0.00029
0.93231	-0.00013	-0.0071	-0.00392	0.00033
0.93331	-0.00013	-0.00667	0.00243	0.00036
0.93431	-0.00011	-0.00619	0.00886	0.00037
0.93531	-9e-05	-0.00566	0.01458	0.00038
0.93631	-7e-05	-0.00492	0.01949	0.00037
0.93731	-3e-05	-0.00427	0.02306	0.00035
0.93831	0	-0.00337	0.02511	0.00031
0.93931	3e-05	-0.00251	0.02562	0.00027
0.94031	6e-05	-0.00158	0.02448	0.00023
0.94131	8e-05	-0.00056	0.0219	0.00019
0.94231	0.0001	0.00027	0.01813	0.00016
0.94331	0.00011	0.00118	0.01334	0.00013
0.94431	0.00011	0.00181	0.00808	0.00012
0.94532	0.0001	0.00231	0.00257	0.00012
0.94632	9e-05	0.00259	-0.00279	0.00013
0.94732	7e-05	0.00254	-0.00748	0.00016
0.94832	5e-05	0.00236	-0.0116	0.00019
0.94932	3e-05	0.00186	-0.01447	0.00023
0.95032	0	0.00126	-0.01641	0.00027
0.95132	-2e-05	0.00054	-0.01714	0.0003
0.95232	-4e-05	-0.00025	-0.01669	0.00034
0.95332	-6e-05	-0.00093	-0.01552	0.00036
0.95432	-8e-05	-0.00159	-0.01322	0.00038
0.95532	-9e-05	-0.00204	-0.01076	0.00038
0.95632	-0.0001	-0.00232	-0.00768	0.00037
0.95732	-0.0001	-0.00241	-0.00478	0.00036
0.95832	-0.0001	-0.00221	-0.00204	0.00032
0.95932	-0.0001	-0.00188	0.00038	0.00029
0.96032	-9e-05	-0.00127	0.00198	0.00024
0.96132	-9e-05	-0.00051	0.00319	0.00018
0.96232	-8e-05	0.00039	0.00337	0.00012
0.96332	-8e-05	0.00147	0.00313	6e-05
0.96432	-7e-05	0.00254	0.00216	0
0.96532	-7e-05	0.00372	0.00085	-6e-05
0.96632	-7e-05	0.00483	-0.00057	-0.0001
0.96732	-7e-05	0.00582	-0.00203	-0.00013
0.96832	-8e-05	0.00672	-0.00297	-0.00015
0.96932	-8e-05	0.00727	-0.00349	-0.00015
0.97032	-9e-05	0.00764	-0.0031	-0.00015
0.97132	-9e-05	0.0076	-0.00192	-0.00012
0.97232	-9e-05	0.00723	0.00017	-9e-05
0.97332	-8e-05	0.00661	0.00313	-6e-05
0.97432	-8e-05	0.00559	0.00659	-1e-05
0.97533	-6e-05	0.00451	0.01057	2e-05
0.97633	-4e-05	0.00319	0.01447	6e-05
0.97733	-2e-05	0.00187	0.01819	9e-05
0.97833	1e-05	0.00063	0.02129	0.0001
0.97933	4e-05	-0.00063	0.02345	0.00011
0.98033	7e-05	-0.00159	0.02463	0.00011
0.98133	0.0001	-0.00253	0.0244	0.00011
0.98233	0.00013	-0.00321	0.02295	9e-05
0.98333	0.00015	-0.00374	0.02013	7e-05
0.98433	0.00016	-0.00418	0.01604	4e-05
0.98533	0.00017	-0.00438	0.01106	2e-05
0.98633	0.00016	-0.0046	0.00512	-2e-05
0.98733	0.00014	-0.0046	-0.00095	-5e-05
0.98833	0.0001	-0.00459	-0.00722	-9e-05
0.98933	6e-05	-0.00446	-0.01287	-0.00014
0.99033	1e-05	-0.00423	-0.01773	-0.00019
0.99133	-4e-05	-0.00396	-0.02143	-0.00024
0.99233	-9e-05	-0.00353	-0.0235	-0.0003
0.99333	-0.00015	-0.00306	-0.02426	-0.00037
0.99433	-0.00019	-0.00245	-0.02313	-0.00044
0.99533	-0.00022	-0.0018	-0.02084	-0.0005
0.99633	-0.00025	-0.00104	-0.01716	-0.00057
0.99733	-0.00026	-0.00025	-0.01263	-0.00063
0.99833	-0.00025	0.00057	-0.00773	-0.00069
0.99933	-0.00024	0.00139	-0.00241	-0.00074
1.00033	-0.00021	0.00215	0.00225	-0.00077
1.00133	-0.00018	0.00287	0.00665	-0.00079
1.00233	-0.00014	0.00343	0.00983	-0.00079
1.00333	-9e-05	0.00393	0.01183	-0.00078
1.00433	-5e-05	0.00419	0.01268	-0.00075
1.00534	-1e-05	0.00436	0.01165	-0.00071
1.00634	3e-05	0.0043	0.00982	-0.00064
1.00734	7e-05	0.00406	0.00627	-0.00056
1.00834	9e-05	0.0037	0.00219	-0.00046
1.00934	0.00011	0.00307	-0.00248	-0.00036
1.01034	0.00012	0.00242	-0.00752	-0.00025
1.01134	0.00012	0.00153	-0.0118	-0.00014
1.01234	0.00012	0.00062	-0.01605	-4e-05
1.01334	0.00012	-0.00035	-0.01895	5e-05
1.01434	0.00011	-0.0014	-0.02113	0.00012
1.01534	0.0001	-0.00232	-0.02234	0.00016
1.01634	9e-05	-0.0033	-0.02233	0.00017
1.01734	8e-05	-0.00407	-0.02204	0.00015
1.01834	7e-05	-0.00477	-0.02074	0.0001
1.01934	7e-05	-0.0053	-0.01945	2e-05
1.02034	7e-05	-0.00561	-0.01798	-8e-05
1.02134	7e-05	-0.00582	-0.01645	-0.00019
1.02234	7e-05	-0.00575	-0.01544	-0.0003
1.02334	7e-05	-0.00562	-0.01436	-0.00041
1.02434	7e-05	-0.00527	-0.01384	-0.0005
1.02534	7e-05	-0.00484	-0.01352	-0.00055
1.02634	8e-05	-0.00433	-0.01333	-0.00059
1.02734	8e-05	-0.00372	-0.01354	-0.00058
1.02834	7e-05	-0.00318	-0.01354	-0.00055
1.02934	7e-05	-0.00259	-0.01377	-0.00049
1.03034	6e-05	-0.00211	-0.01383	-0.0004
1.03134	5e-05	-0.00171	-0.01366	-0.00031
1.03234	3e-05	-0.0014	-0.0135	-0.00019
1.03334	1e-05	-0.00126	-0.01286	-9e-05
1.03434	-1e-05	-0.00119	-0.01219	2e-05
1.03535	-4e-05	-0.00124	-0.0112	0.00011
1.03635	-6e-05	-0.00136	-0.01	0.00018
1.03735	-8e-05	-0.00147	-0.00879	0.00023
1.03835	-0.00011	-0.00161	-0.00737	0.00026
1.03935	-0.00012	-0.00167	-0.00604	0.00026
1.04035	-0.00014	-0.00165	-0.00479	0.00025
1.04135	-0.00015	-0.0016	-0.00359	0.00021
1.04235	-0.00016	-0.00139	-0.00278	0.00018
1.04335	-0.00016	-0.00118	-0.00212	0.00012
1.04435	-0.00016	-0.00091	-0.00189	7e-05
1.04535	-0.00017	-0.0006	-0.00214	2e-05
1.04635	-0.00016	-0.00042	-0.00269	-2e-05
1.04735	-0.00016	-0.00019	-0.00394	-4e-05
1.04835	-0.00016	-0.00018	-0.00545	-6e-05
1.04935	-0.00015	-0.00025	-0.0075	-6e-05
1.05035	-0.00015	-0.00045	-0.0099	-4e-05
1.05135	-0.00014	-0.00092	-0.01236	-1e-05
1.05235	-0.00014	-0.0014	-0.01509	5e-05
1.05335	-0.00014	-0.00217	-0.01747	0.00012
1.05435	-0.00014	-0.00294	-0.01968	0.00021
1.05535	-0.00014	-0.0038	-0.02131	0.00031
1.05635	-0.00013	-0.00474	-0.02219	0.00041
1.05735	-0.00013	-0.0055	-0.02238	0.00051
1.05835	-0.00013	-0.00634	-0.02142	0.00059
1.05935	-0.00012	-0.00689	-0.01969	0.00067
1.06035	-0.00012	-0.00734	-0.01679	0.00072
1.06135	-0.00011	-0.00762	-0.01315	0.00075
1.06235	-0.0001	-0.00753	-0.0087	0.00076
1.06335	-9e-05	-0.00744	-0.00371	0.00074
1.06435	-7e-05	-0.0069	0.00145	0.00072
1.06536	-6e-05	-0.00633	0.00676	0.00067
1.06636	-4e-05	-0.00555	0.01156	0.00062
1.06736	-2e-05	-0.00455	0.01594	0.00058
1.06836	-1e-05	-0.00368	0.01935	0.00053
1.06936	0	-0.00254	0.02173	0.00049
1.07036	1e-05	-0.00168	0.02307	0.00045
1.07136	2e-05	-0.00074	0.02305	0.00043
1.07236	2e-05	3e-05	0.0222	0.0004
1.07336	1e-05	0.00053	0.02024	0.00037
1.07436	0	0.00104	0.01776	0.00035
1.07536	-1e-05	0.00112	0.01492	0.00031
1.07636	-3e-05	0.00119	0.01187	0.00029
1.07736	-5e-05	0.00095	0.00923	0.00024
1.07836	-6e-05	0.00054	0.00669	0.00021
1.07936	-9e-05	6e-05	0.0049	0.00017
1.08036	-0.0001	-0.0007	0.00351	0.00013
1.08136	-0.00011	-0.00141	0.00266	0.0001
1.08236	-0.00012	-0.00228	0.00239	7e-05
1.08336	-0.00012	-0.00314	0.00215	5e-05
1.08436	-0.00012	-0.00393	0.00244	3e-05
1.08536	-0.0001	-0.00475	0.00245	2e-05
1.08636	-8e-05	-0.00535	0.00259	2e-05
1.08736	-5e-05	-0.00588	0.00259	0
1.08836	-1e-05	-0.00623	0.00221	0
1.08936	2e-05	-0.00635	0.00203	0
1.09036	6e-05	-0.00638	0.00122	0
1.09136	0.0001	-0.00614	0.00074	0
1.09236	0.00013	-0.00582	-6e-05	0
1.09336	0.00016	-0.00537	-0.0008	1e-05
1.09436	0.00017	-0.00478	-0.00127	2e-05
1.09537	0.00018	-0.00425	-0.00194	3e-05
1.09637	0.00018	-0.0036	-0.00204	5e-05
1.09737	0.00017	-0.00305	-0.00225	7e-05
1.09837	0.00015	-0.00259	-0.00203	0.0001
1.09937	0.00012	-0.00216	-0.00157	0.00012
1.10037	9e-05	-0.00201	-0.00101	0.00014
1.10137	6e-05	-0.00191	-1e-05	0.00017
1.10237	3e-05	-0.0021	0.00098	0.00018
1.10337	1e-05	-0.00247	0.00218	0.00019
1.10437	-2e-05	-0.00296	0.00339	0.00019
1.10537	-3e-05	-0.00372	0.00434	0.00018
1.10637	-5e-05	-0.00442	0.0052	0.00017
1.10737	-6e-05	-0.00528	0.0055	0.00014
1.10837	-6e-05	-0.00602	0.00533	0.00011
1.10937	-6e-05	-0.00661	0.00466	7e-05
1.11037	-6e-05	-0.00708	0.00321	4e-05
1.11137	-6e-05	-0.00718	0.00147	2e-05
1.11237	-6e-05	-0.00709	-0.00089	0
1.11337	-6e-05	-0.00662	-0.0034	-1e-05
1.11437	-5e-05	-0.00587	-0.00591	-1e-05
1.11537	-5e-05	-0.00485	-0.00839	1e-05
1.11637	-6e-05	-0.00355	-0.01026	3e-05
1.11737	-6e-05	-0.00211	-0.01164	6e-05
1.11837	-7e-05	-0.0005	-0.01217	0.0001
1.11937	-7e-05	0.00111	-0.01165	0.00014
1.12037	-8e-05	0.00268	-0.01029	0.00017
1.12137	-9e-05	0.0041	-0.00775	0.0002
1.12237	-0.0001	0.00526	-0.00436	0.00021
1.12337	-0.0001	0.00609	-0.00037	0.00022
1.12437	-0.0001	0.00652	0.00442	0.00021
1.12538	-0.0001	0.0065	0.00893	0.00019
1.12638	-0.0001	0.00604	0.01378	0.00017
1.12738	-9e-05	0.00516	0.0179	0.00014
1.12838	-8e-05	0.00396	0.02141	0.00012
1.12938	-6e-05	0.00251	0.02443	9e-05
1.13038	-4e-05	0.00094	0.026	7e-05
1.13138	-2e-05	-0.00063	0.02747	7e-05
1.13238	-1e-05	-0.00208	0.02754	7e-05
1.13338	0	-0.00333	0.02746	9e-05
1.13438	1e-05	-0.00432	0.02694	0.00012
1.13538	1e-05	-0.00501	0.02584	0.00017
1.13638	1e-05	-0.00541	0.02532	0.00023
1.13738	0	-0.0055	0.02406	0.0003
1.13838	-2e-05	-0.00537	0.02355	0.00036
1.13938	-4e-05	-0.00501	0.02278	0.00042
1.14038	-6e-05	-0.00452	0.02196	0.00048
1.14138	-9e-05	-0.00391	0.02158	0.00052
1.14238	-0.00011	-0.00325	0.02031	0.00054
1.14338	-0.00013	-0.00261	0.01953	0.00054
1.14438	-0.00014	-0.00197	0.01792	0.00052
1.14538	-0.00016	-0.00146	0.01606	0.00048
1.14638	-0.00016	-0.001	0.01415	0.00042
1.14738	-0.00016	-0.00071	0.01135	0.00036
1.14838	-0.00015	-0.00053	0.00909	0.00029
1.14938	-0.00014	-0.00047	0.00626	0.00022
1.15038	-0.00013	-0.00055	0.00381	0.00016
1.15138	-0.00011	-0.00064	0.00186	0.00012
1.15238	-9e-05	-0.00087	-0.0002	9e-05
1.15338	-7e-05	-0.00102	-0.00108	8e-05
1.15438	-5e-05	-0.00123	-0.00211	9e-05
1.15539	-4e-05	-0.00135	-0.0024	0.00012
1.15639	-2e-05	-0.00146	-0.00241	0.00016
1.15739	-2e-05	-0.00153	-0.0027	0.00021
1.15839	-1e-05	-0.00153	-0.00253	0.00026
1.15939	-1e-05	-0.00159	-0.00323	0.00031
1.16039	-1e-05	-0.00158	-0.00391	0.00035
1.16139	-1e-05	-0.0017	-0.00516	0.00039
1.16239	-2e-05	-0.0018	-0.0071	0.00041
1.16339	-2e-05	-0.00199	-0.00894	0.00041
1.16439	-2e-05	-0.00222	-0.01156	0.00041
1.16539	-3e-05	-0.00243	-0.01377	0.00037
1.16639	-2e-05	-0.00267	-0.01597	0.00033
1.16739	-2e-05	-0.00279	-0.01788	0.00027
1.16839	-1e-05	-0.00287	-0.01871	0.0002
1.16939	0	-0.0028	-0.01927	0.00013
1.17039	2e-05	-0.00265	-0.01833	4e-05
1.17139	3e-05	-0.00236	-0.01671	-3e-05
1.17239	4e-05	-0.00203	-0.01403	-9e-05
1.17339	5e-05	-0.00164	-0.01029	-0.00015
1.17439	6e-05	-0.00125	-0.00623	-0.00018
1.17539	6e-05	-0.00096	-0.00137	-0.00021
1.17639	6e-05	-0.00065	0.00342	-0.00021
1.17739	6e-05	-0.00056	0.00812	-0.00021
1.17839	5e-05	-0.00044	0.01268	-0.00018
1.17939	3e-05	-0.0005	0.01644	-0.00014
1.18039	1e-05	-0.00059	0.0199	-0.0001
1.18139	-1e-05	-0.00065	0.02261	-4e-05
1.18239	-4e-05	-0.00086	0.02469	2e-05
1.18339	-7e-05	-0.00085	0.02655	8e-05
1.18439	-0.0001	-0.00098	0.02766	0.00014
1.1854	-0.00013	-0.00096	0.02879	0.00019
1.1864	-0.00015	-0.00091	0.02945	0.00024
1.1874	-0.00017	-0.00096	0.02986	0.00027
1.1884	-0.00018	-0.00081	0.03017	0.0003
1.1894	-0.00019	-0.00093	0.0298	0.00032
1.1904	-0.00018	-0.00089	0.02931	0.00033
1.1914	-0.00016	-0.00101	0.02806	0.00033
1.1924	-0.00014	-0.00119	0.02626	0.00032
1.1934	-0.00011	-0.00126	0.02399	0.0003
1.1944	-7e-05	-0.00151	0.02085	0.00028
1.1954	-4e-05	-0.0015	0.01753	0.00026
1.1964	0	-0.00154	0.0136	0.00024
1.1974	3e-05	-0.00141	0.00958	0.00021
1.1984	5e-05	-0.00106	0.0057	0.0002
1.1994	7e-05	-0.00074	0.00184	0.00018
1.2004	7e-05	-9e-05	-0.0013	0.00017
1.2014	6e-05	0.00046	-0.00405	0.00016
1.2024	4e-05	0.00115	-0.00601	0.00015
1.2034	1e-05	0.00182	-0.00713	0.00013
1.2044	-2e-05	0.00232	-0.00776	0.00011
1.2054	-6e-05	0.00287	-0.00738	8e-05
1.2064	-0.0001	0.00311	-0.00671	3e-05
1.2074	-0.00014	0.00334	-0.00538	-3e-05
1.2084	-0.00017	0.00334	-0.00371	-0.00011
1.2094	-0.0002	0.00318	-0.002	-0.00019
1.2104	-0.00021	0.00298	6e-05	-0.00029
1.2114	-0.00022	0.00252	0.00172	-0.00039
1.2124	-0.00022	0.00207	0.00339	-0.00048
1.2134	-0.00021	0.00145	0.00452	-0.00057
1.2144	-0.00019	0.00075	0.00508	-0.00064
1.21541	-0.00016	5e-05	0.00513	-0.00069
1.21641	-0.00013	-0.00076	0.0042	-0.00072
1.21741	-0.0001	-0.00146	0.00274	-0.00072
1.21841	-7e-05	-0.00215	0.00038	-0.0007
1.21941	-3e-05	-0.00267	-0.00252	-0.00065
1.22041	0	-0.00301	-0.00578	-0.00059
1.22141	2e-05	-0.00315	-0.00935	-0.00052
1.22241	4e-05	-0.00301	-0.01263	-0.00043
1.22341	6e-05	-0.00265	-0.01569	-0.00035
1.22441	6e-05	-0.00207	-0.01794	-0.00028
1.22541	6e-05	-0.0013	-0.01941	-0.00021
1.22641	6e-05	-0.00045	-0.01982	-0.00016
1.22741	4e-05	0.00045	-0.01911	-0.00013
1.22841	3e-05	0.00131	-0.01741	-0.00011
1.22941	1e-05	0.00205	-0.01466	-0.00011
1.23041	-1e-05	0.00265	-0.0113	-0.00012
1.23141	-3e-05	0.00302	-0.00727	-0.00015
1.23241	-5e-05	0.00321	-0.00317	-0.00018
1.23341	-7e-05	0.00316	0.00096	-0.00022
1.23441	-7e-05	0.00291	0.00469	-0.00026
1.23541	-8e-05	0.00246	0.00771	-0.00029
1.23641	-8e-05	0.00183	0.01011	-0.00031
1.23741	-7e-05	0.00106	0.01123	-0.00033
1.23841	-6e-05	0.00013	0.01169	-0.00034
1.23941	-5e-05	-0.00087	0.01087	-0.00033
1.24041	-3e-05	-0.00198	0.00932	-0.00032
1.24141	-1e-05	-0.00309	0.00714	-0.0003
1.24241	1e-05	-0.00422	0.00417	-0.00027
1.24341	3e-05	-0.00523	0.00142	-0.00024
1.24441	5e-05	-0.00613	-0.00185	-0.00021
1.24542	7e-05	-0.00683	-0.00457	-0.00018
1.24642	9e-05	-0.00722	-0.00709	-0.00016
1.24742	0.0001	-0.00736	-0.00932	-0.00014
1.24842	0.00012	-0.00705	-0.01063	-0.00012
1.24942	0.00013	-0.00648	-0.01204	-0.00011
1.25042	0.00014	-0.00548	-0.01241	-0.0001
1.25142	0.00015	-0.00419	-0.01275	-9e-05
1.25242	0.00016	-0.00267	-0.01274	-8e-05
1.25342	0.00016	-0.00088	-0.01218	-7e-05
1.25442	0.00016	0.00088	-0.01204	-6e-05
1.25542	0.00015	0.00278	-0.01112	-5e-05
1.25642	0.00014	0.00448	-0.01068	-4e-05
1.25742	0.00012	0.00605	-0.00996	-1e-05
1.25842	0.0001	0.00742	-0.00909	1e-05
1.25942	8e-05	0.00839	-0.00869	4e-05
1.26042	6e-05	0.00919	-0.00768	8e-05
1.26142	3e-05	0.00951	-0.00733	0.00012
1.26242	0	0.00961	-0.00677	0.00017
1.26342	-2e-05	0.00938	-0.00628	0.00022
1.26442	-4e-05	0.00884	-0.00641	0.00028
1.26542	-6e-05	0.0082	-0.00603	0.00033
1.26642	-7e-05	0.00727	-0.00646	0.00038
1.26742	-9e-05	0.00636	-0.00649	0.00042
1.26842	-0.0001	0.00534	-0.00653	0.00045
1.26942	-0.0001	0.00436	-0.00672	0.00047
1.27042	-0.0001	0.00352	-0.00602	0.00047
1.27142	-0.0001	0.00272	-0.00555	0.00045
1.27242	-0.0001	0.00219	-0.00411	0.00042
1.27342	-9e-05	0.00181	-0.00233	0.00036
1.27442	-8e-05	0.00164	-0.00024	0.0003
1.27543	-8e-05	0.00172	0.00271	0.00022
1.27643	-7e-05	0.00188	0.0054	0.00013
1.27743	-6e-05	0.00228	0.0087	5e-05
1.27843	-5e-05	0.00268	0.01174	-5e-05
1.27943	-4e-05	0.0031	0.01453	-0.00013
1.28043	-4e-05	0.00354	0.01725	-0.0002
1.28143	-3e-05	0.00377	0.01902	-0.00025
1.28243	-3e-05	0.00399	0.0205	-0.00028
1.28343	-3e-05	0.00396	0.02094	-0.00029
1.28443	-3e-05	0.0038	0.02055	-0.00027
1.28543	-4e-05	0.00355	0.01935	-0.00024
1.28643	-5e-05	0.00306	0.01701	-0.00018
1.28743	-7e-05	0.00262	0.01407	-0.00012
1.28843	-8e-05	0.00199	0.01028	-5e-05
1.28943	-0.0001	0.00138	0.00603	2e-05
1.29043	-0.00012	0.00076	0.00163	8e-05
1.29143	-0.00013	5e-05	-0.00282	0.00013
1.29243	-0.00014	-0.00056	-0.00678	0.00014
1.29343	-0.00015	-0.00128	-0.01013	0.00014
1.29443	-0.00015	-0.00192	-0.01259	0.00011
1.29543	-0.00015	-0.00254	-0.0139	5e-05
1.29643	-0.00014	-0.00317	-0.01407	-2e-05
1.29743	-0.00012	-0.00365	-0.01309	-0.00012
1.29843	-0.0001	-0.00413	-0.01095	-0.00021
1.29943	-8e-05	-0.00444	-0.00807	-0.0003
1.30043	-6e-05	-0.00462	-0.0044	-0.00039
1.30143	-4e-05	-0.00471	-0.00052	-0.00045
1.30243	-3e-05	-0.00457	0.00336	-0.00049
1.30343	-1e-05	-0.00438	0.00703	-0.0005
1.30443	-1e-05	-0.004	0.0099	-0.00048
1.30544	-1e-05	-0.00354	0.0122	-0.00044
1.30644	-1e-05	-0.00303	0.01332	-0.00038
1.30744	-2e-05	-0.00236	0.01362	-0.0003
1.30844	-3e-05	-0.00177	0.01292	-0.0002
1.30944	-4e-05	-0.00102	0.01136	-0.00011
1.31044	-5e-05	-0.00036	0.00935	-1e-05
1.31144	-6e-05	0.0003	0.00676	7e-05
1.31244	-6e-05	0.00097	0.00428	0.00014
1.31344	-7e-05	0.00143	0.00167	0.0002
1.31444	-6e-05	0.00196	-0.00052	0.00024
1.31544	-6e-05	0.00219	-0.00242	0.00027
1.31644	-4e-05	0.0024	-0.00388	0.00028
1.31744	-2e-05	0.00244	-0.00487	0.00027
1.31844	1e-05	0.00231	-0.00559	0.00026
1.31944	4e-05	0.00221	-0.00584	0.00023
1.32044	7e-05	0.00192	-0.00602	0.0002
1.32144	0.0001	0.00173	-0.00579	0.00015
1.32244	0.00013	0.00152	-0.00556	0.00012
1.32344	0.00016	0.00134	-0.005	9e-05
1.32444	0.00018	0.00132	-0.0043	6e-05
1.32544	0.00019	0.00126	-0.00336	5e-05
1.32644	0.00019	0.00133	-0.00198	5e-05
1.32744	0.00018	0.00143	-0.00046	6e-05
1.32844	0.00017	0.00146	0.0017	8e-05
1.32944	0.00015	0.00159	0.00404	0.00012
1.33044	0.00012	0.00152	0.00689	0.00016
1.33144	0.0001	0.00146	0.01008	0.0002
1.33244	7e-05	0.00131	0.01338	0.00025
1.33344	3e-05	0.00098	0.01704	0.00029
1.33444	1e-05	0.00075	0.02045	0.00032
1.33545	-2e-05	0.00028	0.02384	0.00033
1.33645	-5e-05	-4e-05	0.0268	0.00033
1.33745	-7e-05	-0.00044	0.02907	0.00032
1.33845	-9e-05	-0.00084	0.03083	0.00028
1.33945	-0.0001	-0.00106	0.03137	0.00024
1.34045	-0.0001	-0.00146	0.03123	0.00019
1.34145	-0.0001	-0.00157	0.02991	0.00013
1.34245	-0.0001	-0.00183	0.02767	8e-05
1.34345	-9e-05	-0.00199	0.02483	3e-05
1.34445	-8e-05	-0.00204	0.02108	0
1.34545	-7e-05	-0.0022	0.01741	-2e-05
1.34645	-5e-05	-0.00206	0.01334	-2e-05
1.34745	-4e-05	-0.00199	0.0097	-1e-05
1.34845	-3e-05	-0.00165	0.00651	2e-05
1.34945	-1e-05	-0.00113	0.00372	6e-05
1.35045	0	-0.0005	0.00205	0.0001
1.35145	1e-05	0.00048	0.0007	0.00015
1.35245	1e-05	0.00148	0.00051	0.00019
1.35345	1e-05	0.00269	0.0008	0.00021
1.35445	0	0.00395	0.00176	0.00021
1.35545	0	0.00508	0.00347	0.00018
1.35645	-1e-05	0.00625	0.00536	0.00013
1.35745	-2e-05	0.00708	0.00803	5e-05
1.35845	-3e-05	0.00777	0.01086	-5e-05
1.35945	-4e-05	0.0082	0.01414	-0.00017
1.36045	-5e-05	0.00826	0.01777	-0.00031
1.36145	-5e-05	0.00828	0.02144	-0.00044
1.36245	-6e-05	0.00792	0.02536	-0.00057
1.36345	-5e-05	0.0076	0.02908	-0.00067
1.36445	-5e-05	0.00719	0.03243	-0.00075
1.36546	-4e-05	0.00676	0.03536	-0.0008
1.36646	-4e-05	0.00659	0.03724	-0.0008
1.36746	-3e-05	0.00637	0.03825	-0.00078
1.36846	-1e-05	0.00652	0.03791	-0.00071
1.36946	0	0.00675	0.03615	-0.00062
1.37046	1e-05	0.00715	0.03325	-0.0005
1.37146	2e-05	0.00777	0.02874	-0.00036
1.37246	3e-05	0.00828	0.02351	-0.00022
1.37346	4e-05	0.00895	0.0173	-8e-05
1.37446	5e-05	0.00937	0.01078	5e-05
1.37546	5e-05	0.00965	0.0045	0.00017
1.37646	6e-05	0.00971	-0.00156	0.00026
1.37746	6e-05	0.00933	-0.00634	0.00033
1.37846	7e-05	0.00877	-0.01014	0.00037
1.37946	7e-05	0.00771	-0.01237	0.00038
1.38046	7e-05	0.00646	-0.01295	0.00037
1.38146	7e-05	0.00493	-0.01228	0.00033
1.38246	7e-05	0.00319	-0.01004	0.00028
1.38346	7e-05	0.00149	-0.00693	0.00022
1.38446	6e-05	-0.00032	-0.0032	0.00016
1.38546	5e-05	-0.00188	0.00111	0.0001
1.38646	4e-05	-0.00332	0.00489	6e-05
1.38746	3e-05	-0.00444	0.00872	2e-05
1.38846	1e-05	-0.0052	0.01159	1e-05
1.38946	0	-0.00564	0.01361	1e-05
1.39046	-2e-05	-0.00563	0.01511	3e-05
1.39146	-3e-05	-0.00528	0.01502	8e-05
1.39246	-5e-05	-0.00455	0.01498	0.00014
1.39346	-6e-05	-0.00354	0.01358	0.00021
1.39446	-8e-05	-0.00232	0.01222	0.0003
1.39547	-9e-05	-0.00094	0.01071	0.00038
1.39647	-0.00011	0.00047	0.00888	0.00047
1.39747	-0.00013	0.00186	0.00809	0.00055
1.39847	-0.00014	0.00311	0.00695	0.00063
1.39947	-0.00016	0.00417	0.00708	0.0007
1.40047	-0.00017	0.00497	0.00742	0.00073
1.40147	-0.00019	0.0055	0.00827	0.00076
1.40247	-0.00019	0.00571	0.00987	0.00075
1.40347	-0.00019	0.00564	0.01111	0.00073
1.40447	-0.00019	0.00529	0.01295	0.00068
1.40547	-0.00018	0.0047	0.01415	0.00061
1.40647	-0.00016	0.00392	0.01516	0.00053
1.40747	-0.00014	0.00298	0.01575	0.00043
1.40847	-0.00012	0.00195	0.01537	0.00033
1.40947	-9e-05	0.00084	0.01471	0.00022
1.41047	-6e-05	-0.00027	0.01289	0.00011
1.41147	-3e-05	-0.00134	0.01051	2e-05
1.41247	-1e-05	-0.00238	0.00737	-7e-05
1.41347	1e-05	-0.00329	0.00325	-0.00014
1.41447	2e-05	-0.00412	-0.00118	-0.00021
1.41547	3e-05	-0.00481	-0.00656	-0.00025
1.41647	4e-05	-0.00534	-0.01208	-0.00027
1.41747	4e-05	-0.00575	-0.01786	-0.00027
1.41847	3e-05	-0.00595	-0.0238	-0.00025
1.41947	2e-05	-0.00603	-0.02909	-0.00022
1.42047	2e-05	-0.00591	-0.03426	-0.00018
1.42147	1e-05	-0.00561	-0.03828	-0.00013
1.42247	1e-05	-0.00518	-0.04151	-7e-05
1.42347	1e-05	-0.00452	-0.04367	-2e-05
1.42447	1e-05	-0.00378	-0.0444	3e-05
1.42548	2e-05	-0.00287	-0.04435	7e-05
1.42648	3e-05	-0.00188	-0.04275	0.0001
1.42748	4e-05	-0.00087	-0.04051	0.00012
1.42848	6e-05	0.00023	-0.03722	0.00013
1.42948	8e-05	0.00123	-0.03323	0.00012
1.43048	0.0001	0.00225	-0.02894	0.00011
1.43148	0.00013	0.00317	-0.02397	9e-05
1.43248	0.00015	0.00402	-0.01925	6e-05
1.43348	0.00017	0.00482	-0.01418	4e-05
1.43448	0.00019	0.00547	-0.00952	1e-05
1.43548	0.00021	0.00608	-0.00514	-2e-05
1.43648	0.00022	0.00655	-0.00112	-5e-05
1.43748	0.00023	0.0069	0.0021	-8e-05
1.43848	0.00023	0.00715	0.00486	-0.00011
1.43948	0.00023	0.00717	0.00671	-0.00014
1.44048	0.00022	0.00707	0.00783	-0.00016
1.44148	0.0002	0.00669	0.0082	-0.00019
1.44248	0.00018	0.00611	0.00772	-0.00021
1.44348	0.00016	0.0053	0.00658	-0.00023
1.44448	0.00014	0.00419	0.00487	-0.00024
1.44548	0.00011	0.00301	0.00241	-0.00024
1.44648	8e-05	0.00156	-0.00024	-0.00023
1.44748	5e-05	0.00014	-0.00351	-0.00021
1.44848	3e-05	-0.00128	-0.00695	-0.00019
1.44948	0	-0.00265	-0.01047	-0.00015
1.45048	-2e-05	-0.00371	-0.01439	-0.00011
1.45148	-4e-05	-0.00469	-0.01781	-6e-05
1.45248	-6e-05	-0.00522	-0.02155	-2e-05
1.45348	-8e-05	-0.00555	-0.02469	2e-05
1.45448	-9e-05	-0.00558	-0.02749	6e-05
1.45549	-0.0001	-0.00524	-0.03	8e-05
1.45649	-0.00011	-0.00484	-0.03141	0.0001
1.45749	-0.00012	-0.00407	-0.03263	0.00011
1.45849	-0.00013	-0.00334	-0.03252	0.00012
1.45949	-0.00013	-0.00246	-0.03176	0.00011
1.46049	-0.00014	-0.00153	-0.03004	0.0001
1.46149	-0.00014	-0.00077	-0.02708	9e-05
1.46249	-0.00014	0.00012	-0.02358	8e-05
1.46349	-0.00015	0.00069	-0.01881	7e-05
1.46449	-0.00014	0.00126	-0.01366	6e-05
1.46549	-0.00014	0.00164	-0.0079	6e-05
1.46649	-0.00014	0.00175	-0.00188	6e-05
1.46749	-0.00013	0.00187	0.00385	7e-05
1.46849	-0.00013	0.00161	0.00941	7e-05
1.46949	-0.00012	0.00139	0.01405	8e-05
1.47049	-0.00011	0.00095	0.01779	9e-05
1.47149	-0.0001	0.00043	0.02037	0.0001
1.47249	-9e-05	-1e-05	0.02146	0.0001
1.47349	-8e-05	-0.00064	0.02135	0.0001
1.47449	-7e-05	-0.00104	0.01974	0.0001
1.47549	-7e-05	-0.00152	0.01699	9e-05
1.47649	-6e-05	-0.00186	0.01333	8e-05
1.47749	-6e-05	-0.00208	0.00883	7e-05
1.47849	-7e-05	-0.00233	0.00426	5e-05
1.47949	-7e-05	-0.00237	-0.00045	4e-05
1.48049	-8e-05	-0.00252	-0.00453	3e-05
1.48149	-9e-05	-0.00259	-0.00786	1e-05
1.48249	-0.0001	-0.00272	-0.01016	1e-05
1.48349	-0.00011	-0.00298	-0.01113	0
1.48449	-0.00011	-0.00323	-0.01105	0
1.4855	-0.00011	-0.00368	-0.00959	-1e-05
1.4865	-0.0001	-0.00413	-0.00746	-2e-05
1.4875	-8e-05	-0.00466	-0.00443	-3e-05
1.4885	-6e-05	-0.00524	-0.00125	-5e-05
1.4895	-2e-05	-0.00573	0.00209	-7e-05
1.4905	1e-05	-0.00623	0.0052	-0.00011
1.4915	5e-05	-0.0066	0.00773	-0.00014
1.4925	0.0001	-0.00685	0.00994	-0.00018
1.4935	0.00014	-0.00703	0.01109	-0.00022
1.4945	0.00017	-0.00698	0.01193	-0.00024
1.4955	0.0002	-0.0069	0.01167	-0.00027
1.4965	0.00022	-0.00662	0.0109	-0.00028
1.4975	0.00023	-0.00626	0.00943	-0.00027
1.4985	0.00023	-0.00581	0.00716	-0.00026
1.4995	0.00022	-0.00519	0.00473	-0.00022
1.5005	0.00019	-0.00462	0.00155	-0.00019
1.5015	0.00016	-0.00386	-0.0014	-0.00015
1.5025	0.00013	-0.00317	-0.0045	-0.00011
1.5035	9e-05	-0.00241	-0.0072	-9e-05
1.5045	6e-05	-0.00167	-0.00921	-7e-05
1.5055	2e-05	-0.00105	-0.01064	-6e-05
1.5065	0	-0.00041	-0.0109	-7e-05
1.5075	-2e-05	-3e-05	-0.0104	-9e-05
1.5085	-4e-05	0.00028	-0.00887	-0.00012
1.5095	-4e-05	0.00032	-0.00657	-0.00016
1.5105	-4e-05	0.00015	-0.0038	-0.0002
1.5115	-3e-05	-0.00021	-0.00072	-0.00024
1.5125	-2e-05	-0.00081	0.00223	-0.00027
1.5135	-1e-05	-0.00148	0.00469	-0.0003
1.5145	1e-05	-0.00228	0.00652	-0.00032
1.51551	2e-05	-0.003	0.0072	-0.00034
1.51651	3e-05	-0.00365	0.00685	-0.00034
1.51751	4e-05	-0.00407	0.00534	-0.00034
1.51851	4e-05	-0.00425	0.0027	-0.00033
1.51951	4e-05	-0.00414	-0.00056	-0.0003
1.52051	3e-05	-0.00372	-0.00447	-0.00027
1.52151	2e-05	-0.00308	-0.00821	-0.00023
1.52251	1e-05	-0.00217	-0.01165	-0.00017
1.52351	0	-0.00118	-0.01424	-0.00011
1.52451	-1e-05	-0.0001	-0.01561	-3e-05
1.52551	-1e-05	0.00094	-0.01566	5e-05
1.52651	-1e-05	0.00186	-0.01412	0.00014
1.52751	-1e-05	0.00264	-0.01118	0.00023
1.52851	0	0.00318	-0.00691	0.00031
1.52951	1e-05	0.00351	-0.00168	0.00038
1.53051	2e-05	0.00361	0.00423	0.00044
1.53151	3e-05	0.00348	0.01021	0.00048
1.53251	4e-05	0.00322	0.016	0.0005
1.53351	6e-05	0.00279	0.02091	0.0005
1.53451	7e-05	0.00232	0.02472	0.00048
1.53551	7e-05	0.00184	0.02695	0.00043
1.53651	8e-05	0.00137	0.02733	0.00038
1.53751	7e-05	0.00106	0.02594	0.00031
1.53851	7e-05	0.00079	0.0224	0.00024
1.53951	5e-05	0.00076	0.01738	0.00016
1.54051	4e-05	0.00085	0.01063	9e-05
1.54151	2e-05	0.00112	0.00311	4e-05
1.54251	0	0.00158	-0.00499	-1e-05
1.54351	-2e-05	0.00211	-0.01302	-4e-05
1.54451	-5e-05	0.00282	-0.02019	-5e-05
1.54552	-7e-05	0.00351	-0.02646	-5e-05
1.54652	-9e-05	0.00423	-0.0308	-3e-05
1.54752	-0.00011	0.00489	-0.03366	0
1.54852	-0.00013	0.00539	-0.03433	5e-05
1.54952	-0.00014	0.00575	-0.03331	9e-05
1.55052	-0.00015	0.00582	-0.03064	0.00014
1.55152	-0.00015	0.00567	-0.02649	0.00018
1.55252	-0.00015	0.00522	-0.02165	0.00021
1.55352	-0.00015	0.0045	-0.01591	0.00024
1.55452	-0.00014	0.00358	-0.01035	0.00024
1.55552	-0.00013	0.00246	-0.00471	0.00024
1.55652	-0.00012	0.00127	0.00028	0.00022
1.55752	-0.00011	7e-05	0.00459	0.00019
1.55852	-9e-05	-0.00104	0.00814	0.00016
1.55952	-8e-05	-0.00196	0.01058	0.00012
1.56052	-7e-05	-0.00264	0.01237	8e-05
1.56152	-6e-05	-0.00301	0.01309	4e-05
1.56252	-6e-05	-0.00305	0.01328	-1e-05
1.56352	-6e-05	-0.0028	0.01279	-6e-05
1.56452	-6e-05	-0.00222	0.01194	-0.00011
1.56552	-7e-05	-0.00144	0.01085	-0.00015
1.56652	-9e-05	-0.00049	0.00963	-0.0002
1.56752	-0.00011	0.00058	0.00847	-0.00025
1.56852	-0.00013	0.0016	0.00746	-0.00029
1.56952	-0.00015	0.00266	0.00666	-0.00034
1.57052	-0.00016	0.00353	0.00616	-0.00037
1.57152	-0.00017	0.00433	0.00599	-0.0004
1.57252	-0.00018	0.00494	0.00612	-0.00042
1.57352	-0.00018	0.00538	0.00666	-0.00043
1.57452	-0.00017	0.00569	0.0074	-0.00044
1.57553	-0.00015	0.00576	0.00853	-0.00043
1.57653	-0.00012	0.00576	0.0098	-0.00041
1.57753	-9e-05	0.00553	0.0113	-0.00038
1.57853	-6e-05	0.00519	0.01291	-0.00033
1.57953	-3e-05	0.00472	0.01456	-0.00028
1.58053	0	0.00408	0.01634	-0.0002
1.58153	3e-05	0.00345	0.01802	-0.00012
1.58253	5e-05	0.0027	0.01983	-2e-05
1.58353	7e-05	0.00207	0.02147	9e-05
1.58453	8e-05	0.00152	0.02327	0.0002
1.58553	9e-05	0.00111	0.02489	0.00031
1.58653	9e-05	0.00107	0.02657	0.00042
1.58753	8e-05	0.0012	0.02818	0.00052
1.58853	8e-05	0.00181	0.02957	0.00061
1.58953	8e-05	0.00268	0.031	0.00069
1.59053	7e-05	0.00388	0.03185	0.00075
1.59153	7e-05	0.00541	0.03267	0.00079
1.59253	6e-05	0.00697	0.03274	0.00082
1.59353	6e-05	0.00875	0.03238	0.00081
1.59453	5e-05	0.01036	0.03141	0.0008
1.59553	5e-05	0.01186	0.02952	0.00076
1.59653	4e-05	0.01313	0.02731	0.00069
1.59753	4e-05	0.01397	0.024	0.00061
1.59853	3e-05	0.01452	0.0205	0.0005
1.59953	3e-05	0.01452	0.0164	0.00039
1.60053	2e-05	0.01414	0.01203	0.00027
1.60153	2e-05	0.01332	0.00798	0.00015
1.60253	1e-05	0.01205	0.00375	4e-05
1.60353	0	0.01054	0.00054	-6e-05
1.60453	0	0.00867	-0.00227	-0.00014
1.60554	-1e-05	0.00668	-0.004	-0.0002
1.60654	-2e-05	0.0046	-0.00458	-0.00024
1.60754	-3e-05	0.00247	-0.00446	-0.00026
1.60854	-4e-05	0.00055	-0.00298	-0.00026
1.60954	-5e-05	-0.0013	-0.00113	-0.00024
1.61054	-6e-05	-0.00279	0.00145	-0.00022
1.61154	-7e-05	-0.00399	0.00419	-0.00018
1.61254	-8e-05	-0.00487	0.00672	-0.00015
1.61354	-9e-05	-0.00528	0.0091	-0.00012
1.61454	-0.0001	-0.00545	0.01078	-8e-05
1.61554	-0.0001	-0.00518	0.01191	-6e-05
1.61654	-0.0001	-0.00468	0.01242	-3e-05
1.61754	-0.0001	-0.00397	0.0123	-2e-05
1.61854	-9e-05	-0.00303	0.01183	-1e-05
1.61954	-8e-05	-0.00211	0.01118	0
1.62054	-7e-05	-0.00106	0.0104	0
1.62154	-6e-05	-0.00013	0.01003	1e-05
1.62254	-5e-05	0.00072	0.00987	1e-05
1.62354	-4e-05	0.00144	0.01026	2e-05
1.62454	-3e-05	0.00188	0.01132	4e-05
1.62554	-2e-05	0.00217	0.01259	5e-05
1.62654	-2e-05	0.00212	0.01467	9e-05
1.62754	-2e-05	0.00184	0.01667	0.00013
1.62854	-2e-05	0.00133	0.01896	0.00017
1.62954	-3e-05	0.00054	0.02119	0.00022
1.63054	-3e-05	-0.00032	0.02287	0.00027
1.63154	-3e-05	-0.00136	0.02462	0.00031
1.63254	-3e-05	-0.00235	0.02541	0.00034
1.63354	-3e-05	-0.0033	0.02614	0.00036
1.63454	-2e-05	-0.00413	0.02629	0.00036
1.63555	-1e-05	-0.00474	0.02609	0.00034
1.63655	1e-05	-0.00516	0.02608	0.0003
1.63755	3e-05	-0.0053	0.02564	0.00025
1.63855	6e-05	-0.00523	0.0258	0.00018
1.63955	8e-05	-0.00491	0.02585	0.00011
1.64055	0.00011	-0.00443	0.02619	3e-05
1.64155	0.00013	-0.00376	0.02683	-4e-05
1.64255	0.00015	-0.00299	0.02701	-0.0001
1.64355	0.00017	-0.00212	0.0275	-0.00015
1.64455	0.00019	-0.00117	0.02705	-0.00019
1.64555	0.0002	-0.00023	0.02631	-0.00021
1.64655	0.00021	0.0008	0.02482	-0.00021
1.64755	0.00021	0.00174	0.02235	-0.00018
1.64855	0.00022	0.00275	0.01969	-0.00015
1.64955	0.00022	0.00365	0.01599	-9e-05
1.65055	0.00021	0.00453	0.01252	-3e-05
1.65155	0.00021	0.00533	0.00878	4e-05
1.65255	0.0002	0.006	0.00534	0.00011
1.65355	0.0002	0.0066	0.00269	0.00016
1.65455	0.00018	0.00698	0.00028	0.00021
1.65555	0.00017	0.00723	-0.00079	0.00025
1.65655	0.00016	0.00724	-0.00146	0.00026
1.65755	0.00015	0.00703	-0.00101	0.00027
1.65855	0.00014	0.00657	0.00013	0.00024
1.65955	0.00013	0.00587	0.0018	0.00022
1.66055	0.00012	0.00494	0.00429	0.00017
1.66155	0.00012	0.00385	0.00686	0.00013
1.66255	0.00012	0.00262	0.01001	8e-05
1.66355	0.00012	0.00136	0.01313	3e-05
1.66455	0.00012	0.00016	0.0163	0
1.66556	0.00012	-0.00096	0.0194	-3e-05
1.66656	0.00012	-0.00179	0.02207	-3e-05
1.66756	0.00011	-0.00246	0.02446	-2e-05
1.66856	0.0001	-0.00275	0.02621	1e-05
1.66956	9e-05	-0.00279	0.02738	6e-05
1.67056	7e-05	-0.00254	0.02786	0.00012
1.67156	4e-05	-0.00197	0.02761	0.0002
1.67256	1e-05	-0.00128	0.02669	0.00026
1.67356	-2e-05	-0.00028	0.02512	0.00034
1.67456	-6e-05	0.00076	0.02295	0.0004
1.67556	-9e-05	0.00195	0.02028	0.00045
1.67656	-0.00013	0.00321	0.01725	0.00049
1.67756	-0.00015	0.00441	0.01378	0.0005
1.67856	-0.00017	0.00565	0.01034	0.0005
1.67956	-0.00019	0.00669	0.00657	0.00048
1.68056	-0.00019	0.00759	0.00311	0.00045
1.68156	-0.00019	0.00822	-0.00028	0.0004
1.68256	-0.00018	0.0085	-0.00334	0.00033
1.68356	-0.00016	0.00848	-0.00575	0.00027
1.68456	-0.00014	0.00801	-0.00786	0.00019
1.68556	-0.00011	0.0072	-0.00894	0.00012
1.68656	-9e-05	0.00603	-0.00962	5e-05
1.68756	-6e-05	0.00456	-0.00939	-1e-05
1.68856	-3e-05	0.00291	-0.00852	-7e-05
1.68956	-1e-05	0.0011	-0.00727	-0.00012
1.69056	1e-05	-0.00066	-0.00532	-0.00016
1.69156	2e-05	-0.00236	-0.00351	-0.0002
1.69256	2e-05	-0.00383	-0.0013	-0.00023
1.69356	2e-05	-0.00501	0.00067	-0.00025
1.69456	1e-05	-0.00586	0.00254	-0.00027
1.69557	-1e-05	-0.00628	0.00448	-0.00028
1.69657	-3e-05	-0.00637	0.00605	-0.00028
1.69757	-5e-05	-0.00604	0.00805	-0.00028
1.69857	-7e-05	-0.00545	0.00993	-0.00028
1.69957	-9e-05	-0.0046	0.01225	-0.00027
1.70057	-0.00011	-0.00361	0.01495	-0.00026
1.70157	-0.00013	-0.00257	0.01775	-0.00024
1.70257	-0.00014	-0.00149	0.02106	-0.00021
1.70357	-0.00014	-0.00055	0.02408	-0.00018
1.70457	-0.00014	0.00032	0.02712	-0.00014
1.70557	-0.00014	0.00098	0.02959	-0.0001
1.70657	-0.00013	0.00148	0.03125	-7e-05
1.70757	-0.00011	0.00179	0.03216	-3e-05
1.70857	-0.0001	0.00188	0.03168	-1e-05
1.70957	-8e-05	0.00184	0.03024	2e-05
1.71057	-6e-05	0.00157	0.02735	3e-05
1.71157	-5e-05	0.00121	0.02341	3e-05
1.71257	-4e-05	0.0007	0.01837	3e-05
1.71357	-3e-05	9e-05	0.01247	2e-05
1.71457	-2e-05	-0.00056	0.00607	1e-05
1.71557	-1e-05	-0.00127	-0.00075	-1e-05
1.71657	-1e-05	-0.00198	-0.00727	-3e-05
1.71757	0	-0.00267	-0.01357	-6e-05
1.71857	0	-0.00334	-0.01877	-9e-05
1.71957	1e-05	-0.00394	-0.02291	-0.00012
1.72057	2e-05	-0.00448	-0.02542	-0.00016
1.72157	2e-05	-0.00496	-0.02598	-0.00021
1.72257	3e-05	-0.00532	-0.02475	-0.00026
1.72357	4e-05	-0.00566	-0.02112	-0.00032
1.72457	4e-05	-0.00585	-0.01574	-0.00037
1.72558	4e-05	-0.006	-0.00841	-0.00043
1.72658	4e-05	-0.00606	0.00044	-0.00048
1.72758	4e-05	-0.00601	0.01006	-0.00051
1.72858	3e-05	-0.00595	0.0205	-0.00054
1.72958	3e-05	-0.00571	0.03048	-0.00054
1.73058	2e-05	-0.00548	0.03992	-0.00052
1.73158	2e-05	-0.00511	0.04812	-0.00048
1.73258	1e-05	-0.00467	0.05429	-0.00042
1.73358	1e-05	-0.00423	0.05876	-0.00035
1.73458	1e-05	-0.00368	0.06047	-0.00026
1.73558	1e-05	-0.00326	0.06011	-0.00017
1.73658	1e-05	-0.0028	0.05743	-7e-05
1.73758	1e-05	-0.00251	0.0526	2e-05
1.73858	1e-05	-0.00235	0.04652	0.00011
1.73958	2e-05	-0.0023	0.03893	0.00018
1.74058	2e-05	-0.00248	0.03108	0.00023
1.74158	3e-05	-0.00269	0.02293	0.00026
1.74258	4e-05	-0.00308	0.01524	0.00027
1.74358	5e-05	-0.00343	0.00847	0.00026
1.74458	6e-05	-0.00381	0.00271	0.00024
1.74558	6e-05	-0.00417	-0.00141	0.0002
1.74658	7e-05	-0.00439	-0.00405	0.00014
1.74758	7e-05	-0.00461	-0.00483	8e-05
1.74858	6e-05	-0.00465	-0.00396	2e-05
1.74958	6e-05	-0.00465	-0.0014	-4e-05
1.75058	5e-05	-0.00452	0.00258	-9e-05
1.75158	3e-05	-0.00428	0.00773	-0.00014
1.75258	1e-05	-0.00391	0.01369	-0.00017
1.75358	-1e-05	-0.00336	0.01997	-0.0002
1.75458	-3e-05	-0.00265	0.0263	-0.00021
1.75559	-5e-05	-0.00171	0.03199	-0.00022
1.75659	-8e-05	-0.0006	0.03701	-0.00022
1.75759	-0.0001	0.00072	0.0407	-0.00022
1.75859	-0.00012	0.00217	0.04308	-0.00021
1.75959	-0.00014	0.0037	0.04403	-0.00021
1.76059	-0.00016	0.00521	0.04328	-0.0002
1.76159	-0.00017	0.00659	0.0414	-0.0002
1.76259	-0.00018	0.00774	0.03793	-0.00021
1.76359	-0.00018	0.00855	0.03357	-0.00022
1.76459	-0.00018	0.00898	0.02834	-0.00023
1.76559	-0.00017	0.00894	0.02228	-0.00025
1.76659	-0.00016	0.00847	0.01624	-0.00028
1.76759	-0.00014	0.00759	0.00964	-0.0003
1.76859	-0.00011	0.00641	0.00358	-0.00033
1.76959	-9e-05	0.005	-0.00225	-0.00035
1.77059	-6e-05	0.00354	-0.00749	-0.00036
1.77159	-4e-05	0.00214	-0.01153	-0.00036
1.77259	-1e-05	0.00094	-0.01499	-0.00036
1.77359	1e-05	5e-05	-0.01681	-0.00034
1.77459	3e-05	-0.00049	-0.01773	-0.00031
1.77559	4e-05	-0.0006	-0.0174	-0.00027
1.77659	5e-05	-0.00035	-0.01579	-0.00022
1.77759	5e-05	0.00027	-0.0136	-0.00017
1.77859	5e-05	0.00114	-0.01029	-0.00012
1.77959	5e-05	0.00214	-0.00674	-6e-05
1.78059	4e-05	0.0032	-0.00281	-1e-05
1.78159	4e-05	0.00414	0.00131	4e-05
1.78259	3e-05	0.00494	0.005	8e-05
1.78359	3e-05	0.00545	0.00874	0.00011
1.78459	3e-05	0.00566	0.01169	0.00012
1.7856	3e-05	0.00555	0.01422	0.00013
1.7866	3e-05	0.00511	0.01612	0.00011
1.7876	4e-05	0.00443	0.01718	0.0001
1.7886	6e-05	0.00349	0.01786	6e-05
1.7896	7e-05	0.00244	0.01771	2e-05
1.7906	8e-05	0.00131	0.0173	-2e-05
1.7916	0.0001	0.00019	0.01648	-7e-05
1.7926	0.0001	-0.00082	0.01541	-0.00012
1.7936	0.00011	-0.00172	0.01433	-0.00016
1.7946	0.00011	-0.00238	0.01307	-0.0002
1.7956	0.0001	-0.00283	0.01191	-0.00023
1.7966	9e-05	-0.003	0.0107	-0.00025
1.7976	7e-05	-0.00289	0.00948	-0.00025
1.7986	4e-05	-0.00256	0.00827	-0.00025
1.7996	2e-05	-0.00194	0.00704	-0.00024
1.8006	0	-0.00119	0.00582	-0.00022
1.8016	-2e-05	-0.00028	0.00474	-0.00019
1.8026	-4e-05	0.0007	0.00376	-0.00016
1.8036	-6e-05	0.00165	0.00309	-0.00013
1.8046	-6e-05	0.00255	0.00281	-0.00011
1.8056	-7e-05	0.00331	0.00286	-8e-05
1.8066	-6e-05	0.0039	0.00361	-7e-05
1.8076	-6e-05	0.00429	0.0046	-6e-05
1.8086	-5e-05	0.00446	0.00628	-6e-05
1.8096	-3e-05	0.00443	0.00826	-7e-05
1.8106	-2e-05	0.00426	0.01045	-8e-05
1.8116	-1e-05	0.00389	0.01314	-0.0001
1.8126	0	0.00352	0.01546	-0.00012
1.8136	1e-05	0.00304	0.01825	-0.00014
1.8146	1e-05	0.0026	0.02052	-0.00016
1.81561	2e-05	0.00223	0.02274	-0.00019
1.81661	2e-05	0.00185	0.02483	-0.00021
1.81761	1e-05	0.00167	0.02618	-0.00023
1.81861	1e-05	0.00146	0.02776	-0.00024
1.81961	0	0.00143	0.02839	-0.00026
1.82061	0	0.00144	0.02908	-0.00027
1.82161	0	0.00149	0.02921	-0.00028
1.82261	0	0.00164	0.02883	-0.0003
1.82361	0	0.00172	0.02852	-0.00031
1.82461	1e-05	0.00185	0.02732	-0.00033
1.82561	2e-05	0.00186	0.02646	-0.00037
1.82661	4e-05	0.00179	0.02499	-0.0004
1.82761	5e-05	0.00163	0.02366	-0.00046
1.82861	7e-05	0.00128	0.02248	-0.00052
1.82961	0.0001	0.00086	0.02109	-0.00059
1.83061	0.00012	0.00026	0.02039	-0.00068
1.83161	0.00014	-0.0004	0.01937	-0.00076
1.83261	0.00015	-0.00108	0.01884	-0.00085
1.83361	0.00016	-0.00183	0.01819	-0.00093
1.83461	0.00017	-0.00244	0.01726	-0.00099
1.83561	0.00017	-0.00305	0.01628	-0.00104
1.83661	0.00016	-0.00349	0.01444	-0.00106
1.83761	0.00014	-0.00378	0.01224	-0.00105
1.83861	0.00012	-0.00399	0.00922	-0.00101
1.83961	9e-05	-0.0039	0.00544	-0.00093
1.84061	6e-05	-0.00382	0.00136	-0.00083
1.84161	2e-05	-0.00348	-0.0033	-0.00069
1.84261	-1e-05	-0.00309	-0.00773	-0.00054
1.84361	-4e-05	-0.00266	-0.01182	-0.00036
1.84461	-6e-05	-0.00209	-0.01516	-0.00019
1.84562	-8e-05	-0.00171	-0.01708	0
1.84662	-9e-05	-0.00124	-0.0177	0.00017
1.84762	-0.0001	-0.00103	-0.01636	0.00032
1.84862	-0.0001	-0.00093	-0.01328	0.00046
1.84962	-9e-05	-0.00102	-0.00847	0.00056
1.85062	-8e-05	-0.00142	-0.00204	0.00063
1.85162	-6e-05	-0.00192	0.00536	0.00066
1.85262	-5e-05	-0.00276	0.01351	0.00065
1.85362	-3e-05	-0.00366	0.02168	0.00061
1.85462	-2e-05	-0.0047	0.0294	0.00054
1.85562	-2e-05	-0.00579	0.03616	0.00046
1.85662	-1e-05	-0.00676	0.04149	0.00037
1.85762	-2e-05	-0.0077	0.04516	0.00028
1.85862	-2e-05	-0.00834	0.04701	0.00021
1.85962	-3e-05	-0.00879	0.04694	0.00015
1.86062	-5e-05	-0.00892	0.04519	0.00012
1.86162	-7e-05	-0.00871	0.04189	0.0001
1.86262	-9e-05	-0.00826	0.03734	0.00011
1.86362	-0.00011	-0.00746	0.03203	0.00014
1.86462	-0.00014	-0.00648	0.02607	0.00018
1.86562	-0.00016	-0.00531	0.02014	0.00024
1.86662	-0.00019	-0.00403	0.01422	0.00029
1.86762	-0.00021	-0.00277	0.0088	0.00035
1.86862	-0.00023	-0.00155	0.00403	0.00039
1.86962	-0.00024	-0.00051	-0.00018	0.0004
1.87062	-0.00025	0.0003	-0.00337	0.00041
1.87162	-0.00025	0.00084	-0.00606	0.00039
1.87262	-0.00023	0.00103	-0.0078	0.00035
1.87362	-0.00021	0.00094	-0.00903	0.00029
1.87462	-0.00019	0.00055	-0.00967	0.00021
1.87563	-0.00015	-4e-05	-0.00976	0.00012
1.87663	-0.00012	-0.0007	-0.0096	2e-05
1.87763	-8e-05	-0.00141	-0.0089	-7e-05
1.87863	-4e-05	-0.00192	-0.0081	-0.00016
1.87963	-1e-05	-0.00229	-0.00691	-0.00024
1.88063	2e-05	-0.00233	-0.00562	-0.0003
1.88163	4e-05	-0.00208	-0.00416	-0.00035
1.88263	5e-05	-0.00155	-0.00261	-0.00037
1.88363	6e-05	-0.00073	-0.00113	-0.00038
1.88463	6e-05	0.0002	0.0004	-0.00036
1.88563	5e-05	0.0013	0.00166	-0.00033
1.88663	3e-05	0.0023	0.00287	-0.0003
1.88763	2e-05	0.00327	0.00372	-0.00024
1.88863	0	0.00404	0.00439	-0.0002
1.88963	-2e-05	0.00455	0.00483	-0.00014
1.89063	-4e-05	0.00486	0.00495	-9e-05
1.89163	-5e-05	0.00482	0.0051	-5e-05
1.89263	-6e-05	0.00461	0.00499	-1e-05
1.89363	-6e-05	0.00411	0.00505	1e-05
1.89463	-6e-05	0.00347	0.00519	4e-05
1.89563	-6e-05	0.0027	0.00544	5e-05
1.89663	-6e-05	0.00185	0.00609	6e-05
1.89763	-5e-05	0.00101	0.00675	6e-05
1.89863	-4e-05	0.00019	0.00771	5e-05
1.89963	-4e-05	-0.0005	0.00871	4e-05
1.90063	-4e-05	-0.00106	0.00948	3e-05
1.90163	-4e-05	-0.00142	0.01032	2e-05
1.90263	-4e-05	-0.00154	0.01052	2e-05
1.90363	-5e-05	-0.00143	0.01059	1e-05
1.90463	-6e-05	-0.00104	0.0102	1e-05
1.90564	-6e-05	-0.00046	0.00936	1e-05
1.90664	-7e-05	0.00035	0.00857	2e-05
1.90764	-8e-05	0.00126	0.00729	3e-05
1.90864	-9e-05	0.00224	0.00635	3e-05
1.90964	-9e-05	0.00318	0.00526	4e-05
1.91064	-9e-05	0.00396	0.00434	4e-05
1.91164	-8e-05	0.00457	0.00369	3e-05
1.91264	-7e-05	0.00483	0.00288	3e-05
1.91364	-7e-05	0.00481	0.00239	2e-05
1.91464	-6e-05	0.00437	0.00168	1e-05
1.91564	-4e-05	0.0036	0.00101	0
1.91664	-3e-05	0.00252	0.00033	0
1.91764	-2e-05	0.00114	-0.00048	1e-05
1.91864	-1e-05	-0.00033	-0.00113	3e-05
1.91964	0	-0.00193	-0.0017	6e-05
1.92064	0	-0.00341	-0.00206	0.0001
1.92164	1e-05	-0.00476	-0.00204	0.00015
1.92264	1e-05	-0.00584	-0.00173	0.00022
1.92364	1e-05	-0.00655	-0.00101	0.00029
1.92464	2e-05	-0.00695	0.00012	0.00037
1.92564	2e-05	-0.00685	0.00138	0.00043
1.92664	1e-05	-0.00646	0.00304	0.0005
1.92764	1e-05	-0.00567	0.00456	0.00057
1.92864	1e-05	-0.00466	0.00613	0.00061
1.92964	0	-0.00351	0.00752	0.00065
1.93064	0	-0.00227	0.00848	0.00066
1.93164	-1e-05	-0.00117	0.00931	0.00065
1.93264	-1e-05	-0.00018	0.00955	0.00062
1.93364	-2e-05	0.00053	0.00953	0.00057
1.93464	-2e-05	0.00094	0.00922	0.0005
1.93565	-2e-05	0.00106	0.00844	0.0004
1.93665	-2e-05	0.00085	0.00775	0.0003
1.93765	-1e-05	0.00041	0.00663	0.00018
1.93865	0	-0.00018	0.0056	6e-05
1.93965	1e-05	-0.00086	0.00454	-5e-05
1.94065	2e-05	-0.00149	0.00321	-0.00015
1.94165	3e-05	-0.002	0.00224	-0.00023
1.94265	5e-05	-0.00233	0.00083	-0.00029
1.94365	6e-05	-0.00237	-0.00023	-0.00033
1.94465	8e-05	-0.0022	-0.00143	-0.00034
1.94565	9e-05	-0.00176	-0.00255	-0.00033
1.94665	0.00011	-0.00113	-0.00327	-0.00029
1.94765	0.00012	-0.00043	-0.00399	-0.00024
1.94865	0.00012	0.00038	-0.00404	-0.00018
1.94965	0.00013	0.00104	-0.0038	-0.00012
1.95065	0.00013	0.00163	-0.003	-7e-05
1.95165	0.00012	0.00198	-0.00156	-2e-05
1.95265	0.00011	0.00203	0.00017	0
1.95365	9e-05	0.00188	0.00249	1e-05
1.95465	7e-05	0.00135	0.00492	-1e-05
1.95565	4e-05	0.00067	0.00746	-4e-05
1.95665	2e-05	-0.00024	0.01001	-9e-05
1.95765	-1e-05	-0.00127	0.01214	-0.00015
1.95865	-3e-05	-0.00225	0.01408	-0.00021
1.95965	-5e-05	-0.00323	0.01536	-0.00028
1.96065	-6e-05	-0.00393	0.01608	-0.00033
1.96165	-7e-05	-0.00441	0.01623	-0.00037
1.96265	-7e-05	-0.00456	0.01542	-0.00038
1.96365	-7e-05	-0.00425	0.0142	-0.00038
1.96465	-6e-05	-0.00363	0.01198	-0.00035
1.96566	-5e-05	-0.00254	0.0093	-0.0003
1.96666	-4e-05	-0.00114	0.00609	-0.00023
1.96766	-2e-05	0.00048	0.00231	-0.00013
1.96866	-1e-05	0.00236	-0.00129	-3e-05
1.96966	0	0.00411	-0.00524	8e-05
1.97066	1e-05	0.00589	-0.00859	0.0002
1.97166	2e-05	0.00733	-0.01151	0.0003
1.97266	2e-05	0.0084	-0.01383	0.0004
1.97366	2e-05	0.00913	-0.01489	0.00049
1.97466	1e-05	0.00921	-0.01527	0.00055
1.97566	0	0.00899	-0.01416	0.00059
1.97666	0	0.00823	-0.01201	0.00061
1.97766	-2e-05	0.00718	-0.00885	0.00062
1.97866	-3e-05	0.00599	-0.00434	0.0006
1.97966	-4e-05	0.00461	0.00052	0.00057
1.98066	-5e-05	0.00346	0.00629	0.00053
1.98166	-6e-05	0.00238	0.01206	0.00047
1.98266	-7e-05	0.00166	0.01758	0.00042
1.98366	-8e-05	0.00131	0.02288	0.00037
1.98466	-9e-05	0.00124	0.02684	0.00032
1.98566	-9e-05	0.00163	0.03002	0.00028
1.98666	-0.0001	0.00221	0.0316	0.00024
1.98766	-0.00011	0.00307	0.03156	0.00021
1.98866	-0.00012	0.00409	0.03044	0.00018
1.98966	-0.00012	0.00508	0.02736	0.00016
1.99066	-0.00013	0.00612	0.02377	0.00014
1.99166	-0.00013	0.00697	0.01905	0.00013
1.99266	-0.00013	0.00765	0.01402	0.00012
1.99366	-0.00013	0.00811	0.00945	0.0001
1.99466	-0.00012	0.00819	0.00473	9e-05
1.99567	-0.00012	0.00803	0.00167	7e-05
1.99667	-0.00011	0.00744	-0.0009	4e-05
[truncated: 1,003 more rows]

## Sheet: Extended Data Fig. 4h
D2/Ar=1 pulses over S-1_1(H2) at 550°C (treatment: H2/Ar=1 at 550 °C, 0.5 h)
	Normalized intensity of signals
t / s	D2	HD	H2	Ne
0	-0.00958	-0.00366	0.00203	0.0029
0.001	-0.00958	-0.00366	0.00203	0.0029
0.002	-0.00958	-0.00366	0.00203	0.0029
0.003	0.00895	-0.00337	-0.00412	-0.00177
0.004	0.08311	0.02466	0.00771	-0.00365
0.005	0.20535	0.09793	0.06124	0.01549
0.006	0.32017	0.18967	0.13871	0.05783
0.007	0.41955	0.25553	0.18915	0.08323
0.008	0.5279	0.3368	0.25538	0.1207
0.009	0.62923	0.41892	0.32508	0.16336
0.01	0.71729	0.49751	0.39404	0.20997
0.011	0.79074	0.56875	0.4582	0.25771
0.012	0.85384	0.63443	0.51896	0.30608
0.013	0.90593	0.6976	0.57965	0.35829
0.014	0.9443	0.75228	0.63438	0.40973
0.01501	0.97185	0.80084	0.68468	0.46118
0.01601	0.98959	0.84309	0.73047	0.51178
0.01701	0.99881	0.87966	0.77211	0.56128
0.01801	1	0.91039	0.80892	0.609
0.01901	0.99464	0.93542	0.84119	0.65415
0.02001	0.98409	0.95592	0.86943	0.69693
0.02101	0.96904	0.97187	0.89392	0.73678
0.02201	0.95052	0.98386	0.91476	0.77365
0.02301	0.92921	0.99226	0.93242	0.80738
0.02401	0.9059	0.99749	0.94732	0.83797
0.02501	0.88117	1	0.95976	0.86552
0.02601	0.8554	0.99997	0.97016	0.88999
0.02701	0.82916	0.99775	0.97851	0.91151
0.02801	0.80269	0.99368	0.98542	0.93021
0.02901	0.77632	0.98786	0.99085	0.94624
0.03001	0.75025	0.98063	0.99486	0.9597
0.03101	0.7246	0.97213	0.99784	0.97089
0.03201	0.69955	0.9625	0.9993	0.97984
0.03301	0.67508	0.95206	1	0.98693
0.03401	0.65132	0.94076	0.99935	0.99229
0.03501	0.6282	0.92891	0.99764	0.99602
0.03601	0.60579	0.91654	0.99508	0.99855
0.03701	0.58406	0.90377	0.99135	0.99974
0.03801	0.56299	0.89071	0.98693	1
0.03901	0.54261	0.87737	0.98147	0.99924
0.04001	0.52287	0.86386	0.97537	0.99762
0.04101	0.50377	0.85019	0.96853	0.99528
0.04201	0.48531	0.83638	0.96107	0.99206
0.04301	0.46741	0.82242	0.95302	0.98823
0.04401	0.45014	0.80841	0.94465	0.98364
0.04502	0.43341	0.79424	0.9359	0.97843
0.04602	0.41722	0.78	0.92691	0.97259
0.04702	0.40163	0.76567	0.91787	0.96617
0.04802	0.38651	0.75124	0.90865	0.95929
0.04902	0.37202	0.73687	0.89961	0.95194
0.05002	0.35799	0.72231	0.89028	0.94424
0.05102	0.34455	0.70793	0.88115	0.93628
0.05202	0.33165	0.69348	0.87178	0.92811
0.05302	0.31923	0.67917	0.86238	0.91981
0.05402	0.30739	0.66498	0.85276	0.91142
0.05502	0.29597	0.65084	0.84274	0.90299
0.05602	0.2851	0.63706	0.83274	0.89458
0.05702	0.2746	0.62331	0.82197	0.88615
0.05802	0.26455	0.60995	0.81119	0.87774
0.05902	0.25488	0.59675	0.79963	0.86937
0.06002	0.24555	0.5839	0.78791	0.86103
0.06102	0.23657	0.57136	0.77571	0.8527
0.06202	0.22785	0.55908	0.76307	0.84446
0.06302	0.21946	0.54717	0.75033	0.83611
0.06402	0.21131	0.53554	0.73731	0.82797
0.06502	0.20345	0.52422	0.72433	0.81965
0.06602	0.19586	0.51317	0.71141	0.81147
0.06702	0.18852	0.50234	0.69868	0.80321
0.06802	0.18149	0.49173	0.68637	0.79487
0.06902	0.17472	0.4813	0.67443	0.78661
0.07002	0.16825	0.47096	0.66295	0.7781
0.07102	0.16206	0.46074	0.65193	0.76965
0.07202	0.15617	0.45062	0.64145	0.76104
0.07302	0.15057	0.44054	0.63128	0.75242
0.07402	0.14521	0.43057	0.62142	0.74375
0.07503	0.14014	0.42063	0.61179	0.73508
0.07603	0.13528	0.41084	0.60216	0.72645
0.07703	0.13064	0.40117	0.59275	0.71797
0.07803	0.12618	0.3916	0.58297	0.70953
0.07903	0.12186	0.38228	0.57326	0.70129
0.08003	0.11768	0.37309	0.56338	0.69323
0.08103	0.11361	0.36421	0.55319	0.68531
0.08203	0.10963	0.35547	0.54306	0.6776
0.08303	0.10574	0.34707	0.53255	0.67
0.08403	0.10193	0.33888	0.52215	0.66255
0.08503	0.09822	0.33099	0.51176	0.65528
0.08603	0.09458	0.32337	0.50121	0.64795
0.08703	0.09107	0.31597	0.49115	0.64079
0.08803	0.08765	0.30887	0.48097	0.63352
0.08903	0.08439	0.30193	0.47139	0.62631
0.09003	0.08126	0.2952	0.46203	0.61903
0.09103	0.07829	0.28859	0.45305	0.61164
0.09203	0.0755	0.28208	0.44462	0.60433
0.09303	0.07285	0.27567	0.43637	0.59683
0.09403	0.07041	0.26931	0.42871	0.58947
0.09503	0.06808	0.263	0.4211	0.58197
0.09603	0.06592	0.25677	0.41388	0.57463
0.09703	0.06388	0.2506	0.40667	0.56729
0.09803	0.06195	0.24458	0.39964	0.56012
0.09903	0.06011	0.23866	0.39249	0.55307
0.10003	0.05832	0.23293	0.38536	0.5462
0.10103	0.05661	0.22739	0.37813	0.5396
0.10203	0.05489	0.22204	0.37076	0.53314
0.10303	0.05323	0.21693	0.36348	0.52699
0.10403	0.05154	0.21202	0.3559	0.52099
0.10504	0.0499	0.20734	0.34873	0.51521
0.10604	0.04824	0.20286	0.34137	0.50959
0.10704	0.0466	0.19856	0.33442	0.50403
0.10804	0.04502	0.19445	0.32771	0.49863
0.10904	0.04345	0.19047	0.32116	0.49317
0.11004	0.04198	0.1866	0.31522	0.48773
0.11104	0.04056	0.18285	0.30928	0.48223
0.11204	0.03924	0.17912	0.30396	0.47659
0.11304	0.03801	0.17547	0.29875	0.47091
0.11404	0.03687	0.1718	0.29389	0.46507
0.11504	0.03584	0.16814	0.28935	0.45916
0.11604	0.03489	0.16451	0.28494	0.45324
0.11704	0.03402	0.16084	0.28083	0.44722
0.11804	0.03321	0.15726	0.27674	0.44134
0.11904	0.03245	0.15367	0.27279	0.43544
0.12004	0.03173	0.1502	0.26883	0.42974
0.12104	0.03101	0.1468	0.26468	0.42414
0.12204	0.03028	0.14353	0.26049	0.4187
0.12304	0.02953	0.1404	0.25597	0.4135
0.12404	0.02875	0.13741	0.25126	0.4084
0.12504	0.02793	0.13458	0.24628	0.4036
0.12604	0.02707	0.13188	0.24101	0.39886
0.12704	0.02621	0.12936	0.23569	0.3944
0.12804	0.02532	0.12692	0.23022	0.39001
0.12904	0.02446	0.12467	0.22482	0.38576
0.13004	0.02361	0.12245	0.21965	0.38162
0.13104	0.02283	0.12036	0.21467	0.37742
0.13204	0.02209	0.1183	0.21022	0.3733
0.13304	0.02144	0.11625	0.20616	0.369
0.13404	0.02084	0.11424	0.20258	0.36465
0.13505	0.02033	0.11211	0.19959	0.36015
0.13605	0.01987	0.11003	0.19689	0.3555
0.13705	0.01947	0.10779	0.19467	0.35082
0.13805	0.01913	0.10554	0.19257	0.346
0.13905	0.0188	0.10323	0.19065	0.34127
0.14005	0.01852	0.10089	0.18875	0.33655
0.14105	0.01823	0.09862	0.18676	0.33198
0.14205	0.01795	0.09635	0.1846	0.32756
0.14305	0.01766	0.09423	0.18228	0.32332
0.14405	0.01734	0.09221	0.17974	0.31932
0.14505	0.017	0.09034	0.17698	0.31545
0.14605	0.0166	0.08864	0.17406	0.3118
0.14705	0.01619	0.08708	0.17094	0.30822
0.14805	0.01574	0.08566	0.16775	0.30476
0.14905	0.01527	0.08436	0.16449	0.30135
0.15005	0.01478	0.0831	0.16117	0.29791
0.15105	0.0143	0.08196	0.15795	0.29456
0.15205	0.01384	0.08074	0.15474	0.29109
0.15305	0.0134	0.07961	0.1517	0.2877
0.15405	0.01301	0.07835	0.1488	0.28424
0.15505	0.01266	0.07709	0.14611	0.28077
0.15605	0.01237	0.07577	0.14365	0.27736
0.15705	0.01214	0.07435	0.14149	0.27381
0.15805	0.01193	0.07297	0.13953	0.27042
0.15905	0.01178	0.07146	0.13791	0.26686
0.16005	0.01164	0.07004	0.13647	0.26345
0.16105	0.01153	0.06857	0.13523	0.25996
0.16205	0.01141	0.06716	0.13415	0.25655
0.16305	0.01128	0.06582	0.13309	0.25323
0.16405	0.01114	0.06454	0.13208	0.24991
0.16506	0.01096	0.06341	0.13093	0.24683
0.16606	0.01076	0.06235	0.12971	0.24373
0.16706	0.01053	0.06145	0.1282	0.24086
0.16806	0.01027	0.06068	0.12663	0.23804
0.16906	0.00998	0.06001	0.12462	0.23531
0.17006	0.00969	0.0595	0.12258	0.23271
0.17106	0.00937	0.05902	0.12019	0.23008
0.17206	0.00907	0.05867	0.11774	0.2276
0.17306	0.00878	0.05829	0.11521	0.22504
0.17406	0.00851	0.05794	0.11262	0.22256
0.17506	0.00829	0.05754	0.11021	0.22002
0.17606	0.0081	0.05707	0.10796	0.21745
0.17706	0.00798	0.05653	0.10589	0.21484
0.17806	0.00791	0.05587	0.10425	0.21213
0.17906	0.00789	0.05512	0.10281	0.20939
0.18006	0.00793	0.05429	0.10183	0.20656
0.18106	0.00801	0.05338	0.10111	0.2037
0.18206	0.00811	0.05243	0.10061	0.20081
0.18306	0.00823	0.05148	0.10043	0.19794
0.18406	0.00833	0.05055	0.10018	0.19509
0.18506	0.00843	0.04969	0.10011	0.19234
0.18606	0.00847	0.0489	0.0998	0.18963
0.18706	0.00847	0.04825	0.09945	0.18709
0.18806	0.00841	0.0477	0.09882	0.18458
0.18906	0.00827	0.04729	0.09798	0.18227
0.19006	0.00809	0.04699	0.09689	0.17999
0.19106	0.00783	0.0468	0.09554	0.17788
0.19206	0.00753	0.04667	0.09405	0.17584
0.19306	0.0072	0.0466	0.09236	0.17386
0.19406	0.00684	0.0465	0.09064	0.17199
0.19507	0.00652	0.04639	0.08892	0.1701
0.19607	0.00619	0.0462	0.08724	0.16825
0.19707	0.00594	0.04591	0.08577	0.16637
0.19807	0.00575	0.04553	0.08443	0.16444
0.19907	0.00563	0.045	0.0834	0.16246
0.20007	0.0056	0.04439	0.08261	0.1604
0.20107	0.00564	0.04364	0.08211	0.15827
0.20207	0.00575	0.04282	0.08191	0.15609
0.20307	0.0059	0.04194	0.08189	0.15389
0.20407	0.00609	0.04102	0.08207	0.15169
0.20507	0.00626	0.04013	0.08233	0.14953
0.20607	0.00643	0.03925	0.08257	0.14745
0.20707	0.00655	0.03849	0.08272	0.14545
0.20807	0.00662	0.0378	0.08266	0.14359
0.20907	0.00663	0.03726	0.08239	0.1418
0.21007	0.00656	0.03686	0.0818	0.14017
0.21107	0.00644	0.03659	0.08094	0.13859
0.21207	0.00625	0.03646	0.07979	0.13714
0.21307	0.00603	0.03643	0.07842	0.13573
0.21407	0.00578	0.03646	0.0769	0.13435
0.21507	0.00553	0.03654	0.07524	0.13301
0.21607	0.00528	0.0366	0.07359	0.13163
0.21707	0.00506	0.03662	0.0719	0.13021
0.21807	0.00488	0.03655	0.07038	0.12873
0.21907	0.00474	0.03635	0.06895	0.12718
0.22007	0.00466	0.03604	0.06777	0.12553
0.22107	0.00461	0.03557	0.06685	0.12382
0.22207	0.00463	0.03498	0.06621	0.12204
0.22307	0.00467	0.03428	0.06592	0.12023
0.22407	0.00476	0.03352	0.06592	0.11843
0.22508	0.00485	0.03272	0.06619	0.11661
0.22608	0.00495	0.03196	0.06668	0.1149
0.22708	0.00503	0.03125	0.06723	0.11322
0.22808	0.00509	0.03065	0.06785	0.11166
0.22908	0.00512	0.03016	0.06829	0.11021
0.23008	0.00509	0.02982	0.06861	0.10886
0.23108	0.00504	0.02963	0.06862	0.10767
0.23208	0.00492	0.02954	0.06839	0.10653
0.23308	0.00477	0.02961	0.06783	0.10552
0.23408	0.00459	0.02973	0.06702	0.10452
0.23508	0.00438	0.02994	0.06594	0.10356
0.23608	0.00418	0.03017	0.06472	0.10258
0.23708	0.00397	0.03038	0.06337	0.10152
0.23808	0.00378	0.03056	0.062	0.10042
0.23908	0.00362	0.03065	0.06074	0.09917
0.24008	0.0035	0.03065	0.05957	0.09785
0.24108	0.00342	0.0305	0.05867	0.09638
0.24208	0.00338	0.03024	0.05797	0.09484
0.24308	0.00339	0.02983	0.05756	0.09321
0.24408	0.00344	0.02931	0.0574	0.0915
0.24508	0.00351	0.0287	0.05743	0.08981
0.24608	0.00361	0.02802	0.0576	0.08808
0.24708	0.00372	0.02735	0.0579	0.08645
0.24808	0.00382	0.02667	0.05809	0.08487
0.24908	0.00392	0.02609	0.05838	0.08342
0.25008	0.00398	0.02558	0.05841	0.08211
0.25108	0.00402	0.0252	0.05843	0.08093
0.25208	0.00402	0.02497	0.05821	0.07993
0.25308	0.00398	0.02486	0.05785	0.07907
0.25408	0.00391	0.02492	0.05735	0.07833
0.25509	0.00379	0.02506	0.05668	0.07771
0.25609	0.00364	0.02532	0.05592	0.07714
0.25709	0.00348	0.02562	0.05509	0.07661
0.25809	0.0033	0.02593	0.05421	0.0761
0.25909	0.00314	0.02625	0.05336	0.07553
0.26009	0.00299	0.02646	0.05258	0.07494
0.26109	0.0029	0.02663	0.05185	0.07424
0.26209	0.00285	0.02663	0.05131	0.07346
0.26309	0.00287	0.02653	0.05086	0.07257
0.26409	0.00295	0.02628	0.05059	0.07158
0.26509	0.00309	0.02591	0.05049	0.07048
0.26609	0.00328	0.02545	0.05043	0.0693
0.26709	0.00349	0.02489	0.05054	0.06806
0.26809	0.00373	0.02435	0.0506	0.06681
0.26909	0.00392	0.02378	0.05073	0.06557
0.27009	0.00411	0.02329	0.05077	0.0644
0.27109	0.00422	0.02288	0.05075	0.06337
0.27209	0.00428	0.02254	0.05067	0.06244
0.27309	0.00428	0.02236	0.05039	0.06172
0.27409	0.00419	0.02225	0.0501	0.06115
0.27509	0.00407	0.02224	0.0495	0.06075
0.27609	0.00388	0.02232	0.04893	0.06052
0.27709	0.00366	0.02242	0.04811	0.06035
0.27809	0.00343	0.02257	0.04727	0.06029
0.27909	0.00319	0.02269	0.04639	0.06021
0.28009	0.00298	0.02279	0.04551	0.06009
0.28109	0.00279	0.02284	0.04481	0.05991
0.28209	0.00265	0.02284	0.04424	0.05952
0.28309	0.00258	0.02275	0.0439	0.05904
0.28409	0.00256	0.02263	0.04385	0.0583
0.2851	0.00261	0.02241	0.04401	0.05739
0.2861	0.00271	0.02217	0.04443	0.05632
0.2871	0.00285	0.02185	0.04499	0.05505
0.2881	0.00304	0.0215	0.04568	0.05375
0.2891	0.00322	0.02115	0.04637	0.05232
0.2901	0.00341	0.02076	0.047	0.05097
0.2911	0.00357	0.02042	0.04746	0.04965
0.2921	0.0037	0.02008	0.0477	0.04844
0.2931	0.00377	0.01984	0.04762	0.04742
0.2941	0.00379	0.01964	0.04716	0.04651
0.2951	0.00374	0.01954	0.04641	0.04588
0.2961	0.00363	0.01953	0.04524	0.04536
0.2971	0.00349	0.0196	0.04385	0.04511
0.2981	0.00328	0.01976	0.04222	0.04497
0.2991	0.00308	0.01994	0.04053	0.04498
0.3001	0.00284	0.02017	0.03887	0.04508
0.3011	0.00264	0.02037	0.03734	0.04517
0.3021	0.00244	0.02054	0.03607	0.04527
0.3031	0.00229	0.02065	0.03516	0.04525
0.3041	0.00219	0.02065	0.03457	0.04512
0.3051	0.00214	0.02057	0.03442	0.04481
0.3061	0.00214	0.02036	0.03463	0.04432
0.3071	0.0022	0.02003	0.03516	0.04366
0.3081	0.00233	0.01961	0.03598	0.04286
0.3091	0.00248	0.0191	0.03694	0.04191
0.3101	0.00268	0.01854	0.03798	0.04093
0.3111	0.00289	0.01797	0.03909	0.0399
0.3121	0.00309	0.01743	0.03995	0.03891
0.3131	0.00329	0.01697	0.04079	0.03802
0.3141	0.00342	0.01662	0.04122	0.03722
0.31511	0.00352	0.0164	0.04146	0.03657
0.31611	0.00354	0.01636	0.04132	0.03608
0.31711	0.0035	0.01646	0.04083	0.03573
0.31811	0.00341	0.01672	0.04012	0.03555
0.31911	0.00324	0.0171	0.03907	0.03546
0.32011	0.00305	0.01757	0.03794	0.03546
0.32111	0.00282	0.01809	0.03667	0.0355
0.32211	0.00259	0.01862	0.03551	0.03555
0.32311	0.00235	0.01907	0.03439	0.03553
0.32411	0.00214	0.01945	0.03358	0.03546
0.32511	0.00196	0.01967	0.03296	0.03524
0.32611	0.00184	0.01972	0.03267	0.0349
0.32711	0.00175	0.0196	0.03275	0.03444
0.32811	0.00173	0.01926	0.03303	0.0338
0.32911	0.00178	0.01883	0.03371	0.03309
0.33011	0.00186	0.01821	0.03445	0.03223
0.33111	0.00199	0.01755	0.03538	0.03134
0.33211	0.00214	0.01685	0.03632	0.03041
0.33311	0.00229	0.01613	0.03714	0.02948
0.33411	0.00245	0.01552	0.03786	0.02863
0.33511	0.00257	0.01495	0.03823	0.02786
0.33611	0.00266	0.01455	0.03835	0.02721
0.33711	0.0027	0.01426	0.03804	0.02671
0.33811	0.0027	0.01412	0.03743	0.02637
0.33911	0.00264	0.01416	0.03637	0.02616
0.34011	0.00253	0.01429	0.03514	0.02613
0.34111	0.0024	0.01456	0.03362	0.02617
0.34211	0.00223	0.01488	0.03208	0.02632
0.34311	0.00206	0.01526	0.03055	0.0265
0.34411	0.0019	0.01564	0.02914	0.02666
0.34512	0.00176	0.01598	0.02805	0.02683
0.34612	0.00166	0.01627	0.02723	0.02685
0.34712	0.00161	0.01646	0.02684	0.02682
0.34812	0.00162	0.01657	0.02683	0.02661
0.34912	0.00167	0.01654	0.02723	0.02626
0.35012	0.0018	0.01642	0.02798	0.02575
0.35112	0.00196	0.01619	0.02903	0.02509
0.35212	0.00216	0.01587	0.03028	0.02432
0.35312	0.00238	0.01549	0.03161	0.02347
0.35412	0.0026	0.01506	0.03298	0.02259
0.35512	0.00281	0.01465	0.03414	0.02172
0.35612	0.00297	0.01424	0.03517	0.02094
0.35712	0.00309	0.01393	0.03585	0.02026
0.35812	0.00314	0.01367	0.03617	0.01976
0.35912	0.00313	0.01355	0.03617	0.01942
0.36012	0.00304	0.01352	0.03568	0.01925
0.36112	0.0029	0.01361	0.03493	0.01925
0.36212	0.00269	0.01382	0.03384	0.0194
0.36312	0.00246	0.01407	0.03251	0.01959
0.36412	0.00219	0.01438	0.03113	0.01988
0.36512	0.00193	0.01469	0.02965	0.0201
0.36612	0.00169	0.01497	0.02832	0.02031
0.36712	0.00149	0.0152	0.02721	0.0204
0.36812	0.00133	0.01536	0.02626	0.02034
0.36912	0.00125	0.0154	0.0258	0.02019
0.37012	0.00124	0.01539	0.02555	0.01984
0.37112	0.0013	0.01523	0.02576	0.01941
0.37212	0.00142	0.01502	0.02625	0.01884
0.37312	0.00159	0.01471	0.02699	0.01821
0.37412	0.00179	0.01432	0.02799	0.01758
0.37513	0.00202	0.01393	0.02896	0.01693
0.37613	0.00223	0.01346	0.02999	0.0164
0.37713	0.00243	0.01308	0.03081	0.01592
0.37813	0.00259	0.0127	0.03138	0.01562
0.37913	0.0027	0.01241	0.03166	0.01544
0.38013	0.00276	0.01224	0.03144	0.01541
0.38113	0.00274	0.01214	0.03099	0.01551
0.38213	0.0027	0.01221	0.03001	0.0157
0.38313	0.00257	0.01231	0.02888	0.01598
0.38413	0.00242	0.01255	0.02751	0.01625
0.38513	0.00223	0.0128	0.02599	0.01654
0.38613	0.00203	0.01308	0.02471	0.01676
0.38713	0.00184	0.01334	0.02331	0.01688
0.38813	0.00165	0.01355	0.02242	0.01691
0.38913	0.00151	0.0137	0.02162	0.01677
0.39013	0.0014	0.01375	0.02126	0.01652
0.39113	0.00135	0.01371	0.02126	0.01609
0.39213	0.00135	0.01356	0.0215	0.01553
0.39313	0.00139	0.0133	0.02217	0.01487
0.39413	0.00149	0.01299	0.02296	0.01411
0.39513	0.00159	0.01259	0.02399	0.0133
0.39613	0.00173	0.0122	0.02508	0.0125
0.39713	0.00186	0.01179	0.02613	0.01174
0.39813	0.00199	0.01143	0.02712	0.01107
0.39913	0.0021	0.01115	0.02787	0.01052
0.40013	0.00217	0.01093	0.0284	0.0101
0.40113	0.0022	0.01085	0.0286	0.00986
0.40213	0.00218	0.01085	0.02848	0.00975
0.40313	0.00212	0.01096	0.02803	0.00982
0.40413	0.00202	0.01115	0.02727	0.00999
0.40514	0.00188	0.01139	0.02628	0.01029
0.40614	0.00173	0.01167	0.02507	0.01063
0.40714	0.00157	0.01196	0.02382	0.01101
0.40814	0.00141	0.01219	0.02252	0.01138
0.40914	0.0013	0.01238	0.02131	0.01169
0.41014	0.0012	0.01247	0.02027	0.01194
0.41114	0.00117	0.01247	0.01944	0.01205
0.41214	0.0012	0.01236	0.01896	0.01208
0.41314	0.00126	0.01215	0.01877	0.01194
0.41414	0.0014	0.01187	0.01901	0.01173
0.41514	0.00155	0.0115	0.01959	0.0114
0.41614	0.00174	0.01112	0.02054	0.01101
0.41714	0.00194	0.01073	0.02172	0.01058
0.41814	0.00213	0.01036	0.0231	0.01015
0.41914	0.00231	0.01008	0.02447	0.00974
0.42014	0.00243	0.00986	0.02578	0.00941
0.42114	0.00253	0.0098	0.02684	0.00916
0.42214	0.00255	0.00983	0.02755	0.00898
0.42314	0.00252	0.01003	0.02789	0.00895
0.42414	0.00241	0.01034	0.02774	0.00896
0.42514	0.00226	0.01074	0.02721	0.00911
0.42614	0.00205	0.01123	0.02628	0.00928
0.42714	0.00182	0.01173	0.02507	0.00951
0.42814	0.00158	0.01222	0.02372	0.00975
0.42914	0.00133	0.01265	0.02234	0.00994
0.43014	0.00113	0.01297	0.021	0.0101
0.43114	0.00095	0.01317	0.01997	0.01014
0.43214	0.00084	0.01321	0.01913	0.01009
0.43314	0.00077	0.01311	0.01878	0.0099
0.43414	0.00076	0.01284	0.01875	0.00958
0.43515	0.00082	0.01245	0.01917	0.00911
0.43615	0.00091	0.01194	0.01997	0.00854
0.43715	0.00105	0.01136	0.02105	0.00785
0.43815	0.0012	0.01074	0.02236	0.00712
0.43915	0.00136	0.01012	0.02374	0.00639
0.44015	0.00151	0.00956	0.0251	0.0057
0.44115	0.00164	0.00906	0.0263	0.00511
0.44215	0.00173	0.00868	0.02726	0.00466
0.44315	0.00179	0.00842	0.0278	0.00437
0.44415	0.00179	0.00832	0.028	0.00427
0.44515	0.00177	0.00835	0.02767	0.00435
0.44615	0.00169	0.00852	0.02695	0.00458
0.44715	0.00159	0.00879	0.02579	0.00497
0.44815	0.00147	0.00915	0.02434	0.00544
0.44915	0.00133	0.00952	0.02266	0.00595
0.45015	0.00123	0.00991	0.02097	0.00651
0.45115	0.00112	0.01024	0.01927	0.00697
0.45215	0.00107	0.01049	0.0179	0.00741
0.45315	0.00105	0.01064	0.01674	0.00769
0.45415	0.0011	0.01065	0.01611	0.00784
0.45515	0.00119	0.01056	0.01587	0.00786
0.45615	0.00132	0.0103	0.01606	0.00767
0.45715	0.00151	0.00997	0.0167	0.00739
0.45815	0.0017	0.00952	0.01755	0.00691
0.45915	0.00191	0.00901	0.01866	0.00639
0.46015	0.00212	0.00849	0.0197	0.00578
0.46115	0.00228	0.00795	0.02075	0.00517
0.46215	0.00243	0.00748	0.02148	0.0046
0.46315	0.00249	0.00708	0.022	0.00411
0.46415	0.00251	0.00679	0.02212	0.00373
0.46516	0.00245	0.00664	0.02187	0.00349
0.46616	0.00233	0.00662	0.02136	0.00342
0.46716	0.00215	0.00677	0.02045	0.00346
0.46816	0.00192	0.00703	0.01945	0.00369
0.46916	0.00167	0.00741	0.0183	0.00399
0.47016	0.00141	0.00784	0.01712	0.00439
0.47116	0.00115	0.00831	0.01612	0.00485
0.47216	0.00093	0.00879	0.01521	0.00526
0.47316	0.00075	0.0092	0.01464	0.00568
0.47416	0.00063	0.00954	0.01435	0.00594
0.47516	0.00058	0.00978	0.01438	0.00614
0.47616	0.00058	0.00989	0.01479	0.00615
0.47716	0.00066	0.00989	0.01546	0.00601
0.47816	0.00078	0.00975	0.01637	0.00574
0.47916	0.00094	0.00954	0.01748	0.00531
0.48016	0.00113	0.00923	0.0186	0.00482
0.48116	0.00132	0.00889	0.01971	0.00423
0.48216	0.0015	0.00854	0.02068	0.00367
0.48316	0.00166	0.0082	0.0214	0.0031
0.48416	0.00178	0.00794	0.02183	0.00264
0.48516	0.00186	0.00773	0.02194	0.00227
0.48616	0.00189	0.00765	0.02163	0.00204
0.48716	0.00187	0.00765	0.02108	0.00199
0.48816	0.00181	0.00777	0.02014	0.00206
0.48916	0.00171	0.00799	0.01903	0.00232
0.49016	0.00156	0.00827	0.01776	0.00264
0.49116	0.0014	0.00862	0.0164	0.00308
0.49216	0.00121	0.00898	0.01514	0.00352
0.49316	0.00103	0.00933	0.01393	0.00394
0.49416	0.00085	0.00966	0.01298	0.00431
0.49517	0.0007	0.0099	0.01225	0.00455
0.49617	0.0006	0.01007	0.01183	0.00468
0.49717	0.00054	0.01012	0.01173	0.00465
0.49817	0.00055	0.01007	0.01198	0.0045
0.49917	0.00061	0.00989	0.01253	0.00421
0.50017	0.00073	0.00962	0.01335	0.00385
0.50117	0.00088	0.00926	0.01444	0.00343
0.50217	0.00106	0.00886	0.01556	0.003
0.50317	0.00126	0.00842	0.01683	0.00264
0.50417	0.00141	0.00803	0.01793	0.00232
0.50517	0.00157	0.00769	0.01888	0.00213
0.50617	0.00166	0.00744	0.01963	0.00205
0.50717	0.0017	0.00731	0.0199	0.0021
0.50817	0.00169	0.00728	0.02	0.00228
0.50917	0.0016	0.00736	0.01955	0.00252
0.51017	0.00149	0.00754	0.01893	0.00286
0.51117	0.00131	0.00777	0.01797	0.00322
0.51217	0.00112	0.00807	0.01687	0.00356
0.51317	0.00092	0.00836	0.0157	0.00391
0.51417	0.00073	0.00866	0.01453	0.00413
0.51517	0.00057	0.0089	0.01353	0.0043
0.51617	0.00045	0.00908	0.01264	0.00433
0.51717	0.0004	0.00918	0.01211	0.00425
0.51817	0.00041	0.00918	0.01178	0.00406
0.51917	0.00049	0.0091	0.01186	0.00375
0.52017	0.00063	0.0089	0.01221	0.00337
0.52117	0.00082	0.00868	0.01284	0.0029
0.52217	0.00105	0.00837	0.01375	0.00244
0.52317	0.00129	0.00807	0.01474	0.00194
0.52417	0.00154	0.00777	0.01581	0.00149
0.52518	0.00175	0.0075	0.01685	0.0011
0.52618	0.00193	0.00732	0.01765	0.00081
0.52718	0.00205	0.00718	0.01835	0.00065
0.52818	0.00211	0.00716	0.01861	0.0006
0.52918	0.00211	0.00723	0.01867	0.00072
0.53018	0.00204	0.00739	0.01836	0.00099
0.53118	0.00192	0.00763	0.0177	0.00136
0.53218	0.00175	0.00792	0.01693	0.00186
0.53318	0.00155	0.00827	0.01584	0.00238
0.53418	0.00134	0.00861	0.01481	0.00293
0.53518	0.00113	0.00894	0.01374	0.00345
0.53618	0.00092	0.0092	0.01278	0.00385
0.53718	0.00075	0.0094	0.01214	0.00417
0.53818	0.00061	0.00948	0.01164	0.00431
0.53918	0.00053	0.00946	0.01161	0.00432
0.54018	0.0005	0.00931	0.01183	0.00415
0.54118	0.00051	0.00904	0.01241	0.00382
0.54218	0.00058	0.00867	0.0133	0.00337
0.54318	0.00068	0.00825	0.01434	0.0028
0.54418	0.00081	0.00774	0.01555	0.00217
0.54518	0.00095	0.00727	0.01677	0.0015
0.54618	0.00109	0.0068	0.01788	0.00087
0.54718	0.00121	0.0064	0.01885	0.00028
0.54818	0.00131	0.00614	0.0195	-0.00019
0.54918	0.00137	0.00594	0.01983	-0.00053
0.55018	0.00138	0.00595	0.01976	-0.00072
0.55118	0.00135	0.00604	0.01923	-0.00072
0.55218	0.00127	0.00627	0.01835	-0.00057
0.55318	0.00114	0.00662	0.01702	-0.00026
0.55418	0.00099	0.00698	0.0155	0.00017
0.55519	0.00081	0.00743	0.01371	0.00065
0.55619	0.00063	0.0078	0.01197	0.00121
0.55719	0.00046	0.00815	0.01034	0.0017
0.55819	0.00032	0.00842	0.00896	0.00215
0.55919	0.00023	0.00853	0.00806	0.00248
0.56019	0.00018	0.00857	0.00759	0.00264
0.56119	0.00019	0.00843	0.00772	0.00268
0.56219	0.00025	0.00819	0.0084	0.00245
0.56319	0.00037	0.00783	0.00944	0.00213
0.56419	0.00053	0.00736	0.01097	0.0016
0.56519	0.00071	0.00686	0.01256	0.00099
0.56619	0.00091	0.0063	0.01428	0.0003
0.56719	0.00109	0.00578	0.0159	-0.00041
0.56819	0.00127	0.00528	0.0172	-0.00103
0.56919	0.00141	0.00488	0.01829	-0.00159
0.57019	0.00153	0.00458	0.01886	-0.00196
0.57119	0.00159	0.00439	0.01905	-0.00215
0.57219	0.0016	0.00436	0.01882	-0.00213
0.57319	0.00157	0.00444	0.0181	-0.0019
0.57419	0.00149	0.00467	0.01712	-0.00148
0.57519	0.00138	0.00499	0.01584	-0.0009
0.57619	0.00124	0.00542	0.01436	-0.00023
0.57719	0.00108	0.0059	0.01295	0.00048
0.57819	0.00092	0.0064	0.01149	0.00119
0.57919	0.00077	0.0069	0.01032	0.0018
0.58019	0.00065	0.00734	0.00936	0.00231
0.58119	0.00058	0.00771	0.00873	0.00264
0.58219	0.00054	0.00794	0.00852	0.00279
0.58319	0.00057	0.00807	0.00862	0.00276
0.58419	0.00063	0.00805	0.00915	0.00252
0.5852	0.00075	0.0079	0.00996	0.00214
0.5862	0.0009	0.00763	0.01104	0.00161
0.5872	0.00107	0.00729	0.01229	0.00098
0.5882	0.00125	0.00688	0.01357	0.0003
0.5892	0.0014	0.00646	0.01482	-0.00038
0.5902	0.00154	0.00605	0.01583	-0.00103
0.5912	0.00162	0.00569	0.01663	-0.00157
0.5922	0.00166	0.00543	0.01699	-0.00199
0.5932	0.00163	0.00524	0.01701	-0.00223
0.5942	0.00155	0.00519	0.01659	-0.00228
0.5952	0.00142	0.00525	0.01581	-0.00214
0.5962	0.00123	0.00542	0.01479	-0.00179
0.5972	0.00101	0.00569	0.01352	-0.0013
0.5982	0.00077	0.00601	0.01224	-0.00068
0.5992	0.00053	0.00635	0.01099	0
0.6002	0.0003	0.00668	0.00987	0.00067
0.6012	0.00011	0.00696	0.00907	0.0013
0.6022	-5e-05	0.00716	0.0085	0.00181
0.6032	-0.00013	0.00724	0.00837	0.00216
0.6042	-0.00017	0.00722	0.00853	0.00235
0.6052	-0.00012	0.00706	0.0091	0.00234
0.6062	-2e-05	0.00682	0.00991	0.00218
0.6072	0.00014	0.0065	0.01099	0.00188
0.6082	0.00034	0.00612	0.01216	0.00146
0.6092	0.00056	0.00575	0.01335	0.00101
0.6102	0.0008	0.00538	0.01451	0.00052
0.6112	0.00102	0.0051	0.01534	0.0001
0.6122	0.00124	0.00488	0.01612	-0.00026
0.6132	0.0014	0.00477	0.0163	-0.00051
0.6142	0.00152	0.0048	0.01638	-0.00058
0.61521	0.00158	0.0049	0.01588	-0.00056
0.61621	0.00157	0.00515	0.01515	-0.00033
0.61721	0.00152	0.00544	0.01412	-1e-05
0.61821	0.00139	0.0058	0.01282	0.00044
0.61921	0.00123	0.00618	0.0115	0.00095
0.62021	0.00103	0.00654	0.01008	0.00145
0.62121	0.00083	0.00686	0.00886	0.00197
0.62221	0.00063	0.00709	0.00775	0.00234
0.62321	0.00044	0.00721	0.00701	0.00264
0.62421	0.00031	0.00722	0.00657	0.00273
0.62521	0.00022	0.00708	0.00652	0.00268
0.62621	0.00019	0.00683	0.00691	0.00242
0.62721	0.00022	0.00644	0.00756	0.002
0.62821	0.0003	0.00598	0.00866	0.00146
0.62921	0.00043	0.00544	0.0099	0.0008
0.63021	0.0006	0.00485	0.01132	0.00013
0.63121	0.00079	0.00431	0.01284	-0.00058
0.63221	0.00098	0.00376	0.01414	-0.00117
0.63321	0.00115	0.00337	0.01545	-0.0017
0.63421	0.0013	0.00304	0.0163	-0.00207
0.63521	0.0014	0.0029	0.01692	-0.00226
0.63621	0.00147	0.00291	0.01708	-0.00228
0.63721	0.00146	0.00306	0.01685	-0.0021
0.63821	0.00143	0.0034	0.01621	-0.00176
0.63921	0.00133	0.00382	0.01525	-0.00127
0.64021	0.00121	0.00436	0.014	-0.00066
0.64121	0.00105	0.00493	0.01258	0
0.64221	0.00088	0.0055	0.01119	0.00069
0.64321	0.00073	0.00602	0.00974	0.00134
0.64421	0.00057	0.00646	0.00868	0.00192
0.64522	0.00046	0.00677	0.00773	0.00237
0.64622	0.00039	0.00694	0.00727	0.00266
0.64722	0.00036	0.00696	0.0072	0.00274
0.64822	0.00039	0.00683	0.00748	0.00262
0.64922	0.00046	0.00657	0.00824	0.00231
0.65022	0.00056	0.00621	0.00919	0.00179
0.65122	0.0007	0.00579	0.01046	0.00115
0.65222	0.00084	0.00535	0.01174	0.00042
0.65322	0.00098	0.0049	0.01304	-0.00035
0.65422	0.0011	0.00451	0.01415	-0.00104
0.65522	0.00118	0.00419	0.01506	-0.00167
0.65622	0.00123	0.00395	0.01558	-0.0021
0.65722	0.00123	0.00383	0.01578	-0.00236
0.65822	0.00118	0.00379	0.01558	-0.00241
0.65922	0.0011	0.00387	0.015	-0.00225
0.66022	0.00098	0.00403	0.01416	-0.00192
0.66122	0.00084	0.00425	0.01302	-0.0014
0.66222	0.00069	0.00455	0.01182	-0.00081
0.66322	0.00054	0.00482	0.01055	-0.00012
0.66422	0.00041	0.00511	0.0094	0.00056
0.66522	0.00029	0.00535	0.0084	0.00121
0.66622	0.00021	0.00553	0.00772	0.00178
0.66722	0.00016	0.00562	0.00729	0.00219
0.66822	0.00017	0.00562	0.00732	0.00249
0.66922	0.00022	0.00555	0.00759	0.00255
0.67022	0.00032	0.00538	0.00828	0.00249
0.67122	0.00046	0.00518	0.00919	0.00222
0.67222	0.00062	0.00493	0.01029	0.00182
0.67322	0.00081	0.00467	0.01151	0.00135
0.67422	0.00097	0.00445	0.01267	0.00076
0.67523	0.00113	0.00426	0.01375	0.00024
0.67623	0.00123	0.00416	0.01458	-0.0003
0.67723	0.00129	0.00413	0.01512	-0.00071
0.67823	0.00128	0.0042	0.0153	-0.00103
0.67923	0.0012	0.00437	0.01511	-0.00121
0.68023	0.00108	0.0046	0.01454	-0.00124
0.68123	0.00089	0.00491	0.01359	-0.00115
0.68223	0.00069	0.00524	0.01243	-0.00093
0.68323	0.00046	0.00557	0.01096	-0.00064
0.68423	0.00024	0.0059	0.00954	-0.00031
0.68523	5e-05	0.00613	0.00804	3e-05
0.68623	-0.0001	0.00632	0.00673	0.00033
0.68723	-0.00019	0.00637	0.00575	0.00057
0.68823	-0.00022	0.00633	0.005	0.00072
0.68923	-0.00017	0.00617	0.00485	0.00078
0.69023	-7e-05	0.00588	0.00499	0.00072
0.69123	0.0001	0.00553	0.00565	0.00056
0.69223	0.0003	0.00507	0.00666	0.00031
0.69323	0.00053	0.00462	0.00792	-1e-05
0.69423	0.00078	0.00413	0.00938	-0.00037
0.69523	0.001	0.00371	0.01081	-0.00075
0.69623	0.0012	0.00335	0.01216	-0.00113
0.69723	0.00135	0.00307	0.01328	-0.00143
0.69823	0.00143	0.00294	0.01407	-0.00167
0.69923	0.00145	0.0029	0.01449	-0.00179
0.70023	0.0014	0.00302	0.0145	-0.00178
0.70123	0.00128	0.00322	0.0141	-0.00165
0.70223	0.00112	0.00355	0.01334	-0.00134
0.70323	0.00091	0.00396	0.01226	-0.00095
0.70423	0.00069	0.00439	0.01098	-0.00045
0.70524	0.00047	0.00486	0.00953	9e-05
0.70624	0.00027	0.00526	0.00812	0.00063
0.70724	0.00012	0.00562	0.00673	0.00112
0.70824	2e-05	0.00586	0.00558	0.00149
0.70924	0	0.00594	0.00471	0.00173
0.71024	5e-05	0.0059	0.00414	0.00181
0.71124	0.00017	0.00567	0.00408	0.00171
0.71224	0.00036	0.00531	0.00425	0.00145
0.71324	0.0006	0.00481	0.00492	0.00104
0.71424	0.00087	0.00422	0.00579	0.00052
0.71524	0.00115	0.00359	0.00686	-8e-05
0.71624	0.00142	0.00294	0.0081	-0.0007
0.71724	0.00164	0.00235	0.00926	-0.0013
0.71824	0.00182	0.00185	0.01043	-0.00182
0.71924	0.00192	0.00147	0.01136	-0.00221
0.72024	0.00194	0.00127	0.0121	-0.00245
0.72124	0.0019	0.00126	0.0125	-0.00251
0.72224	0.00175	0.00144	0.01265	-0.00238
0.72324	0.00156	0.00182	0.01232	-0.0021
0.72424	0.0013	0.00234	0.0118	-0.00164
0.72524	0.00102	0.00302	0.01081	-0.00111
0.72624	0.00074	0.00374	0.0097	-0.00049
0.72724	0.00045	0.00451	0.0084	0.00011
0.72824	0.00021	0.00522	0.00702	0.00066
0.72924	2e-05	0.00584	0.00581	0.00113
0.73024	-0.00011	0.00633	0.00465	0.00143
0.73124	-0.00017	0.00663	0.00385	0.00157
0.73224	-0.00016	0.00679	0.00329	0.00153
0.73324	-8e-05	0.00673	0.00315	0.00128
0.73424	5e-05	0.00652	0.00332	0.00089
0.73525	0.00022	0.00618	0.00387	0.00035
0.73625	0.00042	0.00571	0.00469	-0.00028
0.73725	0.00062	0.0052	0.00571	-0.00093
0.73825	0.00082	0.00464	0.00694	-0.00157
0.73925	0.001	0.00411	0.00812	-0.0021
0.74025	0.00115	0.00362	0.00937	-0.00248
0.74125	0.00125	0.00319	0.01043	-0.0027
0.74225	0.00131	0.00289	0.01129	-0.00268
0.74325	0.00131	0.00267	0.01198	-0.00247
0.74425	0.00126	0.0026	0.01228	-0.00207
0.74525	0.00118	0.00263	0.01241	-0.00149
0.74625	0.00104	0.00278	0.01222	-0.00081
0.74725	0.0009	0.00302	0.01182	-5e-05
0.74825	0.00074	0.00333	0.0113	0.00069
0.74925	0.00058	0.00367	0.01067	0.00141
0.75025	0.00046	0.00402	0.00998	0.00201
0.75125	0.00036	0.00434	0.00941	0.0025
0.75225	0.00031	0.00462	0.00878	0.00277
0.75325	0.0003	0.00482	0.00841	0.00291
0.75425	0.00035	0.00496	0.00806	0.00281
0.75525	0.00043	0.00499	0.00792	0.00254
0.75625	0.00056	0.00497	0.00795	0.00212
0.75725	0.00072	0.00486	0.00804	0.00153
0.75825	0.00087	0.0047	0.0083	0.00092
0.75925	0.00104	0.00453	0.00853	0.0002
0.76025	0.00118	0.00431	0.00877	-0.00044
0.76125	0.00129	0.00415	0.00889	-0.00105
0.76225	0.00136	0.00398	0.0089	-0.00154
0.76325	0.00138	0.0039	0.00871	-0.00188
0.76425	0.00136	0.00387	0.00839	-0.00207
0.76526	0.00127	0.00389	0.0079	-0.00205
0.76626	0.00115	0.004	0.0073	-0.00188
0.76726	0.00099	0.00413	0.00672	-0.00152
0.76826	0.00081	0.00432	0.00607	-0.00108
0.76926	0.00064	0.00451	0.00555	-0.00052
0.77026	0.00044	0.0047	0.00513	5e-05
0.77126	0.0003	0.00487	0.00481	0.00062
0.77226	0.00017	0.00497	0.00472	0.00113
0.77326	8e-05	0.00504	0.00469	0.00151
0.77426	6e-05	0.00501	0.00489	0.00178
0.77526	7e-05	0.00493	0.00517	0.00186
0.77626	0.00015	0.00478	0.0056	0.00178
0.77726	0.00026	0.00458	0.00607	0.00153
0.77826	0.0004	0.00434	0.00664	0.00112
0.77926	0.00057	0.00407	0.00712	0.0006
0.78026	0.00071	0.0038	0.00763	3e-05
0.78126	0.00085	0.00354	0.00794	-0.00057
0.78226	0.00095	0.00329	0.00817	-0.0011
0.78326	0.00102	0.00309	0.00816	-0.00155
0.78426	0.00103	0.00293	0.008	-0.00184
0.78526	0.00099	0.00283	0.00763	-0.00196
0.78626	0.00091	0.00279	0.0071	-0.0019
0.78726	0.00079	0.00283	0.00644	-0.00165
0.78826	0.00065	0.0029	0.00566	-0.00123
0.78926	0.0005	0.00306	0.00491	-0.00071
0.79026	0.00036	0.00321	0.00412	-9e-05
0.79126	0.00024	0.00345	0.0035	0.00052
0.79226	0.00013	0.00363	0.003	0.00112
0.79326	9e-05	0.00383	0.00278	0.00161
0.79426	7e-05	0.004	0.00285	0.00197
0.79527	0.00011	0.00409	0.00322	0.00216
0.79627	0.00019	0.00418	0.00391	0.00217
0.79727	0.0003	0.00412	0.0049	0.002
0.79827	0.00045	0.00405	0.00607	0.00164
0.79927	0.0006	0.00386	0.0074	0.00118
0.80027	0.00075	0.00366	0.00875	0.0006
0.80127	0.00089	0.0034	0.01	-3e-05
0.80227	0.00099	0.00313	0.0111	-0.00062
0.80327	0.00105	0.00289	0.01192	-0.00121
0.80427	0.00106	0.00267	0.0124	-0.00162
0.80527	0.00103	0.00255	0.01257	-0.00196
0.80627	0.00094	0.00248	0.01227	-0.00211
0.80727	0.0008	0.00252	0.01177	-0.00206
0.80827	0.00063	0.00264	0.01086	-0.00193
0.80927	0.00043	0.00284	0.00982	-0.00157
0.81027	0.00023	0.0031	0.00866	-0.00118
0.81127	2e-05	0.00338	0.00743	-0.00069
0.81227	-0.00014	0.0037	0.00637	-0.00018
0.81327	-0.00029	0.00398	0.00536	0.00028
0.81427	-0.00035	0.00426	0.0046	0.00071
0.81527	-0.00036	0.00444	0.00411	0.00101
0.81627	-0.00031	0.00457	0.00377	0.00123
0.81727	-0.00017	0.0046	0.00382	0.00129
0.81827	0	0.00453	0.00396	0.00123
0.81927	0.00023	0.00438	0.00443	0.00107
0.82027	0.00048	0.00413	0.00501	0.00079
0.82127	0.00073	0.00384	0.00574	0.00046
0.82227	0.00096	0.0035	0.00656	6e-05
0.82327	0.00116	0.00315	0.0074	-0.0003
0.82427	0.00129	0.00284	0.0082	-0.0007
0.82528	0.00136	0.00255	0.0089	-0.00101
0.82628	0.00136	0.00234	0.00943	-0.00129
0.82728	0.00128	0.00221	0.00974	-0.00148
0.82828	0.00115	0.00214	0.00981	-0.00155
0.82928	0.00095	0.00219	0.00956	-0.00157
0.83028	0.00074	0.00226	0.00912	-0.00147
0.83128	0.0005	0.00242	0.00837	-0.00131
0.83228	0.00026	0.00261	0.00754	-0.00109
0.83328	6e-05	0.00282	0.00649	-0.00082
0.83428	-0.00013	0.00305	0.00554	-0.00055
0.83528	-0.00024	0.00325	0.00455	-0.0003
0.83628	-0.00032	0.00342	0.00379	-6e-05
0.83728	-0.00031	0.00357	0.00323	0.00011
0.83828	-0.00027	0.00361	0.00293	0.00023
0.83928	-0.00015	0.00361	0.00301	0.0003
0.84028	1e-05	0.00349	0.00331	0.00028
0.84128	0.0002	0.0033	0.00396	0.00023
0.84228	0.00043	0.00303	0.00481	0.00013
0.84328	0.00064	0.0027	0.00578	-3e-05
0.84428	0.00086	0.00236	0.00685	-0.00017
0.84528	0.00102	0.002	0.00782	-0.00036
0.84628	0.00115	0.00172	0.00867	-0.00048
0.84728	0.0012	0.00149	0.00931	-0.00062
0.84828	0.00119	0.00138	0.00966	-0.00069
0.84928	0.00112	0.00139	0.00971	-0.00071
0.85028	0.00096	0.00153	0.00951	-0.00067
0.85128	0.00078	0.00179	0.00891	-0.00056
0.85228	0.00053	0.00214	0.00826	-0.00041
0.85328	0.00028	0.00259	0.00727	-0.00021
0.85428	2e-05	0.00306	0.00636	-1e-05
0.85529	-0.00023	0.00355	0.0054	0.00022
0.85629	-0.00044	0.00398	0.00453	0.00038
0.85729	-0.00061	0.00436	0.00396	0.00051
0.85829	-0.0007	0.00463	0.00349	0.00057
0.85929	-0.00073	0.00478	0.00348	0.00055
0.86029	-0.00068	0.00481	0.0036	0.00049
0.86129	-0.00056	0.0047	0.00417	0.00032
0.86229	-0.00037	0.00449	0.00483	0.00016
0.86329	-0.00014	0.00415	0.0058	-6e-05
0.86429	0.00013	0.00378	0.00672	-0.00029
0.86529	0.0004	0.00333	0.00771	-0.00049
0.86629	0.00066	0.00293	0.00856	-0.0007
0.86729	0.00088	0.00253	0.00921	-0.00084
0.86829	0.00103	0.00221	0.00967	-0.00095
0.86929	0.00113	0.00199	0.00975	-0.00096
0.87029	0.00113	0.00186	0.00964	-0.00092
0.87129	0.00106	0.00188	0.00918	-0.00078
0.87229	0.00093	0.00197	0.00848	-0.00056
0.87329	0.00073	0.00219	0.00762	-0.00028
0.87429	0.00051	0.00248	0.00656	5e-05
0.87529	0.00025	0.00281	0.00552	0.00039
0.87629	2e-05	0.00317	0.00447	0.00073
0.87729	-0.0002	0.0035	0.00355	0.00102
0.87829	-0.00037	0.00383	0.00283	0.00122
0.87929	-0.00048	0.00406	0.00234	0.00135
0.88029	-0.00052	0.00424	0.00216	0.00129
0.88129	-0.00049	0.0043	0.0023	0.00117
0.88229	-0.00039	0.00426	0.00275	0.00085
0.88329	-0.00024	0.00414	0.00351	0.00044
0.88429	-5e-05	0.00389	0.00452	-7e-05
0.8853	0.00017	0.00359	0.00571	-0.00066
0.8863	0.0004	0.00323	0.00704	-0.00126
0.8873	0.00061	0.00286	0.00834	-0.00186
0.8883	0.00081	0.0025	0.00959	-0.0024
0.8893	0.00097	0.00218	0.01062	-0.00284
0.8903	0.00108	0.00194	0.01143	-0.00315
0.8913	0.00115	0.00179	0.01184	-0.00331
0.8923	0.00115	0.00174	0.01194	-0.00329
0.8933	0.00111	0.00178	0.01155	-0.00312
0.8943	0.00103	0.00191	0.01086	-0.00279
0.8953	0.0009	0.00211	0.00975	-0.00234
0.8963	0.00076	0.00233	0.0084	-0.00181
0.8973	0.0006	0.0026	0.00685	-0.00125
0.8983	0.00044	0.00282	0.00527	-0.00068
0.8993	0.0003	0.00303	0.0037	-0.00021
0.9003	0.00016	0.00318	0.00239	0.00021
0.9013	8e-05	0.00327	0.00133	0.00047
0.9023	1e-05	0.00329	0.0007	0.00064
0.9033	-1e-05	0.00322	0.00057	0.00065
0.9043	1e-05	0.00308	0.00087	0.00054
0.9053	7e-05	0.00289	0.00172	0.00033
0.9063	0.00017	0.00264	0.00292	5e-05
0.9073	0.0003	0.00237	0.00445	-0.00029
0.9083	0.00044	0.00209	0.00618	-0.00061
0.9093	0.00059	0.00183	0.00788	-0.00095
0.9103	0.00073	0.00164	0.00953	-0.0012
0.9113	0.00085	0.0015	0.01087	-0.00139
0.9123	0.00092	0.00146	0.01187	-0.00151
0.9133	0.00093	0.00153	0.0124	-0.00149
0.9143	0.0009	0.00167	0.01245	-0.00143
0.91531	0.00079	0.00193	0.01201	-0.00124
0.91631	0.00065	0.00224	0.01109	-0.00101
0.91731	0.00045	0.0026	0.00982	-0.00072
0.91831	0.00024	0.00299	0.00819	-0.00042
0.91931	1e-05	0.00335	0.00656	-0.00012
0.92031	-0.00019	0.00369	0.00474	0.00012
0.92131	-0.00035	0.00396	0.00328	0.00032
0.92231	-0.00048	0.00412	0.00196	0.00041
0.92331	-0.00052	0.0042	0.00118	0.00043
0.92431	-0.00051	0.00416	0.0009	0.00036
0.92531	-0.00043	0.004	0.00108	0.00017
0.92631	-0.00029	0.00377	0.00194	-4e-05
0.92731	-0.00013	0.00343	0.00307	-0.00035
0.92831	8e-05	0.00307	0.00468	-0.00063
0.92931	0.00028	0.00268	0.00634	-0.00095
0.93031	0.00048	0.00228	0.00803	-0.00121
0.93131	0.00065	0.00196	0.00954	-0.00141
0.93231	0.00078	0.00165	0.01067	-0.00154
0.93331	0.00087	0.00146	0.01145	-0.00155
0.93431	0.00091	0.00135	0.01166	-0.0015
0.93531	0.0009	0.00132	0.01145	-0.0013
0.93631	0.00085	0.00142	0.01072	-0.00106
0.93731	0.00075	0.00154	0.00966	-0.00069
0.93831	0.00062	0.00179	0.00833	-0.0003
0.93931	0.00046	0.00203	0.00681	0.00014
0.94031	0.00029	0.00233	0.00536	0.00057
0.94131	0.00013	0.00261	0.00391	0.00095
0.94231	0	0.00286	0.00275	0.00126
0.94331	-9e-05	0.00307	0.00186	0.00144
0.94431	-0.00016	0.00319	0.00131	0.00149
0.94532	-0.00013	0.00328	0.00121	0.00137
0.94632	-9e-05	0.00323	0.00147	0.0011
0.94732	3e-05	0.00318	0.00209	0.00067
0.94832	0.00017	0.00302	0.00306	0.00014
0.94932	0.00034	0.00284	0.0041	-0.00046
0.95032	0.00052	0.00266	0.00534	-0.00108
0.95132	0.00067	0.00246	0.00644	-0.00165
0.95232	0.00081	0.00231	0.00739	-0.00215
0.95332	0.0009	0.0022	0.00812	-0.00247
0.95432	0.00093	0.00212	0.00844	-0.00264
0.95532	0.00092	0.00211	0.00846	-0.00261
0.95632	0.00085	0.00214	0.00808	-0.00236
0.95732	0.00074	0.0022	0.00734	-0.00196
0.95832	0.00059	0.00231	0.00636	-0.00136
0.95932	0.00041	0.00241	0.00515	-0.00069
0.96032	0.00023	0.00255	0.00382	4e-05
0.96132	5e-05	0.00265	0.00253	0.00079
0.96232	-0.0001	0.00273	0.00132	0.00143
0.96332	-0.00022	0.00281	0.00028	0.002
0.96432	-0.0003	0.0028	-0.00042	0.00239
0.96532	-0.00034	0.00278	-0.00092	0.00258
0.96632	-0.00033	0.00267	-0.00098	0.00261
0.96732	-0.00027	0.00255	-0.00071	0.00238
0.96832	-0.00017	0.00235	-0.00016	0.00206
0.96932	-4e-05	0.00213	0.00082	0.00152
0.97032	0.00013	0.00189	0.00192	0.00094
0.97132	0.00032	0.00166	0.00326	0.00029
0.97232	0.00051	0.00149	0.00468	-0.00037
0.97332	0.0007	0.00134	0.00601	-0.00096
0.97432	0.00086	0.00132	0.00728	-0.00149
0.97533	0.00098	0.00136	0.00832	-0.00186
0.97633	0.00106	0.00151	0.00901	-0.00211
0.97733	0.00109	0.00176	0.00948	-0.00217
0.97833	0.00105	0.00205	0.00948	-0.00208
0.97933	0.00097	0.00243	0.00924	-0.00181
0.98033	0.00084	0.00279	0.00873	-0.00141
0.98133	0.00068	0.00315	0.00791	-0.0009
0.98233	0.00051	0.00348	0.00708	-0.0003
0.98333	0.00033	0.0037	0.0061	0.0003
0.98433	0.00017	0.00387	0.00519	0.0009
0.98533	3e-05	0.00387	0.00442	0.0014
0.98633	-6e-05	0.00382	0.00378	0.00181
0.98733	-0.00011	0.0036	0.0034	0.00208
0.98833	-0.0001	0.00332	0.0033	0.00217
0.98933	-2e-05	0.00293	0.00339	0.00212
0.99033	0.00011	0.0025	0.00379	0.00188
0.99133	0.00029	0.00205	0.00429	0.00152
0.99233	0.00049	0.00159	0.00492	0.00102
0.99333	0.00073	0.00121	0.00563	0.00046
0.99433	0.00093	0.00088	0.00622	-0.00015
0.99533	0.00114	0.00067	0.00679	-0.00073
0.99633	0.00128	0.00059	0.00716	-0.00124
0.99733	0.00136	0.00063	0.00737	-0.00165
0.99833	0.00137	0.00082	0.00736	-0.0019
0.99933	0.0013	0.00112	0.00718	-0.002
1.00033	0.00116	0.00152	0.00676	-0.00192
1.00133	0.00095	0.00199	0.0062	-0.00169
1.00233	0.00068	0.00247	0.0055	-0.0013
1.00333	0.0004	0.00296	0.00466	-0.00083
1.00433	0.0001	0.00337	0.0039	-0.00027
1.00534	-0.00017	0.0037	0.00308	0.00026
1.00634	-0.00041	0.0039	0.00247	0.00078
1.00734	-0.00059	0.00397	0.00203	0.0012
1.00834	-0.00069	0.00387	0.0018	0.00151
1.00934	-0.00073	0.00364	0.00194	0.00168
1.01034	-0.0007	0.00323	0.00229	0.00167
1.01134	-0.00059	0.00272	0.00294	0.00155
1.01234	-0.00044	0.00212	0.00379	0.00127
1.01334	-0.00025	0.00147	0.00472	0.0009
1.01434	-5e-05	0.00083	0.00574	0.00047
1.01534	0.00016	0.00024	0.00666	0
1.01634	0.00037	-0.00024	0.00739	-0.00043
1.01734	0.00054	-0.00057	0.00789	-0.00083
1.01834	0.00068	-0.00074	0.00804	-0.00114
1.01934	0.00078	-0.00071	0.00782	-0.00135
1.02034	0.00082	-0.00052	0.00725	-0.00143
1.02134	0.00082	-0.00016	0.00628	-0.00143
1.02234	0.00076	0.00035	0.00508	-0.00128
1.02334	0.00067	0.00093	0.00372	-0.00108
1.02434	0.00054	0.00158	0.00228	-0.0008
1.02534	0.0004	0.00224	0.00103	-0.0005
1.02634	0.00027	0.00286	-5e-05	-0.00019
1.02734	0.00014	0.00343	-0.0007	9e-05
1.02834	7e-05	0.00388	-0.00098	0.00031
1.02934	0	0.00423	-0.00074	0.00046
1.03034	1e-05	0.00442	-0.00012	0.0005
1.03134	4e-05	0.00447	0.00098	0.00049
1.03234	0.00011	0.00437	0.00233	0.00035
1.03334	0.00022	0.00413	0.00389	0.00019
1.03434	0.00032	0.00379	0.00556	-7e-05
1.03535	0.00046	0.00334	0.00711	-0.00034
1.03635	0.00058	0.00287	0.00856	-0.00062
1.03735	0.00068	0.00236	0.00964	-0.00094
1.03835	0.00077	0.00189	0.01036	-0.00118
1.03935	0.00081	0.00149	0.01068	-0.00143
1.04035	0.00083	0.00118	0.01043	-0.00159
1.04135	0.0008	0.00102	0.00981	-0.00168
1.04235	0.00073	0.00098	0.00871	-0.00171
1.04335	0.00063	0.00107	0.00727	-0.00162
1.04435	0.00048	0.00132	0.00566	-0.00146
1.04535	0.00033	0.00161	0.00378	-0.00121
1.04635	0.00015	0.00202	0.00202	-0.00087
1.04735	-3e-05	0.00238	0.00029	-0.0005
1.04835	-0.00019	0.00276	-0.00119	-8e-05
1.04935	-0.00033	0.00306	-0.00229	0.0003
1.05035	-0.00043	0.00327	-0.00306	0.00064
1.05135	-0.00047	0.00336	-0.00327	0.00089
1.05235	-0.00047	0.00333	-0.00307	0.00101
1.05335	-0.0004	0.00316	-0.00233	0.00103
1.05435	-0.00028	0.00289	-0.00122	0.0009
1.05535	-0.00012	0.00253	0.00025	0.00068
1.05635	6e-05	0.00209	0.00193	0.00035
1.05735	0.00027	0.00165	0.00369	-1e-05
1.05835	0.00044	0.00118	0.00544	-0.00039
1.05935	0.00062	0.00079	0.00697	-0.00074
1.06035	0.00073	0.00044	0.00825	-0.00099
1.06135	0.00081	0.00021	0.00913	-0.00119
1.06235	0.00084	0.0001	0.00957	-0.00122
1.06335	0.0008	0.00012	0.00956	-0.00114
1.06435	0.00072	0.00027	0.00909	-0.00093
1.06536	0.00059	0.00054	0.00822	-0.00059
1.06636	0.00045	0.0009	0.00706	-0.0002
1.06736	0.00029	0.00133	0.00562	0.00028
1.06836	0.00013	0.00178	0.00418	0.00076
1.06936	0	0.0022	0.00269	0.00118
1.07036	-0.0001	0.00257	0.00139	0.00158
1.07136	-0.00015	0.00283	0.00034	0.00181
1.07236	-0.00015	0.00298	-0.00046	0.00197
1.07336	-0.0001	0.00298	-0.00083	0.00194
1.07436	1e-05	0.00285	-0.00088	0.00177
1.07536	0.00017	0.0026	-0.00058	0.00146
1.07636	0.00036	0.00224	7e-05	0.00103
1.07736	0.00056	0.00183	0.0009	0.00052
1.07836	0.00076	0.00136	0.00196	-5e-05
1.07936	0.00094	0.00095	0.00307	-0.00061
1.08036	0.00108	0.00053	0.00412	-0.00115
1.08136	0.00117	0.00024	0.00513	-0.00159
1.08236	0.0012	3e-05	0.0059	-0.00195
1.08336	0.00117	-7e-05	0.00651	-0.00215
1.08436	0.00107	1e-05	0.00682	-0.00222
1.08536	0.00091	0.00013	0.00687	-0.00214
1.08636	0.00072	0.00045	0.0067	-0.00191
1.08736	0.00047	0.0008	0.00627	-0.00156
1.08836	0.00022	0.00122	0.00571	-0.0011
1.08936	-4e-05	0.0017	0.00501	-0.00059
1.09036	-0.00028	0.0021	0.00428	-5e-05
1.09136	-0.00049	0.00253	0.00356	0.00047
1.09236	-0.00063	0.00284	0.00291	0.00092
1.09336	-0.00072	0.00309	0.00244	0.0013
1.09436	-0.00072	0.00324	0.00213	0.00153
1.09537	-0.00066	0.00325	0.00208	0.00166
1.09637	-0.00051	0.0032	0.00226	0.00164
1.09737	-0.0003	0.00301	0.00263	0.00149
1.09837	-6e-05	0.00277	0.00326	0.00127
1.09937	0.00023	0.00245	0.00391	0.00093
1.10037	0.00051	0.00209	0.0047	0.00061
1.10137	0.00077	0.00173	0.00539	0.00025
1.10237	0.001	0.00139	0.00595	-9e-05
1.10337	0.00116	0.00108	0.0064	-0.00033
1.10437	0.00127	0.00086	0.00648	-0.00058
1.10537	0.0013	0.00071	0.00642	-0.00065
1.10637	0.00125	0.0007	0.00604	-0.00071
1.10737	0.00114	0.00075	0.00541	-0.00063
1.10837	0.00097	0.00094	0.00468	-0.00047
1.10937	0.00076	0.00122	0.00374	-0.00029
1.11037	0.00054	0.00156	0.00286	2e-05
1.11137	0.00029	0.00199	0.00199	0.00028
1.11237	8e-05	0.00241	0.0012	0.0006
1.11337	-0.00012	0.00286	0.00069	0.00086
1.11437	-0.00028	0.00325	0.00028	0.00108
1.11537	-0.00038	0.00358	0.0002	0.00122
1.11637	-0.00045	0.00381	0.00033	0.00127
1.11737	-0.00044	0.00391	0.0007	0.00121
1.11837	-0.00041	0.00387	0.00129	0.00106
1.11937	-0.00031	0.00371	0.00203	0.00078
1.12037	-0.0002	0.00339	0.00291	0.00041
1.12137	-6e-05	0.00302	0.00388	0
1.12237	9e-05	0.00255	0.00481	-0.00049
1.12337	0.00022	0.0021	0.0057	-0.00093
1.12437	0.00035	0.00164	0.00649	-0.00136
1.12538	0.00043	0.00124	0.00701	-0.0017
1.12638	0.0005	0.00094	0.00736	-0.00193
1.12738	0.0005	0.00071	0.00734	-0.00207
1.12838	0.00047	0.00061	0.00708	-0.00203
1.12938	0.0004	0.00059	0.00652	-0.00192
1.13038	0.00028	0.00067	0.00573	-0.00164
1.13138	0.00017	0.00083	0.00479	-0.00131
1.13238	0	0.00103	0.00376	-0.00087
1.13338	-0.00013	0.00128	0.00279	-0.00041
1.13438	-0.00026	0.0015	0.00183	3e-05
1.13538	-0.00037	0.00173	0.00113	0.00045
1.13638	-0.00042	0.00188	0.00056	0.00075
1.13738	-0.00045	0.00198	0.00029	0.00099
1.13838	-0.00041	0.00198	0.00026	0.00102
1.13938	-0.00034	0.00191	0.0004	0.00096
1.14038	-0.00021	0.00176	0.00084	0.00071
1.14138	-5e-05	0.00154	0.00133	0.00037
1.14238	0.00014	0.00128	0.00202	-7e-05
1.14338	0.00034	0.001	0.00268	-0.00058
1.14438	0.00052	0.00076	0.00334	-0.00107
1.14538	0.00069	0.00053	0.00396	-0.00155
1.14638	0.0008	0.0004	0.00441	-0.00192
1.14738	0.00087	0.00032	0.00473	-0.00219
1.14838	0.00087	0.00039	0.00484	-0.00231
1.14938	0.00081	0.00051	0.00476	-0.00228
1.15038	0.00069	0.00077	0.00446	-0.00211
1.15138	0.00052	0.00109	0.00396	-0.00177
1.15238	0.00033	0.00146	0.00328	-0.00136
1.15338	0.00012	0.00188	0.00243	-0.00082
1.15438	-0.0001	0.00224	0.00158	-0.0003
1.15539	-0.00029	0.00261	0.00065	0.00025
1.15639	-0.00045	0.00286	-0.00012	0.0007
1.15739	-0.00057	0.00303	-0.00075	0.00106
1.15839	-0.00063	0.0031	-0.00117	0.00127
1.15939	-0.00063	0.00302	-0.00123	0.0013
1.16039	-0.00058	0.00286	-0.00112	0.0012
1.16139	-0.00047	0.00256	-0.00063	0.00089
1.16239	-0.00032	0.00222	4e-05	0.0005
1.16339	-0.00014	0.00181	0.00087	-3e-05
1.16439	8e-05	0.00139	0.00185	-0.00054
1.16539	0.00027	0.00102	0.00277	-0.00108
1.16639	0.00048	0.00069	0.00369	-0.00154
1.16739	0.00063	0.00046	0.00447	-0.00187
1.16839	0.00074	0.00033	0.00504	-0.0021
1.16939	0.0008	0.00032	0.00544	-0.0021
1.17039	0.00078	0.00042	0.00552	-0.00198
1.17139	0.00071	0.00061	0.00536	-0.00164
1.17239	0.00057	0.00088	0.00493	-0.00118
1.17339	0.00038	0.00122	0.00424	-0.00063
1.17439	0.00017	0.00155	0.00343	0
1.17539	-6e-05	0.00189	0.00249	0.00056
1.17639	-0.00027	0.00219	0.00157	0.00113
1.17739	-0.00046	0.00242	0.00075	0.00152
1.17839	-0.00059	0.00257	8e-05	0.00181
1.17939	-0.00067	0.00262	-0.00026	0.00191
1.18039	-0.00069	0.00257	-0.00039	0.00183
1.18139	-0.00064	0.00242	-0.00011	0.00163
1.18239	-0.00055	0.00219	0.0004	0.00121
1.18339	-0.0004	0.00191	0.00122	0.00074
1.18439	-0.00024	0.00158	0.00223	0.00015
1.1854	-4e-05	0.00127	0.00334	-0.00047
1.1864	0.00014	0.00095	0.00452	-0.00107
1.1874	0.00033	0.00069	0.00557	-0.00166
1.1884	0.00048	0.00048	0.00651	-0.00209
1.1894	0.0006	0.00034	0.00714	-0.00243
1.1904	0.00068	0.00029	0.00746	-0.00259
1.1914	0.00071	0.00032	0.00742	-0.00256
1.1924	0.00071	0.00045	0.00693	-0.00239
1.1934	0.00064	0.00065	0.00616	-0.00202
1.1944	0.00056	0.00092	0.00501	-0.00155
1.1954	0.00043	0.00124	0.00375	-0.001
1.1964	0.00029	0.00157	0.00234	-0.00038
1.1974	0.00015	0.00191	0.00102	0.00019
1.1984	2e-05	0.00223	-0.00014	0.00071
1.1994	-6e-05	0.00247	-0.00102	0.00112
1.2004	-0.00012	0.00266	-0.00155	0.00137
1.2014	-0.00011	0.00273	-0.0017	0.00149
1.2024	-6e-05	0.00271	-0.00143	0.00139
1.2034	4e-05	0.00259	-0.00086	0.00115
1.2044	0.00019	0.00239	0.00011	0.00076
1.2054	0.00033	0.00212	0.00115	0.00025
1.2064	0.00053	0.00181	0.00243	-0.00032
1.2074	0.00068	0.00149	0.0036	-0.00091
1.2084	0.00084	0.00118	0.00473	-0.00146
1.2094	0.00094	0.00092	0.00568	-0.00193
1.2104	0.001	0.00072	0.00629	-0.00226
1.2114	0.00101	0.0006	0.00669	-0.00244
1.2124	0.00096	0.00058	0.00666	-0.00242
1.2134	0.00087	0.00064	0.00633	-0.00225
1.2144	0.00072	0.0008	0.00573	-0.00192
1.21541	0.00055	0.00101	0.00481	-0.00147
1.21641	0.00035	0.00128	0.00383	-0.00095
1.21741	0.00017	0.00155	0.0027	-0.0004
1.21841	0	0.00182	0.00166	0.00013
1.21941	-0.00014	0.00205	0.00073	0.00058
1.22041	-0.00023	0.00221	-2e-05	0.00095
1.22141	-0.00028	0.00231	-0.00047	0.00118
1.22241	-0.00025	0.0023	-0.00067	0.00127
1.22341	-0.00019	0.00224	-0.00053	0.00124
1.22441	-7e-05	0.00206	-0.00013	0.00103
1.22541	8e-05	0.00184	0.00057	0.00076
1.22641	0.00024	0.00156	0.00145	0.00034
1.22741	0.00041	0.00127	0.00247	-0.0001
1.22841	0.00057	0.00097	0.00354	-0.00057
1.22941	0.0007	0.00069	0.00453	-0.00106
1.23041	0.0008	0.00047	0.00541	-0.00144
1.23141	0.00085	0.0003	0.00602	-0.00179
1.23241	0.00085	0.00021	0.00637	-0.00198
1.23341	0.00082	0.0002	0.00636	-0.00206
1.23441	0.00072	0.00026	0.00606	-0.00199
1.23541	0.00061	0.00039	0.0054	-0.00177
1.23641	0.00047	0.00057	0.00451	-0.00144
1.23741	0.00032	0.00078	0.00341	-0.001
1.23841	0.00018	0.00102	0.0022	-0.00052
1.23941	5e-05	0.00124	0.00103	-3e-05
1.24041	-4e-05	0.00145	-0.00016	0.00043
1.24141	-0.00011	0.00162	-0.00105	0.0008
1.24241	-0.00013	0.00173	-0.00181	0.00109
1.24341	-0.00012	0.00181	-0.00218	0.00125
1.24441	-7e-05	0.00178	-0.00225	0.00127
1.24542	1e-05	0.00171	-0.002	0.00116
1.24642	0.00011	0.00154	-0.0014	0.0009
1.24742	0.00023	0.00134	-0.00057	0.00056
1.24842	0.00034	0.00107	0.00045	0.00011
1.24942	0.00045	0.00079	0.0016	-0.00037
1.25042	0.00054	0.00052	0.0027	-0.00088
1.25142	0.0006	0.00027	0.00375	-0.00137
1.25242	0.00063	0.0001	0.00462	-0.00179
1.25342	0.00063	-1e-05	0.00517	-0.00214
1.25442	0.00059	-2e-05	0.00551	-0.00236
1.25542	0.00052	4e-05	0.00537	-0.00246
1.25642	0.00042	0.00022	0.00499	-0.00241
1.25742	0.0003	0.00044	0.00424	-0.00224
1.25842	0.00017	0.00077	0.00323	-0.00197
1.25942	4e-05	0.0011	0.00209	-0.0016
1.26042	-8e-05	0.00147	0.00084	-0.00122
1.26142	-0.00017	0.00182	-0.00032	-0.00081
1.26242	-0.00023	0.00214	-0.00132	-0.00044
1.26342	-0.00024	0.0024	-0.00209	-0.00016
1.26442	-0.00021	0.00256	-0.00252	8e-05
1.26542	-0.00013	0.00262	-0.0026	0.00016
1.26642	-1e-05	0.00257	-0.00235	0.0002
1.26742	0.00014	0.0024	-0.00169	0.0001
1.26842	0.00032	0.00214	-0.00086	-7e-05
1.26942	0.00049	0.00178	0.00027	-0.00027
1.27042	0.00067	0.0014	0.00144	-0.00057
1.27142	0.00082	0.00099	0.00263	-0.00081
1.27242	0.00094	0.00062	0.00372	-0.00111
1.27342	0.00103	0.00029	0.00455	-0.00133
1.27442	0.00106	5e-05	0.00517	-0.00153
1.27543	0.00105	-7e-05	0.00535	-0.00167
1.27643	0.00097	-8e-05	0.00525	-0.00171
1.27743	0.00084	5e-05	0.00469	-0.00171
1.27843	0.00067	0.00029	0.0039	-0.00158
1.27943	0.00045	0.00063	0.00285	-0.00142
1.28043	0.00023	0.00106	0.0016	-0.00116
1.28143	-1e-05	0.00153	0.00048	-0.00087
1.28243	-0.00022	0.00201	-0.00073	-0.00056
1.28343	-0.0004	0.00246	-0.00155	-0.00025
1.28443	-0.00053	0.00283	-0.00224	2e-05
1.28543	-0.00059	0.00312	-0.00254	0.00022
1.28643	-0.00059	0.00325	-0.00247	0.00035
1.28743	-0.00051	0.00325	-0.00217	0.00038
1.28843	-0.00036	0.00309	-0.0015	0.0003
1.28943	-0.00017	0.0028	-0.00068	0.00015
1.29043	7e-05	0.00239	0.00026	-0.00012
1.29143	0.00033	0.00191	0.00127	-0.0004
1.29243	0.00057	0.0014	0.00218	-0.00075
1.29343	0.0008	0.00092	0.00299	-0.00108
1.29443	0.00097	0.00048	0.00364	-0.00138
1.29543	0.00108	0.00016	0.00401	-0.00163
1.29643	0.00112	-6e-05	0.0042	-0.00178
1.29743	0.00108	-0.00013	0.00404	-0.00184
1.29843	0.00096	-8e-05	0.00371	-0.00179
1.29943	0.00079	0.0001	0.00308	-0.0016
1.30043	0.00055	0.00038	0.00227	-0.00134
1.30143	0.00032	0.00074	0.00136	-0.00099
1.30243	5e-05	0.00112	0.00033	-0.00059
1.30343	-0.00016	0.00151	-0.00056	-0.0002
1.30443	-0.00035	0.00184	-0.00146	0.00019
1.30544	-0.00048	0.00212	-0.00198	0.00048
1.30644	-0.00053	0.00227	-0.00235	0.00068
1.30744	-0.00053	0.00231	-0.00233	0.00078
1.30844	-0.00043	0.00221	-0.00197	0.0007
1.30944	-0.00028	0.00197	-0.00138	0.00054
1.31044	-7e-05	0.00166	-0.00038	0.00021
1.31144	0.00018	0.00124	0.00068	-0.00017
1.31244	0.00045	0.00081	0.00196	-0.00061
1.31344	0.00073	0.00036	0.00321	-0.00108
1.31444	0.00098	-3e-05	0.00441	-0.0015
1.31544	0.0012	-0.00036	0.00549	-0.00187
1.31644	0.00136	-0.00057	0.0063	-0.00212
1.31744	0.00147	-0.00068	0.00685	-0.00228
1.31844	0.0015	-0.00063	0.00708	-0.00229
1.31944	0.00145	-0.00047	0.00699	-0.0022
1.32044	0.00136	-0.00016	0.00654	-0.00199
1.32144	0.00118	0.00023	0.00587	-0.0017
1.32244	0.00099	0.0007	0.00493	-0.00138
1.32344	0.00076	0.00122	0.00389	-0.001
1.32444	0.00051	0.00171	0.00281	-0.00066
1.32544	0.00029	0.00217	0.00169	-0.00033
1.32644	7e-05	0.00255	0.00082	-5e-05
1.32744	-9e-05	0.00281	4e-05	0.00014
1.32844	-0.0002	0.00296	-0.00038	0.0003
1.32944	-0.00026	0.00297	-0.00053	0.00033
1.33044	-0.00025	0.00286	-0.00036	0.00033
1.33144	-0.00019	0.00264	0.00016	0.00024
1.33244	-8e-05	0.00234	0.00091	0.00013
1.33344	7e-05	0.00198	0.00188	-4e-05
1.33444	0.00025	0.00159	0.00295	-0.0002
1.33545	0.00042	0.0012	0.00406	-0.00038
1.33645	0.0006	0.00083	0.00503	-0.00054
1.33745	0.00074	0.00052	0.0059	-0.00064
1.33845	0.00083	0.00028	0.00639	-0.00074
1.33945	0.00089	0.00013	0.00664	-0.00073
1.34045	0.00086	9e-05	0.00646	-0.00072
1.34145	0.00081	0.00016	0.00591	-0.00063
1.34245	0.0007	0.00031	0.00505	-0.00048
1.34345	0.00055	0.00057	0.00383	-0.00033
1.34445	0.00039	0.00085	0.00247	-0.00013
1.34545	0.0002	0.00122	0.00095	3e-05
1.34645	3e-05	0.00152	-0.00047	0.00018
1.34745	-0.00012	0.00183	-0.00182	0.00028
1.34845	-0.00025	0.00206	-0.00286	0.0003
1.34945	-0.00033	0.00219	-0.00359	0.00023
1.35045	-0.00036	0.00225	-0.00394	9e-05
1.35145	-0.00034	0.00216	-0.0038	-0.00019
1.35245	-0.00027	0.00201	-0.00338	-0.0005
1.35345	-0.00016	0.00176	-0.00246	-0.00092
1.35445	-2e-05	0.00145	-0.00136	-0.00135
1.35545	0.00016	0.00114	0	-0.00177
1.35645	0.00033	0.0008	0.00151	-0.00219
1.35745	0.00051	0.00053	0.0029	-0.00251
1.35845	0.00066	0.00032	0.00433	-0.00275
1.35945	0.00078	0.00015	0.00542	-0.00283
1.36045	0.00085	0.00013	0.00625	-0.0028
1.36145	0.00086	0.00014	0.00677	-0.0026
1.36245	0.00082	0.00027	0.00675	-0.0023
1.36345	0.00072	0.00047	0.00649	-0.00184
1.36445	0.00057	0.00069	0.00574	-0.00133
1.36546	0.00038	0.00099	0.00476	-0.00075
1.36646	0.00017	0.00124	0.0036	-0.00017
1.36746	-5e-05	0.00151	0.0023	0.00037
1.36846	-0.00024	0.00172	0.00113	0.00086
1.36946	-0.00041	0.00186	2e-05	0.00123
1.37046	-0.00052	0.00196	-0.00077	0.0015
1.37146	-0.00056	0.00191	-0.00131	0.00158
1.37246	-0.00054	0.00185	-0.00149	0.00156
1.37346	-0.00044	0.00163	-0.00135	0.00133
1.37446	-0.00028	0.00138	-0.00092	0.00101
1.37546	-7e-05	0.00106	-0.00023	0.00055
1.37646	0.00017	0.00069	0.00056	3e-05
1.37746	0.00043	0.00034	0.00152	-0.00048
1.37846	0.00066	-4e-05	0.00239	-0.00103
1.37946	0.00087	-0.00034	0.00323	-0.00142
1.38046	0.00102	-0.00058	0.0039	-0.0018
1.38146	0.00109	-0.00072	0.00433	-0.00197
1.38246	0.00111	-0.00073	0.00459	-0.00203
1.38346	0.00103	-0.00062	0.00452	-0.00192
1.38446	0.00091	-0.00038	0.00425	-0.00166
1.38546	0.00072	-2e-05	0.00375	-0.00131
1.38646	0.00049	0.00042	0.00308	-0.00085
1.38746	0.00028	0.00095	0.00232	-0.00037
1.38846	4e-05	0.00149	0.00153	0.00013
1.38946	-0.00015	0.00201	0.00077	0.00056
1.39046	-0.0003	0.00251	0.00014	0.00091
1.39146	-0.00041	0.00288	-0.00031	0.00114
1.39246	-0.00045	0.00317	-0.00062	0.00121
1.39346	-0.00046	0.00331	-0.00066	0.00114
1.39446	-0.0004	0.00331	-0.00053	0.0009
1.39547	-0.00031	0.00318	-0.00028	0.00054
1.39647	-0.00019	0.00291	0.00018	7e-05
1.39747	-5e-05	0.00257	0.00054	-0.00048
1.39847	9e-05	0.00214	0.00104	-0.00106
1.39947	0.00022	0.00172	0.00138	-0.00164
1.40047	0.00032	0.00128	0.00161	-0.00218
1.40147	0.00039	0.00092	0.00179	-0.00262
1.40247	0.0004	0.00059	0.00168	-0.00296
1.40347	0.00038	0.0004	0.00154	-0.00315
1.40447	0.00029	0.00028	0.00114	-0.00318
1.40547	0.00017	0.00028	0.00067	-0.00308
1.40647	1e-05	0.00038	6e-05	-0.0028
1.40747	-0.00017	0.00053	-0.0006	-0.00242
1.40847	-0.00035	0.00077	-0.00129	-0.00191
1.40947	-0.00052	0.00101	-0.00191	-0.00134
1.41047	-0.00065	0.00128	-0.00243	-0.00076
1.41147	-0.00075	0.0015	-0.00281	-0.00016
1.41247	-0.00078	0.00168	-0.00293	0.00036
1.41347	-0.00075	0.0018	-0.00292	0.00082
1.41447	-0.00066	0.00183	-0.00257	0.00115
1.41547	-0.00051	0.00177	-0.0021	0.00134
1.41647	-0.0003	0.00164	-0.00138	0.0014
1.41747	-7e-05	0.00144	-0.00057	0.00129
1.41847	0.00018	0.00121	0.00034	0.00107
1.41947	0.00044	0.00096	0.00124	0.00072
1.42047	0.00067	0.00072	0.00209	0.00032
1.42147	0.00086	0.00053	0.00285	-0.00012
1.42247	0.00099	0.00038	0.0034	-0.00052
1.42347	0.00106	0.00031	0.00385	-0.00085
1.42447	0.00106	0.00029	0.00398	-0.00109
1.42548	0.00098	0.00037	0.00398	-0.00117
1.42648	0.00085	0.00048	0.00371	-0.00114
1.42748	0.00066	0.00066	0.00324	-0.00094
1.42848	0.00043	0.00085	0.00267	-0.00065
1.42948	0.00018	0.00105	0.00192	-0.00027
1.43048	-7e-05	0.00124	0.00119	0.00017
1.43148	-0.0003	0.00139	0.00046	0.00057
1.43248	-0.0005	0.00151	-0.00016	0.00097
1.43348	-0.00063	0.00156	-0.00061	0.00126
1.43448	-0.00071	0.00155	-0.00085	0.00146
1.43548	-0.00069	0.00148	-0.00087	0.00154
1.43648	-0.00061	0.00134	-0.00059	0.00148
1.43748	-0.00045	0.00113	-0.00012	0.00131
1.43848	-0.00023	0.00089	0.00056	0.00103
1.43948	4e-05	0.00061	0.00139	0.00067
1.44048	0.00035	0.00032	0.00223	0.00025
1.44148	0.00064	6e-05	0.00311	-0.00018
1.44248	0.00094	-0.00019	0.00382	-0.00062
1.44348	0.00117	-0.00034	0.00439	-0.00098
1.44448	0.00136	-0.00045	0.00468	-0.00129
1.44548	0.00145	-0.00044	0.00473	-0.0015
1.44648	0.00148	-0.00034	0.00445	-0.00161
1.44748	0.00141	-0.00016	0.00395	-0.0016
1.44848	0.00126	0.00014	0.00316	-0.00151
1.44948	0.00106	0.00046	0.00226	-0.00132
1.45048	0.00079	0.00085	0.00127	-0.00107
1.45148	0.00051	0.00123	0.00025	-0.0008
1.45248	0.00021	0.0016	-0.00058	-0.00049
1.45348	-6e-05	0.00191	-0.00133	-0.00027
1.45448	-0.00031	0.00214	-0.00174	-1e-05
1.45549	-0.00049	0.00229	-0.0019	9e-05
1.45649	-0.00063	0.00229	-0.00173	0.00016
1.45749	-0.00068	0.00224	-0.00123	0.00011
1.45849	-0.00067	0.00201	-0.00047	-6e-05
1.45949	-0.00059	0.00175	0.00054	-0.00027
1.46049	-0.00045	0.00139	0.00169	-0.00062
1.46149	-0.00028	0.00099	0.0029	-0.00093
1.46249	-7e-05	0.00062	0.00404	-0.0013
1.46349	0.00013	0.0002	0.0051	-0.00163
1.46449	0.00031	-0.00011	0.00582	-0.00189
1.46549	0.00046	-0.00039	0.00635	-0.00209
1.46649	0.00056	-0.00057	0.00646	-0.00215
1.46749	0.00061	-0.00063	0.00627	-0.00213
1.46849	0.0006	-0.0006	0.00577	-0.00197
1.46949	0.00053	-0.00042	0.00491	-0.0017
1.47049	0.00043	-0.00016	0.00394	-0.00135
1.47149	0.00029	0.00019	0.00268	-0.00092
1.47249	0.00014	0.00061	0.00145	-0.00049
1.47349	-1e-05	0.00103	0.00014	-3e-05
1.47449	-0.00013	0.00146	-0.00104	0.00035
1.47549	-0.00023	0.00181	-0.00211	0.00066
1.47649	-0.00027	0.00212	-0.00294	0.00085
1.47749	-0.00028	0.00229	-0.00348	0.00092
1.47849	-0.00022	0.00238	-0.00375	0.00083
1.47949	-0.00012	0.00232	-0.00363	0.0006
1.48049	1e-05	0.00216	-0.00327	0.00025
1.48149	0.00018	0.0019	-0.00255	-0.00019
1.48249	0.00033	0.00155	-0.00166	-0.00067
1.48349	0.0005	0.00117	-0.00062	-0.00118
1.48449	0.00062	0.00074	0.00053	-0.00161
1.4855	0.0007	0.00034	0.00154	-0.002
1.4865	0.00073	0	0.00256	-0.00223
1.4875	0.00068	-0.00027	0.00326	-0.00234
1.4885	0.00058	-0.00041	0.00375	-0.00231
1.4895	0.00041	-0.00045	0.00393	-0.0021
1.4905	0.0002	-0.00035	0.00375	-0.00179
1.4915	-5e-05	-0.00015	0.0033	-0.00133
1.4925	-0.0003	0.00014	0.00252	-0.00084
1.4935	-0.00055	0.00051	0.00151	-0.00029
1.4945	-0.00078	0.00087	0.00041	0.00022
1.4955	-0.00096	0.00126	-0.00077	0.0007
1.4965	-0.00108	0.00158	-0.00189	0.00106
1.4975	-0.00114	0.00186	-0.00279	0.00131
1.4985	-0.00113	0.00203	-0.00354	0.0014
1.4995	-0.00105	0.00213	-0.00386	0.00132
1.5005	-0.00091	0.00213	-0.00393	0.00113
1.5015	-0.0007	0.00204	-0.00364	0.00076
1.5025	-0.00046	0.00187	-0.00297	0.00033
1.5035	-0.00019	0.00162	-0.00215	-0.00019
1.5045	8e-05	0.00134	-0.00107	-0.00074
1.5055	0.00034	0.00102	3e-05	-0.00124
1.5065	0.00058	0.0007	0.00108	-0.00174
1.5075	0.00076	0.00042	0.00204	-0.00208
1.5085	0.00088	0.00016	0.00271	-0.00237
1.5095	0.00094	3e-05	0.00311	-0.00248
1.5105	0.00093	-7e-05	0.00319	-0.00247
1.5115	0.00085	-3e-05	0.0029	-0.00233
1.5125	0.00071	8e-05	0.00236	-0.00203
1.5135	0.00053	0.00026	0.00154	-0.00167
1.5145	0.00032	0.00054	0.0006	-0.0012
1.51551	0.0001	0.00079	-0.00036	-0.00073
1.51651	-0.0001	0.00111	-0.00128	-0.00024
1.51751	-0.00029	0.00135	-0.00204	0.00018
1.51851	-0.00042	0.00157	-0.00258	0.00052
1.51951	-0.00052	0.00171	-0.00286	0.00075
1.52051	-0.00055	0.00176	-0.00284	0.00085
1.52151	-0.00052	0.00172	-0.00256	0.00081
1.52251	-0.00045	0.00158	-0.00205	0.00066
1.52351	-0.00032	0.00134	-0.00132	0.00039
1.52451	-0.00018	0.00102	-0.00049	5e-05
1.52551	-1e-05	0.00067	0.00045	-0.00033
1.52651	0.00016	0.00026	0.00136	-0.00073
1.52751	0.00031	-0.0001	0.00222	-0.0011
1.52851	0.00046	-0.00043	0.00293	-0.00142
1.52951	0.00056	-0.00064	0.00348	-0.00166
1.53051	0.00062	-0.00074	0.00375	-0.0018
1.53151	0.00063	-0.00071	0.00379	-0.00186
1.53251	0.0006	-0.00052	0.00357	-0.00178
1.53351	0.00051	-0.00022	0.00311	-0.00164
1.53451	0.00039	0.0002	0.00249	-0.00138
1.53551	0.00025	0.00066	0.0017	-0.00106
1.53651	8e-05	0.00116	0.00091	-0.0007
1.53751	-9e-05	0.00162	0.00012	-0.00029
1.53851	-0.00025	0.00203	-0.00056	3e-05
1.53951	-0.00037	0.00232	-0.00108	0.00035
1.54051	-0.00047	0.00249	-0.00136	0.00053
1.54151	-0.00052	0.00254	-0.0014	0.00062
1.54251	-0.00052	0.00241	-0.00117	0.00058
1.54351	-0.00047	0.00219	-0.0007	0.00037
1.54451	-0.00037	0.00181	-1e-05	0.00014
1.54552	-0.00025	0.00138	0.00081	-0.00026
1.54652	-8e-05	0.00088	0.00172	-0.00061
1.54752	9e-05	0.00035	0.00257	-0.00102
1.54852	0.00026	-0.00012	0.00334	-0.00135
1.54952	0.00041	-0.00056	0.00388	-0.00161
1.55052	0.00054	-0.00088	0.00417	-0.00182
1.55152	0.00063	-0.00109	0.00418	-0.00187
1.55252	0.00066	-0.00118	0.00383	-0.00187
1.55352	0.00066	-0.0011	0.00325	-0.00172
1.55452	0.0006	-0.00094	0.00231	-0.00152
1.55552	0.00052	-0.00063	0.00123	-0.00121
1.55652	0.0004	-0.00029	0	-0.00087
1.55752	0.00028	0.00011	-0.0013	-0.00048
1.55852	0.00015	0.0005	-0.00249	-9e-05
1.55952	4e-05	0.00085	-0.00359	0.00026
1.56052	-5e-05	0.00116	-0.00442	0.00058
1.56152	-0.00011	0.00136	-0.00492	0.00079
1.56252	-0.00013	0.00148	-0.00511	0.00091
1.56352	-0.00011	0.00148	-0.00484	0.00089
1.56452	-7e-05	0.00137	-0.00423	0.00077
1.56552	1e-05	0.00118	-0.00327	0.00052
1.56652	0.00011	0.0009	-0.00199	0.00021
1.56752	0.00022	0.00057	-0.00056	-0.00017
1.56852	0.00034	0.00023	0.00096	-0.00055
1.56952	0.00044	-0.00012	0.00248	-0.00088
1.57052	0.00054	-0.0004	0.00376	-0.00116
1.57152	0.00059	-0.00061	0.0049	-0.0013
1.57252	0.00062	-0.00072	0.00562	-0.00134
1.57352	0.0006	-0.00071	0.00598	-0.00121
1.57452	0.00055	-0.00057	0.00596	-0.00092
1.57553	0.00045	-0.00034	0.00545	-0.00053
1.57653	0.00031	1e-05	0.00467	3e-05
1.57753	0.00014	0.00041	0.0035	0.00062
1.57853	-3e-05	0.00085	0.00217	0.00128
1.57953	-0.00021	0.0013	0.00074	0.00188
1.58053	-0.00037	0.00169	-0.00065	0.00242
1.58153	-0.00049	0.00203	-0.00189	0.00284
1.58253	-0.00057	0.00227	-0.00282	0.00306
1.58353	-0.00059	0.00237	-0.00344	0.00311
1.58453	-0.00054	0.00239	-0.0036	0.00294
1.58553	-0.00043	0.00223	-0.00334	0.00258
1.58653	-0.00025	0.002	-0.0027	0.00204
1.58753	-2e-05	0.00166	-0.00166	0.00137
1.58853	0.00024	0.00126	-0.00039	0.00061
1.58953	0.00053	0.00085	0.00104	-0.00015
1.59053	0.00081	0.00042	0.00253	-0.00091
1.59153	0.00107	7e-05	0.00392	-0.00157
1.59253	0.00129	-0.00023	0.00517	-0.0021
1.59353	0.00142	-0.00043	0.00613	-0.00247
1.59453	0.0015	-0.00053	0.00677	-0.00263
1.59553	0.00147	-0.00054	0.007	-0.00263
1.59653	0.00138	-0.00042	0.00684	-0.0024
1.59753	0.0012	-0.00024	0.00626	-0.00205
1.59853	0.00097	5e-05	0.00533	-0.00154
1.59953	0.00072	0.00037	0.00409	-0.00097
1.60053	0.00042	0.00072	0.00261	-0.00033
1.60153	0.00016	0.00107	0.00114	0.00028
1.60253	-9e-05	0.00139	-0.00043	0.00082
1.60353	-0.00028	0.00165	-0.00175	0.00128
1.60453	-0.00041	0.00182	-0.00284	0.00157
1.60554	-0.00048	0.0019	-0.0036	0.00171
1.60654	-0.00047	0.00187	-0.00384	0.00166
1.60754	-0.0004	0.00174	-0.00379	0.00145
1.60854	-0.00026	0.00149	-0.00318	0.0011
1.60954	-7e-05	0.0012	-0.00229	0.00066
1.61054	0.00016	0.0008	-0.00113	0.00016
1.61154	0.0004	0.00043	0.00022	-0.00033
1.61254	0.00063	1e-05	0.00146	-0.0008
1.61354	0.00085	-0.00034	0.00273	-0.00118
1.61454	0.00102	-0.00064	0.0036	-0.00146
1.61554	0.00113	-0.00088	0.00428	-0.00164
1.61654	0.00118	-0.00098	0.00446	-0.00168
1.61754	0.00116	-0.001	0.00431	-0.00163
1.61854	0.00106	-0.00088	0.00376	-0.00146
1.61954	0.00092	-0.00067	0.00285	-0.00122
1.62054	0.00072	-0.00038	0.00176	-0.00093
1.62154	0.00049	-3e-05	0.00041	-0.00059
1.62254	0.00026	0.00036	-0.00083	-0.00027
1.62354	3e-05	0.0007	-0.00209	3e-05
1.62454	-0.00017	0.00103	-0.00314	0.00027
1.62554	-0.00032	0.00126	-0.00386	0.00043
1.62654	-0.00043	0.0014	-0.00437	0.00048
1.62754	-0.00046	0.00145	-0.00433	0.00044
1.62854	-0.00043	0.00136	-0.00411	0.00026
1.62954	-0.00033	0.0012	-0.00344	0
1.63054	-0.00018	0.00093	-0.00252	-0.00036
1.63154	1e-05	0.00062	-0.00143	-0.0008
1.63254	0.00023	0.00028	-0.00016	-0.00124
1.63354	0.00046	-6e-05	0.00102	-0.00171
1.63454	0.00068	-0.00033	0.00219	-0.0021
1.63555	0.00087	-0.00054	0.00313	-0.00243
1.63655	0.00103	-0.00062	0.00382	-0.00263
1.63755	0.00112	-0.00057	0.00416	-0.0027
1.63855	0.00117	-0.00039	0.0042	-0.00262
1.63955	0.00113	-7e-05	0.00387	-0.00241
1.64055	0.00103	0.00035	0.00328	-0.00206
1.64155	0.00088	0.00083	0.00242	-0.0016
1.64255	0.00066	0.00135	0.00141	-0.0011
1.64355	0.00043	0.00183	0.00037	-0.00054
1.64455	0.00016	0.00226	-0.00069	-6e-05
1.64555	-9e-05	0.00257	-0.0016	0.00041
1.64655	-0.00032	0.00276	-0.00238	0.00075
1.64755	-0.00051	0.00279	-0.00286	0.00098
1.64855	-0.00062	0.00267	-0.00314	0.0011
1.64955	-0.00068	0.00242	-0.00307	0.00104
1.65055	-0.00065	0.00202	-0.0028	0.00091
1.65155	-0.00055	0.00155	-0.00222	0.00064
1.65255	-0.00038	0.00102	-0.00143	0.00033
1.65355	-0.00016	0.00047	-0.00051	-4e-05
1.65455	0.0001	-1e-05	0.00056	-0.00042
1.65555	0.00036	-0.00046	0.00155	-0.00077
1.65655	0.00061	-0.00074	0.00258	-0.00108
1.65755	0.00082	-0.00093	0.00334	-0.00131
1.65855	0.00097	-0.00094	0.00397	-0.00144
1.65955	0.00106	-0.00082	0.00424	-0.00147
1.66055	0.00107	-0.00058	0.00429	-0.00136
1.66155	0.00102	-0.00023	0.00399	-0.00117
1.66255	0.0009	0.00015	0.00348	-0.00085
1.66355	0.00074	0.00058	0.00276	-0.0005
1.66455	0.00055	0.00096	0.00189	-0.0001
1.66556	0.00036	0.00132	0.00108	0.00031
1.66656	0.00017	0.00156	0.00019	0.00064
1.66756	2e-05	0.00173	-0.00045	0.00093
1.66856	-0.0001	0.00178	-0.00097	0.00106
1.66956	-0.00017	0.00173	-0.00124	0.0011
1.67056	-0.0002	0.00159	-0.0012	0.00096
1.67156	-0.00019	0.00135	-0.00096	0.00072
1.67256	-0.00013	0.00109	-0.00039	0.00034
1.67356	-6e-05	0.00077	0.00034	-0.0001
1.67456	5e-05	0.00046	0.0012	-0.00061
1.67556	0.00017	0.00019	0.0022	-0.00111
1.67656	0.0003	-5e-05	0.00308	-0.00157
1.67756	0.00042	-0.00019	0.00394	-0.00199
1.67856	0.00052	-0.00026	0.00457	-0.00223
1.67956	0.0006	-0.00022	0.005	-0.00242
1.68056	0.00065	-8e-05	0.00514	-0.00239
1.68156	0.00065	0.00015	0.00503	-0.00226
1.68256	0.0006	0.00047	0.00461	-0.00197
1.68356	0.00052	0.00084	0.00396	-0.00154
1.68456	0.00039	0.00125	0.00314	-0.00106
1.68556	0.00024	0.00163	0.0021	-0.00049
1.68656	8e-05	0.00201	0.00111	6e-05
1.68756	-7e-05	0.00228	1e-05	0.00057
1.68856	-0.00019	0.0025	-0.00093	0.00103
1.68956	-0.00029	0.00259	-0.00166	0.00135
1.69056	-0.00031	0.00257	-0.00227	0.00155
1.69156	-0.0003	0.00244	-0.00242	0.0016
1.69256	-0.00021	0.00219	-0.00244	0.00147
1.69356	-8e-05	0.00186	-0.00207	0.00122
1.69456	0.0001	0.00144	-0.00145	0.00083
1.69557	0.00031	0.00098	-0.00075	0.00036
1.69657	0.00052	0.0005	0.00023	-0.00015
1.69757	0.00074	5e-05	0.00106	-0.00068
1.69857	0.00091	-0.00037	0.00192	-0.00115
1.69957	0.00105	-0.0007	0.00261	-0.00155
1.70057	0.00113	-0.00093	0.00302	-0.00185
1.70157	0.00113	-0.00104	0.00327	-0.00198
1.70257	0.00109	-0.00102	0.0031	-0.00199
1.70357	0.00096	-0.0009	0.00276	-0.00184
1.70457	0.00079	-0.00064	0.0021	-0.00154
1.70557	0.00058	-0.00033	0.00127	-0.00114
1.70657	0.00034	7e-05	0.00032	-0.00063
1.70757	0.00011	0.00047	-0.0007	-0.0001
1.70857	-0.00012	0.00089	-0.00161	0.00044
1.70957	-0.0003	0.00127	-0.00244	0.00091
1.71057	-0.00044	0.00161	-0.00301	0.0013
1.71157	-0.00052	0.00187	-0.0033	0.00156
1.71257	-0.00053	0.00204	-0.00326	0.00167
1.71357	-0.00049	0.00213	-0.00283	0.00163
1.71457	-0.00038	0.0021	-0.0021	0.00144
1.71557	-0.00022	0.002	-0.00103	0.00116
1.71657	-3e-05	0.00178	0.00029	0.00075
1.71757	0.00018	0.00151	0.00168	0.00032
1.71857	0.00039	0.00119	0.00319	-0.00017
1.71957	0.00059	0.00084	0.00452	-0.00061
1.72057	0.00076	0.0005	0.00571	-0.00101
1.72157	0.00089	0.00021	0.00655	-0.00132
1.72257	0.00096	-2e-05	0.00701	-0.00151
1.72357	0.00098	-0.00014	0.00705	-0.00158
1.72457	0.00094	-0.00019	0.00665	-0.0015
1.72558	0.00085	-0.00012	0.00582	-0.0013
1.72658	0.0007	3e-05	0.00468	-0.00098
1.72758	0.00052	0.00027	0.00327	-0.00058
1.72858	0.0003	0.00054	0.00171	-0.00011
1.72958	8e-05	0.00085	0.00018	0.00038
1.73058	-0.00014	0.00115	-0.00132	0.00082
1.73158	-0.00032	0.0014	-0.00252	0.00124
1.73258	-0.00047	0.00162	-0.00347	0.00154
1.73358	-0.00058	0.00174	-0.00405	0.00172
1.73458	-0.00061	0.00179	-0.00421	0.00177
1.73558	-0.00061	0.00174	-0.00398	0.00165
1.73658	-0.00052	0.00157	-0.00338	0.00142
1.73758	-0.00041	0.00137	-0.00241	0.00104
1.73858	-0.00026	0.00106	-0.00128	0.00058
1.73958	-9e-05	0.00076	6e-05	8e-05
1.74058	6e-05	0.00044	0.00138	-0.00042
1.74158	0.00022	0.00013	0.00258	-0.00088
1.74258	0.00033	-8e-05	0.00365	-0.00123
1.74358	0.00041	-0.00026	0.00434	-0.0015
1.74458	0.00043	-0.0003	0.00473	-0.00159
1.74558	0.0004	-0.00026	0.00474	-0.00157
1.74658	0.00033	-0.00012	0.00436	-0.00142
1.74758	0.00021	0.00013	0.0037	-0.00116
1.74858	7e-05	0.00041	0.00279	-0.00083
1.74958	-0.00011	0.00077	0.00172	-0.00048
1.75058	-0.00027	0.00109	0.00067	-0.0001
1.75158	-0.00044	0.00142	-0.00035	0.00021
1.75258	-0.00057	0.00168	-0.00118	0.00049
1.75358	-0.00067	0.00186	-0.00171	0.00066
1.75458	-0.00072	0.00198	-0.00201	0.00072
1.75559	-0.00072	0.00195	-0.00185	0.00071
1.75659	-0.00068	0.00188	-0.00144	0.00057
1.75759	-0.00057	0.00168	-0.00066	0.00036
1.75859	-0.00043	0.00144	0.00038	0.00011
1.75959	-0.00025	0.00115	0.00152	-0.0002
1.76059	-3e-05	0.00082	0.00281	-0.00048
1.76159	0.00019	0.00053	0.00396	-0.00073
1.76259	0.00041	0.00023	0.00498	-0.00096
1.76359	0.00061	2e-05	0.00574	-0.00107
1.76459	0.00078	-0.00013	0.00613	-0.00115
1.76559	0.0009	-0.00017	0.00616	-0.00111
1.76659	0.00098	-0.00012	0.00581	-0.00098
1.76759	0.00097	4e-05	0.00508	-0.00078
1.76859	0.00093	0.0003	0.0041	-0.00047
1.76959	0.0008	0.00062	0.00288	-0.00013
1.77059	0.00064	0.00099	0.00158	0.00026
1.77159	0.00045	0.00136	0.00028	0.00065
1.77259	0.00022	0.00171	-0.00091	0.00099
1.77359	1e-05	0.00198	-0.00192	0.00128
1.77459	-0.0002	0.00214	-0.00264	0.00145
1.77559	-0.00036	0.00219	-0.00309	0.00151
1.77659	-0.00047	0.00208	-0.00319	0.00142
1.77759	-0.00053	0.00185	-0.00296	0.00124
1.77859	-0.00052	0.00148	-0.00247	0.0009
1.77959	-0.00045	0.00105	-0.00168	0.00053
1.78059	-0.00033	0.00054	-0.00072	7e-05
1.78159	-0.00016	3e-05	0.00033	-0.00039
1.78259	3e-05	-0.00044	0.0015	-0.00081
1.78359	0.00023	-0.00084	0.00256	-0.00124
1.78459	0.00042	-0.00114	0.00358	-0.00151
1.7856	0.00059	-0.00131	0.0044	-0.00176
1.7866	0.00071	-0.00135	0.00496	-0.00184
1.7876	0.0008	-0.00124	0.00527	-0.0018
1.7886	0.00082	-0.001	0.0052	-0.00165
1.7896	0.0008	-0.00065	0.00484	-0.00135
1.7906	0.00073	-0.00023	0.00415	-0.00098
1.7916	0.00062	0.00025	0.00322	-0.00051
1.7926	0.00049	0.00072	0.00211	0
1.7936	0.00034	0.00118	0.00097	0.00051
1.7946	0.00021	0.00156	-0.00015	0.00099
1.7956	0.0001	0.00185	-0.00109	0.00138
1.7966	1e-05	0.00204	-0.00177	0.00169
1.7976	-3e-05	0.00206	-0.00218	0.00184
1.7986	-3e-05	0.002	-0.00213	0.00185
1.7996	2e-05	0.00177	-0.0018	0.0017
1.8006	0.0001	0.00148	-0.00109	0.00139
1.8016	0.00022	0.00109	-9e-05	0.00097
1.8026	0.00037	0.00065	0.00104	0.00046
1.8036	0.00053	0.00023	0.00238	-9e-05
1.8046	0.00069	-0.00018	0.00363	-0.00059
1.8056	0.00082	-0.00048	0.00483	-0.00109
1.8066	0.00093	-0.00071	0.00586	-0.00139
1.8076	0.00099	-0.0008	0.00654	-0.00162
1.8086	0.001	-0.00078	0.00699	-0.00164
1.8096	0.00094	-0.0006	0.00698	-0.00152
1.8106	0.00082	-0.00033	0.00661	-0.00129
1.8116	0.00066	3e-05	0.00593	-0.0009
1.8126	0.00044	0.00045	0.00486	-0.00051
1.8136	0.00021	0.00089	0.00369	-1e-05
1.8146	-3e-05	0.00132	0.00232	0.00041
1.81561	-0.00026	0.00168	0.00102	0.00083
1.81661	-0.00043	0.00198	-0.00017	0.00117
1.81761	-0.00057	0.00214	-0.00116	0.00141
1.81861	-0.00062	0.00221	-0.00179	0.00155
1.81961	-0.0006	0.00212	-0.00215	0.00156
1.82061	-0.0005	0.00195	-0.00206	0.00147
1.82161	-0.00032	0.00162	-0.00174	0.00127
1.82261	-9e-05	0.00124	-0.00104	0.00099
1.82361	0.00018	0.00078	-0.0002	0.00066
1.82461	0.00045	0.00029	0.0008	0.00031
1.82561	0.00072	-0.00018	0.00183	-3e-05
1.82661	0.00093	-0.00062	0.00273	-0.00033
1.82761	0.00109	-0.00097	0.00356	-0.00055
1.82861	0.00117	-0.00122	0.00407	-0.00069
1.82961	0.00116	-0.00133	0.00434	-0.00073
1.83061	0.00108	-0.00133	0.0043	-0.00065
1.83161	0.00092	-0.00117	0.00391	-0.0005
1.83261	0.00071	-0.00091	0.0033	-0.00027
1.83361	0.00046	-0.00055	0.00238	1e-05
1.83461	0.0002	-0.0001	0.00137	0.00025
1.83561	-4e-05	0.00034	0.00025	0.00052
1.83661	-0.00026	0.0008	-0.00081	0.00066
1.83761	-0.00043	0.00118	-0.00177	0.00076
1.83861	-0.00053	0.00149	-0.00248	0.00073
1.83961	-0.00057	0.00169	-0.00289	0.00058
1.84061	-0.00054	0.00174	-0.00299	0.00034
1.84161	-0.00044	0.0017	-0.00269	-1e-05
1.84261	-0.0003	0.00149	-0.0021	-0.0004
1.84361	-9e-05	0.00122	-0.00116	-0.00084
1.84461	0.00011	0.00083	-6e-05	-0.00126
1.84562	0.00035	0.00041	0.00114	-0.00168
1.84662	0.00056	-4e-05	0.00235	-0.002
1.84762	0.00075	-0.00047	0.00337	-0.00227
1.84862	0.00092	-0.00083	0.00425	-0.00245
1.84962	0.00102	-0.00112	0.00477	-0.00251
1.85062	0.00107	-0.00128	0.00499	-0.00251
1.85162	0.00105	-0.00134	0.00489	-0.00235
1.85262	0.00097	-0.00127	0.00443	-0.00216
1.85362	0.00085	-0.0011	0.00378	-0.00186
1.85462	0.00066	-0.00083	0.00283	-0.00151
1.85562	0.00046	-0.00049	0.00183	-0.00115
1.85662	0.00023	-0.00013	0.00074	-0.00075
1.85762	0	0.00028	-0.0003	-0.00042
1.85862	-0.0002	0.00062	-0.00121	-0.00011
1.85962	-0.00037	0.00096	-0.00202	0.0001
1.86062	-0.00047	0.0012	-0.00249	0.00021
1.86162	-0.00053	0.00138	-0.00284	0.00023
1.86262	-0.0005	0.00146	-0.00284	0.00013
1.86362	-0.00042	0.00141	-0.00263	-7e-05
1.86462	-0.00028	0.0013	-0.00224	-0.00033
1.86562	-8e-05	0.00108	-0.0016	-0.00068
1.86662	0.00014	0.0008	-0.00098	-0.00103
1.86762	0.00038	0.00048	-0.00023	-0.00141
1.86862	0.00061	0.00012	0.00045	-0.00175
1.86962	0.00081	-0.0002	0.00103	-0.00203
1.87062	0.00098	-0.0005	0.00151	-0.00225
1.87162	0.00107	-0.00073	0.00177	-0.00235
1.87262	0.00111	-0.00086	0.00191	-0.00237
1.87362	0.00106	-0.00095	0.00185	-0.00225
1.87462	0.00094	-0.00088	0.00165	-0.00205
1.87563	0.00075	-0.00077	0.00135	-0.00174
1.87663	0.0005	-0.00055	0.00099	-0.00136
1.87763	0.0002	-0.00028	0.00064	-0.00092
1.87863	-0.0001	2e-05	0.00033	-0.00046
1.87963	-0.00042	0.00033	0.00013	-5e-05
1.88063	-0.00069	0.00061	1e-05	0.00034
1.88163	-0.00093	0.00083	0.0001	0.00062
1.88263	-0.00109	0.00098	0.00027	0.00081
1.88363	-0.00117	0.00102	0.00064	0.00088
1.88463	-0.00117	0.00097	0.00112	0.00081
1.88563	-0.00108	0.00083	0.00167	0.00065
1.88663	-0.00093	0.00061	0.00235	0.00035
1.88763	-0.00071	0.00037	0.00292	2e-05
1.88863	-0.00046	8e-05	0.00358	-0.00039
1.88963	-0.00019	-0.00016	0.00402	-0.00078
1.89063	7e-05	-0.00039	0.00438	-0.00116
1.89163	0.00031	-0.00055	0.00452	-0.00149
1.89263	0.0005	-0.00062	0.0044	-0.00174
1.89363	0.00062	-0.00063	0.00411	-0.00191
1.89463	0.00068	-0.00051	0.00353	-0.00196
1.89563	0.00067	-0.00037	0.00279	-0.00193
1.89663	0.00059	-0.00011	0.0019	-0.00176
1.89763	0.00046	0.00015	0.0009	-0.00152
1.89863	0.00028	0.00045	-8e-05	-0.00118
1.89963	7e-05	0.00076	-0.00101	-0.00081
1.90063	-0.00013	0.001	-0.00178	-0.00039
1.90163	-0.00033	0.00124	-0.00231	-1e-05
1.90263	-0.0005	0.00137	-0.00255	0.00034
1.90363	-0.0006	0.00146	-0.00245	0.00059
1.90463	-0.00067	0.00144	-0.00198	0.00072
1.90564	-0.00066	0.00134	-0.00119	0.00072
1.90664	-0.0006	0.00116	-0.0001	0.00059
1.90764	-0.00049	0.00093	0.00119	0.00031
1.90864	-0.00033	0.00064	0.00262	-5e-05
1.90964	-0.00016	0.00036	0.00402	-0.00051
1.91064	3e-05	7e-05	0.00534	-0.00097
1.91164	0.0002	-0.00015	0.00643	-0.00142
1.91264	0.00036	-0.00032	0.00721	-0.0018
1.91364	0.00047	-0.00039	0.00766	-0.00207
1.91464	0.00055	-0.00038	0.00759	-0.00218
1.91564	0.00056	-0.00027	0.00721	-0.00215
1.91664	0.00053	-8e-05	0.00632	-0.00194
1.91764	0.00045	0.00016	0.00512	-0.00163
1.91864	0.00031	0.00048	0.00366	-0.00117
1.91964	0.00015	0.00078	0.00197	-0.00067
1.92064	-5e-05	0.00111	0.00035	-0.00013
1.92164	-0.00024	0.00138	-0.00129	0.00038
1.92264	-0.00043	0.0016	-0.00266	0.00082
1.92364	-0.00058	0.00177	-0.00372	0.00118
1.92464	-0.0007	0.00181	-0.00446	0.0014
1.92564	-0.00076	0.0018	-0.00468	0.0015
1.92664	-0.00075	0.00166	-0.00454	0.00144
1.92764	-0.00069	0.00144	-0.00397	0.00127
1.92864	-0.00056	0.00116	-0.00303	0.00094
1.92964	-0.00039	0.00081	-0.00186	0.00054
1.93064	-0.00017	0.00045	-0.00049	3e-05
1.93164	5e-05	8e-05	0.00094	-0.00049
1.93264	0.00028	-0.00025	0.00228	-0.00102
1.93364	0.00049	-0.00051	0.00348	-0.0015
1.93464	0.00065	-0.00069	0.00436	-0.00188
1.93565	0.00077	-0.00077	0.00487	-0.00214
1.93665	0.00081	-0.00073	0.00498	-0.00223
1.93765	0.00079	-0.0006	0.00459	-0.00217
1.93865	0.0007	-0.00034	0.00381	-0.00193
1.93965	0.00054	-2e-05	0.00262	-0.00154
1.94065	0.00034	0.00036	0.00117	-0.00104
1.94165	0.00011	0.00078	-0.00044	-0.00047
1.94265	-0.00013	0.00116	-0.00207	0.0001
1.94365	-0.00036	0.00153	-0.00361	0.00064
1.94465	-0.00056	0.00179	-0.00483	0.00107
1.94565	-0.0007	0.00198	-0.00578	0.00138
1.94665	-0.00078	0.00202	-0.00622	0.00152
1.94765	-0.00078	0.00195	-0.00624	0.00148
1.94865	-0.00071	0.00174	-0.00575	0.00128
1.94965	-0.00057	0.00141	-0.00488	0.00092
1.95065	-0.00037	0.00102	-0.00362	0.00048
1.95165	-0.00013	0.00055	-0.00217	-7e-05
1.95265	0.00014	0.0001	-0.00059	-0.00058
1.95365	0.00041	-0.00034	0.00102	-0.00109
1.95465	0.00066	-0.0007	0.0024	-0.00151
1.95565	0.00086	-0.00095	0.00369	-0.0018
1.95665	0.001	-0.00107	0.00454	-0.00199
1.95765	0.00107	-0.00106	0.0051	-0.00197
1.95865	0.00106	-0.0009	0.00529	-0.00187
1.95965	0.00098	-0.00062	0.00499	-0.00159
1.96065	0.00082	-0.00022	0.00449	-0.0012
1.96165	0.00061	0.00025	0.00351	-0.00074
1.96265	0.00037	0.00073	0.0024	-0.00019
1.96365	0.0001	0.00124	0.00107	0.00031
1.96465	-0.00017	0.00166	-0.00037	0.00082
1.96566	-0.0004	0.00202	-0.00171	0.0012
1.96666	-0.00061	0.00226	-0.00302	0.00151
1.96766	-0.00074	0.00235	-0.00404	0.00163
1.96866	-0.00082	0.00231	-0.00481	0.00164
1.96966	-0.00083	0.00211	-0.0052	0.00146
1.97066	-0.00075	0.00178	-0.00526	0.00114
1.97166	-0.00063	0.00134	-0.00489	0.0007
1.97266	-0.00045	0.00081	-0.00425	0.00015
1.97366	-0.00024	0.00026	-0.00336	-0.00041
1.97466	-1e-05	-0.00033	-0.0023	-0.00101
1.97566	0.00021	-0.00085	-0.00126	-0.00156
1.97666	0.0004	-0.0013	-0.00024	-0.00201
1.97766	0.00055	-0.00165	0.00056	-0.00238
1.97866	0.00065	-0.00184	0.00109	-0.00257
1.97966	0.00067	-0.00191	0.00141	-0.00265
1.98066	0.00064	-0.00178	0.00127	-0.00256
1.98166	0.00054	-0.00155	0.00091	-0.00233
1.98266	0.00039	-0.00117	0.00021	-0.00203
1.98366	0.00021	-0.00072	-0.00075	-0.0016
1.98466	1e-05	-0.00021	-0.00177	-0.00119
1.98566	-0.0002	0.0003	-0.003	-0.00072
1.98666	-0.00038	0.00076	-0.0041	-0.00033
1.98766	-0.00054	0.00116	-0.00513	3e-05
1.98866	-0.00064	0.00142	-0.00596	0.0003
1.98966	-0.00069	0.00158	-0.00645	0.00048
1.99066	-0.0007	0.00159	-0.00668	0.00059
1.99166	-0.00063	0.00147	-0.00651	0.00056
1.99266	-0.00052	0.00125	-0.00598	0.00051
1.99366	-0.00035	0.00093	-0.00517	0.00033
1.99466	-0.00015	0.00058	-0.0041	0.00013
1.99567	6e-05	0.00019	-0.00289	-0.0001
1.99667	0.00028	-0.00015	-0.00166	-0.00038
[truncated: 1,003 more rows]

## Sheet: Extended Data Fig. 4i
D2/Ar=1 pulses over S-1_1(H2) at 550°C (treatment: H2/Ar=1 at 550 °C, 0.5 h)
number of pulses	X(D2)
1	0.72064
5	0.73397
9	0.74285
13	0.7375
17	0.7322
21	0.72476
25	0.71632
29	0.72565
33	0.71711
37	0.71648
41	0.70037
45	0.7044
49	0.70716
53	0.68961
57	0.67922
61	0.70311
65	0.68502
69	0.67177
73	0.65063
77	0.6739
81	0.6585
85	0.64966
89	0.66341
93	0.63607
97	0.65831
101	0.62582
105	0.61133
109	0.61283
113	0.61046
117	0.59721
121	0.61105
125	0.54951
129	0.58112
133	0.55974
137	0.57173
141	0.55302
145	0.53839
149	0.52448
153	0.5177
157	0.51212
161	0.50082
165	0.48331
169	0.48119
173	0.47624
177	0.44129
181	0.44878
185	0.46379
189	0.43616
193	0.42382
197	0.41559
201	0.42866
205	0.39601
209	0.36862
213	0.39595
217	0.38263
221	0.38107
225	0.3792
229	0.36049
233	0.32381
237	0.36189
241	0.33007
245	0.34692
249	0.31868
253	0.29376
257	0.28668
261	0.29041
265	0.26844
269	0.25603
273	0.24646
277	0.26278
281	0.2421
285	0.22914
289	0.2002
293	0.20331
297	0.23066
301	0.20235
305	0.18057
309	0.18748
313	0.18083
317	0.19013
321	0.17301
325	0.11659
329	0.11325
333	0.10721
337	0.08859
341	0.12476
345	0.17477
349	0.11734
353	0.12461
357	0.14136
361	0.13273
365	0.14411
369	0.1194
373	0.10447
377	0.05543
381	0.04829
385	0.05711
389	0.03523
393	0.12183
397	0.09052
401	0.0656
405	0.0875
409	-0.00628
413	0.03863
417	0.0767
421	0.04032
425	0.00887
429	0.02041
433	0.00614
437	0.03993
441	0.03695
445	0.03822
449	0.01544
453	0.04648
457	0.00397
461	-0.00212
465	0.03773
469	0.000341113
473	0.00162
477	-0.02209
481	0.000664056
485	0.01121
489	0.009
493	0.02064
497	-0.0079
501	0.01209
505	0.00266
509	0.01831
513	-0.03924
517	-0.01253
521	0.02561
525	0.01541
529	0.00665
533	-0.02365
537	0.03977
541	0.01741
545	0.00264
549	0.01367
553	0.02188
557	-0.0408
561	-0.01986
565	-0.0062
569	0.001
573	-0.03195
577	-0.0327
581	-0.00631
585	-0.02566
589	-0.07813
593	0.01461
597	0.011
601	0.02136
605	0.01999
609	0.00867
613	-0.02004
617	-0.012
621	0.000759067
625	0.03207
629	-0.01332
633	0.02622
637	0.02216
641	-0.00887
645	-0.00712
649	-0.00811
653	0.00669
657	0.03167
661	0.00441
665	-0.02135
669	0.01477
673	-0.03152
677	-0.06524
681	0.03112
685	0.01949
689	0.03523
693	-0.02146
697	0.0139
701	0.0037
705	0.02167
709	-0.03421
713	-0.02216
717	-0.01692
721	0.01834
725	0.00528
729	0.01019
733	0.059
737	0.02012
741	0.0072
745	-0.01985
749	0.00585
753	0.01745
757	-0.02917
761	-0.0311
765	0.0023
769	-0.03593
773	-0.00248
777	-0.01423
781	-0.000875778
785	0.00282
789	0.02414
793	0.01466
797	-0.00456
