# Supplementary material for: In situ formation of ZnOx species for efficient propane dehydrogenation
Source: Nature. 2021 Nov 10;599(7884):234–8. doi: 10.1038/s41586-021-03923-3 (PMC8580824; doi:10.1038/s41586-021-03923-3)
Supplement: Supplementary file 8 — Source Data Extended Data Fig. 7 [file 41586_2021_3923_MOESM8_ESM.xls]

## Sheet: Extended Data Fig.7 b
			ZnO//ZnO-S-1_3					K-CrOx/Al2O3
			time on propane stream /h	S(propene)	carbon balance			time on propane stream /h	S(propene)	carbon balance
			0.133889	0.806426	0.968859			0.335833	0.907958	0.982468
			0.470833	0.800554	0.968761			0.6725	0.906137	0.983494
			0.8075	0.808437	0.972146			1.00917	0.928494	0.99189
			1.14389	0.82926	0.97815			1.34583	0.956927	1.00131
			1.48056	0.920054	1.00455			1.68222	0.964375	1.00406
			1.8175	0.878225	0.992842			2.01944	0.964154	1.00515
			2.15444	0.90542	0.999369			2.35611	0.972988	1.00739
			2.49111	0.938539	1.01223			2.69278	1.01346	1.02014
			2.82778	0.928172	1.00914			3.02944	0.958503	1.00382
			3.16444	0.906987	1.00316			3.36611	0.98926	1.01322
			3.50139	0.884995	0.994612			3.70306	0.971102	1.00737
			3.83806	0.887869	0.993914			4.03944	1.00341	1.01778
			4.17444	0.911366	1.00309			4.37611	0.991193	1.01143
			4.89361	0.756544	0.935403			5.34556	0.930716	0.996951
			5.64694	0.809646	0.956703			6.09861	0.915727	0.988375
			6.40028	0.829371	0.96161			6.85222	0.960997	1.00377
			7.15389	0.868206	0.975028			7.60528	0.959576	1.00052
			7.90722	0.834199	0.962302			8.35889	0.945859	0.995092
			8.66083	0.851446	0.967468			9.1125	0.937858	0.991465
			9.41389	0.863675	0.972172			9.86583	0.954673	0.99726
			10.1678	0.870892	0.973182			10.6189	0.979868	1.00413
			10.9231	0.774584	0.940262			11.3747	0.912028	0.990785
			11.6764	0.813837	0.954467			12.1278	0.905125	0.983866
			12.4294	0.796974	0.946321			12.8814	0.9034	0.981637
			13.1828	0.81195	0.951426			13.6347	0.911632	0.984578
			13.9361	0.826808	0.955325			14.3881	0.924321	0.988875
			14.6894	0.836701	0.95909			15.1414	0.924929	0.988962
			15.4431	0.847662	0.963196			15.895	0.937185	0.99282
			16.1961	0.853778	0.964896			16.6481	0.942075	0.994098
			16.9522	0.836666	0.981208			17.4039	0.911622	0.999363
			17.7056	0.836344	0.978505			18.1572	0.896811	0.998178
			18.4589	0.844279	0.981811			18.9106	0.896921	0.99796
			19.2119	0.847012	0.981624			19.6636	0.91615	1.00204
			19.965	0.847848	0.982197			20.4169	0.916552	1.00038
			20.7186	0.859865	0.985414			21.1706	0.916844	1.00033
			21.4717	0.860456	0.984701			21.9239	0.925441	1.00112
			22.2256	0.871629	0.988145			22.6772	0.937806	1.00323
			22.9808	0.851792	0.98349			23.4331	0.923793	1.00224
			23.7344	0.870841	0.988073			24.1864	0.920448	1.00409
			24.4875	0.893966	0.993496			24.9394	0.937133	1.00747
			25.2411	0.889391	0.992562			25.6931	0.930744	1.00476
			25.9942	0.869856	0.986401			26.4464	0.941997	1.00695
			26.7478	0.891601	0.992316			27.1992	0.936856	1.00416
			27.5008	0.885682	0.989581			27.9528	0.94075	1.00348
			28.2544	0.89266	0.991451			28.7058	0.944697	1.00405
			29.0103	0.806255	0.968042			29.4622	0.889361	0.992554
			29.7633	0.845949	0.979347			30.2153	0.897782	0.997204
			30.5169	0.872602	0.986481			30.9689	0.867601	0.988198
			31.27	0.863548	0.983371			31.7219	0.904741	0.997691
			32.0236	0.862603	0.982937			32.4756	0.892262	0.993054
			32.7769	0.857558	0.981146			33.2289	0.884533	0.989961
			33.5303	0.862105	0.982259			33.9822	0.892174	0.991296
			34.2836	0.872111	0.984884			34.7356	0.904688	0.994032
			35.0389	0.820919	0.971592			35.4906	0.87776	0.989446
			35.7922	0.853526	0.980603			36.2439	0.893102	0.996509
			36.5453	0.858148	0.981522			36.9972	0.897773	0.997724
			37.2989	0.869352	0.983895			37.7506	0.912241	1.00017
			38.0522	0.873904	0.985487			38.5042	0.918555	1.00084
			38.8058	0.871968	0.984744			39.2575	0.92076	1.00032
			39.5592	0.903504	0.992633			40.0108	0.937678	1.00385
			40.3125	0.875964	0.985549			40.7642	0.925272	0.999103
			41.0678	0.856141	0.980702			41.5197	0.898165	0.996204
			41.8211	0.851686	0.979028			42.2731	0.911841	1.00284
			42.5747	0.8841	0.98853			43.0267	0.911394	1.0016
			43.3281	0.87584	0.985923			43.78	0.898695	0.996834
			44.0814	0.888507	0.988209			44.5333	0.902143	0.9964
			44.8347	0.869022	0.98322			45.2864	0.912069	0.998091
			45.5881	0.875415	0.983847			46.04	0.921016	0.999687
			46.3414	0.884459	0.9854			46.7931	0.910521	0.996045
			47.0967	0.852495	0.978705			47.5486	0.924033	1.00244
			47.8503	0.866647	0.98218			48.3019	0.880008	0.992061
			48.6039	0.875258	0.98533			49.0553	0.910793	1.0009
			49.3569	0.875061	0.984994			49.8083	0.933225	1.00562
			50.11	0.892974	0.989321			50.5619	0.939197	1.00554
			50.8636	0.917618	0.995014			51.315	0.962478	1.01035
			51.6167	0.901273	0.990822			52.0689	0.940237	1.00373
			52.3703	0.902811	0.990976			52.8222	0.941097	1.00319
			53.1261	0.844755	0.976407			53.5783	0.884725	0.991841
			53.8797	0.865947	0.981995			54.3317	0.893704	0.996734
			54.6328	0.862929	0.980942			55.085	0.89439	0.996073
			55.3864	0.872465	0.983096			55.8383	0.911224	0.99967
			56.1394	0.86652	0.981175			56.5914	0.90541	0.996775
			56.8925	0.894724	0.988842			57.3444	0.914817	0.998295
			57.6464	0.886226	0.986316			58.0983	0.913626	0.997339
			58.4	0.883978	0.985487			58.8517	0.926751	0.999832
			59.1553	0.856622	0.979203			59.6067	0.898749	0.995626
			59.9083	0.86809	0.981754			60.3603	0.89397	0.996164
			60.6622	0.886916	0.986859			61.1139	0.881924	0.992628
			61.4153	0.867304	0.981456			61.8672	0.894667	0.995385
			62.1689	0.874812	0.982822			62.6203	0.88915	0.992617
			62.9219	0.877188	0.983658			63.3739	0.891955	0.992145
			63.6756	0.861504	0.979253			64.1269	0.903658	0.994516
			64.4286	0.86764	0.98056			64.8806	0.905234	0.994066
			65.185	0.855791	0.97815			65.6367	0.888683	0.992368
			65.9383	0.8726	0.982628			66.3903	0.894417	0.996196
			66.6917	0.868582	0.981274			67.1433	0.894434	0.996089
			67.445	0.87722	0.983225			67.8972	0.898274	0.995879
			68.1986	0.878549	0.983431			68.65	0.907721	0.99716
			68.9519	0.872806	0.981777			69.4039	0.90498	0.995537
			69.7056	0.882004	0.98427			70.1575	0.923955	0.999424
			70.4592	0.890723	0.98629			70.9108	0.925969	0.999308
			71.2147	0.855935	0.977553			71.6667	0.892719	0.993374
			71.9678	0.868348	0.980769			72.42	0.889923	0.994938
			72.7214	0.871666	0.981485			73.1728	0.894647	0.995886
			73.4744	0.879582	0.983688			73.9267	0.902629	0.997022
			74.2281	0.887733	0.985662			74.6794	0.91282	0.998329
			74.9811	0.898842	0.988411			75.4331	0.917184	0.998379
			75.7342	0.912297	0.991795			76.1867	0.937637	1.00281
			76.4878	0.910105	0.991125			76.9397	0.928526	0.999644
			77.2433	0.862825	0.979034			77.6953	0.887294	0.991691
			77.9969	0.873544	0.981601			78.4489	0.899338	0.997225
			78.75	0.91034	0.991422			79.2019	0.890163	0.993766
			79.5036	0.884831	0.984196			79.955	0.8868	0.992054
			80.2569	0.88219	0.983466			80.7086	0.902989	0.995509
			81.0103	0.877439	0.982039			81.4622	0.905463	0.995237
			81.7636	0.896892	0.987209			82.2156	0.927123	0.999854
			82.5169	0.907414	0.989833			82.9686	0.919435	0.997399
			84.7206	0.839974	0.951395			84.8714	0.899616	0.981701
			85.1725	0.853579	0.956305			85.3233	0.906788	0.981935
			85.6244	0.86958	0.962718			85.7753	0.914999	0.984042
			86.0772	0.873202	0.963651			86.2278	0.925627	0.987216
			86.5297	0.883729	0.967662			86.68	0.929946	0.988477
			86.9817	0.878558	0.965496			87.1319	0.944206	0.992984
			87.4336	0.891381	0.970274			87.5847	0.946648	0.993572
			87.8864	0.891571	0.970409			88.0372	0.953051	0.995474
			88.3386	0.899434	0.973186			88.4892	0.935339	0.99031
			88.7903	0.901601	0.973943			88.9411	0.958767	0.997013
			89.2428	0.909424	0.976776			89.3931	0.955003	0.995748
			89.6947	0.918989	0.980149			89.8453	0.955092	0.996161
			99.2672	0.845386	0.954416			99.3344	0.910614	0.985575
			99.4694	0.855955	0.958634			99.5367	0.919445	0.989023
			99.6717	0.871625	0.964281			99.7386	0.9313	0.992492
			99.8739	0.868947	0.962744			99.9408	0.926776	0.989845
			100.076	0.867356	0.961951			100.143	0.939089	0.993532
			100.278	0.877837	0.965849			100.345	0.940878	0.993707
			100.48	0.88169	0.967253			100.547	0.939608	0.992896
			100.682	0.884769	0.968349			100.749	0.935268	0.990721
			100.884	0.878494	0.96579			100.952	0.928129	0.987931
			101.087	0.892871	0.971118			101.154	0.93585	0.990742
			101.289	0.881542	0.966772			101.356	0.952124	0.995666
			101.491	0.890379	0.970017			101.558	0.947451	0.993817
			101.693	0.896901	0.97242			101.76	0.951473	0.995077
			101.895	0.899449	0.973352			101.963	0.956666	0.996472
			102.097	0.903465	0.974819			102.165	0.954765	0.995845
			102.299	0.901495	0.973913			102.367	0.954855	0.995725
			102.502	0.909976	0.976913			102.569	0.961099	0.997626
			102.704	0.899156	0.972963			102.771	0.946555	0.99325
			102.906	0.892768	0.970426			102.973	0.943826	0.992379
			103.108	0.906931	0.975736			103.175	0.965618	0.998659
			103.31	0.90933	0.976516			103.377	0.959699	0.996881
			103.512	0.910923	0.977099			103.579	0.952536	0.994907
			103.714	0.913426	0.977934			103.781	0.971997	1.00002
			103.916	0.909213	0.976478			103.984	0.961829	0.997365
			104.118	0.920401	0.980255			104.186	0.983068	1.00284
			104.32	0.917982	0.979499			104.388	0.976695	1.00116
			104.523	0.916423	0.978984			104.59	0.974343	1.0004
			104.744	0.933139	0.984669			104.811	0.965911	0.998372
			104.946	0.920053	0.980151			105.014	0.968265	0.998977
			105.149	0.922163	0.980955			105.216	0.97589	1.00079
			105.353	0.837473	0.950753			105.42	0.908413	0.985658
			105.555	0.850827	0.955854			105.623	0.913488	0.987176
			105.757	0.850422	0.95529			105.824	0.918583	0.987835
			105.959	0.861101	0.959255			106.027	0.909618	0.983346
			106.161	0.866713	0.961458			106.229	0.923897	0.98823
			106.364	0.872233	0.963362			106.432	0.926088	0.988079
			106.566	0.879672	0.966218			106.633	0.929669	0.988988
			106.769	0.887118	0.968942			106.836	0.925852	0.987512
			106.97	0.88639	0.968723			107.038	0.929198	0.988334
			107.173	0.88406	0.967697			107.24	0.943207	0.992951
			107.375	0.886799	0.968621			107.442	0.930513	0.988515
			107.577	0.896884	0.972345			107.644	0.948478	0.99435
			107.779	0.899106	0.973115			107.846	0.953589	0.995846
			107.981	0.895307	0.971524			108.049	0.95242	0.995362
			108.183	0.892785	0.970775			108.251	0.944896	0.992789
			108.386	0.903212	0.974426			108.453	0.951217	0.994793
			108.588	0.898853	0.972864			108.655	0.944341	0.992703
			108.79	0.892689	0.970556			108.857	0.954133	0.995525
			108.992	0.905514	0.975063			109.059	0.947914	0.993722
			109.194	0.905319	0.975062			109.263	0.945464	0.993051
			109.397	0.908553	0.976191			109.464	0.951518	0.994729
			109.599	0.911008	0.977051			109.667	0.970506	0.999673
			109.802	0.906427	0.975352			109.869	0.959753	0.996818
			110.004	0.922567	0.98108			110.071	0.954196	0.995474
			110.206	0.918564	0.979613			110.273	0.967141	0.998704
			110.408	0.923568	0.981412			110.475	0.964361	0.998004
			110.61	0.923427	0.981244			110.677	0.963076	0.997702
			110.812	0.926379	0.982298			110.879	0.955145	0.99576
			111.014	0.925526	0.981984			111.082	0.954774	0.995716
			111.235	0.935465	0.98539			111.302	0.969415	0.999134
			111.439	0.855912	0.958019			111.507	0.920789	0.990437
			111.642	0.869566	0.963222			111.709	0.92525	0.991793
			111.844	0.86813	0.962304			111.911	0.926887	0.99125
			112.046	0.877769	0.965735			112.113	0.930804	0.991435
			112.248	0.885699	0.968663			112.315	0.945678	0.99622
			112.45	0.876797	0.964974			112.517	0.940273	0.993388
			112.652	0.88881	0.969445			112.719	0.938017	0.992029
			112.854	0.889203	0.969724			112.921	0.943423	0.993641
			113.056	0.885513	0.967881			113.123	0.938354	0.991475
			113.258	0.895565	0.971684			113.326	0.932891	0.989423
			113.46	0.893679	0.970852			113.528	0.939691	0.991654
			113.663	0.907805	0.976244			113.73	0.943713	0.992867
			113.864	0.89078	0.969749			113.932	0.955083	0.996322
			114.067	0.887599	0.968517			114.134	0.938879	0.991063
			114.269	0.905108	0.974943			114.337	0.945952	0.993237
			114.471	0.908313	0.9761			114.539	0.950995	0.994715
			114.693	0.903045	0.974145			114.761	0.947969	0.993786
			114.895	0.894323	0.970948			114.963	0.944205	0.992669
			115.097	0.89892	0.972587			115.165	0.95153	0.994823
			115.3	0.917842	0.979385			115.367	0.959396	0.996838
			115.502	0.911057	0.976922			115.569	0.954115	0.995438
			115.704	0.911043	0.976927			115.772	0.962968	0.997749
			115.907	0.907138	0.975553			115.974	0.946005	0.993317
			116.109	0.918513	0.979581			116.176	0.959753	0.996902
			116.311	0.92033	0.980211			116.378	0.954426	0.995568
			116.513	0.91143	0.977084			116.58	0.946353	0.993533
			116.715	0.920064	0.980137			116.782	0.959873	0.996878
			116.917	0.924666	0.981621			116.984	0.945847	0.993552
			117.119	0.908974	0.976149			117.187	0.94658	0.993769
			117.321	0.919216	0.979829			117.389	0.947851	0.994123
			117.526	0.850366	0.955396			117.593	0.926434	0.992742
			117.728	0.860584	0.959463			117.795	0.921107	0.990081
			117.93	0.864468	0.960554			117.997	0.931004	0.992754
			118.132	0.877488	0.965719			118.199	0.936572	0.993743
			118.334	0.871575	0.963039			118.402	0.929348	0.990053
			118.536	0.884509	0.967804			118.604	0.930741	0.989845
			118.739	0.890898	0.970138			118.806	0.936892	0.991635
			118.941	0.891359	0.97027			119.008	0.938424	0.991969
			119.143	0.891411	0.970077			119.21	0.93121	0.989108
			119.345	0.894608	0.971357			119.412	0.945849	0.993894
			119.547	0.894872	0.971332			119.615	0.949649	0.99503
			119.749	0.895087	0.971364			119.817	0.952694	0.995824
			119.951	0.898602	0.972582			120.019	0.944989	0.993227
			120.154	0.906687	0.975615			120.221	0.944557	0.992962
			120.356	0.90452	0.974666			120.423	0.9527	0.995427
			120.558	0.903613	0.974397			120.625	0.944516	0.992788
			120.76	0.897449	0.972033			120.828	0.94657	0.993412
			120.963	0.906098	0.975176			121.03	0.952666	0.99512
			121.164	0.906271	0.975434			121.233	0.942857	0.992319
			121.367	0.908068	0.975761			121.434	0.956341	0.996064
			121.569	0.918585	0.979585			121.637	0.969952	0.999732
			121.771	0.923972	0.981431			121.839	0.967901	0.999037
			121.974	0.921047	0.980427			122.041	0.9542	0.995509
			122.176	0.92726	0.982564			122.243	0.957162	0.996321
			122.378	0.922477	0.980983			122.445	0.952608	0.99509
			122.58	0.932782	0.984431			122.647	0.955297	0.995753
			122.782	0.921257	0.9804			122.849	0.949568	0.994327
			122.984	0.916001	0.978547			123.051	0.964458	0.99808
			123.186	0.923899	0.981293			123.254	0.973364	1.00023
			123.389	0.910777	0.976983			123.456	0.953245	0.99537
			123.593	0.846238	0.953871			123.661	0.908223	0.984943
			123.796	0.864735	0.960861			123.863	0.915127	0.987512
			123.998	0.86149	0.959196			124.066	0.928119	0.991204
			124.2	0.881766	0.967219			124.267	0.927125	0.989982
			124.402	0.880411	0.966421			124.47	0.941899	0.994668
			124.604	0.887013	0.968805			124.672	0.951265	0.997374
			124.807	0.885426	0.968024			124.887	0.947506	0.995404
			125.022	0.904211	0.974946			125.089	0.960472	0.999651
			125.224	0.895035	0.971399			125.291	0.931165	0.989033
			125.426	0.900105	0.973292			125.494	0.942901	0.992898
			125.628	0.911054	0.977263			125.696	0.952534	0.995969
			125.834	0.911006	0.977267			125.901	0.940316	0.991641
			126.036	0.907104	0.975723			126.103	0.964214	0.999065
			126.238	0.90263	0.974073			126.306	0.952588	0.995529
			126.44	0.908741	0.976312			126.507	0.958918	0.997102
			126.642	0.907545	0.97566			126.71	0.946871	0.993625
			126.844	0.908721	0.976426			126.911	0.955248	0.995862
			127.047	0.907313	0.975566			127.114	0.95569	0.996066
			127.249	0.912227	0.977475			127.316	0.948439	0.993952
			127.451	0.916413	0.978845			127.519	0.964448	0.998188
			127.653	0.914693	0.978219			127.721	0.940179	0.991626
			127.856	0.90403	0.974383			127.923	0.947917	0.993818
			128.058	0.913009	0.977613			128.125	0.954731	0.99566
			128.26	0.917138	0.9791			128.327	0.955936	0.995887
			128.463	0.913316	0.977669			128.53	0.945206	0.993275
			128.667	0.910014	0.976601			128.734	0.950491	0.994564
			128.869	0.912365	0.977408			128.937	0.95726	0.996364
			129.072	0.922993	0.981054			129.139	0.969467	0.999228
			129.274	0.923505	0.981298			129.341	0.957422	0.996404
			129.476	0.912205	0.977273			129.543	0.958701	0.996753
			129.681	0.891369	0.993186			129.748	0.905761	0.993061
			129.883	0.883835	0.991587			129.95	0.901516	0.993027
			130.085	0.88254	0.991273			130.152	0.921301	0.99732
			130.287	0.878421	0.990516			130.354	0.894783	0.993056
			130.489	0.908194	0.996003			130.557	0.951377	1.00383
			130.691	0.902452	0.994966			130.758	0.919193	0.998856
			130.894	0.928783	0.999532			130.961	0.943715	1.00367
			131.096	0.92555	0.998966			131.163	0.913388	0.998852
			131.298	0.914571	0.997074			131.366	0.937343	1.00371
			131.501	0.922614	0.998421			131.568	0.925631	1.0021
			131.703	0.90884	0.995985			131.771	0.930148	1.00346
			131.906	0.926908	0.999097			131.972	0.908042	0.999758
			132.107	0.901812	0.994679			132.175	0.925392	1.00328
			132.31	0.912236	0.996555			132.377	0.906654	1.00017
			132.512	0.921575	0.998126			132.579	0.894323	0.99827
			132.714	0.906034	0.995344			132.781	0.89683	0.999019
			132.916	0.908418	0.995811			132.983	0.888967	0.997783
			133.118	0.916489	0.997124			133.186	0.900352	1.00028
			133.32	0.900077	0.99417			133.387	0.88036	0.996704
			133.523	0.90116	0.994384			133.59	0.885886	0.997989
			133.725	0.896532	0.993532			133.792	0.884004	0.997832
			133.927	0.909477	0.99583			133.994	0.89643	1.00036
			134.129	0.892594	0.992711			134.197	0.88159	0.997683
			134.331	0.918998	0.997401			134.399	0.904374	1.00217
			134.534	0.914738	0.99667			134.601	0.905873	1.00282
			134.736	0.913418	0.996353			134.803	0.905562	1.00268
			134.937	0.912251	0.996188			135.005	0.900828	1.00202
			135.14	0.919855	0.997497			135.207	0.876446	0.997468
			135.342	0.890055	0.992142			135.409	0.875393	0.997335
			135.544	0.92768	0.998774			135.612	0.887361	0.999738
			135.749	0.85815	0.986584			135.816	0.917063	0.994801
			135.951	0.876674	0.990035			136.019	0.924599	0.996643
			136.153	0.90607	0.99532			136.221	0.933477	0.998818
			136.355	0.869674	0.988645			136.423	0.937255	1.00009
			136.558	0.886421	0.991768			136.625	0.913878	0.996526
			136.76	0.900846	0.994439			136.827	0.911734	0.996716
			136.962	0.896273	0.993581			137.029	0.909722	0.996851
			137.164	0.909519	0.995978			137.231	0.913505	0.998057
			137.366	0.891062	0.992671			137.434	0.918965	0.999352
			137.568	0.898262	0.993917			137.636	0.901685	0.996756
			137.771	0.890525	0.992551			137.838	0.889737	0.994914
			137.973	0.894137	0.993141			138.04	0.931559	1.00268
			138.175	0.914697	0.996811			138.242	0.904423	0.998236
			138.377	0.89992	0.994179			138.444	0.902581	0.998259
			138.579	0.920259	0.997799			138.646	0.923379	1.00238
			138.781	0.912662	0.996433			138.848	0.910311	1.00028
			138.983	0.947302	1.00231			139.05	0.917813	1.00184
			139.185	0.915404	0.996853			139.253	0.888682	0.996768
			139.388	0.931824	0.999683			139.455	0.902793	0.999655
			139.59	0.905272	0.995023			139.657	0.897814	0.998826
			139.794	0.909833	0.995861			139.862	0.900289	0.999595
			139.996	0.916001	0.996898			140.064	0.909568	1.00139
			140.199	0.909489	0.995734			140.266	0.900174	0.999888
			140.401	0.914773	0.996662			140.468	0.912881	1.00236
			140.604	0.90731	0.995345			140.671	0.906601	1.00137
			140.806	0.915756	0.996849			140.873	0.90352	1.00087
			141.008	0.921436	0.99774			141.076	0.916091	1.00313
			141.21	0.925354	0.998442			141.278	0.898543	1.00015
			141.412	0.947269	1.00217			141.479	0.902466	1.00096
			141.615	0.930099	0.999236			141.681	0.908319	1.00211
			141.819	0.870978	0.989152			141.886	0.913478	0.99416
			142.021	0.879181	0.990444			142.088	0.91277	0.994582
			142.223	0.886032	0.991584			142.291	0.936346	0.999338
			142.425	0.869722	0.988502			142.493	0.888309	0.991226
			142.627	0.898003	0.993784			142.695	0.917319	0.997187
			142.83	0.884353	0.991318			142.897	0.913798	0.997049
			143.032	0.887223	0.991898			143.099	0.905915	0.996097
			143.234	0.892644	0.992834			143.302	0.915462	0.998368
			143.436	0.915071	0.996887			143.504	0.893111	0.994661
			143.639	0.892109	0.992862			143.706	0.908486	0.997954
			143.841	0.896572	0.993587			143.908	0.909502	0.99851
			144.043	0.915784	0.996958			144.11	0.876514	0.992657
			144.245	0.91156	0.996227			144.312	0.921706	1.00146
			144.447	0.895148	0.993428			144.514	0.913627	1.00023
			144.652	0.905231	0.995064			144.719	0.902385	0.998561
			144.854	0.897593	0.993751			144.922	0.885981	0.995687
			145.057	0.88989	0.992286			145.124	0.900873	0.998766
			145.272	0.92943	0.999246			145.339	0.921852	1.00274
			145.477	0.919286	0.997497			145.544	0.916047	1.00199
			145.679	0.917827	0.997306			145.746	0.898285	0.999354
			145.881	0.918891	0.997456			145.948	0.913384	1.00198
			146.083	0.907126	0.995311			146.15	0.905673	1.00065
			146.285	0.901119	0.994263			146.352	0.892359	0.998376
			146.488	0.911227	0.996023			146.554	0.902381	1.00032
			146.689	0.899102	0.993904			146.757	0.905901	1.0012
			146.891	0.912131	0.996143			146.959	0.906847	1.00144
			147.093	0.926721	0.998737			147.161	0.902852	1.00087
			147.296	0.924137	0.998378			147.363	0.91666	1.0033
			147.498	0.925845	0.998445			147.565	0.921991	1.00451
			147.7	0.91287	0.996234			147.767	0.898744	1.00019
			147.905	0.883661	0.991541			147.972	0.901135	0.991986
			148.107	0.901368	0.994384			148.174	0.914606	0.99493
			148.309	0.890479	0.992268			148.376	0.950089	1.00173
			148.511	0.910688	0.995908			148.578	0.921475	0.997426
			148.713	0.937279	1.00045			148.781	0.914669	0.996739
			148.915	0.907146	0.995277			148.982	0.925288	0.999177
			149.117	0.932739	0.999765			149.185	0.925639	0.999784
			149.32	0.935854	1.00026			149.387	0.944506	1.00351
			149.522	0.94165	1.0013			149.589	0.939145	1.00305
			149.724	0.938679	1.00078			149.791	0.94467	1.00442
			149.926	0.943682	1.00167			149.993	0.930295	1.00224
			150.128	0.921879	0.99788			150.195	0.929875	1.00254
			150.33	0.937041	1.00049			150.398	0.906852	0.998785
			150.532	0.914832	0.996695			150.599	0.890298	0.995964
			150.735	0.90266	0.994528			150.802	0.909219	0.999743
			150.937	0.91067	0.995943			151.004	0.913444	1.0008
			151.139	0.904637	0.994922			151.206	0.918015	1.00175
			151.341	0.89567	0.993312			151.408	0.897146	0.998287
			151.543	0.909628	0.995777			151.61	0.889996	0.997155
			151.745	0.926426	0.998683			151.812	0.885921	0.996598
			151.947	0.91992	0.997487			152.014	0.888386	0.997266
			152.149	0.903912	0.994708			152.216	0.891482	0.997983
			152.351	0.908008	0.995435			152.418	0.940454	1.00688
			152.553	0.902729	0.994386			152.621	0.907393	1.0013
			152.755	0.899022	0.993742			152.822	0.905897	1.00111
			152.958	0.946007	1.00183			153.025	0.870695	0.994534
			153.159	0.891784	0.992411			153.227	0.889491	0.998271
			153.362	0.922964	0.997948			153.429	0.892617	0.99892
			153.567	0.899288	0.993743			153.634	0.901114	1.00058
			153.769	0.923159	0.997898			153.836	0.889323	0.99846
			153.974	0.821991	0.979233			154.041	0.877386	0.987647
			154.176	0.86894	0.988312			154.243	0.916593	0.995329
			154.378	0.896984	0.993324			154.445	0.906231	0.994059
			154.58	0.896014	0.993164			154.648	0.913066	0.995892
			154.782	0.893237	0.992654			154.849	0.899656	0.994022
			154.984	0.864206	0.987218			155.051	0.904785	0.995484
			155.186	0.877258	0.989721			155.254	0.891562	0.993498
			155.388	0.901762	0.994265			155.456	0.922646	0.999676
			155.591	0.913152	0.996276			155.658	0.886102	0.993392
			155.793	0.878004	0.989954			155.86	0.881736	0.992993
			155.995	0.89158	0.992548			156.062	0.916331	0.999684
			156.197	0.88428	0.991175			156.264	0.914127	0.999797
			156.399	0.915117	0.996692			156.467	0.908357	0.998889
			156.602	0.898179	0.993756			156.669	0.915515	1.0006
			156.804	0.926324	0.998542			156.871	0.913618	1.00058
			157.006	0.912275	0.99613			157.073	0.906304	0.999477
			157.208	0.936534	1.00026			157.275	0.884422	0.995604
			157.41	0.911786	0.99604			157.477	0.903182	0.999399
			157.612	0.919738	0.997433			157.679	0.90516	1.00002
			157.833	0.890453	0.992228			157.901	0.90429	1.0001
			158.036	0.918041	0.997029			158.103	0.908614	1.00101
			158.238	0.91192	0.996012			158.306	0.918956	1.00289
			158.44	0.91794	0.997068			158.507	0.917614	1.00298
			158.643	0.91609	0.996676			158.71	0.887276	0.997528
			158.844	0.931043	0.999215			158.912	0.921198	1.00365
			159.047	0.946821	1.00185			159.114	0.913127	1.0025
			159.249	0.946209	1.00167			159.316	0.93421	1.00639
			159.451	0.933431	0.999649			159.518	0.909085	1.00202
			159.653	0.926632	0.998365			159.72	0.898974	1.00016
			159.855	0.942521	1.00106			159.923	0.937393	1.00719
			160.059	0.887449	0.98359			160.127	0.940932	0.996912
			160.262	0.896632	0.985723			160.329	0.953265	1.00188
			160.464	0.896549	0.985616			160.532	0.946785	1.00199
			160.666	0.89753	0.985898			160.734	0.928939	0.998636
			160.868	0.897789	0.985858			160.936	0.920341	0.997627
			161.071	0.914227	0.990065			161.138	0.927863	1.00031
			161.273	0.901879	0.986872			161.34	0.935123	1.00294
			161.475	0.91616	0.990581			161.542	0.918626	0.999075
			161.677	0.898828	0.985978			161.744	0.92237	1.00041
			161.879	0.903334	0.987208			161.946	0.923648	1.00061
			162.081	0.904043	0.987499			162.149	0.923063	1.00102
			162.283	0.893616	0.984716			162.351	0.921522	1.00058
			162.486	0.906456	0.987975			162.553	0.90896	0.997366
			162.688	0.919183	0.99119			162.755	0.932842	1.00356
			162.89	0.910846	0.989056			162.957	0.920666	1.00023
			163.092	0.907011	0.98802			163.159	0.925184	1.0012
			163.294	0.910658	0.988937			163.362	0.939621	1.00478
			163.496	0.905582	0.987669			163.564	0.914109	0.998082
			163.699	0.912201	0.989232			163.766	0.936818	1.00346
			163.901	0.916033	0.990176			163.968	0.940124	1.00422
			164.103	0.927261	0.992921			164.17	0.91266	0.997158
			164.305	0.920375	0.991191			164.373	0.931548	1.00167
			164.507	0.915025	0.989777			164.574	0.941247	1.00391
			164.709	0.917404	0.990417			164.777	0.931138	1.00123
			164.912	0.921885	0.991522			164.979	0.945532	1.00443
			165.114	0.918508	0.990624			165.181	0.926241	0.999758
			165.316	0.920054	0.990968			165.383	0.944925	1.004
			165.521	0.919971	0.990947			165.588	0.932204	1.00053
			165.723	0.919516	0.990798			165.79	0.953192	1.00539
			165.925	0.906683	0.987634			165.993	0.93213	1.00043
			166.13	0.889093	0.983826			166.197	0.94382	0.997754
			166.332	0.899648	0.986294			166.399	0.940971	0.998918
			166.534	0.89965	0.986311			166.602	0.945977	1.00184
			166.75	0.896254	0.985352			166.817	0.917535	0.995903
			166.952	0.899797	0.986315			167.019	0.909896	0.995008
			167.154	0.896924	0.985497			167.221	0.924392	0.999785
			167.356	0.892733	0.984445			167.423	0.909501	0.996333
			167.558	0.896965	0.985386			167.626	0.915033	0.998496
			167.761	0.917279	0.990645			167.828	0.913284	0.998199
			167.963	0.915257	0.990107			168.03	0.912403	0.99829
			168.165	0.908074	0.988224			168.232	0.911677	0.998089
			168.367	0.914381	0.98982			168.435	0.929306	1.00253
			168.569	0.899845	0.986033			168.637	0.914536	0.999009
			168.772	0.908854	0.988406			168.839	0.914967	0.999322
			168.974	0.923273	0.992023			169.041	0.91911	1
			169.175	0.910907	0.988901			169.243	0.918773	0.999757
			169.377	0.902481	0.986685			169.445	0.915208	0.998839
			169.579	0.913912	0.989601			169.647	0.931217	1.00259
			169.782	0.912181	0.989084			169.849	0.92322	1.00038
			169.984	0.908695	0.988154			170.051	0.918082	0.998822
			170.186	0.906512	0.987602			170.253	0.919264	0.99904
			170.388	0.922068	0.99152			170.455	0.928758	1.00113
			170.59	0.909073	0.98823			170.657	0.920644	0.998992
			170.792	0.910152	0.988524			170.86	0.923022	0.999468
			170.995	0.905756	0.987348			171.062	0.910498	0.995974
			171.197	0.919672	0.990712			171.264	0.931549	1.00114
			171.399	0.918147	0.990397			171.466	0.911298	0.995902
			171.601	0.902601	0.986503			171.668	0.913513	0.996336
			171.803	0.925939	0.992303			171.87	0.931883	1.00063
			172.005	0.91187	0.988739			172.072	0.934073	1.00105
			172.209	0.864331	0.97712			172.277	0.924758	0.992724
			172.412	0.892586	0.98444			172.479	0.940499	0.998586
			172.614	0.901447	0.986608			172.681	0.930436	0.997527
			172.816	0.888424	0.983345			172.883	0.922735	0.996959
			173.032	0.902626	0.986797			173.099	0.910274	0.994776
			173.234	0.876801	0.980013			173.301	0.914795	0.996847
			173.436	0.903065	0.986953			173.504	0.921209	0.999358
			173.639	0.906404	0.987793			173.706	0.925903	1.00104
			173.841	0.901122	0.986309			173.908	0.910159	0.997239
			174.043	0.896673	0.985217			174.11	0.903023	0.995533
			174.245	0.885226	0.982279			174.312	0.900503	0.995034
			174.447	0.904264	0.987196			174.515	0.902812	0.995762
			174.649	0.896106	0.984959			174.717	0.911598	0.997887
			174.851	0.8842	0.981883			174.919	0.902498	0.995638
			175.057	0.917462	0.990432			175.124	0.918189	0.999598
			175.259	0.911322	0.988822			175.326	0.917836	0.999509
			175.461	0.923052	0.991797			175.528	0.915545	0.998704
			175.663	0.928951	0.9932			175.73	0.926522	1.00134
			175.865	0.895909	0.984862			175.933	0.90865	0.996572
			176.067	0.937348	0.995181			176.135	0.923676	1.00001
			176.269	0.915897	0.989866			176.337	0.930076	1.0017
			176.472	0.920542	0.991004			176.539	0.939724	1.00393
			176.674	0.912965	0.989099			176.741	0.920226	0.998785
			176.876	0.915843	0.989792			176.943	0.930494	1.00122
			177.078	0.908128	0.987898			177.145	0.92303	0.999216
			177.28	0.932894	0.993923			177.347	0.927329	1.00013
			177.482	0.923474	0.991582			177.55	0.936403	1.00198
			177.684	0.909927	0.988249			177.752	0.938088	1.00226
			177.887	0.91534	0.98959			177.954	0.931597	1.00064
			178.089	0.929774	0.993124			178.157	0.932556	1.00075
			178.294	0.883229	0.982099			178.361	0.943389	0.997448
			178.496	0.887177	0.982854			178.564	0.932424	0.99647
			178.698	0.89912	0.985812			178.766	0.941059	1.00026
			178.9	0.902906	0.986828			178.968	0.938592	1.0008
			179.103	0.901136	0.986347			179.17	0.936148	1.00145
			179.305	0.908939	0.988325			179.373	0.924486	0.999107
			179.507	0.912159	0.989134			179.575	0.904002	0.994459
			179.709	0.904068	0.987037			179.777	0.911585	0.997012
			179.912	0.901989	0.986595			179.979	0.915879	0.998591
			180.114	0.904977	0.987237			180.181	0.909249	0.996894
			180.317	0.909008	0.988274			180.384	0.912502	0.997958
			180.519	0.913189	0.989338			180.586	0.919307	0.999882
			180.721	0.919197	0.99081			180.788	0.920061	0.999878
			180.923	0.90697	0.9877			180.99	0.91096	0.997684
			181.125	0.909388	0.988264			181.192	0.912664	0.998136
			181.327	0.90983	0.988399			181.394	0.925165	1.00119
			181.529	0.921877	0.99136			181.597	0.933205	1.00302
			181.732	0.92284	0.991544			181.799	0.926346	1.00125
			181.934	0.925572	0.992244			182.001	0.924668	1.00058
			182.136	0.927646	0.992679			182.203	0.926498	1.00081
			182.338	0.927081	0.992585			182.405	0.913508	0.997375
			182.54	0.912642	0.98892			182.607	0.93328	1.00221
			182.743	0.913671	0.989102			182.81	0.91888	0.998335
			182.945	0.913842	0.989163			183.012	0.924822	0.999797
			183.147	0.915704	0.989701			183.214	0.925436	0.999704
			183.349	0.917185	0.989953			183.416	0.930456	1.00051
			183.552	0.936371	0.994606			183.619	0.934274	1.0015
			183.754	0.90919	0.987931			183.821	0.917099	0.997037
			183.956	0.91851	0.990264			184.023	0.945628	1.00393
			184.158	0.931803	0.993443			184.225	0.960267	1.0071
			184.363	0.887662	0.982976			184.43	0.933728	0.994863
			184.565	0.903142	0.986836			184.632	0.943951	0.999307
			184.77	0.892438	0.984109			184.838	0.929723	0.997104
			184.976	0.908466	0.988036			185.042	0.923891	0.997072
			185.178	0.892089	0.983904			185.245	0.931028	0.999941
			185.38	0.914168	0.989446			185.447	0.937482	1.00267
			185.582	0.912336	0.989012			185.649	0.929456	1.00125
			185.784	0.91879	0.990675			185.851	0.947336	1.00616
			185.986	0.935323	0.994623			186.054	0.922497	1.00034
			186.188	0.926704	0.992562			186.256	0.931818	1.00274
			186.391	0.931566	0.993898			186.458	0.925112	1.00119
			186.593	0.920973	0.991114			186.66	0.925117	1.00132
			186.795	0.920466	0.991042			186.863	0.93421	1.00386
			186.998	0.91948	0.990714			187.064	0.925639	1.00182
			187.199	0.928879	0.993041			187.267	0.910634	0.997585
			187.402	0.93687	0.994962			187.469	0.932731	1.00316
			187.604	0.917574	0.990193			187.671	0.936386	1.00391
			187.806	0.929282	0.992828			187.873	0.928513	1.00195
			188.008	0.926464	0.992353			188.075	0.931697	1.00249
			188.21	0.926273	0.992288			188.278	0.941425	1.00456
			188.413	0.938632	0.995273			188.48	0.943836	1.00489
			188.615	0.939244	0.995394			188.682	0.943118	1.00489
			188.817	0.93721	0.994851			188.884	0.94441	1.00479
			189.019	0.934102	0.993961			189.087	0.925692	1.0003
			189.222	0.913006	0.988827			189.289	0.926109	1.00007
			189.424	0.928709	0.992627			189.491	0.921249	0.998502
			189.626	0.930881	0.993178			189.693	0.931542	1.00103
			189.828	0.927586	0.992295			189.895	0.941573	1.00317
			190.03	0.919161	0.990324			190.097	0.922455	0.99845
			190.232	0.914862	0.989036			190.3	0.940088	1.0022
			190.437	0.823253	0.953996			190.504	0.899597	0.981776
			190.639	0.846015	0.961403			190.706	0.893161	0.979612
			190.841	0.847648	0.961991			190.908	0.901928	0.982289
			191.044	0.851421	0.963442			191.111	0.894662	0.979307
			191.246	0.85065	0.96257			191.313	0.904892	0.982633
			191.447	0.856671	0.964616			191.515	0.904689	0.982306
			191.65	0.860457	0.96578			191.717	0.90328	0.981857
			191.852	0.854207	0.963511			191.919	0.897295	0.979858
			192.054	0.864577	0.966845			192.122	0.909509	0.983689
			192.256	0.866679	0.967521			192.324	0.910554	0.983962
			192.459	0.868093	0.968019			192.526	0.911852	0.984492
			192.661	0.871994	0.969203			192.729	0.922874	0.987644
			192.864	0.865741	0.967203			192.931	0.916743	0.986032
			193.066	0.86712	0.967533			193.133	0.919037	0.986644
			193.268	0.882331	0.972416			193.336	0.913981	0.985346
			193.47	0.879576	0.971648			193.538	0.907554	0.983674
			193.673	0.871695	0.969279			193.74	0.911151	0.984848
			193.875	0.87251	0.969389			193.942	0.932269	0.990511
			194.077	0.891387	0.975307			194.144	0.922705	0.988124
			194.279	0.882179	0.972465			194.346	0.930397	0.990222
			194.481	0.882021	0.972319			194.549	0.927016	0.989446
			194.684	0.876279	0.970894			194.751	0.928631	0.989954
			194.886	0.87256	0.96952			194.953	0.942833	0.993417
			195.088	0.911808	0.981448			195.155	0.897269	0.982459
			195.29	0.890354	0.975134			195.358	0.918735	0.987872
			195.493	0.895351	0.976488			195.56	0.914036	0.986779
			195.695	0.885441	0.973441			195.762	0.939848	0.992995
			195.897	0.903626	0.978996			195.964	0.909356	0.98603
			196.099	0.906602	0.979868			196.167	0.925962	0.990057
			196.301	0.902717	0.979046			196.369	0.935772	0.992346
			196.506	0.823322	0.953694			196.573	0.878322	0.975149
			196.708	0.837421	0.958391			196.775	0.890739	0.979631
			196.91	0.842137	0.959761			196.977	0.88797	0.978103
			197.113	0.843364	0.959813			197.18	0.908461	0.984484
			197.315	0.857849	0.964854			197.382	0.900612	0.981489
			197.517	0.864184	0.96683			197.584	0.899079	0.980749
			197.719	0.863031	0.96635			197.786	0.916559	0.986215
			197.922	0.866394	0.967451			197.988	0.90847	0.98353
			198.124	0.879689	0.971504			198.191	0.912797	0.984959
			198.326	0.873273	0.969416			198.393	0.916089	0.985901
			198.528	0.879969	0.971707			198.598	0.919226	0.986966
			198.733	0.876168	0.970379			198.801	0.916137	0.986092
			198.935	0.882504	0.972555			199.002	0.91109	0.984565
			199.137	0.863491	0.966399			199.205	0.91414	0.985494
			199.34	0.881914	0.97223			199.409	0.924706	0.988665
			199.544	0.878878	0.971277			199.612	0.90027	0.981983
			199.746	0.88801	0.974019			199.814	0.924515	0.988614
			199.949	0.880311	0.971836			200.016	0.904033	0.983249
			200.151	0.895487	0.976382			200.219	0.92457	0.988853
			200.353	0.888938	0.974422			200.421	0.904797	0.98387
			200.556	0.90205	0.978292			200.623	0.931908	0.99093
			200.758	0.898793	0.977409			200.825	0.939218	0.992757
			200.96	0.883144	0.972704			201.028	0.923198	0.989056
			201.162	0.894162	0.975992			201.23	0.935875	0.992082
			201.364	0.902075	0.978376			201.432	0.926076	0.989968
			201.566	0.889442	0.974717			201.634	0.923889	0.989575
			201.769	0.906063	0.979634			201.836	0.954463	0.996405
			201.971	0.898113	0.977341			202.039	0.936412	0.992511
			202.173	0.887136	0.973852			202.241	0.912994	0.987618
			202.376	0.898099	0.97722			202.443	0.900655	0.985056
			202.58	0.827671	0.955246			202.647	0.877408	0.974394
			202.782	0.855963	0.964872			202.849	0.893368	0.980206
			202.984	0.84933	0.962133			203.052	0.899036	0.981658
			203.186	0.857609	0.964575			203.254	0.903798	0.982799
			203.389	0.858376	0.964841			203.456	0.898803	0.980812
			203.591	0.87394	0.969761			203.659	0.893882	0.979116
			203.793	0.860674	0.965364			203.861	0.900338	0.981008
			203.996	0.875734	0.970312			204.063	0.920075	0.987159
			204.198	0.886312	0.973711			204.265	0.922185	0.987662
			204.4	0.893396	0.975886			204.467	0.925158	0.988533
			204.602	0.880654	0.971781			204.67	0.907508	0.983373
			204.805	0.891134	0.974967			204.873	0.891613	0.978596
			205.007	0.887132	0.973589			205.074	0.922336	0.98774
			205.209	0.877529	0.970738			205.277	0.892941	0.979438
			205.411	0.879246	0.971325			205.479	0.911078	0.984796
			205.613	0.884506	0.972871			205.681	0.919119	0.987237
			205.816	0.868978	0.968192			205.883	0.888048	0.978895
			206.018	0.884674	0.972801			206.086	0.912148	0.985635
			206.221	0.887336	0.973793			206.288	0.932118	0.990822
			206.423	0.887684	0.973887			206.49	0.921756	0.988327
			206.625	0.900167	0.977619			206.692	0.924061	0.989013
			206.827	0.892972	0.975503			206.894	0.908605	0.985384
			207.029	0.896321	0.97648			207.096	0.934175	0.991645
			207.231	0.917279	0.982828			207.299	0.955786	0.996667
			207.434	0.955952	0.993018			207.501	0.986368	1.00341
			207.636	0.927973	0.985621			207.703	0.94116	0.993466
			207.838	0.895668	0.976484			207.905	0.94825	0.995028
			208.04	0.899929	0.9778			208.108	0.930361	0.991197
			208.243	0.891232	0.975048			208.31	0.930047	0.991328
			208.445	0.889924	0.974943			208.512	0.905321	0.986179
			208.649	0.822942	0.952741			208.716	0.877705	0.974234
			208.851	0.849851	0.962195			208.918	0.889672	0.978736
			209.053	0.849457	0.961925			209.12	0.906131	0.983953
			209.256	0.864855	0.966763			209.323	0.900802	0.981731
			209.458	0.86132	0.965429			209.525	0.907332	0.983589
			209.66	0.872682	0.969191			209.727	0.913359	0.985318
			209.862	0.867146	0.967381			209.929	0.913561	0.985195
			210.064	0.876656	0.970375			210.132	0.916607	0.986065
			210.267	0.868799	0.967762			210.334	0.911041	0.984256
			210.469	0.889828	0.9745			210.536	0.919082	0.986773
			210.671	0.886568	0.973292			210.738	0.931136	0.990202
			210.873	0.892799	0.975236			210.94	0.923651	0.988087
			211.075	0.878419	0.970761			211.142	0.915927	0.985913
			211.277	0.879385	0.971045			211.344	0.91998	0.987208
			211.479	0.888635	0.973993			211.547	0.895584	0.980401
			211.681	0.891373	0.974769			211.749	0.925929	0.988977
			211.884	0.893726	0.975791			211.951	0.93258	0.990788
			212.086	0.902919	0.978262			212.153	0.926443	0.989304
			212.288	0.887872	0.973655			212.355	0.932495	0.990895
			212.49	0.889604	0.974385			212.557	0.918853	0.987592
			212.692	0.891319	0.974809			212.76	0.920056	0.988054
			212.895	0.894124	0.975719			212.962	0.907642	0.98517
			213.097	0.897363	0.976731			213.164	0.948601	0.994975
			213.299	0.887242	0.97362			213.366	0.920475	0.988546
			213.501	0.901839	0.977909			213.569	0.924653	0.989674
			213.703	0.91691	0.982508			213.771	0.925922	0.99014
			213.906	0.896773	0.97651			213.973	0.92127	0.989141
			214.108	0.8976	0.976791			214.189	0.922088	0.989415
			214.324	0.900082	0.977796			214.391	0.925159	0.990235
			214.526	0.906081	0.979418			214.593	0.959878	0.997576
			214.73	0.83409	0.956935			214.797	0.885498	0.97685
			214.951	0.851049	0.962356			215.018	0.900878	0.982489
			215.153	0.856983	0.964044			215.22	0.897586	0.980953
			215.355	0.871531	0.968855			215.423	0.900476	0.981579
			215.557	0.870078	0.968249			215.624	0.880092	0.974189
			215.759	0.874391	0.969475			215.827	0.913837	0.985421
			215.962	0.873014	0.969079			216.029	0.896064	0.97953
			216.164	0.876114	0.970174			216.231	0.916526	0.986024
			216.366	0.877455	0.970375			216.434	0.899264	0.980678
			216.568	0.881357	0.971821			216.636	0.923783	0.98811
			216.771	0.88677	0.973389			216.838	0.905498	0.982674
			216.974	0.901478	0.97781			217.041	0.895198	0.979691
			217.176	0.902193	0.977998			217.243	0.904835	0.98268
			217.378	0.891918	0.974841			217.445	0.923211	0.988118
			217.579	0.897285	0.976648			217.647	0.925508	0.988815
			217.782	0.895246	0.975765			217.849	0.93256	0.990715
			217.984	0.894468	0.975897			218.052	0.930656	0.990303
			218.186	0.909378	0.980049			218.254	0.935218	0.991525
			218.389	0.904942	0.978902			218.456	0.934307	0.991345
			218.591	0.912559	0.981193			218.658	0.923478	0.98879
			218.793	0.888107	0.973783			218.861	0.915708	0.986993
			218.996	0.904886	0.978769			219.063	0.922168	0.988766
			219.198	0.895987	0.976308			219.265	0.937046	0.992302
			219.4	0.90107	0.977684			219.467	0.921877	0.988933
			219.602	0.89711	0.97659			219.669	0.908228	0.985875
			219.805	0.909948	0.98042			219.872	0.937468	0.992657
			220.007	0.91478	0.981798			220.074	0.938696	0.993016
			220.209	0.900183	0.977582			220.276	0.938275	0.993009
			220.411	0.898401	0.977116			220.479	0.933687	0.992104
			220.614	0.894466	0.975816			220.681	0.944752	0.994519
			220.817	0.893598	0.983166			220.885	0.938545	0.995707
			221.02	0.901073	0.985053			221.087	0.94863	0.999898
			221.222	0.902708	0.985317			221.289	0.938095	0.998836
			221.424	0.915011	0.988406			221.492	0.913568	0.993633
			221.626	0.920524	0.989691			221.694	0.918963	0.996212
			221.829	0.903815	0.985338			221.896	0.903636	0.993072
			222.031	0.911884	0.98747			222.098	0.903942	0.993938
			222.233	0.910453	0.987008			222.3	0.897364	0.992641
			222.435	0.90157	0.984744			222.503	0.923919	1.00024
			222.637	0.904441	0.985337			222.705	0.886907	0.990446
			222.84	0.927986	0.991267			222.907	0.901377	0.994878
			223.042	0.920644	0.989434			223.109	0.9094	0.99714
			223.244	0.919725	0.989104			223.312	0.905393	0.996131
			223.446	0.917487	0.98846			223.513	0.886625	0.99087
			223.648	0.902544	0.984547			223.716	0.90187	0.995092
			223.851	0.914001	0.987664			223.917	0.874727	0.987459
			224.055	0.921528	0.989299			224.123	0.902695	0.99523
			224.257	0.927624	0.990762			224.325	0.893927	0.99273
			224.459	0.924551	0.990054			224.527	0.913527	0.997685
			224.661	0.916706	0.988067			224.729	0.891849	0.991888
			224.864	0.912572	0.986895			224.931	0.921626	0.999544
			225.066	0.924158	0.989753			225.134	0.925885	1.00048
			225.269	0.922873	0.989387			225.336	0.918837	0.99851
			225.471	0.938585	0.993115			225.538	0.931119	1.00158
			225.673	0.928747	0.990767			225.741	0.933396	1.00197
			225.875	0.93081	0.991099			225.942	0.908486	0.995348
			226.077	0.927229	0.990109			226.145	0.929852	1.00059
			226.28	0.936529	0.992379			226.347	0.914797	0.996537
			226.482	0.945064	0.994324			226.549	0.918205	0.997424
			226.684	0.923777	0.989166			226.751	0.932756	1.00084
			226.888	0.880066	0.979396			226.955	0.922631	0.990751
			227.09	0.901689	0.984625			227.157	0.928363	0.993795
			227.292	0.901914	0.984486			227.359	0.924864	0.994122
			227.494	0.907604	0.98607			227.561	0.918372	0.993576
			227.697	0.917774	0.988472			227.764	0.915899	0.993987
			227.898	0.91446	0.987567			227.966	0.916365	0.99492
			228.101	0.919562	0.988743			228.168	0.907733	0.993299
			228.303	0.919624	0.988646			228.371	0.919799	0.997049
			228.506	0.904838	0.984991			228.573	0.930377	1.00021
			228.708	0.925968	0.990104			228.776	0.90788	0.994582
			228.911	0.917419	0.987857			228.978	0.921254	0.998335
			229.113	0.926238	0.989918			229.18	0.905779	0.994478
			229.315	0.93308	0.991543			229.382	0.918308	0.997856
			229.518	0.917698	0.987607			229.585	0.911723	0.996176
			229.72	0.934108	0.991547			229.787	0.91347	0.996598
			229.922	0.950073	0.995272			229.989	0.905667	0.994458
			230.124	0.937342	0.992211			230.192	0.906122	0.994589
			230.326	0.93928	0.992567			230.393	0.925985	0.999715
			230.529	0.933354	0.99116			230.596	0.904206	0.993766
			230.731	0.930613	0.990369			230.798	0.942285	1.00328
			230.933	0.95003	0.994919			231.001	0.918615	0.997422
			231.135	0.933081	0.990892			231.202	0.935087	1.00124
			231.338	0.935675	0.991386			231.405	0.935522	1.00147
			231.539	0.933717	0.990854			231.607	0.92469	0.998454
			231.742	0.932913	0.990654			231.809	0.943512	1.00305
			231.944	0.934652	0.990866			232.011	0.953311	1.00533
			232.146	0.943548	0.993048			232.213	0.930856	0.999581
			232.348	0.940094	0.992146			232.415	0.951201	1.00463
			232.55	0.962024	0.997167			232.618	0.946412	1.00333
			232.752	0.951556	0.994668			232.82	0.946464	1.00322
			232.957	0.895578	0.982436			233.024	0.941804	0.995796
			233.159	0.913552	0.986807			233.226	0.912908	0.989547
			233.361	0.911145	0.986113			233.429	0.958182	1.00276
			233.564	0.904658	0.984342			233.631	0.92911	0.996399
			233.785	0.923016	0.988817			233.852	0.94482	1.0016
			233.987	0.919816	0.987938			234.054	0.936027	1.00019
			234.189	0.935917	0.991793			234.256	0.926638	0.998232
			234.391	0.925832	0.989281			234.459	0.94731	1.00404
			234.593	0.935303	0.991386			234.661	0.934843	1.0013
			234.796	0.916922	0.98696			234.863	0.920814	0.997893
			234.998	0.937922	0.991819			235.065	0.941388	1.00352
			235.2	0.931779	0.990301			235.267	0.938024	1.00278
			235.402	0.94876	0.994144			235.469	0.929504	1.00062
			235.604	0.949451	0.99423			235.672	0.942319	1.00397
			235.807	0.937446	0.991387			235.874	0.932071	1.00125
			236.009	0.933697	0.990391			236.076	0.927424	1.0002
			236.211	0.958298	0.996011			236.278	0.933866	1.00146
			236.414	0.960513	0.996449			236.481	0.916827	0.997021
			236.616	0.927551	0.988732			236.683	0.92545	0.999176
			236.818	0.958015	0.995789			236.885	0.932664	1.00061
			237.02	0.9338	0.990087			237.088	0.927084	0.999444
			237.222	0.938879	0.991375			237.29	0.911956	0.99541
			237.425	0.937648	0.990973			237.492	0.934867	1.0011
			237.627	0.949288	0.993595			237.694	0.924484	0.998371
			237.829	0.944287	0.992405			237.897	0.936973	1.00148
			238.032	0.954623	0.994702			238.099	0.938222	1.00142
			238.234	0.948775	0.993425			238.301	0.919561	0.996651
			238.436	0.945792	0.99265			238.503	0.924895	0.997851
			238.638	0.942158	0.991804			238.705	0.953326	1.00461
			238.841	0.934649	0.989977			238.908	0.921814	0.996866
			239.044	0.914555	0.986277			239.112	0.95993	1.0002
			239.247	0.943082	0.992955			239.314	0.948703	0.998986
			239.449	0.934976	0.991041			239.517	0.92022	0.992979
			239.651	0.944404	0.99301			239.719	0.95069	1.00207
			239.854	0.932153	0.990131			239.921	0.953688	1.00378
			240.056	0.953427	0.994945			240.124	0.956348	1.00523
			240.258	0.944767	0.992884			240.326	0.930922	0.999496
			240.461	0.946096	0.993122			240.528	0.936365	1.00146
			240.663	0.956214	0.995292			240.73	0.929689	1.00017
			240.865	0.949939	0.993836			240.933	0.934724	1.00156
			241.067	0.941271	0.991728			241.135	0.92861	1.00029
			241.269	0.949359	0.993524			241.337	0.933788	1.00176
			241.471	0.963126	0.996551			241.539	0.937311	1.00262
			241.693	0.943057	0.992068			241.761	0.929443	1.0006
			241.896	0.950924	0.993804			241.963	0.917794	0.997818
			242.097	0.950913	0.993656			242.165	0.930489	1.00092
			242.3	0.970448	0.99789			242.367	0.937624	1.00263
			242.502	0.978548	0.999563			242.569	0.935163	1.00199
			242.704	0.959988	0.99552			242.771	0.92711	0.999845
			242.906	0.952842	0.993924			242.974	0.929518	1.00022
			243.108	0.945245	0.992213			243.176	0.940922	1.00315
			243.311	0.962681	0.996023			243.378	0.941499	1.003
			243.513	0.95412	0.994046			243.58	0.928832	0.99966
			243.715	0.951818	0.993528			243.783	0.926584	0.999015
			243.917	0.944239	0.991913			243.984	0.929562	0.999425
			244.12	0.960835	0.995435			244.187	0.943155	1.00289
			244.322	0.94833	0.992701			244.389	0.927525	0.998802
			244.524	0.963492	0.99593			244.591	0.922573	0.997309
			244.726	0.944917	0.991979			244.793	0.923289	0.997372
			244.928	0.960261	0.995239			244.983	0.933803	0.999847
			245.118	0.917248	0.986407			245.186	0.94722	0.997166
			245.321	0.924258	0.987857			245.388	0.94933	0.999249
			245.523	0.925923	0.988186			245.59	0.942591	0.99889
			245.725	0.934266	0.990047			245.792	0.924578	0.995527
			245.927	0.946004	0.992791			245.994	0.949898	1.0031
			246.129	0.949216	0.993468			246.197	0.915858	0.995092
			246.332	0.980216	0.999748			246.399	0.922894	0.997616
			246.534	0.954324	0.99425			246.601	0.933852	1.00087
			246.736	0.946854	0.992576			246.803	0.935392	1.0015
			246.938	0.951181	0.993444			247.006	0.920432	0.998043
			247.141	0.956121	0.994517			247.208	0.933956	1.00169
			247.343	0.9698	0.99728			247.41	0.907473	0.994969
			247.546	0.95188	0.993505			247.613	0.908004	0.995117
			247.747	0.962694	0.995765			247.814	0.925737	0.999944
			247.95	0.941948	0.991365			248.017	0.923421	0.999269
			248.152	0.959818	0.995066			248.219	0.921838	0.998804
			248.354	0.958084	0.994676			248.421	0.931435	1.00131
			248.556	0.962147	0.995471			248.624	0.908178	0.994952
			248.759	0.966093	0.996234			248.826	0.937821	1.00252
			248.961	0.952574	0.993467			249.028	0.933191	1.00137
			249.163	0.957525	0.994457			249.23	0.938084	1.0025
			249.365	0.959118	0.994743			249.433	0.918402	0.997253
			249.567	0.975895	0.99808			249.634	0.923006	0.998281
			249.769	0.955059	0.99387			249.837	0.919858	0.99734
			249.972	0.961124	0.99511			250.039	0.930726	0.999768
			250.174	0.9688	0.996643			250.241	0.935029	1.0009
			250.376	0.963051	0.995497			250.443	0.933542	1.00044
			250.578	0.970587	0.996906			250.646	0.939339	1.00152
			250.78	0.957185	0.99429			250.848	0.922793	0.997359
			250.982	0.959146	0.994714			251.05	0.945004	1.00276
			251.187	0.931111	0.989529			251.254	0.947305	0.997221
			251.389	0.959106	0.995119			251.457	0.957189	1.00093
			251.605	0.937754	0.990729			251.672	0.947072	0.999879
			251.807	0.969674	0.997023			251.874	0.942721	0.999945
			252.009	0.970466	0.997125			252.077	0.939642	1.0003
			252.212	0.960165	0.995094			252.279	0.940234	1.00105
			252.414	0.955395	0.994091			252.481	0.94866	1.00389
			252.616	0.957312	0.994473			252.683	0.93418	1.00078
			252.818	0.961853	0.99533			252.885	0.956239	1.00661
			253.02	0.965386	0.99599			253.088	0.933842	1.00135
			253.223	0.988084	1.00018			253.29	0.925305	0.999223
			253.425	0.982162	0.999088			253.493	0.944903	1.00459
			253.627	0.990612	1.00057			253.695	0.934119	1.00167
			253.83	0.99418	1.00115			253.897	0.928725	1.00047
			254.032	0.980813	0.998767			254.099	0.925971	0.999715
			254.234	0.990951	1.00053			254.301	0.918486	0.997709
			254.436	0.959912	0.99485			254.503	0.940587	1.00338
			254.638	0.97946	0.998422			254.705	0.933933	1.00141
			254.853	0.96976	0.996636			254.924	0.9329	1.00121
			255.059	0.987901	0.999864			255.126	0.947308	1.00462
			255.261	1.00469	1.00274			255.328	0.936069	1.00165
			255.463	0.987696	0.999788			255.53	0.932513	1.00077
			255.665	0.973575	0.997285			255.732	0.928004	0.999412
			255.868	0.994563	1.0009			255.935	0.931674	1.0003
			256.069	0.986143	0.999438			256.137	0.927126	0.998882
			256.272	0.993788	1.00073			256.339	0.938175	1.00146
			256.474	0.968943	0.996472			256.541	0.930476	0.999601
			256.676	0.982533	0.998762			256.743	0.936164	1.00049
			256.878	0.977626	0.99793			256.946	0.925864	0.998067
			257.08	0.982351	0.998703			257.147	0.925471	0.99767
			257.283	0.987073	0.999469			257.35	0.927841	0.998376
			257.485	0.985399	0.999181			257.553	0.922499	0.996795
			257.687	0.976415	0.99773			257.755	0.93929	1.0008
			257.889	0.981181	0.9985			257.957	0.921404	0.996239
			258.094	0.973452	0.997237			258.162	0.932551	0.998986
			258.297	0.977288	0.997867			258.364	0.929802	0.998143
			258.499	0.961326	0.99526			258.566	0.925823	0.997075
			258.701	0.969022	0.996521			258.769	0.915982	0.994531
			258.903	0.970523	0.996816			258.973	0.926568	0.997006
			259.108	0.96584	0.996082			259.176	0.920396	0.995518
			259.31	0.953184	0.994049			259.378	0.939443	0.999916
			259.512	0.975752	0.997665			259.58	0.935611	0.999027
			259.714	0.976686	0.997844			259.782	0.953105	1.00301
			259.917	0.968092	0.996534			259.984	0.939097	0.999697
			260.119	0.977462	0.997973			260.186	0.929075	0.997033
			260.321	0.999638	1.00119			260.389	0.936063	0.998609
			260.524	0.955322	0.994661			260.591	0.929515	0.997048
			260.726	0.972935	0.997367			260.793	0.939243	0.999303
			260.928	0.964048	0.99609			260.995	0.93642	0.9985
			261.131	0.965734	0.996333			261.198	0.944777	1.0004
			261.332	0.955365	0.994936			261.399	0.926922	0.996079
			261.534	0.95797	0.995254			261.602	0.919308	0.994222
			261.737	0.954383	0.994875			261.804	0.928742	0.996322
			261.945	0.939577	0.989378			262.012	0.927962	0.989077
			262.147	0.95527	0.992538			262.214	0.919781	0.985968
			262.349	0.950446	0.991658			262.416	0.923789	0.987115
			262.551	0.967832	0.99511			262.618	0.937248	0.991786
			262.753	0.958702	0.993452			262.821	0.934184	0.990123
			262.955	0.973282	0.996205			263.022	0.93875	0.991576
			263.158	0.977161	0.996947			263.225	0.93852	0.991048
			263.36	0.979225	0.99735			263.427	0.950164	0.995119
			263.562	1.00061	1.00103			263.629	0.94934	0.994612
			263.764	0.977519	0.997091			263.831	0.957804	0.997162
			263.966	0.992915	0.999753			264.033	0.960149	0.997941
			264.168	0.999159	1.0008			264.236	0.965085	0.999173
			264.371	1.00295	1.00143			264.438	0.969138	1.00012
			264.572	1.0167	1.00363			264.64	0.967494	0.999662
			264.911	0.923714	0.990443			264.978	0.93584	0.995288
			265.113	0.926336	0.990814			265.18	0.922642	0.993342
			265.315	0.944947	0.993504			265.382	0.937775	0.998909
			265.517	0.975572	0.997863			265.584	0.93164	0.998549
			265.719	0.964779	0.996329			265.787	0.932831	1.00006
			265.921	1.00257	1.00137			265.989	0.950407	1.00551
			266.124	1.00017	1.00107			266.191	0.946292	1.00504
			266.326	1.01773	1.00327			266.393	0.921587	0.998859
			266.528	0.999454	1.0011			266.595	0.92821	1.00117
			266.73	0.987257	0.999373			266.797	0.932393	1.00216
			266.932	1.00231	1.00126			266.999	0.924393	1.00062
			267.134	0.984027	0.998969			267.202	0.934783	1.00271
			267.337	0.997008	1.00059			267.406	0.925733	1.00053
			267.54	0.958729	0.995806			267.608	0.910654	0.996101
			267.743	1.02822	1.00419			267.812	0.928443	1.00079
			267.947	1.01969	1.00319			268.014	0.940584	1.00396
			268.149	0.972409	0.997602			268.216	0.934396	1.0022
			268.351	1.00035	1.00096			268.419	0.934621	1.00249
			268.553	0.993489	1.00012			268.621	0.943159	1.00354
			268.756	1.0247	1.00355			268.823	0.937387	1.00218
			268.958	0.969942	0.997432			269.025	0.929693	1.00013
			269.16	1.02424	1.00342			269.228	0.929883	1.00014
			269.363	1.04336	1.00541			269.43	0.950999	1.00504
			269.565	1.02451	1.0033			269.632	0.932301	1.00048
			269.767	0.987293	0.999469			269.854	0.938364	1.00167
			269.989	0.995753	1.00037			270.056	0.939963	1.00185
			270.191	0.992622	1.00005			270.258	0.917888	0.996106
			270.393	1.0546	1.00601			270.46	0.946044	1.00307
			270.596	1.01651	1.00236			270.663	0.947584	1.00304
			270.798	1.06421	1.00657			270.865	0.945274	1.00239
			271.002	0.928945	0.993197			271.07	0.931906	0.99474
			271.204	0.936292	0.994035			271.272	0.923641	0.994554
			271.407	0.986299	0.999457			271.474	0.931707	0.99829
			271.609	0.956609	0.996339			271.676	0.904928	0.992378
			271.811	0.950941	0.995793			271.879	0.915467	0.996247
			272.013	0.953716	0.996143			272.081	0.907427	0.994928
			272.216	1.01332	1.00204			272.283	0.914771	0.997593
			272.418	0.971578	0.998047			272.486	0.916401	0.998225
			272.62	0.95574	0.99652			272.688	0.920748	0.99961
			272.822	1.02577	1.00304			272.889	0.919231	0.999538
			273.027	1.01264	1.00184			273.094	0.921255	1.00015
			273.229	0.996447	1.00042			273.296	0.913105	0.998034
			273.431	0.936125	0.994857			273.499	0.904937	0.995605
			273.635	0.979989	0.99899			273.649	0.910345	0.996928
			273.649	0.938754	0.995333			273.649	0.910602	0.99689
			273.783	0.895268	0.983296			273.85	0.94013	0.995262
			273.985	0.898138	0.983888			274.052	0.938793	0.996361
			274.187	0.897663	0.983598			274.254	0.955624	1.00185
			274.389	0.92722	0.991096			274.456	0.94317	0.999967
			274.591	0.925556	0.990597			274.659	0.937288	0.999319
			274.793	0.922304	0.989719			274.861	0.939303	1.00047
			274.996	0.908445	0.986192			275.063	0.941457	1.00166
			275.198	0.942795	0.99469			275.265	0.925384	0.998093
			275.4	0.936371	0.993075			275.467	0.928035	0.999212
			275.602	0.937105	0.993179			275.67	0.934276	1.00083
			275.806	0.943912	0.994798			275.873	0.924964	0.998776
			276.008	0.929111	0.991134			276.075	0.938377	1.00237
			276.21	0.940342	0.993881			276.277	0.949608	1.00526
			276.428	0.930326	0.991397			276.495	0.929237	1.00017
			276.63	0.927372	0.990564			276.697	0.934283	1.00122
			276.832	0.925626	0.990152			276.901	0.935994	1.0018
			277.036	0.919922	0.988698			277.103	0.92385	0.998715
			277.238	0.926794	0.990419			277.305	0.929953	1.00023
			277.44	0.927343	0.990593			277.507	0.923235	0.998255
			277.642	0.907249	0.98529			277.709	0.926121	0.998979
			277.844	0.924147	0.989601			277.912	0.923785	0.998173
			278.046	0.92693	0.990316			278.114	0.921745	0.997622
			278.249	0.931594	0.991439			278.316	0.929353	0.999189
			278.451	0.92429	0.989499			278.518	0.921488	0.997163
			278.653	0.943217	0.994192			278.721	0.935027	1.00042
			278.856	0.934159	0.991856			278.923	0.93829	1.00122
			279.058	0.941768	0.993755			279.125	0.936541	1.00064
			279.26	0.939907	0.993307			279.327	0.941847	1.00192
			279.462	0.929896	0.990826			279.53	0.926842	0.997893
			279.664	0.933162	0.991539			279.732	0.934127	0.999592
			279.869	0.908353	0.986702			279.936	0.941465	0.995887
			280.071	0.908776	0.986529			280.139	0.93735	0.996287
			280.273	0.914798	0.987883			280.341	0.94996	1.00078
			280.476	0.921655	0.989703			280.543	0.938466	0.99899
			280.678	0.917975	0.9886			280.745	0.936917	0.999627
			280.88	0.923728	0.990075			280.947	0.935656	0.999998
			281.082	0.92261	0.98971			281.15	0.934832	1.00061
			281.285	0.923109	0.989803			281.352	0.930502	0.999592
			281.487	0.912468	0.987034			281.554	0.931732	1.00062
			281.689	0.926801	0.990703			281.756	0.933175	1.00118
			281.891	0.923002	0.989704			281.958	0.929158	1.00036
			282.093	0.946363	0.995324			282.161	0.930912	1.00074
			282.295	0.937125	0.993115			282.363	0.920188	0.998154
			282.498	0.935038	0.992536			282.565	0.939307	1.00291
			282.7	0.931124	0.991578			282.767	0.926642	0.99989
			282.902	0.937191	0.993036			282.97	0.920588	0.998274
			283.105	0.918222	0.98828			283.172	0.934241	1.0016
			283.307	0.942113	0.994149			283.374	0.928896	1.00015
			283.509	0.935992	0.992648			283.576	0.929283	1.00026
			283.711	0.918709	0.988354			283.779	0.938961	1.0021
			283.913	0.943512	0.994395			283.981	0.936589	1.00172
			284.116	0.929723	0.99105			284.183	0.938813	1.0022
			284.318	0.924852	0.989724			284.385	0.937027	1.00143
			284.52	0.941043	0.993742			284.587	0.931809	1.00015
			284.722	0.927273	0.990297			284.789	0.923329	0.997791
			284.924	0.931287	0.991342			284.992	0.922161	0.997256
			285.126	0.932088	0.99144			285.194	0.948062	1.00368
			285.329	0.948176	0.995322			285.396	0.9407	1.00158
			285.531	0.952052	0.996158			285.599	0.948283	1.00338
			285.733	0.932757	0.991595			285.801	0.945621	1.00254
			285.938	0.909683	0.986945			286.005	0.95716	0.999772
			286.14	0.895405	0.983088			286.207	0.952116	0.999974
			286.342	0.914544	0.988047			286.409	0.950533	1.0009
			286.544	0.946551	0.995681			286.612	0.94534	1.00083
			286.746	0.926663	0.990758			286.814	0.95041	1.00301
			286.949	0.93174	0.992038			287.016	0.941321	1.00159
			287.151	0.919501	0.988926			287.219	0.937288	1.00116
			287.354	0.934808	0.992722			287.421	0.933491	1.00071
			287.556	0.937187	0.993283			287.623	0.943754	1.00384
			287.758	0.921996	0.989553			287.825	0.924135	0.999038
			287.96	0.927164	0.990782			288.027	0.929845	1.00059
			288.162	0.939505	0.993808			288.229	0.935565	1.00216
			288.364	0.936189	0.992946			288.431	0.939564	1.0033
			288.566	0.92842	0.990956			288.634	0.932169	1.00131
			288.769	0.935188	0.992619			288.836	0.9245	0.999513
			288.971	0.933132	0.992037			289.038	0.92708	1.00003
			289.173	0.918897	0.98859			289.24	0.931074	1.00097
			289.376	0.925354	0.99006			289.442	0.927546	1.00005
			289.577	0.928963	0.990929			289.645	0.925895	0.999388
			289.78	0.934905	0.99236			289.847	0.9285	1.00002
			289.982	0.938649	0.993221			290.05	0.923588	0.998485
			290.184	0.926077	0.990137			290.251	0.920144	0.99752
			290.387	0.915864	0.987511			290.454	0.92193	0.997854
			290.589	0.931652	0.991472			290.656	0.923411	0.998269
			290.791	0.931804	0.991491			290.858	0.928045	0.999175
			290.993	0.942174	0.993951			291.06	0.918564	0.996671
			291.195	0.927041	0.990254			291.262	0.929392	0.999392
			291.397	0.931045	0.991249			291.464	0.930356	0.999383
			291.6	0.930824	0.991149			291.667	0.914055	0.995139
			291.801	0.917895	0.988011			291.869	0.919458	0.996324
			292.007	0.899246	0.984192			292.074	0.959296	1.0003
			292.209	0.920387	0.989365			292.276	0.957261	1.00126
			292.411	0.923955	0.990198			292.479	0.949989	1.0009
			292.613	0.919688	0.989047			292.681	0.948583	1.0017
			292.816	0.924096	0.990206			292.883	0.932279	0.998484
			293.018	0.9238	0.990093			293.085	0.942193	1.00188
			293.22	0.929431	0.991404			293.288	0.939137	1.00174
			293.422	0.930423	0.991596			293.49	0.928152	0.999355
			293.624	0.925531	0.990402			293.692	0.929591	1.00008
			293.827	0.939733	0.993798			293.894	0.928078	0.999986
			294.029	0.911852	0.986849			294.096	0.940403	1.00315
			294.231	0.93761	0.993239			294.298	0.908987	0.995176
			294.433	0.922473	0.989474			294.5	0.928494	1.00038
			294.635	0.927882	0.990801			294.702	0.960562	1.0084
			294.837	0.950774	0.996285			294.904	0.932466	1.00149
			295.039	0.936373	0.992796			295.107	0.931601	1.00126
			295.242	0.942791	0.994344			295.309	0.936034	1.00236
			295.444	0.923256	0.989553			295.512	0.917112	0.99717
			295.647	0.932622	0.991827			295.714	0.932618	1.00101
			295.849	0.931388	0.991517			295.916	0.928	0.999816
			296.051	0.938138	0.993098			296.119	0.944184	1.00389
			296.254	0.931332	0.991418			296.321	0.930464	1.00017
			296.456	0.938235	0.9931			296.523	0.929112	0.999709
			296.658	0.914544	0.987153			296.726	0.924375	0.998308
			296.861	0.936174	0.992491			296.928	0.924461	0.998282
			297.062	0.924395	0.989743			297.13	0.914196	0.995455
			297.265	0.929528	0.990883			297.332	0.913804	0.995181
			297.467	0.937461	0.99277			297.534	0.942257	1.00219
			297.669	0.940221	0.993418			297.736	0.934258	1.00015
			297.871	0.929134	0.990663			297.939	0.935563	1.00029
			298.076	0.904134	0.985349			298.143	0.943077	0.996172
			298.277	0.910715	0.986781			298.344	0.944947	0.998143
			298.48	0.910754	0.986839			298.547	0.949177	1.0004
			298.682	0.915107	0.987922			298.749	0.934149	0.997905
			298.885	0.917814	0.988558			298.952	0.929304	0.997566
			299.086	0.919137	0.988932			299.154	0.937454	1.00042
			299.289	0.924463	0.990115			299.356	0.945616	1.00286
			299.491	0.917352	0.988465			299.559	0.924717	0.998268
			299.693	0.932645	0.992088			299.761	0.916056	0.996457
			299.895	0.909967	0.986521			299.963	0.930712	1.0004
			300.098	0.928289	0.991114			300.165	0.916431	0.996958
			300.3	0.933978	0.992576			300.368	0.92965	1.00085
			300.502	0.938189	0.993309			300.569	0.917761	0.997566
			300.704	0.93557	0.992643			300.772	0.911984	0.995995
			300.906	0.910923	0.986604			300.974	0.913857	0.996501
			301.109	0.917423	0.988135			301.176	0.931269	1.00098
			301.311	0.920288	0.988649			301.378	0.929809	1.00058
			301.513	0.927438	0.99062			301.58	0.939043	1.00247
			301.715	0.93369	0.992116			301.782	0.932852	1.00117
			301.918	0.937193	0.992945			301.985	0.929043	1.00007
			302.119	0.9179	0.988118			302.186	0.920886	0.997871
			302.321	0.9358	0.992523			302.389	0.936868	1.00184
			302.523	0.952097	0.996435			302.591	0.949831	1.00513
			302.726	0.936156	0.992554			302.793	0.942097	1.00284
			302.928	0.950822	0.996068			302.996	0.936838	1.00117
			303.13	0.938471	0.993057			303.197	0.925809	0.998385
			303.332	0.949402	0.995634			303.4	0.953365	1.0051
			303.535	0.943073	0.994131			303.602	0.953069	1.0049
			303.737	0.937846	0.992853			303.804	0.941702	1.00203
			303.939	0.940701	0.99351			304.006	0.937171	1.00076
			304.143	0.885286	0.96695			304.211	0.943608	0.99548
			304.346	0.888763	0.968114			304.413	0.946944	0.996985
			304.548	0.905377	0.974198			304.615	0.952504	0.998383
			304.75	0.909406	0.975436			304.817	0.958009	0.999516
			304.952	0.914396	0.97732			305.019	0.952218	0.996948
			305.155	0.919952	0.979037			305.222	0.973253	1.00393
			305.357	0.924193	0.98059			305.424	0.967754	1.00117
			305.559	0.923623	0.980254			305.626	0.963908	0.999745
			305.761	0.929189	0.982135			305.829	0.974119	1.00251
			305.963	0.93338	0.983634			306.05	0.968967	1.00084
			306.185	0.92625	0.981027			306.255	0.974179	1.00243
			306.39	0.92905	0.981896			306.457	0.969336	1.00066
			306.592	0.935074	0.984002			306.66	0.974532	1.00206
			306.794	0.939757	0.985624			306.862	0.985153	1.00507
			306.996	0.940824	0.985925			307.064	0.969706	1.00029
			307.199	0.932431	0.983036			307.266	0.991268	1.00615
			307.401	0.943655	0.986837			307.469	0.990857	1.00571
			307.603	0.94364	0.986834			307.671	0.985834	1.00444
			307.806	0.946717	0.987961			307.873	0.990298	1.00427
			308.008	0.933819	0.98347			308.075	0.99276	1.00587
			308.21	0.940124	0.985619			308.278	0.979934	1.00258
			308.413	0.951414	0.989281			308.48	0.98375	1.00301
			308.615	0.93908	0.985291			308.682	0.981629	1.00263
			308.817	0.943666	0.986722			308.884	0.988386	1.00437
			309.019	0.951104	0.989135			309.086	0.97515	1.00063
			309.221	0.938551	0.984964			309.289	0.978293	1.00133
			309.423	0.939229	0.98519			309.49	0.973618	1.00032
			309.625	0.937327	0.984617			309.692	0.99013	1.00419
			309.827	0.955083	0.990393			309.894	0.981024	1.00182
			310.029	0.923366	0.979879			310.097	0.984727	1.00276
			310.234	0.879484	0.964799			310.302	0.931473	0.991777
			310.436	0.889018	0.968294			310.504	0.932045	0.992095
			310.638	0.89051	0.968478			310.706	0.938101	0.993762
			310.841	0.889054	0.967768			310.908	0.950558	0.997833
			311.043	0.898989	0.971613			311.111	0.93702	0.99195
			311.246	0.899361	0.971364			311.313	0.949981	0.996092
			311.448	0.90622	0.973892			311.515	0.951421	0.99627
			311.65	0.902529	0.972365			311.717	0.949693	0.995368
			311.852	0.907309	0.974077			311.919	0.952632	0.996097
			312.054	0.895523	0.969831			312.122	0.949241	0.99466
			312.257	0.918085	0.978028			312.324	0.961801	0.998599
			312.459	0.926663	0.981067			312.526	0.973664	1.00188
			312.661	0.930502	0.982371			312.728	0.972543	1.00147
			312.863	0.913855	0.976427			312.93	0.966826	0.999658
			313.066	0.931671	0.982692			313.133	0.958331	0.996969
			313.268	0.928896	0.98176			313.335	0.97361	1.0012
			313.47	0.92968	0.982004			313.538	0.973937	1.00109
			313.673	0.925268	0.980522			313.739	0.979201	1.0025
			313.874	0.944544	0.986979			313.942	0.952706	0.995027
			314.077	0.928506	0.981555			314.144	0.958331	0.996503
			314.279	0.93174	0.982709			314.347	0.961145	0.997363
			314.481	0.937174	0.98457			314.548	0.962045	0.997476
			314.684	0.926988	0.981149			314.751	0.961795	0.997334
			314.886	0.931234	0.982488			314.953	0.964217	0.998036
			315.091	0.952105	0.989412			315.158	0.952829	0.995109
			315.293	0.942817	0.98643			315.36	0.965669	0.998412
			315.495	0.943304	0.986577			315.562	0.96104	0.997165
			315.697	0.934314	0.983532			315.764	0.959133	0.996725
			315.899	0.937267	0.98455			315.967	0.954153	0.995572
			316.102	0.931711	0.982704			316.169	0.965196	0.998166
			316.306	0.876739	0.963635			316.374	0.937374	0.993845
			316.508	0.879143	0.964374			316.576	0.937313	0.993904
			316.713	0.898463	0.971566			316.78	0.931794	0.990948
			316.916	0.892902	0.96907			316.983	0.939319	0.993266
			317.118	0.904855	0.973518			317.185	0.936709	0.991667
			317.32	0.908954	0.974957			317.387	0.94116	0.992786
			317.522	0.904595	0.973279			317.589	0.940954	0.992301
			317.724	0.902708	0.972513			317.792	0.954099	0.99685
			317.928	0.908647	0.974674			317.994	0.947817	0.994375
			318.129	0.913899	0.976528			318.197	0.947504	0.993952
			318.332	0.921654	0.979397			318.399	0.956336	0.996739
			318.534	0.913855	0.976481			318.601	0.955322	0.996255
			318.736	0.924571	0.980218			318.803	0.958989	0.997195
			318.938	0.919371	0.978334			319.006	0.965777	0.999146
			319.14	0.928055	0.981398			319.208	0.972076	1.00091
			319.342	0.934895	0.983772			319.411	0.965646	0.998901
			319.546	0.930572	0.982267			319.614	0.975632	1.00171
			319.749	0.938001	0.98475			319.816	0.961352	0.997519
			319.951	0.933251	0.983275			320.018	0.968126	0.999246
			320.153	0.93742	0.984527			320.22	0.976445	1.00153
			320.355	0.935709	0.983956			320.423	0.985147	1.00374
			320.557	0.958767	0.991637			320.624	0.982378	1.00283
			320.759	0.937883	0.984719			320.827	0.97111	0.999821
			320.961	0.936136	0.984173			321.029	0.971406	0.999799
			321.164	0.945723	0.987258			321.231	0.976513	1.00112
			321.366	0.935305	0.983867			321.433	0.968236	0.999016
			321.568	0.943625	0.986668			321.635	0.963406	0.997822
			321.77	0.943071	0.986376			321.837	0.974881	1.00053
			321.973	0.953492	0.989839			322.04	0.968295	0.998898
			322.175	0.846643	0.953289			322.243	0.97524	1.00047
			322.379	0.888644	0.968346			322.447	0.938015	0.994057
			322.581	0.89311	0.969648			322.649	0.938849	0.994612
			322.783	0.904534	0.973782			322.851	0.941457	0.995074
			322.986	0.90688	0.974391			323.056	0.935838	0.992029
			323.191	0.90826	0.974932			323.259	0.949621	0.996819
			323.394	0.917717	0.978435			323.461	0.940852	0.992793
			323.596	0.920373	0.979015			323.663	0.961886	0.999944
			323.798	0.921024	0.979122			323.868	0.955047	0.997076
			324.003	0.919291	0.978481			324.07	0.969633	1.00169
			324.205	0.919843	0.978565			324.272	0.960503	0.998335
			324.421	0.927317	0.981112			324.489	0.952684	0.995532
			324.623	0.920468	0.97869			324.691	0.960828	0.99803
			324.826	0.922659	0.979443			324.893	0.965198	0.999155
			325.028	0.923478	0.979832			325.095	0.958632	0.996845
			325.23	0.929318	0.981866			325.298	0.969762	1.0004
			325.433	0.931992	0.982714			325.499	0.965052	0.99881
			325.635	0.926863	0.98096			325.702	0.961369	0.997616
			325.837	0.935477	0.983833			325.904	0.960011	0.997132
			326.039	0.929732	0.981893			326.107	0.966399	0.998766
			326.242	0.931301	0.982459			326.309	0.953609	0.995271
			326.444	0.925842	0.980813			326.511	0.969189	0.999503
			326.647	0.924552	0.980164			326.714	0.967462	0.99888
			326.849	0.935395	0.983884			326.916	0.973789	1.00052
			327.051	0.932578	0.982846			327.118	0.960328	0.997074
			327.253	0.937278	0.984431			327.321	0.951446	0.994725
			327.455	0.939879	0.985329			327.523	0.967529	0.998823
			327.658	0.933724	0.983254			327.725	0.98099	1.00205
			327.86	0.943285	0.986411			327.927	0.974107	1.00037
			328.062	0.93353	0.98332			328.129	0.969146	0.999035
			328.264	0.941248	0.985841			328.331	0.957782	0.996441
			328.469	0.87394	0.96228			328.536	0.937356	0.993637
			328.671	0.884798	0.96627			328.738	0.933356	0.991939
			328.873	0.898983	0.971438			328.941	0.942691	0.995265
			329.075	0.899836	0.971745			329.142	0.947236	0.996176
			329.277	0.909787	0.975427			329.345	0.934939	0.991039
			329.479	0.91248	0.976115			329.547	0.949467	0.995872
			329.682	0.905039	0.973367			329.749	0.943964	0.993511
			329.885	0.912838	0.976208			329.952	0.954692	0.996916
			330.087	0.914959	0.976865			330.154	0.940003	0.991697
			330.288	0.920218	0.978699			330.356	0.954048	0.996322
			330.491	0.921875	0.97928			330.559	0.953147	0.995709
			330.693	0.927476	0.981142			330.761	0.961153	0.998034
			330.895	0.921303	0.979038			330.962	0.960813	0.997793
			331.097	0.918053	0.977963			331.164	0.964349	0.998711
			331.299	0.928185	0.981444			331.366	0.949666	0.994278
			331.501	0.922798	0.979526			331.569	0.96098	0.997442
			331.704	0.927801	0.981242			331.771	0.956715	0.996063
			331.906	0.930417	0.982214			331.973	0.954732	0.995466
			332.108	0.922899	0.979489			332.175	0.956241	0.995933
			332.311	0.930786	0.98228			332.378	0.951034	0.994575
			332.513	0.928351	0.981399			332.58	0.957501	0.996193
			332.715	0.936805	0.984244			332.783	0.956037	0.995945
			332.918	0.935409	0.983786			332.984	0.977575	1.0015
			333.119	0.936495	0.984235			333.187	0.961834	0.997417
			333.322	0.939911	0.985351			333.389	0.963814	0.997953
			333.524	0.942264	0.986027			333.592	0.972542	0.999927
			333.727	0.940477	0.985534			333.794	0.956757	0.996092
			333.929	0.94284	0.98625			333.996	0.970923	0.999489
			334.131	0.934083	0.983403			334.198	0.975345	1.0006
			334.333	0.941622	0.986002			334.4	0.970854	0.999469
			334.537	0.893136	0.98991			334.604	0.92516	0.996065
			334.739	0.912169	0.993067			334.806	0.918762	0.995034
			334.941	0.931737	0.996316			335.011	0.940391	0.999169
			335.146	0.924692	0.995152			335.213	0.945469	1.00043
			335.348	0.907775	0.992153			335.416	0.941151	1.00009
			335.55	0.94688	0.998894			335.618	0.944843	1.00116
			335.753	0.951116	0.999555			335.82	0.95202	1.00274
			335.954	0.950504	0.999434			336.022	0.957344	1.00404
			336.157	0.963037	1.0014			336.224	0.950597	1.00302
			336.359	0.974677	1.00312			336.427	0.958197	1.00468
			336.561	0.976054	1.00355			336.629	0.956306	1.00484
			336.763	0.963221	1.0015			336.831	0.941337	1.00255
			336.966	0.982432	1.0045			337.033	0.93702	1.00197
			337.168	0.989223	1.00545			337.235	0.957813	1.00557
			337.37	0.983685	1.00464			337.438	0.965475	1.00709
			337.572	0.970597	1.00243			337.639	0.955025	1.00554
			337.774	0.95245	0.999527			337.842	0.972993	1.00886
			337.977	0.994414	1.00622			338.044	0.975576	1.00942
			338.179	1.04022	1.01322			338.246	0.956431	1.00652
			338.381	1.02679	1.01013			338.449	0.988485	1.01236
			338.583	0.996849	1.00791			338.65	0.997776	1.01408
			338.786	1.02605	1.01089			338.853	0.996881	1.01355
			338.988	1.05629	1.01511			339.055	1.01767	1.01807
			339.19	0.98847	1.00531			339.257	0.992648	1.01323
			339.392	1.04086	1.01367			339.459	1.04367	1.02224
			339.594	1.05636	1.01485			339.662	1.05726	1.02261
			339.797	1.01537	1.00917			339.877	0.956222	1.00805
			340.012	0.980885	1.00377			340.079	0.981664	1.01158
			340.214	0.99458	1.00593			340.282	0.969871	1.01006
			340.416	0.972089	1.00242			340.484	0.979819	1.01145
			340.621	0.880023	0.987435			340.689	0.902851	0.991637
			340.823	0.901748	0.990954			340.891	0.944645	0.999224
			341.026	0.967418	1.00172			341.092	0.968095	1.00318
			341.228	0.945002	0.998397			341.295	0.958915	1.00245
			341.43	0.934666	0.996783			341.497	0.989233	1.00766
			341.632	0.936972	0.997178			341.699	0.942612	1.00017
			341.834	0.941941	0.998224			341.901	0.957743	1.00312
			342.036	0.932432	0.996443			342.104	0.952155	1.00246
			342.239	0.919419	0.993991			342.306	0.926361	0.998288
			342.441	0.945224	0.998533			342.508	0.949146	1.00254
			342.643	0.929682	0.995967			342.71	0.933964	1.00004
			342.846	0.957688	1.00062			342.913	0.92507	0.998828
			343.048	0.906488	0.991922			343.114	0.933098	1.00047
			343.25	0.957201	1.00053			343.317	0.930613	1.00028
			343.452	0.920908	0.994378			343.519	0.951971	1.00411
			343.654	0.941534	0.997805			343.722	0.915364	0.997862
			343.859	0.932652	0.996344			343.926	0.932701	1.00111
			344.061	0.916454	0.993579			344.129	0.919688	0.999064
			344.263	0.920139	0.994183			344.331	0.91315	0.998018
			344.466	0.911073	0.992595			344.533	0.92023	0.999402
			344.668	0.914348	0.993072			344.735	0.921224	0.999741
			344.87	0.9013	0.990794			344.938	0.90008	0.996005
			345.072	0.912265	0.992789			345.139	0.92379	1.00038
			345.275	0.901548	0.990806			345.342	0.903555	0.996895
			345.477	0.920787	0.994228			345.544	0.907661	0.997713
			345.679	0.905955	0.991542			345.746	0.88415	0.993382
			345.881	0.907905	0.991838			345.948	0.88989	0.994588
			346.083	0.908068	0.991886			346.15	0.885748	0.993861
			346.286	0.906026	0.991547			346.353	0.90641	0.997779
			346.488	0.890338	0.988723			346.554	0.889696	0.994776
			346.692	0.889702	0.989188			346.759	0.918007	0.994605
			346.894	0.918367	0.994056			346.961	0.928785	0.996512
			347.096	0.916485	0.993632			347.164	0.911632	0.993902
			347.299	0.922643	0.994748			347.366	0.940859	0.999286
			347.501	0.926538	0.995453			347.568	0.936568	0.998905
			347.703	0.902566	0.991207			347.77	0.925645	0.997388
			347.905	0.931246	0.996207			347.972	0.92886	0.99823
			348.11	0.92597	0.995349			348.177	0.960059	1.00386
			348.312	0.944985	0.998544			348.379	0.948074	1.00215
			348.514	0.914487	0.993345			348.581	0.942711	1.00145
			348.716	0.93379	0.996642			348.784	0.922751	0.998302
			348.919	0.927742	0.995645			348.986	0.928968	0.999631
			349.121	0.969471	1.00242			349.188	0.929613	0.999966
			349.323	0.917928	0.99391			349.391	0.926104	0.999598
			349.526	0.939745	0.997596			349.593	0.926025	0.999781
			349.728	0.950161	0.999297			349.795	0.943793	1.00295
			349.93	0.939543	0.997502			349.997	0.924149	0.999682
			350.132	0.930711	0.996017			350.2	0.92834	1.00068
			350.334	0.94505	0.998389			350.402	0.95184	1.00488
			350.537	0.953983	0.999848			350.604	0.933206	1.00169
			350.739	0.937742	0.997201			350.806	0.935253	1.00227
			350.941	0.942516	0.997947			351.008	0.932278	1.00204
			351.143	0.940244	0.997518			351.211	0.926289	1.00102
			351.346	0.930736	0.995924			351.413	0.923541	1.00058
			351.548	0.917962	0.993696			351.615	0.911583	0.998606
			351.751	0.93929	0.997354			351.817	0.935287	1.00276
			351.952	0.944019	0.998051			352.02	0.931666	1.00232
			352.155	0.926302	0.995103			352.222	0.936553	1.00325
			352.357	0.927804	0.995319			352.424	0.933044	1.0027
			352.559	0.933495	0.996262			352.626	0.918785	1.00018
			352.764	0.88368	0.988167			352.831	0.898986	0.991398
			352.966	0.890449	0.989214			353.033	0.925948	0.996206
			353.168	0.907058	0.992029			353.235	0.94548	0.999849
			353.37	0.90808	0.992251			353.438	0.919557	0.995767
			353.572	0.914923	0.99344			353.641	0.9209	0.996307
			353.775	0.916253	0.993727			353.842	0.935965	0.999266
			353.978	0.908763	0.992374			354.045	0.925195	0.997748
			354.18	0.927456	0.995593			354.248	0.938384	1.0004
			354.382	0.935223	0.996962			354.45	0.911322	0.99582
			354.585	0.931647	0.996362			354.652	0.949455	1.00286
			354.787	0.912395	0.993005			354.854	0.925545	0.998943
			354.989	0.929388	0.99593			355.056	0.941229	1.00198
			355.191	0.919162	0.994232			355.258	0.92818	0.999886
			355.393	0.926135	0.995339			355.46	0.927111	0.999873
			355.595	0.949632	0.999224			355.662	0.933265	1.00122
			355.798	0.912774	0.993007			355.865	0.922749	0.999544
			355.999	0.949461	0.99921			356.067	0.931696	1.00123
			356.202	0.944223	0.998308			356.269	0.912654	0.998005
			356.404	0.927646	0.995533			356.471	0.935877	1.0023
			356.606	0.952774	0.999682			356.674	0.928799	1.00125
			356.808	0.946048	0.998551			356.876	0.922295	1.00017
			357.011	0.945297	0.998414			357.078	0.934242	1.00232
			357.213	0.939538	0.997491			357.28	0.938351	1.00309
			357.415	0.943846	0.998164			357.483	0.939938	1.00362
			357.617	0.933255	0.996355			357.684	0.92719	1.00141
			357.82	0.944394	0.998178			357.887	0.913469	0.99913
			358.022	0.939385	0.997334			358.089	0.92042	1.00036
			358.224	0.946789	0.998539			358.291	0.952251	1.00591
			358.426	0.958963	1.00053			358.493	0.927729	1.00184
			358.629	0.93906	0.997256			358.696	0.938944	1.00389
			358.834	0.885972	0.988607			358.901	0.9195	0.994896
			359.036	0.914782	0.993491			359.103	0.925335	0.99599
			359.238	0.928661	0.995809			359.305	0.928254	0.996779
			359.44	0.904798	0.991713			359.508	0.936187	0.998555
			359.642	0.927413	0.99562			359.71	0.936018	0.998843
			359.845	0.931689	0.99633			359.912	0.925628	0.997433
			360.048	0.929557	0.996003			360.115	0.929888	0.99847
			360.25	0.94899	0.999253			360.317	0.94671	1.00167
			360.452	0.927183	0.995588			360.519	0.931809	0.999438
			360.654	0.935842	0.997088			360.722	0.932952	0.999833
			360.856	0.926147	0.995455			360.924	0.939154	1.00126
			361.059	0.936067	0.997113			361.126	0.951691	1.00363
			361.261	0.961649	1.00122			361.328	0.927076	0.999634
			361.463	0.927205	0.995664			361.53	0.92134	0.998804
			361.665	0.958888	1.00072			361.732	0.934407	1.00139
			361.867	0.940878	0.997826			361.934	0.947252	1.00366
			362.069	0.928683	0.9958			362.136	0.924618	0.99994
			362.271	0.92877	0.995772			362.339	0.918937	0.999098
			362.473	0.954938	1.00009			362.541	0.937872	1.00253
			362.676	0.93858	0.997382			362.743	0.926759	1.00075
			362.878	0.932556	0.996385			362.945	0.925173	1.00068
			363.08	0.928344	0.995677			363.147	0.92947	1.00156
			363.282	0.92445	0.994976			363.349	0.939004	1.00337
			363.484	0.945302	0.998432			363.552	0.935767	1.00287
			363.686	0.934354	0.996595			363.754	0.938779	1.00344
			363.889	0.929495	0.995777			363.956	0.939866	1.0037
			364.091	0.984218	1.00458			364.158	0.931882	1.00233
			364.293	0.953521	0.999688			364.361	0.915948	0.999622
			364.495	0.934551	0.996556			364.563	0.935446	1.00325
			364.698	0.955663	0.999959			364.765	0.927905	1.00202
			364.902	0.889746	0.981095			364.97	0.926624	0.991755
			365.105	0.912974	0.986961			365.172	0.923377	0.992188
			365.307	0.903676	0.984465			365.374	0.928681	0.994684
			365.509	0.910067	0.986168			365.576	0.926713	0.995253
			365.711	0.918335	0.988257			365.779	0.932343	0.997602
			365.914	0.909059	0.985889			365.981	0.927504	0.997165
			366.119	0.918715	0.988284			366.186	0.922626	0.996568
			366.323	0.921568	0.988986			366.39	0.924346	0.997625
			366.525	0.922991	0.989302			366.592	0.91965	0.996721
			366.727	0.916249	0.987621			366.795	0.925037	0.998491
			366.929	0.920896	0.988701			366.996	0.913588	0.995537
			367.131	0.924262	0.989541			367.199	0.91696	0.996723
			367.333	0.929233	0.990724			367.401	0.926981	0.999656
			367.536	0.907846	0.985444			367.603	0.916476	0.996851
			367.738	0.935481	0.992235			367.805	0.913891	0.996253
			367.94	0.929158	0.990678			368.007	0.916147	0.996776
			368.142	0.93155	0.991225			368.209	0.918326	0.997555
			368.344	0.922232	0.988913			368.412	0.921289	0.998109
			368.546	0.934317	0.991868			368.614	0.918477	0.997321
			368.749	0.922047	0.988844			368.816	0.927248	0.999465
			368.951	0.917242	0.98754			369.018	0.90547	0.993787
			369.153	0.930915	0.990967			369.22	0.910423	0.994926
			369.355	0.924841	0.989493			369.422	0.918514	0.996918
			369.557	0.931306	0.990991			369.624	0.930013	0.999713
			369.759	0.931483	0.99103			369.827	0.930929	0.999774
			369.962	0.943715	0.993873			370.029	0.92854	0.999215
			370.164	0.938993	0.992788			370.231	0.93257	1.00004
			370.366	0.9304	0.990639			370.434	0.927733	0.998581
			370.568	0.929647	0.990497			370.636	0.915946	0.995582
			370.771	0.928732	0.990254			370.838	0.927617	0.998323
			370.974	0.893182	0.982271			371.042	0.923041	0.991144
			371.177	0.914756	0.987434			371.244	0.932836	0.994875
			371.379	0.921559	0.989052			371.446	0.932498	0.99583
			371.581	0.927585	0.9906			371.648	0.931722	0.996667
			371.783	0.926826	0.990317			371.851	0.933072	0.997868
			371.985	0.93061	0.99119			372.053	0.930295	0.997875
			372.188	0.916184	0.987679			372.255	0.949239	1.00305
			372.39	0.926467	0.990165			372.457	0.947327	1.00321
			372.592	0.93725	0.992728			372.66	0.935113	1.00047
			372.795	0.934177	0.991994			372.862	0.934901	1.00083
			372.997	0.939319	0.993177			373.064	0.930641	0.999897
			373.199	0.951549	0.996041			373.266	0.955975	1.00644
			373.401	0.956999	0.99732			373.469	0.927102	0.999061
			373.604	0.931944	0.991393			373.671	0.926459	0.999029
			373.806	0.945714	0.994605			373.873	0.933107	1.00071
			374.009	0.949683	0.995492			374.076	0.936748	1.00176
			374.211	0.928315	0.990365			374.278	0.941382	1.00274
			374.413	0.940927	0.99339			374.48	0.936079	1.0015
			374.615	0.948516	0.995165			374.683	0.94875	1.0045
			374.817	0.930556	0.990878			374.884	0.947202	1.00399
			375.02	0.937694	0.992523			375.087	0.934454	1.00081
			375.222	0.942477	0.993681			375.289	0.938169	1.00163
			375.424	0.939865	0.993006			375.491	0.943017	1.00273
			375.626	0.943688	0.993918			375.694	0.935534	1.0007
			375.828	0.94481	0.994109			375.896	0.936175	1.00074
			376.03	0.944604	0.994067			376.098	0.948513	1.00371
			376.233	0.938014	0.992448			376.3	0.946782	1.00315
			376.435	0.948901	0.995042			376.502	0.943703	1.00218
			376.637	0.976278	1.00131			376.704	0.937217	1.00051
			376.839	0.941816	0.993311			376.907	0.960519	1.00598
			377.043	0.893556	0.982273			377.111	0.936298	0.994351
			377.245	0.898596	0.983451			377.312	0.943747	0.997415
			377.447	0.921564	0.989065			377.515	0.953243	1.00086
			377.65	0.933285	0.991916			377.717	0.95198	1.00163
			377.852	0.928056	0.990563			377.919	0.939695	0.999518
			378.054	0.928285	0.990617			378.121	0.914025	0.993476
			378.257	0.9256	0.989959			378.324	0.933455	0.999135
			378.459	0.922275	0.989083			378.526	0.92874	0.998203
			378.661	0.918854	0.988168			378.729	0.933934	1.00011
			378.864	0.930329	0.990965			378.931	0.926555	0.998464
			379.066	0.929892	0.990913			379.133	0.928633	0.999148
			379.268	0.926198	0.989937			379.335	0.933042	1.00054
			379.47	0.932041	0.991368			379.538	0.938655	1.00204
			379.672	0.936711	0.992462			379.74	0.932259	1.00063
			379.874	0.932082	0.991302			379.942	0.932052	1.00049
			380.076	0.934237	0.991836			380.144	0.918956	0.997083
			380.298	0.947678	0.99496			380.366	0.936778	1.0015
			380.501	0.929357	0.990561			380.568	0.942612	1.00299
			380.703	0.929352	0.99049			380.77	0.934227	1.00091
			380.905	0.933253	0.991437			380.972	0.929132	0.999492
			381.107	0.936966	0.992339			381.174	0.930489	0.999914
			381.309	0.927334	0.989973			381.377	0.927742	0.998986
			381.511	0.946889	0.994662			381.579	0.920328	0.996993
			381.714	0.952949	0.996024			381.781	0.926193	0.998321
			381.917	0.939655	0.992883			381.984	0.932284	0.999779
			382.118	0.938598	0.992629			382.186	0.935124	1.00029
			382.32	0.926565	0.989645			382.388	0.930809	0.998947
			382.523	0.937556	0.992309			382.59	0.926431	0.997905
			382.725	0.924808	0.989242			382.793	0.926097	0.997753
			382.928	0.936281	0.991954			382.994	0.937133	1.00043
			383.132	0.91916	0.988564			383.199	0.952795	0.99854
			383.334	0.913407	0.987073			383.401	0.946539	0.998123
			383.535	0.91367	0.987045			383.603	0.957891	1.00205
			383.738	0.91596	0.987589			383.806	0.940924	0.998915
			383.944	0.917829	0.987978			384.011	0.94116	0.999772
			384.146	0.934374	0.992029			384.213	0.932262	0.998105
			384.348	0.930548	0.991101			384.435	0.929462	0.998076
			384.589	0.937863	0.992807			384.656	0.923937	0.997178
			384.791	0.938984	0.993085			384.859	0.939562	1.00142
			384.994	0.920856	0.988561			385.061	0.932239	0.999818
			385.195	0.934627	0.992054			385.263	0.932421	1.00015
			385.397	0.930282	0.990943			385.465	0.924106	0.998138
			385.599	0.941996	0.993678			385.667	0.940986	1.00247
			385.802	0.922305	0.988915			385.869	0.923909	0.998295
			386.004	0.939004	0.992911			386.071	0.937683	1.00183
			386.206	0.931382	0.991032			386.274	0.931791	1.00029
			386.408	0.924513	0.989373			386.476	0.918256	0.996826
			386.611	0.93337	0.991511			386.678	0.929977	0.999749
			386.813	0.935654	0.992051			386.88	0.933629	1.00053
			387.015	0.920687	0.988319			387.082	0.921679	0.997515
			387.217	0.927427	0.98992			387.284	0.917401	0.996292
			387.42	0.926706	0.989821			387.487	0.913629	0.995196
			387.622	0.939652	0.992916			387.689	0.913252	0.99509
			387.824	0.93023	0.99059			387.892	0.930145	0.999186
			388.027	0.918307	0.987693			388.094	0.927793	0.998548
			388.229	0.909864	0.985542			388.296	0.930289	0.998995
			388.431	0.943112	0.993599			388.498	0.936786	1.00038
			388.634	0.932666	0.991089			388.701	0.944158	1.0021
			388.836	0.93476	0.991561			388.903	0.927154	0.99788
			389.038	0.932044	0.99091			389.106	0.930785	0.99864
			389.243	0.888388	0.98064			389.31	0.917163	0.989556
			389.445	0.910073	0.986261			389.512	0.944457	0.997706
			389.647	0.88928	0.980701			389.714	0.943262	0.998434
			389.849	0.91456	0.98711			389.916	0.93954	0.998512
			390.052	0.930948	0.991205			390.119	0.944699	1.00056
			390.254	0.917822	0.987958			390.321	0.931002	0.997822
			390.456	0.926243	0.989947			390.523	0.931839	0.998678
			390.658	0.931343	0.991224			390.725	0.920851	0.996226
			390.86	0.915692	0.987299			390.928	0.929783	0.998935
			391.063	0.92707	0.9901			391.13	0.935119	1.00056
			391.265	0.936599	0.992458			391.332	0.925449	0.998192
			391.467	0.949388	0.995403			391.534	0.943628	1.00318
			391.669	0.917274	0.987634			391.737	0.92646	0.99878
			391.872	0.91822	0.987871			391.939	0.911628	0.99503
			392.074	0.909832	0.985675			392.141	0.917738	0.996707
			392.276	0.92337	0.989038			392.343	0.919292	0.997053
			392.478	0.942584	0.993696			392.546	0.946412	1.00377
			392.68	0.92847	0.990209			392.748	0.940672	1.00233
			392.882	0.938978	0.992738			392.95	0.923332	0.997959
			393.085	0.932102	0.991111			393.152	0.921987	0.997571
			393.287	0.933631	0.991476			393.354	0.935571	1.00089
			393.489	0.935545	0.991933			393.557	0.922807	0.997663
			393.691	0.915256	0.986982			393.759	0.93893	1.0016
			393.894	0.930343	0.990545			393.961	0.928005	0.998818
			394.096	0.921645	0.988453			394.163	0.935874	1.00058
			394.298	0.934665	0.991591			394.365	0.925898	0.997986
			394.5	0.931711	0.990838			394.567	0.927831	0.998305
			394.702	0.93821	0.992407			394.769	0.931988	0.999199
			394.905	0.919335	0.987832			394.972	0.930788	0.998939
			395.107	0.921162	0.988288			395.174	0.920978	0.99633

## Sheet: Extended Data Fig.7 c
			ZnO//ZnO-S-1_3						K-CrOx/Al2O3
			time on propane stream /h	S(cracking products)	carbon balance				time on propane stream /h	S(cracking products)	carbon balance
			0.133889	0.0337012	0.968859				0.335833	0.0106799	0.982468
			0.470833	0.0356066	0.968761				0.6725	0.0133092	0.983494
			0.8075	0.0365919	0.972146				1.00917	0.0183138	0.99189
			1.14389	0.0377818	0.97815				1.34583	0.0224244	1.00131
			1.48056	0.0425742	1.00455				1.68222	0.0243825	1.00406
			1.8175	0.0429802	0.992842				2.01944	0.0256302	1.00515
			2.15444	0.0442996	0.999369				2.35611	0.0274744	1.00739
			2.49111	0.0507119	1.01223				2.69278	0.0323237	1.02014
			2.82778	0.0457685	1.00914				3.02944	0.0276002	1.00382
			3.16444	0.0480007	1.00316				3.36611	0.0302803	1.01322
			3.50139	0.043338	0.994612				3.70306	0.0297166	1.00737
			3.83806	0.0444062	0.993914				4.03944	0.034354	1.01778
			4.17444	0.0465536	1.00309				4.37611	0.0276941	1.01143
			4.89361	0.0318861	0.935403				5.34556	0.0297718	0.996951
			5.64694	0.0324312	0.956703				6.09861	0.0270706	0.988375
			6.40028	0.0299774	0.96161				6.85222	0.0260839	1.00377
			7.15389	0.031791	0.975028				7.60528	0.0233548	1.00052
			7.90722	0.0291145	0.962302				8.35889	0.0214462	0.995092
			8.66083	0.0287633	0.967468				9.1125	0.0186972	0.991465
			9.41389	0.0286655	0.972172				9.86583	0.021294	0.99726
			10.1678	0.0279734	0.973182				10.6189	0.0225211	1.00413
			10.9231	0.0271364	0.940262				11.3747	0.0298846	0.990785
			11.6764	0.0272443	0.954467				12.1278	0.0253136	0.983866
			12.4294	0.0243283	0.946321				12.8814	0.0225725	0.981637
			13.1828	0.0250297	0.951426				13.6347	0.0217301	0.984578
			13.9361	0.02278	0.955325				14.3881	0.0214664	0.988875
			14.6894	0.0227538	0.95909				15.1414	0.020591	0.988962
			15.4431	0.0225783	0.963196				15.895	0.0213734	0.99282
			16.1961	0.0235449	0.964896				16.6481	0.0201636	0.994098
			16.9522	0.0338316	0.981208				17.4039	0.0354439	0.999363
			17.7056	0.032102	0.978505				18.1572	0.0402114	0.998178
			18.4589	0.0343447	0.981811				18.9106	0.0402789	0.99796
			19.2119	0.033194	0.981624				19.6636	0.0388786	1.00204
			19.965	0.0319468	0.982197				20.4169	0.0359698	1.00038
			20.7186	0.0313333	0.985414				21.1706	0.0366705	1.00033
			21.4717	0.0308657	0.984701				21.9239	0.0344481	1.00112
			22.2256	0.032146	0.988145				22.6772	0.0334584	1.00323
			22.9808	0.0313009	0.98349				23.4331	0.0354063	1.00224
			23.7344	0.0308712	0.988073				24.1864	0.0395862	1.00409
			24.4875	0.0316513	0.993496				24.9394	0.0391826	1.00747
			25.2411	0.0307354	0.992562				25.6931	0.0377047	1.00476
			25.9942	0.0297385	0.986401				26.4464	0.0374777	1.00695
			26.7478	0.030784	0.992316				27.1992	0.0348747	1.00416
			27.5008	0.0282869	0.989581				27.9528	0.0321341	1.00348
			28.2544	0.0286298	0.991451				28.7058	0.0317379	1.00405
			29.0103	0.0276103	0.968042				29.4622	0.0332814	0.992554
			29.7633	0.0279959	0.979347				30.2153	0.0377873	0.997204
			30.5169	0.0285949	0.986481				30.9689	0.0363979	0.988198
			31.27	0.0272239	0.983371				31.7219	0.0363127	0.997691
			32.0236	0.0274127	0.982937				32.4756	0.0339844	0.993054
			32.7769	0.0264179	0.981146				33.2289	0.032739	0.989961
			33.5303	0.0267964	0.982259				33.9822	0.0315312	0.991296
			34.2836	0.0271835	0.984884				34.7356	0.0310595	0.994032
			35.0389	0.0268642	0.971592				35.4906	0.0335668	0.989446
			35.7922	0.0270448	0.980603				36.2439	0.0386484	0.996509
			36.5453	0.0265553	0.981522				36.9972	0.0396421	0.997724
			37.2989	0.0271391	0.983895				37.7506	0.0373412	1.00017
			38.0522	0.0266135	0.985487				38.5042	0.036485	1.00084
			38.8058	0.0268101	0.984744				39.2575	0.0346257	1.00032
			39.5592	0.027644	0.992633				40.0108	0.0337902	1.00385
			40.3125	0.0257494	0.985549				40.7642	0.0311226	0.999103
			41.0678	0.0259338	0.980702				41.5197	0.0362153	0.996204
			41.8211	0.0253989	0.979028				42.2731	0.0408201	1.00284
			42.5747	0.0287412	0.98853				43.0267	0.0397922	1.0016
			43.3281	0.0259903	0.985923				43.78	0.0380517	0.996834
			44.0814	0.025496	0.988209				44.5333	0.035853	0.9964
			44.8347	0.0253151	0.98322				45.2864	0.0350162	0.998091
			45.5881	0.0249709	0.983847				46.04	0.034023	0.999687
			46.3414	0.0251232	0.9854				46.7931	0.0320029	0.996045
			47.0967	0.0251067	0.978705				47.5486	0.0354286	1.00244
			47.8503	0.0249563	0.98218				48.3019	0.0370742	0.992061
			48.6039	0.0254278	0.98533				49.0553	0.0394762	1.0009
			49.3569	0.0249805	0.984994				49.8083	0.0380877	1.00562
			50.11	0.0258028	0.989321				50.5619	0.0360844	1.00554
			50.8636	0.0252401	0.995014				51.315	0.0355509	1.01035
			51.6167	0.0259308	0.990822				52.0689	0.0331583	1.00373
			52.3703	0.0253365	0.990976				52.8222	0.0319428	1.00319
			53.1261	0.0241575	0.976407				53.5783	0.0344414	0.991841
			53.8797	0.0246937	0.981995				54.3317	0.0389888	0.996734
			54.6328	0.0231263	0.980942				55.085	0.0374795	0.996073
			55.3864	0.0236395	0.983096				55.8383	0.0369178	0.99967
			56.1394	0.0228098	0.981175				56.5914	0.034719	0.996775
			56.8925	0.0238782	0.988842				57.3444	0.0336536	0.998295
			57.6464	0.0231199	0.986316				58.0983	0.032907	0.997339
			58.4	0.0229875	0.985487				58.8517	0.0319469	0.999832
			59.1553	0.0237933	0.979203				59.6067	0.0346897	0.995626
			59.9083	0.0232564	0.981754				60.3603	0.0375748	0.996164
			60.6622	0.0237662	0.986859				61.1139	0.0372277	0.992628
			61.4153	0.0225553	0.981456				61.8672	0.0367855	0.995385
			62.1689	0.0219574	0.982822				62.6203	0.0347804	0.992617
			62.9219	0.0224715	0.983658				63.3739	0.0325495	0.992145
			63.6756	0.0219265	0.979253				64.1269	0.0322454	0.994516
			64.4286	0.0221246	0.98056				64.8806	0.0306182	0.994066
			65.185	0.0226786	0.97815				65.6367	0.0333732	0.992368
			65.9383	0.0227855	0.982628				66.3903	0.0375306	0.996196
			66.6917	0.0221618	0.981274				67.1433	0.0378455	0.996089
			67.445	0.0220682	0.983225				67.8972	0.0361473	0.995879
			68.1986	0.0215795	0.983431				68.65	0.0344599	0.99716
			68.9519	0.0215514	0.981777				69.4039	0.033167	0.995537
			69.7056	0.0216815	0.98427				70.1575	0.032087	0.999424
			70.4592	0.0217534	0.98629				70.9108	0.0312144	0.999308
			71.2147	0.0218528	0.977553				71.6667	0.0334841	0.993374
			71.9678	0.0218218	0.980769				72.42	0.0376356	0.994938
			72.7214	0.0212656	0.981485				73.1728	0.0374483	0.995886
			73.4744	0.0216052	0.983688				73.9267	0.0363818	0.997022
			74.2281	0.0218002	0.985662				74.6794	0.0342967	0.998329
			74.9811	0.0213398	0.988411				75.4331	0.0328715	0.998379
			75.7342	0.0212889	0.991795				76.1867	0.0323741	1.00281
			76.4878	0.0215291	0.991125				76.9397	0.0306494	0.999644
			77.2433	0.0210685	0.979034				77.6953	0.033101	0.991691
			77.9969	0.0208547	0.981601				78.4489	0.0373542	0.997225
			78.75	0.0216314	0.991422				79.2019	0.0353231	0.993766
			79.5036	0.0205648	0.984196				79.955	0.034662	0.992054
			80.2569	0.020432	0.983466				80.7086	0.0338251	0.995509
			81.0103	0.020309	0.982039				81.4622	0.0326056	0.995237
			81.7636	0.0205821	0.987209				82.2156	0.0314908	0.999854
			82.5169	0.0204512	0.989833				82.9686	0.0306899	0.997399
			84.7206	0.0153505	0.951395				84.8714	0.0265253	0.981701
			85.1725	0.0145422	0.956305				85.3233	0.0232911	0.981935
			85.6244	0.0143027	0.962718				85.7753	0.0217878	0.984042
			86.0772	0.0135679	0.963651				86.2278	0.0203421	0.987216
			86.5297	0.0135547	0.967662				86.68	0.0195536	0.988477
			86.9817	0.0128136	0.965496				87.1319	0.019171	0.992984
			87.4336	0.0133079	0.970274				87.5847	0.0186171	0.993572
			87.8864	0.0126852	0.970409				88.0372	0.0185219	0.995474
			88.3386	0.0123949	0.973186				88.4892	0.0177356	0.99031
			88.7903	0.0124528	0.973943				88.9411	0.0183797	0.997013
			89.2428	0.012443	0.976776				89.3931	0.0173991	0.995748
			89.6947	0.0121647	0.980149				89.8453	0.0181574	0.996161
			99.2672	0.0154947	0.954416				99.3344	0.0254099	0.985575
			99.4694	0.0149455	0.958634				99.5367	0.025631	0.989023
			99.6717	0.0149705	0.964281				99.7386	0.0245729	0.992492
			99.8739	0.014381	0.962744				99.9408	0.0234735	0.989845
			100.076	0.014008	0.961951				100.143	0.0229329	0.993532
			100.278	0.0139998	0.965849				100.345	0.0219605	0.993707
			100.48	0.0137801	0.967253				100.547	0.021478	0.992896
			100.682	0.013395	0.968349				100.749	0.0202691	0.990721
			100.884	0.0132442	0.96579				100.952	0.0198283	0.987931
			101.087	0.0132965	0.971118				101.154	0.020265	0.990742
			101.289	0.0128626	0.966772				101.356	0.0195146	0.995666
			101.491	0.013031	0.970017				101.558	0.0188069	0.993817
			101.693	0.0129344	0.97242				101.76	0.0188594	0.995077
			101.895	0.0128555	0.973352				101.963	0.0183278	0.996472
			102.097	0.0125804	0.974819				102.165	0.0183497	0.995845
			102.299	0.0126052	0.973913				102.367	0.0179696	0.995725
			102.502	0.0124731	0.976913				102.569	0.018177	0.997626
			102.704	0.0122326	0.972963				102.771	0.0179326	0.99325
			102.906	0.0120043	0.970426				102.973	0.0174565	0.992379
			103.108	0.0120252	0.975736				103.175	0.0178075	0.998659
			103.31	0.0119522	0.976516				103.377	0.0174305	0.996881
			103.512	0.0118486	0.977099				103.579	0.0173436	0.994907
			103.714	0.0118085	0.977934				103.781	0.0172485	1.00002
			103.916	0.011588	0.976478				103.984	0.0171524	0.997365
			104.118	0.0118164	0.980255				104.186	0.0175469	1.00284
			104.32	0.0116797	0.979499				104.388	0.0174536	1.00116
			104.523	0.0114525	0.978984				104.59	0.0170189	1.0004
			104.744	0.0115713	0.984669				104.811	0.0171205	0.998372
			104.946	0.0115205	0.980151				105.014	0.017217	0.998977
			105.149	0.0114401	0.980955				105.216	0.0173199	1.00079
			105.353	0.0147259	0.950753				105.42	0.0259285	0.985658
			105.555	0.01447	0.955854				105.623	0.0256762	0.987176
			105.757	0.0141348	0.95529				105.824	0.0242922	0.987835
			105.959	0.0138853	0.959255				106.027	0.023144	0.983346
			106.161	0.0136555	0.961458				106.229	0.0223793	0.98823
			106.364	0.0134516	0.963362				106.432	0.0213338	0.988079
			106.566	0.0133911	0.966218				106.633	0.0207793	0.988988
			106.769	0.0131722	0.968942				106.836	0.0202555	0.987512
			106.97	0.0129353	0.968723				107.038	0.0199791	0.988334
			107.173	0.0128769	0.967697				107.24	0.0196368	0.992951
			107.375	0.0127766	0.968621				107.442	0.0193281	0.988515
			107.577	0.0127978	0.972345				107.644	0.0191654	0.99435
			107.779	0.0127152	0.973115				107.846	0.0189971	0.995846
			107.981	0.0124917	0.971524				108.049	0.01873	0.995362
			108.183	0.0121009	0.970775				108.251	0.0178003	0.992789
			108.386	0.0120276	0.974426				108.453	0.0182816	0.994793
			108.588	0.0119329	0.972864				108.655	0.0179775	0.992703
			108.79	0.0117873	0.970556				108.857	0.0179085	0.995525
			108.992	0.0119963	0.975063				109.059	0.0176633	0.993722
			109.194	0.011937	0.975062				109.263	0.017283	0.993051
			109.397	0.0117655	0.976191				109.464	0.0175203	0.994729
			109.599	0.0117661	0.977051				109.667	0.0173993	0.999673
			109.802	0.011604	0.975352				109.869	0.0171001	0.996818
			110.004	0.0116074	0.98108				110.071	0.0172604	0.995474
			110.206	0.0115314	0.979613				110.273	0.0172242	0.998704
			110.408	0.0114435	0.981412				110.475	0.0171213	0.998004
			110.61	0.0115584	0.981244				110.677	0.017109	0.997702
			110.812	0.011339	0.982298				110.879	0.0168514	0.99576
			111.014	0.0113493	0.981984				111.082	0.0168602	0.995716
			111.235	0.0110395	0.98539				111.302	0.0170075	0.999134
			111.439	0.0145601	0.958019				111.507	0.0258232	0.990437
			111.642	0.0143061	0.963222				111.709	0.025687	0.991793
			111.844	0.0139921	0.962304				111.911	0.0246802	0.99125
			112.046	0.0135633	0.965735				112.113	0.0235049	0.991435
			112.248	0.0136175	0.968663				112.315	0.0228172	0.99622
			112.45	0.013157	0.964974				112.517	0.0217704	0.993388
			112.652	0.0131052	0.969445				112.719	0.0209593	0.992029
			112.854	0.012533	0.969724				112.921	0.0206827	0.993641
			113.056	0.0127781	0.967881				113.123	0.0199309	0.991475
			113.258	0.0128184	0.971684				113.326	0.0194782	0.989423
			113.46	0.0125609	0.970852				113.528	0.0194563	0.991654
			113.663	0.0126532	0.976244				113.73	0.019186	0.992867
			113.864	0.0122579	0.969749				113.932	0.0189872	0.996322
			114.067	0.0121222	0.968517				114.134	0.0182826	0.991063
			114.269	0.0120556	0.974943				114.337	0.0182739	0.993237
			114.471	0.0120292	0.9761				114.539	0.0181193	0.994715
			114.693	0.0119074	0.974145				114.761	0.0178597	0.993786
			114.895	0.0116672	0.970948				114.963	0.0177543	0.992669
			115.097	0.0116318	0.972587				115.165	0.0178032	0.994823
			115.3	0.0118981	0.979385				115.367	0.0174388	0.996838
			115.502	0.011637	0.976922				115.569	0.0174797	0.995438
			115.704	0.0115908	0.976927				115.772	0.0173804	0.997749
			115.907	0.0112494	0.975553				115.974	0.0172546	0.993317
			116.109	0.0114326	0.979581				116.176	0.0172532	0.996902
			116.311	0.0114481	0.980211				116.378	0.0171349	0.995568
			116.513	0.0112792	0.977084				116.58	0.0168365	0.993533
			116.715	0.011344	0.980137				116.782	0.0168817	0.996878
			116.917	0.0112826	0.981621				116.984	0.0167014	0.993552
			117.119	0.0111553	0.976149				117.187	0.0167347	0.993769
			117.321	0.0111442	0.979829				117.389	0.0165212	0.994123
			117.526	0.0143638	0.955396				117.593	0.025845	0.992742
			117.728	0.0137125	0.959463				117.795	0.025655	0.990081
			117.93	0.0136551	0.960554				117.997	0.0245183	0.992754
			118.132	0.0132783	0.965719				118.199	0.0236325	0.993743
			118.334	0.0131448	0.963039				118.402	0.0224869	0.990053
			118.536	0.01292	0.967804				118.604	0.0214896	0.989845
			118.739	0.012934	0.970138				118.806	0.0208639	0.991635
			118.941	0.0127677	0.97027				119.008	0.0207415	0.991969
			119.143	0.0127039	0.970077				119.21	0.0201081	0.989108
			119.345	0.0126091	0.971357				119.412	0.0197603	0.993894
			119.547	0.0121506	0.971332				119.615	0.0196408	0.99503
			119.749	0.0123059	0.971364				119.817	0.0194098	0.995824
			119.951	0.0124533	0.972582				120.019	0.0190205	0.993227
			120.154	0.0121689	0.975615				120.221	0.018484	0.992962
			120.356	0.0122033	0.974666				120.423	0.0185979	0.995427
			120.558	0.0120218	0.974397				120.625	0.0179967	0.992788
			120.76	0.0116216	0.972033				120.828	0.0179551	0.993412
			120.963	0.011659	0.975176				121.03	0.0177632	0.99512
			121.164	0.0113162	0.975434				121.233	0.0174128	0.992319
			121.367	0.0115226	0.975761				121.434	0.0174815	0.996064
			121.569	0.0114583	0.979585				121.637	0.0177505	0.999732
			121.771	0.0114969	0.981431				121.839	0.0174077	0.999037
			121.974	0.011419	0.980427				122.041	0.0173053	0.995509
			122.176	0.0112715	0.982564				122.243	0.0174089	0.996321
			122.378	0.0109699	0.980983				122.445	0.017014	0.99509
			122.58	0.0111925	0.984431				122.647	0.0168279	0.995753
			122.782	0.0111704	0.9804				122.849	0.0162702	0.994327
			122.984	0.0112061	0.978547				123.051	0.0171699	0.99808
			123.186	0.0111186	0.981293				123.254	0.0174516	1.00023
			123.389	0.0106128	0.976983				123.456	0.0167257	0.99537
			123.593	0.0140009	0.953871				123.661	0.0253324	0.984943
			123.796	0.0138468	0.960861				123.863	0.0254041	0.987512
			123.998	0.0134628	0.959196				124.066	0.0239884	0.991204
			124.2	0.0132472	0.967219				124.267	0.0232416	0.989982
			124.402	0.0130319	0.966421				124.47	0.0223668	0.994668
			124.604	0.0129304	0.968805				124.672	0.0218119	0.997374
			124.807	0.0126435	0.968024				124.887	0.020945	0.995404
			125.022	0.0128075	0.974946				125.089	0.0209833	0.999651
			125.224	0.0125778	0.971399				125.291	0.0197571	0.989033
			125.426	0.0123634	0.973292				125.494	0.0196422	0.992898
			125.628	0.0124575	0.977263				125.696	0.0195994	0.995969
			125.834	0.0123201	0.977267				125.901	0.018729	0.991641
			126.036	0.0121223	0.975723				126.103	0.018826	0.999065
			126.238	0.0120055	0.974073				126.306	0.0188593	0.995529
			126.44	0.0119686	0.976312				126.507	0.0182031	0.997102
			126.642	0.0118525	0.97566				126.71	0.0183617	0.993625
			126.844	0.0113476	0.976426				126.911	0.0177699	0.995862
			127.047	0.0115431	0.975566				127.114	0.0180231	0.996066
			127.249	0.0112614	0.977475				127.316	0.0177032	0.993952
			127.451	0.0116749	0.978845				127.519	0.0173265	0.998188
			127.653	0.0113461	0.978219				127.721	0.0170567	0.991626
			127.856	0.0112296	0.974383				127.923	0.0173426	0.993818
			128.058	0.011109	0.977613				128.125	0.01734	0.99566
			128.26	0.011182	0.9791				128.327	0.0168035	0.995887
			128.463	0.0110582	0.977669				128.53	0.0172401	0.993275
			128.667	0.01093	0.976601				128.734	0.0167906	0.994564
			128.869	0.0108531	0.977408				128.937	0.0171253	0.996364
			129.072	0.0110269	0.981054				129.139	0.0170939	0.999228
			129.274	0.010912	0.981298				129.341	0.0169421	0.996404
			129.476	0.0108391	0.977273				129.543	0.0169709	0.996753
			129.681	0.0287284	0.993186				129.748	0.0246514	0.993061
			129.883	0.0273602	0.991587				129.95	0.0250217	0.993027
			130.085	0.0269197	0.991273				130.152	0.0267685	0.99732
			130.287	0.026411	0.990516				130.354	0.0273042	0.993056
			130.489	0.0273778	0.996003				130.557	0.0302107	1.00383
			130.691	0.0269714	0.994966				130.758	0.0304756	0.998856
			130.894	0.0275514	0.999532				130.961	0.0323819	1.00367
			131.096	0.0274046	0.998966				131.163	0.032461	0.998852
			131.298	0.0270722	0.997074				131.366	0.0347149	1.00371
			131.501	0.0270605	0.998421				131.568	0.035268	1.0021
			131.703	0.0265876	0.995985				131.771	0.0365091	1.00346
			131.906	0.0270084	0.999097				131.972	0.0363212	0.999758
			132.107	0.0262812	0.994679				132.175	0.0379808	1.00328
			132.31	0.0265696	0.996555				132.377	0.0377064	1.00017
			132.512	0.0266515	0.998126				132.579	0.0381242	0.99827
			132.714	0.0260963	0.995344				132.781	0.0387397	0.999019
			132.916	0.0262416	0.995811				132.983	0.0389539	0.997783
			133.118	0.0261372	0.997124				133.186	0.0402791	1.00028
			133.32	0.0253506	0.99417				133.387	0.0399542	0.996704
			133.523	0.0255895	0.994384				133.59	0.0406171	0.997989
			133.725	0.0253569	0.993532				133.792	0.040968	0.997832
			133.927	0.0255956	0.99583				133.994	0.0419373	1.00036
			134.129	0.0250544	0.992711				134.197	0.0414332	0.997683
			134.331	0.0257195	0.997401				134.399	0.0430823	1.00217
			134.534	0.0255465	0.99667				134.601	0.0440014	1.00282
			134.736	0.0252702	0.996353				134.803	0.0437892	1.00268
			134.937	0.0253398	0.996188				135.005	0.0439617	1.00202
			135.14	0.0254896	0.997497				135.207	0.0429775	0.997468
			135.342	0.0247644	0.992142				135.409	0.0431305	0.997335
			135.544	0.02547	0.998774				135.612	0.044032	0.999738
			135.749	0.0282542	0.986584				135.816	0.0244614	0.994801
			135.951	0.0276276	0.990035				136.019	0.024864	0.996643
			136.153	0.0276724	0.99532				136.221	0.0260638	0.998818
			136.355	0.0265226	0.988645				136.423	0.0272228	1.00009
			136.558	0.0269319	0.991768				136.625	0.0277051	0.996526
			136.76	0.0270836	0.994439				136.827	0.028679	0.996716
			136.962	0.0269734	0.993581				137.029	0.0297103	0.996851
			137.164	0.0272869	0.995978				137.231	0.030876	0.998057
			137.366	0.0264713	0.992671				137.434	0.0316728	0.999352
			137.568	0.0266009	0.993917				137.636	0.0323324	0.996756
			137.771	0.0264329	0.992551				137.838	0.03274	0.994914
			137.973	0.0260829	0.993141				138.04	0.0346452	1.00268
			138.175	0.0267312	0.996811				138.242	0.0343147	0.998236
			138.377	0.0262682	0.994179				138.444	0.0351035	0.998259
			138.579	0.0267961	0.997799				138.646	0.0366422	1.00238
			138.781	0.0264311	0.996433				138.848	0.0368235	1.00028
			138.983	0.02736	1.00231				139.05	0.0374847	1.00184
			139.185	0.0263379	0.996853				139.253	0.0369057	0.996768
			139.388	0.0267574	0.999683				139.455	0.0380569	0.999655
			139.59	0.0259004	0.995023				139.657	0.0379827	0.998826
			139.794	0.0259941	0.995861				139.862	0.0388502	0.999595
			139.996	0.0260128	0.996898				140.064	0.039523	1.00139
			140.199	0.0258011	0.995734				140.266	0.039597	0.999888
			140.401	0.0257656	0.996662				140.468	0.0404473	1.00236
			140.604	0.0256822	0.995345				140.671	0.0405475	1.00137
			140.806	0.0259188	0.996849				140.873	0.0405384	1.00087
			141.008	0.0256769	0.99774				141.076	0.0410652	1.00313
			141.21	0.0259849	0.998442				141.278	0.0407178	1.00015
			141.412	0.0265747	1.00217				141.479	0.0410994	1.00096
			141.615	0.0260377	0.999236				141.681	0.0417267	1.00211
			141.819	0.0295543	0.989152				141.886	0.0248467	0.99416
			142.021	0.0281592	0.990444				142.088	0.0248385	0.994582
			142.223	0.0276182	0.991584				142.291	0.026271	0.999338
			142.425	0.0267798	0.988502				142.493	0.0258323	0.991226
			142.627	0.0274307	0.993784				142.695	0.0278756	0.997187
			142.83	0.0268583	0.991318				142.897	0.0287453	0.997049
			143.032	0.0267773	0.991898				143.099	0.029413	0.996097
			143.234	0.0266924	0.992834				143.302	0.0308576	0.998368
			143.436	0.0273577	0.996887				143.504	0.0308691	0.994661
			143.639	0.0264686	0.992862				143.706	0.0324277	0.997954
			143.841	0.026595	0.993587				143.908	0.0333304	0.99851
			144.043	0.0269475	0.996958				144.11	0.0327527	0.992657
			144.245	0.0268273	0.996227				144.312	0.035211	1.00146
			144.447	0.0259673	0.993428				144.514	0.0354235	1.00023
			144.652	0.0264475	0.995064				144.719	0.0358314	0.998561
			144.854	0.025977	0.993751				144.922	0.0355133	0.995687
			145.057	0.0255927	0.992286				145.124	0.0368211	0.998766
			145.272	0.026738	0.999246				145.339	0.0380864	1.00274
			145.477	0.0264443	0.997497				145.544	0.0384495	1.00199
			145.679	0.0263423	0.997306				145.746	0.0393614	0.999354
			145.881	0.0264387	0.997456				145.948	0.0394238	1.00198
			146.083	0.0257722	0.995311				146.15	0.0391753	1.00065
			146.285	0.0256722	0.994263				146.352	0.0390458	0.998376
			146.488	0.0258285	0.996023				146.554	0.0397367	1.00032
			146.689	0.0255157	0.993904				146.757	0.0403383	1.0012
			146.891	0.0257058	0.996143				146.959	0.0405689	1.00144
			147.093	0.0260484	0.998737				147.161	0.0408214	1.00087
			147.296	0.0267266	0.998378				147.363	0.041228	1.0033
			147.498	0.02582	0.998445				147.565	0.0420467	1.00451
			147.7	0.0256155	0.996234				147.767	0.0407933	1.00019
			147.905	0.0307672	0.991541				147.972	0.0247032	0.991986
			148.107	0.0289822	0.994384				148.174	0.0250203	0.99493
			148.309	0.027733	0.992268				148.376	0.0268452	1.00173
			148.511	0.0278004	0.995908				148.578	0.0270554	0.997426
			148.713	0.0284321	1.00045				148.781	0.0279703	0.996739
			148.915	0.0270517	0.995277				148.982	0.0292936	0.999177
			149.117	0.0279966	0.999765				149.185	0.0304306	0.999784
			149.32	0.0277799	1.00026				149.387	0.0319121	1.00351
			149.522	0.0279779	1.0013				149.589	0.0327899	1.00305
			149.724	0.0277201	1.00078				149.791	0.0338995	1.00442
			149.926	0.0278635	1.00167				149.993	0.0340969	1.00224
			150.128	0.0267357	0.99788				150.195	0.0350297	1.00254
			150.33	0.027273	1.00049				150.398	0.0347648	0.998785
			150.532	0.0265632	0.996695				150.599	0.0346531	0.995964
			150.735	0.0260374	0.994528				150.802	0.0360028	0.999743
			150.937	0.026184	0.995943				151.004	0.036784	1.0008
			151.139	0.0261772	0.994922				151.206	0.0373917	1.00175
			151.341	0.0256918	0.993312				151.408	0.0371121	0.998287
			151.543	0.0260693	0.995777				151.61	0.0373185	0.997155
			151.745	0.0265701	0.998683				151.812	0.0378395	0.996598
			151.947	0.0262132	0.997487				152.014	0.0382222	0.997266
			152.149	0.0255083	0.994708				152.216	0.0386056	0.997983
			152.351	0.0257004	0.995435				152.418	0.040984	1.00688
			152.553	0.025346	0.994386				152.621	0.040039	1.0013
			152.755	0.0252626	0.993742				152.822	0.0401625	1.00111
			152.958	0.0265453	1.00183				153.025	0.0388439	0.994534
			153.159	0.0250185	0.992411				153.227	0.0399649	0.998271
			153.362	0.0258389	0.997948				153.429	0.0401452	0.99892
			153.567	0.0252078	0.993743				153.634	0.0407852	1.00058
			153.769	0.0256025	0.997898				153.836	0.0403764	0.99846
			153.974	0.0290289	0.979233				154.041	0.0244766	0.987647
			154.176	0.0281849	0.988312				154.243	0.0253147	0.995329
			154.378	0.0278241	0.993324				154.445	0.0257624	0.994059
			154.58	0.0273426	0.993164				154.648	0.0269339	0.995892
			154.782	0.0268877	0.992654				154.849	0.0275206	0.994022
			154.984	0.0257903	0.987218				155.051	0.0287129	0.995484
			155.186	0.026167	0.989721				155.254	0.029117	0.993498
			155.388	0.0265561	0.994265				155.456	0.0311846	0.999676
			155.591	0.0267393	0.996276				155.658	0.0309781	0.993392
			155.793	0.0257936	0.989954				155.86	0.0316045	0.992993
			155.995	0.026203	0.992548				156.062	0.0334373	0.999684
			156.197	0.0257371	0.991175				156.264	0.0344195	0.999797
			156.399	0.0266455	0.996692				156.467	0.0344417	0.998889
			156.602	0.0257762	0.993756				156.669	0.0356428	1.0006
			156.804	0.0264994	0.998542				156.871	0.0363075	1.00058
			157.006	0.026036	0.99613				157.073	0.0364043	0.999477
			157.208	0.0267226	1.00026				157.275	0.0360639	0.995604
			157.41	0.0261049	0.99604				157.477	0.037356	0.999399
			157.612	0.0262301	0.997433				157.679	0.0380838	1.00002
			157.833	0.0252753	0.992228				157.901	0.038518	1.0001
			158.036	0.0254976	0.997029				158.103	0.0389454	1.00101
			158.238	0.0257536	0.996012				158.306	0.0395074	1.00289
			158.44	0.0258664	0.997068				158.507	0.0401371	1.00298
			158.643	0.0256143	0.996676				158.71	0.0391797	0.997528
			158.844	0.0258657	0.999215				158.912	0.0405431	1.00365
			159.047	0.0263113	1.00185				159.114	0.0406382	1.0025
			159.249	0.026165	1.00167				159.316	0.042032	1.00639
			159.451	0.0260183	0.999649				159.518	0.041082	1.00202
			159.653	0.0254405	0.998365				159.72	0.0405863	1.00016
			159.855	0.0258991	1.00106				159.923	0.0426936	1.00719
			160.059	0.0173538	0.98359				160.127	0.0197191	0.996912
			160.262	0.0173211	0.985723				160.329	0.0227801	1.00188
			160.464	0.0168368	0.985616				160.532	0.025829	1.00199
			160.666	0.0167816	0.985898				160.734	0.0267316	0.998636
			160.868	0.0168765	0.985858				160.936	0.0287826	0.997627
			161.071	0.0170889	0.990065				161.138	0.0299263	1.00031
			161.273	0.0169011	0.986872				161.34	0.0319219	1.00294
			161.475	0.0169464	0.990581				161.542	0.0315361	0.999075
			161.677	0.0169116	0.985978				161.744	0.0324026	1.00041
			161.879	0.0168317	0.987208				161.946	0.0321812	1.00061
			162.081	0.0167139	0.987499				162.149	0.0332128	1.00102
			162.283	0.0165461	0.984716				162.351	0.0331324	1.00058
			162.486	0.0169286	0.987975				162.553	0.0329071	0.997366
			162.688	0.016898	0.99119				162.755	0.0337175	1.00356
			162.89	0.0165107	0.989056				162.957	0.0331036	1.00023
			163.092	0.0166883	0.98802				163.159	0.033037	1.0012
			163.294	0.0166137	0.988937				163.362	0.0333749	1.00478
			163.496	0.0165651	0.987669				163.564	0.0322989	0.998082
			163.699	0.0166594	0.989232				163.766	0.0324556	1.00346
			163.901	0.0166217	0.990176				163.968	0.0325636	1.00422
			164.103	0.0168338	0.992921				164.17	0.0314437	0.997158
			164.305	0.0166156	0.991191				164.373	0.0316804	1.00167
			164.507	0.0165612	0.989777				164.574	0.03182	1.00391
			164.709	0.016491	0.990417				164.777	0.0311665	1.00123
			164.912	0.0166341	0.991522				164.979	0.031212	1.00443
			165.114	0.0164161	0.990624				165.181	0.0306781	0.999758
			165.316	0.0164785	0.990968				165.383	0.0307962	1.004
			165.521	0.0162997	0.990947				165.588	0.029727	1.00053
			165.723	0.0163981	0.990798				165.79	0.0302845	1.00539
			165.925	0.0161044	0.987634				165.993	0.0296298	1.00043
			166.13	0.0173581	0.983826				166.197	0.0200036	0.997754
			166.332	0.0170727	0.986294				166.399	0.0227192	0.998918
			166.534	0.0168608	0.986311				166.602	0.0253237	1.00184
			166.75	0.0165436	0.985352				166.817	0.0268438	0.995903
			166.952	0.0165405	0.986315				167.019	0.0284187	0.995008
			167.154	0.0165013	0.985497				167.221	0.0308399	0.999785
			167.356	0.016349	0.984445				167.423	0.030641	0.996333
			167.558	0.0165116	0.985386				167.626	0.0320258	0.998496
			167.761	0.0166143	0.990645				167.828	0.0322342	0.998199
			167.963	0.0166634	0.990107				168.03	0.0328556	0.99829
			168.165	0.0167497	0.988224				168.232	0.0328231	0.998089
			168.367	0.016625	0.98982				168.435	0.0332993	1.00253
			168.569	0.016532	0.986033				168.637	0.0333922	0.999009
			168.772	0.0165203	0.988406				168.839	0.0341836	0.999322
			168.974	0.0165569	0.992023				169.041	0.0333105	1
			169.175	0.0164763	0.988901				169.243	0.0330705	0.999757
			169.377	0.0162945	0.986685				169.445	0.0330498	0.998839
			169.579	0.0163501	0.989601				169.647	0.0330134	1.00259
			169.782	0.0164646	0.989084				169.849	0.0326108	1.00038
			169.984	0.016428	0.988154				170.051	0.0319838	0.998822
			170.186	0.0161529	0.987602				170.253	0.0319735	0.99904
			170.388	0.0164651	0.99152				170.455	0.0317501	1.00113
			170.59	0.0162534	0.98823				170.657	0.0314287	0.998992
			170.792	0.0160697	0.988524				170.86	0.0313684	0.999468
			170.995	0.0159693	0.987348				171.062	0.0304304	0.995974
			171.197	0.0161333	0.990712				171.264	0.0309268	1.00114
			171.399	0.0161843	0.990397				171.466	0.0301271	0.995902
			171.601	0.0159217	0.986503				171.668	0.0300721	0.996336
			171.803	0.0161967	0.992303				171.87	0.0300762	1.00063
			172.005	0.0160686	0.988739				172.072	0.0300034	1.00105
			172.209	0.0166948	0.97712				172.277	0.0193077	0.992724
			172.412	0.0167121	0.98444				172.479	0.0223222	0.998586
			172.614	0.0166118	0.986608				172.681	0.0244425	0.997527
			172.816	0.0163196	0.983345				172.883	0.0264463	0.996959
			173.032	0.0164861	0.986797				173.099	0.0277905	0.994776
			173.234	0.0162013	0.980013				173.301	0.0293557	0.996847
			173.436	0.0163693	0.986953				173.504	0.0310279	0.999358
			173.639	0.0163905	0.987793				173.706	0.0319264	1.00104
			173.841	0.0164707	0.986309				173.908	0.0320103	0.997239
			174.043	0.0162431	0.985217				174.11	0.0321718	0.995533
			174.245	0.0159586	0.982279				174.312	0.0324551	0.995034
			174.447	0.0163211	0.987196				174.515	0.032661	0.995762
			174.649	0.0162169	0.984959				174.717	0.0326442	0.997887
			174.851	0.0158879	0.981883				174.919	0.0327134	0.995638
			175.057	0.0165381	0.990432				175.124	0.0329812	0.999598
			175.259	0.0163313	0.988822				175.326	0.0330503	0.999509
			175.461	0.0165592	0.991797				175.528	0.0327422	0.998704
			175.663	0.0165554	0.9932				175.73	0.0328005	1.00134
			175.865	0.0159546	0.984862				175.933	0.0320469	0.996572
			176.067	0.0166107	0.995181				176.135	0.0318055	1.00001
			176.269	0.0162148	0.989866				176.337	0.0321939	1.0017
			176.472	0.0163339	0.991004				176.539	0.0322693	1.00393
			176.674	0.0161017	0.989099				176.741	0.0312947	0.998785
			176.876	0.0161136	0.989792				176.943	0.0313292	1.00122
			177.078	0.0157854	0.987898				177.145	0.0310307	0.999216
			177.28	0.0160831	0.993923				177.347	0.0308762	1.00013
			177.482	0.016063	0.991582				177.55	0.0305088	1.00198
			177.684	0.0158386	0.988249				177.752	0.0304186	1.00226
			177.887	0.0160137	0.98959				177.954	0.0302582	1.00064
			178.089	0.0160327	0.993124				178.157	0.0300564	1.00075
			178.294	0.0168679	0.982099				178.361	0.0197143	0.997448
			178.496	0.016519	0.982854				178.564	0.0221047	0.99647
			178.698	0.0165227	0.985812				178.766	0.0247056	1.00026
			178.9	0.0164302	0.986828				178.968	0.0264996	1.0008
			179.103	0.0163025	0.986347				179.17	0.0285036	1.00145
			179.305	0.0163213	0.988325				179.373	0.0292656	0.999107
			179.507	0.0165744	0.989134				179.575	0.0299013	0.994459
			179.709	0.0162329	0.987037				179.777	0.0310376	0.997012
			179.912	0.0161766	0.986595				179.979	0.0319828	0.998591
			180.114	0.0162598	0.987237				180.181	0.0318172	0.996894
			180.317	0.0162864	0.988274				180.384	0.0322511	0.997958
			180.519	0.0160708	0.989338				180.586	0.0328097	0.999882
			180.721	0.016345	0.99081				180.788	0.0325627	0.999878
			180.923	0.016214	0.9877				180.99	0.0326423	0.997684
			181.125	0.0160808	0.988264				181.192	0.0327232	0.998136
			181.327	0.0159283	0.988399				181.394	0.0330101	1.00119
			181.529	0.0163135	0.99136				181.597	0.0329995	1.00302
			181.732	0.0162162	0.991544				181.799	0.0327579	1.00125
			181.934	0.0163486	0.992244				182.001	0.0323142	1.00058
			182.136	0.0162709	0.992679				182.203	0.0320744	1.00081
			182.338	0.0162518	0.992585				182.405	0.0314501	0.997375
			182.54	0.0159558	0.98892				182.607	0.0319043	1.00221
			182.743	0.015966	0.989102				182.81	0.03102	0.998335
			182.945	0.0159231	0.989163				183.012	0.0312025	0.999797
			183.147	0.0158864	0.989701				183.214	0.0308258	0.999704
			183.349	0.0158386	0.989953				183.416	0.0302939	1.00051
			183.552	0.0159311	0.994606				183.619	0.0305674	1.0015
			183.754	0.0157189	0.987931				183.821	0.0297875	0.997037
			183.956	0.0157982	0.990264				184.023	0.0304638	1.00393
			184.158	0.0159783	0.993443				184.225	0.0304572	1.0071
			184.363	0.0169234	0.982976				184.43	0.0192145	0.994863
			184.565	0.0165171	0.986836				184.632	0.0222265	0.999307
			184.77	0.0159766	0.984109				184.838	0.0239432	0.997104
			184.976	0.0164528	0.988036				185.042	0.026203	0.997072
			185.178	0.0159109	0.983904				185.245	0.0281065	0.999941
			185.38	0.0163194	0.989446				185.447	0.0300631	1.00267
			185.582	0.0162098	0.989012				185.649	0.0309042	1.00125
			185.784	0.0165113	0.990675				185.851	0.0320334	1.00616
			185.986	0.0165305	0.994623				186.054	0.0322872	1.00034
			186.188	0.0163306	0.992562				186.256	0.0327026	1.00274
			186.391	0.0166888	0.993898				186.458	0.0326003	1.00119
			186.593	0.0162531	0.991114				186.66	0.033035	1.00132
			186.795	0.0161865	0.991042				186.863	0.0336618	1.00386
			186.998	0.0162702	0.990714				187.064	0.0337649	1.00182
			187.199	0.0163048	0.993041				187.267	0.0326861	0.997585
			187.402	0.0160243	0.994962				187.469	0.0333818	1.00316
			187.604	0.0161376	0.990193				187.671	0.0332881	1.00391
			187.806	0.0159337	0.992828				187.873	0.0331446	1.00195
			188.008	0.0159438	0.992353				188.075	0.0328753	1.00249
			188.21	0.0161686	0.992288				188.278	0.0327576	1.00456
			188.413	0.016459	0.995273				188.48	0.0324156	1.00489
			188.615	0.016271	0.995394				188.682	0.0325907	1.00489
			188.817	0.0161649	0.994851				188.884	0.0320614	1.00479
			189.019	0.0159054	0.993961				189.087	0.0318617	1.0003
			189.222	0.015801	0.988827				189.289	0.0312261	1.00007
			189.424	0.0157955	0.992627				189.491	0.0304798	0.998502
			189.626	0.0159227	0.993178				189.693	0.0308682	1.00103
			189.828	0.0156046	0.992295				189.895	0.0306513	1.00317
			190.03	0.0156862	0.990324				190.097	0.0302181	0.99845
			190.232	0.0155463	0.989036				190.3	0.0297046	1.0022
			190.437	0.012239	0.953996				190.504	0.0200818	0.981776
			190.639	0.0123762	0.961403				190.706	0.0200762	0.979612
			190.841	0.0119651	0.961991				190.908	0.0195377	0.982289
			191.044	0.011447	0.963442				191.111	0.0187607	0.979307
			191.246	0.01158	0.96257				191.313	0.0177933	0.982633
			191.447	0.011554	0.964616				191.515	0.0176161	0.982306
			191.65	0.0113197	0.96578				191.717	0.0172307	0.981857
			191.852	0.0112832	0.963511				191.919	0.0171105	0.979858
			192.054	0.0112808	0.966845				192.122	0.0169173	0.983689
			192.256	0.0111307	0.967521				192.324	0.0163791	0.983962
			192.459	0.0109608	0.968019				192.526	0.0162748	0.984492
			192.661	0.0110392	0.969203				192.729	0.0163129	0.987644
			192.864	0.0108719	0.967203				192.931	0.0159456	0.986032
			193.066	0.0108409	0.967533				193.133	0.0159235	0.986644
			193.268	0.0108928	0.972416				193.336	0.0159553	0.985346
			193.47	0.0107055	0.971648				193.538	0.0155576	0.983674
			193.673	0.0105397	0.969279				193.74	0.0155835	0.984848
			193.875	0.0106024	0.969389				193.942	0.0158094	0.990511
			194.077	0.0107615	0.975307				194.144	0.015615	0.988124
			194.279	0.0104956	0.972465				194.346	0.0157173	0.990222
			194.481	0.0106451	0.972319				194.549	0.0156259	0.989446
			194.684	0.0102268	0.970894				194.751	0.015487	0.989954
			194.886	0.0102782	0.96952				194.953	0.0155721	0.993417
			195.088	0.0105812	0.981448				195.155	0.0147107	0.982459
			195.29	0.0102494	0.975134				195.358	0.015275	0.987872
			195.493	0.0103964	0.976488				195.56	0.0151764	0.986779
			195.695	0.0103094	0.973441				195.762	0.0155737	0.992995
			195.897	0.0103415	0.978996				195.964	0.0150763	0.98603
			196.099	0.0103352	0.979868				196.167	0.0152854	0.990057
			196.301	0.00989423	0.979046				196.369	0.0149655	0.992346
			196.506	0.0121527	0.953694				196.573	0.0211484	0.975149
			196.708	0.0119066	0.958391				196.775	0.0210194	0.979631
			196.91	0.0115962	0.959761				196.977	0.0200403	0.978103
			197.113	0.0114606	0.959813				197.18	0.0195165	0.984484
			197.315	0.0113293	0.964854				197.382	0.018791	0.981489
			197.517	0.0112745	0.96683				197.584	0.0181223	0.980749
			197.719	0.0110708	0.96635				197.786	0.0181677	0.986215
			197.922	0.0111059	0.967451				197.988	0.0175848	0.98353
			198.124	0.01115	0.971504				198.191	0.017452	0.984959
			198.326	0.0110031	0.969416				198.393	0.0171334	0.985901
			198.528	0.0108809	0.971707				198.598	0.0170958	0.986966
			198.733	0.0109211	0.970379				198.801	0.0169445	0.986092
			198.935	0.0106236	0.972555				199.002	0.0162404	0.984565
			199.137	0.0104127	0.966399				199.205	0.0161718	0.985494
			199.34	0.0104283	0.97223				199.409	0.0166156	0.988665
			199.544	0.0105163	0.971277				199.612	0.0158319	0.981983
			199.746	0.0104651	0.974019				199.814	0.0160949	0.988614
			199.949	0.010293	0.971836				200.016	0.0157323	0.983249
			200.151	0.0104345	0.976382				200.219	0.0159828	0.988853
			200.353	0.0103782	0.974422				200.421	0.0153593	0.98387
			200.556	0.0104858	0.978292				200.623	0.0159152	0.99093
			200.758	0.0102051	0.977409				200.825	0.0160863	0.992757
			200.96	0.010111	0.972704				201.028	0.0155935	0.989056
			201.162	0.0102044	0.975992				201.23	0.0155571	0.992082
			201.364	0.0102629	0.978376				201.432	0.0154546	0.989968
			201.566	0.00988443	0.974717				201.634	0.0152584	0.989575
			201.769	0.0101241	0.979634				201.836	0.0161481	0.996405
			201.971	0.00999655	0.977341				202.039	0.0156092	0.992511
			202.173	0.00996851	0.973852				202.241	0.0151822	0.987618
			202.376	0.00985821	0.97722				202.443	0.01481	0.985056
			202.58	0.0117176	0.955246				202.647	0.0205016	0.974394
			202.782	0.0115148	0.964872				202.849	0.0207308	0.980206
			202.984	0.0113399	0.962133				203.052	0.0200641	0.981658
			203.186	0.0112505	0.964575				203.254	0.0193726	0.982799
			203.389	0.0111478	0.964841				203.456	0.0187506	0.980812
			203.591	0.0112447	0.969761				203.659	0.0180755	0.979116
			203.793	0.0107969	0.965364				203.861	0.0175247	0.981008
			203.996	0.0107908	0.970312				204.063	0.0176694	0.987159
			204.198	0.0105124	0.973711				204.265	0.0171633	0.987662
			204.4	0.0106657	0.975886				204.467	0.0172573	0.988533
			204.602	0.0106095	0.971781				204.67	0.0168188	0.983373
			204.805	0.0107086	0.974967				204.873	0.0162431	0.978596
			205.007	0.0105188	0.973589				205.074	0.0165415	0.98774
			205.209	0.0102868	0.970738				205.277	0.0157266	0.979438
			205.411	0.010094	0.971325				205.479	0.0161616	0.984796
			205.613	0.010152	0.972871				205.681	0.0157251	0.987237
			205.816	0.00989108	0.968192				205.883	0.0152451	0.978895
			206.018	0.0101909	0.972801				206.086	0.0157079	0.985635
			206.221	0.0100622	0.973793				206.288	0.016254	0.990822
			206.423	0.00995947	0.973887				206.49	0.0157751	0.988327
			206.625	0.0100993	0.977619				206.692	0.0158469	0.989013
			206.827	0.00988021	0.975503				206.894	0.0155346	0.985384
			207.029	0.00981482	0.97648				207.096	0.0156562	0.991645
			207.231	0.0106096	0.982828				207.299	0.0163311	0.996667
			207.434	0.0100616	0.993018				207.501	0.017319	1.00341
			207.636	0.0101981	0.985621				207.703	0.0159408	0.993466
			207.838	0.0101863	0.976484				207.905	0.0158385	0.995028
			208.04	0.00952453	0.9778				208.108	0.0155926	0.991197
			208.243	0.00966683	0.975048				208.31	0.0153955	0.991328
			208.445	0.00944006	0.974943				208.512	0.0151116	0.986179
			208.649	0.0116183	0.952741				208.716	0.0202089	0.974234
			208.851	0.0114705	0.962195				208.918	0.0206572	0.978736
			209.053	0.0110671	0.961925				209.12	0.0201249	0.983953
			209.256	0.0111276	0.966763				209.323	0.0192119	0.981731
			209.458	0.0108894	0.965429				209.525	0.0188617	0.983589
			209.66	0.0108917	0.969191				209.727	0.0183359	0.985318
			209.862	0.0106037	0.967381				209.929	0.018036	0.985195
			210.064	0.0105006	0.970375				210.132	0.0178705	0.986065
			210.267	0.0104241	0.967762				210.334	0.0171617	0.984256
			210.469	0.0103709	0.9745				210.536	0.0170713	0.986773
			210.671	0.0103566	0.973292				210.738	0.0171309	0.990202
			210.873	0.0102039	0.975236				210.94	0.0165232	0.988087
			211.075	0.0100846	0.970761				211.142	0.0163828	0.985913
			211.277	0.0100272	0.971045				211.344	0.0162978	0.987208
			211.479	0.0100151	0.973993				211.547	0.0158118	0.980401
			211.681	0.0100016	0.974769				211.749	0.0163873	0.988977
			211.884	0.0097587	0.975791				211.951	0.0161362	0.990788
			212.086	0.0100781	0.978262				212.153	0.0162107	0.989304
			212.288	0.00984297	0.973655				212.355	0.0160759	0.990895
			212.49	0.00981541	0.974385				212.557	0.0158528	0.987592
			212.692	0.00969822	0.974809				212.76	0.0158148	0.988054
			212.895	0.00977679	0.975719				212.962	0.0154607	0.98517
			213.097	0.00973573	0.976731				213.164	0.0160221	0.994975
			213.299	0.00951979	0.97362				213.366	0.0155323	0.988546
			213.501	0.0097838	0.977909				213.569	0.0155255	0.989674
			213.703	0.00964231	0.982508				213.771	0.0154811	0.99014
			213.906	0.00948188	0.97651				213.973	0.0155281	0.989141
			214.108	0.00958268	0.976791				214.189	0.0150428	0.989415
			214.324	0.00918748	0.977796				214.391	0.0155577	0.990235
			214.526	0.00960651	0.979418				214.593	0.0160933	0.997576
			214.73	0.0112751	0.956935				214.797	0.0201752	0.97685
			214.951	0.0111538	0.962356				215.018	0.0205365	0.982489
			215.153	0.0109699	0.964044				215.22	0.0201588	0.980953
			215.355	0.0108437	0.968855				215.423	0.0192386	0.981579
			215.557	0.0107222	0.968249				215.624	0.0182103	0.974189
			215.759	0.0105975	0.969475				215.827	0.0183043	0.985421
			215.962	0.0102555	0.969079				216.029	0.0173912	0.97953
			216.164	0.0101971	0.970174				216.231	0.0175384	0.986024
			216.366	0.0101071	0.970375				216.434	0.0168002	0.980678
			216.568	0.00998173	0.971821				216.636	0.0168888	0.98811
			216.771	0.0101028	0.973389				216.838	0.0165878	0.982674
			216.974	0.0102265	0.97781				217.041	0.016268	0.979691
			217.176	0.0100578	0.977998				217.243	0.0163119	0.98268
			217.378	0.00990232	0.974841				217.445	0.0160038	0.988118
			217.579	0.00975363	0.976648				217.647	0.0162874	0.988815
			217.782	0.00982963	0.975765				217.849	0.0159761	0.990715
			217.984	0.00953627	0.975897				218.052	0.0161412	0.990303
			218.186	0.00989282	0.980049				218.254	0.0157907	0.991525
			218.389	0.00968697	0.978902				218.456	0.0159872	0.991345
			218.591	0.00956937	0.981193				218.658	0.0155941	0.98879
			218.793	0.00950634	0.973783				218.861	0.0155476	0.986993
			218.996	0.00956086	0.978769				219.063	0.015351	0.988766
			219.198	0.00948262	0.976308				219.265	0.0157795	0.992302
			219.4	0.00948797	0.977684				219.467	0.0154279	0.988933
			219.602	0.00936977	0.97659				219.669	0.0152697	0.985875
			219.805	0.00946203	0.98042				219.872	0.015872	0.992657
			220.007	0.00926359	0.981798				220.074	0.0155788	0.993016
			220.209	0.00932783	0.977582				220.276	0.0157527	0.993009
			220.411	0.00909897	0.977116				220.479	0.0154992	0.992104
			220.614	0.00918052	0.975816				220.681	0.015802	0.994519
			220.817	0.0149329	0.983166				220.885	0.0188642	0.995707
			221.02	0.0145406	0.985053				221.087	0.0215344	0.999898
			221.222	0.0143165	0.985317				221.289	0.0238037	0.998836
			221.424	0.0143506	0.988406				221.492	0.025126	0.993633
			221.626	0.0142229	0.989691				221.694	0.0270703	0.996212
			221.829	0.0140505	0.985338				221.896	0.0282307	0.993072
			222.031	0.0139974	0.98747				222.098	0.0295178	0.993938
			222.233	0.0137847	0.987008				222.3	0.0301435	0.992641
			222.435	0.0136621	0.984744				222.503	0.0316836	1.00024
			222.637	0.0135772	0.985337				222.705	0.0310174	0.990446
			222.84	0.0139129	0.991267				222.907	0.0321751	0.994878
			223.042	0.0134337	0.989434				223.109	0.0325901	0.99714
			223.244	0.0136758	0.989104				223.312	0.0326318	0.996131
			223.446	0.0134721	0.98846				223.513	0.0316258	0.99087
			223.648	0.013321	0.984547				223.716	0.0324647	0.995092
			223.851	0.0131808	0.987664				223.917	0.0315118	0.987459
			224.055	0.0133555	0.989299				224.123	0.032456	0.99523
			224.257	0.0132823	0.990762				224.325	0.0320434	0.99273
			224.459	0.0130964	0.990054				224.527	0.032072	0.997685
			224.661	0.012801	0.988067				224.729	0.0316068	0.991888
			224.864	0.0128514	0.986895				224.931	0.0321204	0.999544
			225.066	0.0127916	0.989753				225.134	0.0321004	1.00048
			225.269	0.0126753	0.989387				225.336	0.0315934	0.99851
			225.471	0.0126422	0.993115				225.538	0.0320265	1.00158
			225.673	0.0123916	0.990767				225.741	0.0317639	1.00197
			225.875	0.0124679	0.991099				225.942	0.0306853	0.995348
			226.077	0.0123834	0.990109				226.145	0.0309584	1.00059
			226.28	0.0120237	0.992379				226.347	0.0299958	0.996537
			226.482	0.0124854	0.994324				226.549	0.0304028	0.997424
			226.684	0.0119994	0.989166				226.751	0.0304247	1.00084
			226.888	0.0137207	0.979396				226.955	0.0173321	0.990751
			227.09	0.0137252	0.984625				227.157	0.0196446	0.993795
			227.292	0.0135056	0.984486				227.359	0.0214673	0.994122
			227.494	0.0131714	0.98607				227.561	0.0231926	0.993576
			227.697	0.0133066	0.988472				227.764	0.0247549	0.993987
			227.898	0.0130247	0.987567				227.966	0.0260385	0.99492
			228.101	0.0129155	0.988743				228.168	0.027145	0.993299
			228.303	0.0127902	0.988646				228.371	0.0282005	0.997049
			228.506	0.0123643	0.984991				228.573	0.0291473	1.00021
			228.708	0.012514	0.990104				228.776	0.0290776	0.994582
			228.911	0.012285	0.987857				228.978	0.029761	0.998335
			229.113	0.01227	0.989918				229.18	0.030027	0.994478
			229.315	0.0122111	0.991543				229.382	0.0302819	0.997856
			229.518	0.0118936	0.987607				229.585	0.030252	0.996176
			229.72	0.0120005	0.991547				229.787	0.0303227	0.996598
			229.922	0.0120347	0.995272				229.989	0.0300878	0.994458
			230.124	0.0117259	0.992211				230.192	0.0302213	0.994589
			230.326	0.0117061	0.992567				230.393	0.0305435	0.999715
			230.529	0.0113216	0.99116				230.596	0.0296262	0.993766
			230.731	0.0113824	0.990369				230.798	0.030431	1.00328
			230.933	0.0114565	0.994919				231.001	0.0299108	0.997422
			231.135	0.0110905	0.990892				231.202	0.0298028	1.00124
			231.338	0.0111232	0.991386				231.405	0.0300416	1.00147
			231.539	0.0110162	0.990854				231.607	0.02931	0.998454
			231.742	0.0108994	0.990654				231.809	0.0297312	1.00305
			231.944	0.0104835	0.990866				232.011	0.0298127	1.00533
			232.146	0.010659	0.993048				232.213	0.0288929	0.999581
			232.348	0.0102265	0.992146				232.415	0.0295465	1.00463
			232.55	0.01083	0.997167				232.618	0.029177	1.00333
			232.752	0.0104836	0.994668				232.82	0.0290485	1.00322
			232.957	0.0127403	0.982436				233.024	0.0178362	0.995796
			233.159	0.01251	0.986807				233.226	0.0191907	0.989547
			233.361	0.0122842	0.986113				233.429	0.0224094	1.00276
			233.564	0.0120129	0.984342				233.631	0.0234229	0.996399
			233.785	0.0118716	0.988817				233.852	0.0256381	1.0016
			233.987	0.0116205	0.987938				234.054	0.0268206	1.00019
			234.189	0.0115442	0.991793				234.256	0.0273711	0.998232
			234.391	0.0112446	0.989281				234.459	0.0288583	1.00404
			234.593	0.0112547	0.991386				234.661	0.0291947	1.0013
			234.796	0.0108199	0.98696				234.863	0.0293078	0.997893
			234.998	0.0110986	0.991819				235.065	0.0304722	1.00352
			235.2	0.0107652	0.990301				235.267	0.0305671	1.00278
			235.402	0.0105341	0.994144				235.469	0.0305014	1.00062
			235.604	0.0105776	0.99423				235.672	0.0309885	1.00397
			235.807	0.0101532	0.991387				235.874	0.0305449	1.00125
			236.009	0.0101808	0.990391				236.076	0.0307684	1.0002
			236.211	0.0102193	0.996011				236.278	0.0303233	1.00146
			236.414	0.0102924	0.996449				236.481	0.029771	0.997021
			236.616	0.00982933	0.988732				236.683	0.0300263	0.999176
			236.818	0.00992955	0.995789				236.885	0.0295284	1.00061
			237.02	0.00966788	0.990087				237.088	0.0299075	0.999444
			237.222	0.00955631	0.991375				237.29	0.0292822	0.99541
			237.425	0.00942791	0.990973				237.492	0.0297241	1.0011
			237.627	0.00955053	0.993595				237.694	0.0292437	0.998371
			237.829	0.00944865	0.992405				237.897	0.0295948	1.00148
			238.032	0.0095161	0.994702				238.099	0.0290658	1.00142
			238.234	0.00918889	0.993425				238.301	0.028505	0.996651
			238.436	0.00927339	0.99265				238.503	0.0283265	0.997851
			238.638	0.00911138	0.991804				238.705	0.0288752	1.00461
			238.841	0.00904031	0.989977				238.908	0.0279907	0.996866
			239.044	0.0115451	0.986277				239.112	0.0178764	1.0002
			239.247	0.0112699	0.992955				239.314	0.0200182	0.998986
			239.449	0.0110655	0.991041				239.517	0.0215066	0.992979
			239.651	0.0108245	0.99301				239.719	0.0241835	1.00207
			239.854	0.0104332	0.990131				239.921	0.0257887	1.00378
			240.056	0.0105219	0.994945				240.124	0.0271919	1.00523
			240.258	0.0101914	0.992884				240.326	0.0276928	0.999496
			240.461	0.0100743	0.993122				240.528	0.0287916	1.00146
			240.663	0.0100256	0.995292				240.73	0.0293398	1.00017
			240.865	0.00980908	0.993836				240.933	0.0297207	1.00156
			241.067	0.00960533	0.991728				241.135	0.0301274	1.00029
			241.269	0.00950648	0.993524				241.337	0.0305268	1.00176
			241.471	0.0095155	0.996551				241.539	0.0307554	1.00262
			241.693	0.00928002	0.992068				241.761	0.030398	1.0006
			241.896	0.00896696	0.993804				241.963	0.0305525	0.997818
			242.097	0.00913718	0.993656				242.165	0.0307096	1.00092
			242.3	0.00914694	0.99789				242.367	0.0308229	1.00263
			242.502	0.0091735	0.999563				242.569	0.0308019	1.00199
			242.704	0.00872393	0.99552				242.771	0.0304268	0.999845
			242.906	0.00875505	0.993924				242.974	0.0301293	1.00022
			243.108	0.00856607	0.992213				243.176	0.0307383	1.00315
			243.311	0.00875973	0.996023				243.378	0.0301569	1.003
			243.513	0.00854432	0.994046				243.58	0.0296337	0.99966
			243.715	0.00847071	0.993528				243.783	0.0294543	0.999015
			243.917	0.00826605	0.991913				243.984	0.0290167	0.999425
			244.12	0.00831042	0.995435				244.187	0.0295855	1.00289
			244.322	0.00811952	0.992701				244.389	0.0288805	0.998802
			244.524	0.00813439	0.99593				244.591	0.0283012	0.997309
			244.726	0.00803712	0.991979				244.793	0.0281821	0.997372
			244.928	0.00797554	0.995239				244.983	0.028217	0.999847
			245.118	0.0101484	0.986407				245.186	0.0179782	0.997166
			245.321	0.00969516	0.987857				245.388	0.0202449	0.999249
			245.523	0.00942264	0.988186				245.59	0.0220878	0.99889
			245.725	0.0093638	0.990047				245.792	0.0240209	0.995527
			245.927	0.00938458	0.992791				245.994	0.0261757	1.0031
			246.129	0.00930046	0.993468				246.197	0.0267983	0.995092
			246.332	0.00926993	0.999748				246.399	0.0279375	0.997616
			246.534	0.00891757	0.99425				246.601	0.0289616	1.00087
			246.736	0.00863748	0.992576				246.803	0.0293539	1.0015
			246.938	0.00858938	0.993444				247.006	0.0296564	0.998043
			247.141	0.00844309	0.994517				247.208	0.0303144	1.00169
			247.343	0.00842049	0.99728				247.41	0.0300184	0.994969
			247.546	0.00821438	0.993505				247.613	0.0298052	0.995117
			247.747	0.00834172	0.995765				247.814	0.0308983	0.999944
			247.95	0.00805908	0.991365				248.017	0.0307009	0.999269
			248.152	0.00804015	0.995066				248.219	0.0305749	0.998804
			248.354	0.00791599	0.994676				248.421	0.031019	1.00131
			248.556	0.00787031	0.995471				248.624	0.0297965	0.994952
			248.759	0.00784625	0.996234				248.826	0.0306951	1.00252
			248.961	0.00758419	0.993467				249.028	0.0306708	1.00137
			249.163	0.00763662	0.994457				249.23	0.0306409	1.0025
			249.365	0.00759263	0.994743				249.433	0.0296754	0.997253
			249.567	0.0075361	0.99808				249.634	0.0296341	0.998281
			249.769	0.00738853	0.99387				249.837	0.0293109	0.99734
			249.972	0.00735956	0.99511				250.039	0.0290695	0.999768
			250.174	0.00748511	0.996643				250.241	0.0294053	1.0009
			250.376	0.00733562	0.995497				250.443	0.0292932	1.00044
			250.578	0.00726676	0.996906				250.646	0.0288866	1.00152
			250.78	0.00710127	0.99429				250.848	0.0285109	0.997359
			250.982	0.00683897	0.994714				251.05	0.028974	1.00276
			251.187	0.00897024	0.989529				251.254	0.0180376	0.997221
			251.389	0.00864308	0.995119				251.457	0.0199441	1.00093
			251.605	0.00831547	0.990729				251.672	0.0220804	0.999879
			251.807	0.00828395	0.997023				251.874	0.0237766	0.999945
			252.009	0.00814745	0.997125				252.077	0.0255776	1.0003
			252.212	0.00792277	0.995094				252.279	0.0265265	1.00105
			252.414	0.00771178	0.994091				252.481	0.0280076	1.00389
			252.616	0.00764113	0.994473				252.683	0.0285831	1.00078
			252.818	0.00749597	0.99533				252.885	0.0298101	1.00661
			253.02	0.00750949	0.99599				253.088	0.0297802	1.00135
			253.223	0.00738362	1.00018				253.29	0.0296579	0.999223
			253.425	0.00740203	0.999088				253.493	0.0308379	1.00459
			253.627	0.00730781	1.00057				253.695	0.0303668	1.00167
			253.83	0.00719062	1.00115				253.897	0.0305533	1.00047
			254.032	0.00720743	0.998767				254.099	0.0304544	0.999715
			254.234	0.00710585	1.00053				254.301	0.0301441	0.997709
			254.436	0.00692191	0.99485				254.503	0.0308659	1.00338
			254.638	0.00685706	0.998422				254.705	0.0302281	1.00141
			254.853	0.00683009	0.996636				254.924	0.0304745	1.00121
			255.059	0.00681879	0.999864				255.126	0.0305904	1.00462
			255.261	0.00689099	1.00274				255.328	0.030023	1.00165
			255.463	0.00675833	0.999788				255.53	0.0299757	1.00077
			255.665	0.00657489	0.997285				255.732	0.0295038	0.999412
			255.868	0.00664576	1.0009				255.935	0.0295864	1.0003
			256.069	0.00654032	0.999438				256.137	0.0290197	0.998882
			256.272	0.00664363	1.00073				256.339	0.0291487	1.00146
			256.474	0.00619182	0.996472				256.541	0.0290225	0.999601
			256.676	0.00648078	0.998762				256.743	0.0283138	1.00049
			256.878	0.00634786	0.99793				256.946	0.0283637	0.998067
			257.08	0.00633514	0.998703				257.147	0.0276558	0.99767
			257.283	0.00636503	0.999469				257.35	0.028152	0.998376
			257.485	0.00631717	0.999181				257.553	0.027495	0.996795
			257.687	0.00625992	0.99773				257.755	0.0278912	1.0008
			257.889	0.00641015	0.9985				257.957	0.0269863	0.996239
			258.094	0.00623322	0.997237				258.162	0.0274333	0.998986
			258.297	0.00628282	0.997867				258.364	0.0270063	0.998143
			258.499	0.0060966	0.99526				258.566	0.026879	0.997075
			258.701	0.00627755	0.996521				258.769	0.026504	0.994531
			258.903	0.00613963	0.996816				258.973	0.0264875	0.997006
			259.108	0.00619158	0.996082				259.176	0.0264384	0.995518
			259.31	0.00608398	0.994049				259.378	0.0265572	0.999916
			259.512	0.00620465	0.997665				259.58	0.0266301	0.999027
			259.714	0.00636631	0.997844				259.782	0.0268508	1.00301
			259.917	0.00626012	0.996534				259.984	0.026489	0.999697
			260.119	0.00628844	0.997973				260.186	0.0256729	0.997033
			260.321	0.00631753	1.00119				260.389	0.0257628	0.998609
			260.524	0.00620656	0.994661				260.591	0.0256622	0.997048
			260.726	0.00634526	0.997367				260.793	0.025789	0.999303
			260.928	0.00621962	0.99609				260.995	0.0255183	0.9985
			261.131	0.006317	0.996333				261.198	0.025635	1.0004
			261.332	0.00615521	0.994936				261.399	0.0248994	0.996079
			261.534	0.00627258	0.995254				261.602	0.0246651	0.994222
			261.737	0.00616011	0.994875				261.804	0.0245748	0.996322
			261.945	0.00457692	0.989378				262.012	0.0213666	0.989077
			262.147	0.00475889	0.992538				262.214	0.0215645	0.985968
			262.349	0.00487344	0.991658				262.416	0.0210884	0.987115
			262.551	0.00496783	0.99511				262.618	0.0207357	0.991786
			262.753	0.0049352	0.993452				262.821	0.0200776	0.990123
			262.955	0.00495308	0.996205				263.022	0.0198514	0.991576
			263.158	0.00500907	0.996947				263.225	0.0190474	0.991048
			263.36	0.00518778	0.99735				263.427	0.0193295	0.995119
			263.562	0.00506557	1.00103				263.629	0.0189559	0.994612
			263.764	0.0050347	0.997091				263.831	0.0186415	0.997162
			263.966	0.00514452	0.999753				264.033	0.0187875	0.997941
			264.168	0.00528667	1.0008				264.236	0.0183474	0.999173
			264.371	0.00534942	1.00143				264.438	0.0179607	1.00012
			264.572	0.00554555	1.00363				264.64	0.0181113	0.999662
			264.911	0.00702124	0.990443				264.978	0.0196079	0.995288
			265.113	0.00635283	0.990814				265.18	0.0214604	0.993342
			265.315	0.00651569	0.993504				265.382	0.0240838	0.998909
			265.517	0.00657022	0.997863				265.584	0.0258347	0.998549
			265.719	0.00637709	0.996329				265.787	0.0278371	1.00006
			265.921	0.00652723	1.00137				265.989	0.0300747	1.00551
			266.124	0.0065381	1.00107				266.191	0.0306965	1.00504
			266.326	0.00661144	1.00327				266.393	0.0304502	0.998859
			266.528	0.00655207	1.0011				266.595	0.0314763	1.00117
			266.73	0.00643753	0.999373				266.797	0.0315915	1.00216
			266.932	0.0064045	1.00126				266.999	0.0323435	1.00062
			267.134	0.00634247	0.998969				267.202	0.0317456	1.00271
			267.337	0.00638193	1.00059				267.406	0.0317465	1.00053
			267.54	0.00603334	0.995806				267.608	0.0306	0.996101
			267.743	0.00652436	1.00419				267.812	0.0312992	1.00079
			267.947	0.00647879	1.00319				268.014	0.0317612	1.00396
			268.149	0.00622435	0.997602				268.216	0.0313936	1.0022
			268.351	0.00637062	1.00096				268.419	0.0319564	1.00249
			268.553	0.0063052	1.00012				268.621	0.0304079	1.00354
			268.756	0.00660432	1.00355				268.823	0.0302543	1.00218
			268.958	0.00626895	0.997432				269.025	0.0300235	1.00013
			269.16	0.00662238	1.00342				269.228	0.0300506	1.00014
			269.363	0.00687936	1.00541				269.43	0.0301151	1.00504
			269.565	0.0066183	1.0033				269.632	0.0298354	1.00048
			269.767	0.00652939	0.999469				269.854	0.0294336	1.00167
			269.989	0.0066418	1.00037				270.056	0.0291793	1.00185
			270.191	0.00672019	1.00005				270.258	0.0283271	0.996106
			270.393	0.00714034	1.00601				270.46	0.0289624	1.00307
			270.596	0.00684543	1.00236				270.663	0.0284515	1.00304
			270.798	0.00715354	1.00657				270.865	0.0282256	1.00239
			271.002	0.00788141	0.993197				271.07	0.01982	0.99474
			271.204	0.00727213	0.994035				271.272	0.0227418	0.994554
			271.407	0.00731815	0.999457				271.474	0.0253676	0.99829
			271.609	0.00708817	0.996339				271.676	0.0265714	0.992378
			271.811	0.00693607	0.995793				271.879	0.0284988	0.996247
			272.013	0.00693776	0.996143				272.081	0.029659	0.994928
			272.216	0.00730736	1.00204				272.283	0.0310107	0.997593
			272.418	0.00695657	0.998047				272.486	0.0313469	0.998225
			272.62	0.00691137	0.99652				272.688	0.0318776	0.99961
			272.822	0.00748047	1.00304				272.889	0.0324754	0.999538
			273.027	0.00731203	1.00184				273.094	0.0327538	1.00015
			273.229	0.007298	1.00042				273.296	0.0326431	0.998034
			273.431	0.00689638	0.994857				273.499	0.0320184	0.995605
			273.635	0.00725507	0.99899				273.649	0.0320129	0.996928
			273.649	0.00695647	0.995333				273.649	0.0319838	0.99689
			273.783	0.0145582	0.983296				273.85	0.0179554	0.995262
			273.985	0.0142039	0.983888				274.052	0.0199523	0.996361
			274.187	0.0140405	0.983598				274.254	0.0222073	1.00185
			274.389	0.0143423	0.991096				274.456	0.0238523	0.999967
			274.591	0.0142108	0.990597				274.659	0.0250575	0.999319
			274.793	0.0140091	0.989719				274.861	0.0261542	1.00047
			274.996	0.0137226	0.986192				275.063	0.0273032	1.00166
			275.198	0.0142324	0.99469				275.265	0.0278633	0.998093
			275.4	0.0139981	0.993075				275.467	0.028673	0.999212
			275.602	0.0139873	0.993179				275.67	0.0288473	1.00083
			275.806	0.0139803	0.994798				275.873	0.0292866	0.998776
			276.008	0.0136418	0.991134				276.075	0.0299769	1.00237
			276.21	0.0139341	0.993881				276.277	0.0305664	1.00526
			276.428	0.0136718	0.991397				276.495	0.0300205	1.00017
			276.63	0.0134928	0.990564				276.697	0.0298216	1.00122
			276.832	0.0133758	0.990152				276.901	0.0301106	1.0018
			277.036	0.013335	0.988698				277.103	0.0298968	0.998715
			277.238	0.013276	0.990419				277.305	0.0300275	1.00023
			277.44	0.0130892	0.990593				277.507	0.0295042	0.998255
			277.642	0.0130553	0.98529				277.709	0.0295556	0.998979
			277.844	0.013246	0.989601				277.912	0.0291752	0.998173
			278.046	0.0132207	0.990316				278.114	0.0291563	0.997622
			278.249	0.013362	0.991439				278.316	0.0287051	0.999189
			278.451	0.0131446	0.989499				278.518	0.0285231	0.997163
			278.653	0.0131871	0.994192				278.721	0.0287059	1.00042
			278.856	0.0131227	0.991856				278.923	0.0288353	1.00122
			279.058	0.0128699	0.993755				279.125	0.028582	1.00064
			279.26	0.0130532	0.993307				279.327	0.0286903	1.00192
			279.462	0.0131607	0.990826				279.53	0.027784	0.997893
			279.664	0.0128952	0.991539				279.732	0.0277814	0.999592
			279.869	0.0146854	0.986702				279.936	0.0183525	0.995887
			280.071	0.0141727	0.986529				280.139	0.0202357	0.996287
			280.273	0.0141676	0.987883				280.341	0.0225068	1.00078
			280.476	0.0138023	0.989703				280.543	0.0240304	0.99899
			280.678	0.0138679	0.9886				280.745	0.0256354	0.999627
			280.88	0.0139529	0.990075				280.947	0.0267363	0.999998
			281.082	0.0139229	0.98971				281.15	0.0281004	1.00061
			281.285	0.0138217	0.989803				281.352	0.0281537	0.999592
			281.487	0.0137384	0.987034				281.554	0.0294337	1.00062
			281.689	0.0136672	0.990703				281.756	0.029841	1.00118
			281.891	0.013591	0.989704				281.958	0.0301385	1.00036
			282.093	0.0139467	0.995324				282.161	0.0300794	1.00074
			282.295	0.0138306	0.993115				282.363	0.0301116	0.998154
			282.498	0.0136559	0.992536				282.565	0.0305255	1.00291
			282.7	0.0136564	0.991578				282.767	0.0305324	0.99989
			282.902	0.0137742	0.993036				282.97	0.0303521	0.998274
			283.105	0.0133654	0.98828				283.172	0.0305794	1.0016
			283.307	0.013545	0.994149				283.374	0.0302717	1.00015
			283.509	0.0135459	0.992648				283.576	0.0303248	1.00026
			283.711	0.0132163	0.988354				283.779	0.0296343	1.0021
			283.913	0.0135695	0.994395				283.981	0.0299579	1.00172
			284.116	0.0131842	0.99105				284.183	0.0299856	1.0022
			284.318	0.0132962	0.989724				284.385	0.0294732	1.00143
			284.52	0.0132688	0.993742				284.587	0.0294143	1.00015
			284.722	0.0132351	0.990297				284.789	0.0287853	0.997791
			284.924	0.0131351	0.991342				284.992	0.028353	0.997256
			285.126	0.0131998	0.99144				285.194	0.0291909	1.00368
			285.329	0.0131968	0.995322				285.396	0.028529	1.00158
			285.531	0.0132173	0.996158				285.599	0.0287732	1.00338
			285.733	0.0130124	0.991595				285.801	0.0283185	1.00254
			285.938	0.0143737	0.986945				286.005	0.0184453	0.999772
			286.14	0.0137703	0.983088				286.207	0.0204507	0.999974
			286.342	0.014183	0.988047				286.409	0.0224977	1.0009
			286.544	0.0144453	0.995681				286.612	0.0243055	1.00083
			286.746	0.0141028	0.990758				286.814	0.0259176	1.00301
			286.949	0.0137288	0.992038				287.016	0.0271262	1.00159
			287.151	0.0139387	0.988926				287.219	0.0279844	1.00116
			287.354	0.0139674	0.992722				287.421	0.0288041	1.00071
			287.556	0.0138755	0.993283				287.623	0.0300208	1.00384
			287.758	0.0137149	0.989553				287.825	0.0298514	0.999038
			287.96	0.0137793	0.990782				288.027	0.0302092	1.00059
			288.162	0.0138359	0.993808				288.229	0.0305622	1.00216
			288.364	0.0134671	0.992946				288.431	0.0309464	1.0033
			288.566	0.0135967	0.990956				288.634	0.0306598	1.00131
			288.769	0.0137019	0.992619				288.836	0.0307421	0.999513
			288.971	0.0135032	0.992037				289.038	0.0306926	1.00003
			289.173	0.01325	0.98859				289.24	0.0306732	1.00097
			289.376	0.0134606	0.99006				289.442	0.030559	1.00005
			289.577	0.013305	0.990929				289.645	0.0301987	0.999388
			289.78	0.0134021	0.99236				289.847	0.030205	1.00002
			289.982	0.013445	0.993221				290.05	0.0296049	0.998485
			290.184	0.0132862	0.990137				290.251	0.0293799	0.99752
			290.387	0.0131052	0.987511				290.454	0.029252	0.997854
			290.589	0.0133052	0.991472				290.656	0.0295442	0.998269
			290.791	0.013154	0.991491				290.858	0.0292335	0.999175
			290.993	0.0133366	0.993951				291.06	0.0288341	0.996671
			291.195	0.0130265	0.990254				291.262	0.0291352	0.999392
			291.397	0.0129379	0.991249				291.464	0.0287979	0.999383
			291.6	0.0130419	0.991149				291.667	0.0280805	0.995139
			291.801	0.0126933	0.988011				291.869	0.02807	0.996324
			292.007	0.0142524	0.984192				292.074	0.0184768	1.0003
			292.209	0.0141607	0.989365				292.276	0.0206012	1.00126
			292.411	0.014016	0.990198				292.479	0.0226562	1.0009
			292.613	0.0140227	0.989047				292.681	0.0245031	1.0017
			292.816	0.0136658	0.990206				292.883	0.0254769	0.998484
			293.018	0.0137675	0.990093				293.085	0.0271784	1.00188
			293.22	0.0136507	0.991404				293.288	0.0281797	1.00174
			293.422	0.0139526	0.991596				293.49	0.0285535	0.999355
			293.624	0.0137655	0.990402				293.692	0.0293664	1.00008
			293.827	0.0139814	0.993798				293.894	0.0298712	0.999986
			294.029	0.0135259	0.986849				294.096	0.0302993	1.00315
			294.231	0.0138178	0.993239				294.298	0.029572	0.995176
			294.433	0.0136075	0.989474				294.5	0.0304882	1.00038
			294.635	0.0136118	0.990801				294.702	0.0313871	1.0084
			294.837	0.0137501	0.996285				294.904	0.0308767	1.00149
			295.039	0.0136112	0.992796				295.107	0.0308297	1.00126
			295.242	0.013586	0.994344				295.309	0.0309677	1.00236
			295.444	0.013401	0.989553				295.512	0.0299302	0.99717
			295.647	0.0133942	0.991827				295.714	0.0302558	1.00101
			295.849	0.013596	0.991517				295.916	0.0301002	0.999816
			296.051	0.0134218	0.993098				296.119	0.0306354	1.00389
			296.254	0.0131811	0.991418				296.321	0.0298116	1.00017
			296.456	0.0133344	0.9931				296.523	0.0296067	0.999709
			296.658	0.0130823	0.987153				296.726	0.0291263	0.998308
			296.861	0.0131731	0.992491				296.928	0.0290987	0.998282
			297.062	0.0126445	0.989743				297.13	0.0285756	0.995455
			297.265	0.0130967	0.990883				297.332	0.0281354	0.995181
			297.467	0.0131484	0.99277				297.534	0.0289066	1.00219
			297.669	0.0132531	0.993418				297.736	0.0285854	1.00015
			297.871	0.013057	0.990663				297.939	0.0284041	1.00029
			298.076	0.0141186	0.985349				298.143	0.0179824	0.996172
			298.277	0.0139933	0.986781				298.344	0.0201929	0.998143
			298.48	0.013811	0.986839				298.547	0.0222424	1.0004
			298.682	0.0138433	0.987922				298.749	0.0240015	0.997905
			298.885	0.0137995	0.988558				298.952	0.0252304	0.997566
			299.086	0.0136855	0.988932				299.154	0.0267237	1.00042
			299.289	0.0138294	0.990115				299.356	0.0277175	1.00286
			299.491	0.0138449	0.988465				299.559	0.0282843	0.998268
			299.693	0.0138643	0.992088				299.761	0.0288806	0.996457
			299.895	0.0133919	0.986521				299.963	0.0295765	1.0004
			300.098	0.0137751	0.991114				300.165	0.0294363	0.996958
			300.3	0.013928	0.992576				300.368	0.0307758	1.00085
			300.502	0.0137847	0.993309				300.569	0.0301756	0.997566
			300.704	0.0135225	0.992643				300.772	0.0299069	0.995995
			300.906	0.0133004	0.986604				300.974	0.029966	0.996501
			301.109	0.0134155	0.988135				301.176	0.0305425	1.00098
			301.311	0.013054	0.988649				301.378	0.0305036	1.00058
			301.513	0.0134166	0.99062				301.58	0.0300853	1.00247
			301.715	0.0135501	0.992116				301.782	0.030328	1.00117
			301.918	0.0136304	0.992945				301.985	0.0301835	1.00007
			302.119	0.0131807	0.988118				302.186	0.0297393	0.997871
			302.321	0.0133206	0.992523				302.389	0.0300089	1.00184
			302.523	0.0136356	0.996435				302.591	0.0306413	1.00513
			302.726	0.0133666	0.992554				302.793	0.0298637	1.00284
			302.928	0.0135338	0.996068				302.996	0.0292365	1.00117
			303.13	0.0133318	0.993057				303.197	0.0288174	0.998385
			303.332	0.0133361	0.995634				303.4	0.0294801	1.0051
			303.535	0.0133306	0.994131				303.602	0.0293504	1.0049
			303.737	0.0130415	0.992853				303.804	0.0288829	1.00203
			303.939	0.0132622	0.99351				304.006	0.0285474	1.00076
			304.143	0.0115721	0.96695				304.211	0.0216159	0.99548
			304.346	0.0111456	0.968114				304.413	0.0222121	0.996985
			304.548	0.0110979	0.974198				304.615	0.021682	0.998383
			304.75	0.0109108	0.975436				304.817	0.020936	0.999516
			304.952	0.0107977	0.97732				305.019	0.0205419	0.996948
			305.155	0.0103406	0.979037				305.222	0.0203793	1.00393
			305.357	0.0102508	0.98059				305.424	0.0192999	1.00117
			305.559	0.0104458	0.980254				305.626	0.0192852	0.999745
			305.761	0.010179	0.982135				305.829	0.0187245	1.00251
			305.963	0.00976876	0.983634				306.05	0.0187595	1.00084
			306.185	0.00984087	0.981027				306.255	0.0189347	1.00243
			306.39	0.00984112	0.981896				306.457	0.018636	1.00066
			306.592	0.00988317	0.984002				306.66	0.0184716	1.00206
			306.794	0.00984032	0.985624				306.862	0.018497	1.00507
			306.996	0.00962856	0.985925				307.064	0.0181539	1.00029
			307.199	0.00954988	0.983036				307.266	0.0180501	1.00615
			307.401	0.00969906	0.986837				307.469	0.0177894	1.00571
			307.603	0.00967838	0.986834				307.671	0.0178388	1.00444
			307.806	0.00978684	0.987961				307.873	0.0130042	1.00427
			308.008	0.0090184	0.98347				308.075	0.0176244	1.00587
			308.21	0.00937307	0.985619				308.278	0.0178263	1.00258
			308.413	0.00949263	0.989281				308.48	0.0170123	1.00301
			308.615	0.00897276	0.985291				308.682	0.017183	1.00263
			308.817	0.00907716	0.986722				308.884	0.0175427	1.00437
			309.019	0.00911262	0.989135				309.086	0.0168255	1.00063
			309.221	0.00888289	0.984964				309.289	0.0167526	1.00133
			309.423	0.00891984	0.98519				309.49	0.0170382	1.00032
			309.625	0.00882631	0.984617				309.692	0.0170814	1.00419
			309.827	0.00896212	0.990393				309.894	0.0166795	1.00182
			310.029	0.00868567	0.979879				310.097	0.017004	1.00276
			310.234	0.0112991	0.964799				310.302	0.0228158	0.991777
			310.436	0.0111592	0.968294				310.504	0.023182	0.992095
			310.638	0.0108564	0.968478				310.706	0.022641	0.993762
			310.841	0.0105494	0.967768				310.908	0.022268	0.997833
			311.043	0.0103164	0.971613				311.111	0.0211279	0.99195
			311.246	0.0102144	0.971364				311.313	0.0206564	0.996092
			311.448	0.0100948	0.973892				311.515	0.0203336	0.99627
			311.65	0.0100718	0.972365				311.717	0.0199656	0.995368
			311.852	0.00992297	0.974077				311.919	0.0196145	0.996097
			312.054	0.00959807	0.969831				312.122	0.0191244	0.99466
			312.257	0.00972671	0.978028				312.324	0.0191144	0.998599
			312.459	0.00972489	0.981067				312.526	0.0186974	1.00188
			312.661	0.00963909	0.982371				312.728	0.0187506	1.00147
			312.863	0.00949387	0.976427				312.93	0.0185889	0.999658
			313.066	0.00958147	0.982692				313.133	0.0183171	0.996969
			313.268	0.00939657	0.98176				313.335	0.0181212	1.0012
			313.47	0.00925585	0.982004				313.538	0.0178635	1.00109
			313.673	0.00913641	0.980522				313.739	0.0179916	1.0025
			313.874	0.0093008	0.986979				313.942	0.0175388	0.995027
			314.077	0.00909863	0.981555				314.144	0.0172472	0.996503
			314.279	0.0090448	0.982709				314.347	0.0175257	0.997363
			314.481	0.00905708	0.98457				314.548	0.0171808	0.997476
			314.684	0.00878388	0.981149				314.751	0.0169774	0.997334
			314.886	0.00884283	0.982488				314.953	0.017207	0.998036
			315.091	0.0089342	0.989412				315.158	0.0169042	0.995109
			315.293	0.00869168	0.98643				315.36	0.017246	0.998412
			315.495	0.00870429	0.986577				315.562	0.0168777	0.997165
			315.697	0.00882518	0.983532				315.764	0.0167465	0.996725
			315.899	0.0085775	0.98455				315.967	0.016838	0.995572
			316.102	0.00863626	0.982704				316.169	0.01681	0.998166
			316.306	0.0113508	0.963635				316.374	0.0225339	0.993845
			316.508	0.0109904	0.964374				316.576	0.0229226	0.993904
			316.713	0.0108492	0.971566				316.78	0.0220984	0.990948
			316.916	0.010619	0.96907				316.983	0.0216691	0.993266
			317.118	0.0103671	0.973518				317.185	0.0209926	0.991667
			317.32	0.0103457	0.974957				317.387	0.0202913	0.992786
			317.522	0.0100808	0.973279				317.589	0.0197647	0.992301
			317.724	0.010082	0.972513				317.792	0.019992	0.99685
			317.928	0.0098985	0.974674				317.994	0.0194726	0.994375
			318.129	0.00964162	0.976528				318.197	0.0188248	0.993952
			318.332	0.00960822	0.979397				318.399	0.0188244	0.996739
			318.534	0.0098107	0.976481				318.601	0.018619	0.996255
			318.736	0.00955631	0.980218				318.803	0.0182801	0.997195
			318.938	0.00951581	0.978334				319.006	0.0182409	0.999146
			319.14	0.00950738	0.981398				319.208	0.0182484	1.00091
			319.342	0.00931532	0.983772				319.411	0.0179493	0.998901
			319.546	0.00925133	0.982267				319.614	0.0180932	1.00171
			319.749	0.00929224	0.98475				319.816	0.017699	0.997519
			319.951	0.00902118	0.983275				320.018	0.0174654	0.999246
			320.153	0.00914138	0.984527				320.22	0.017718	1.00153
			320.355	0.00907878	0.983956				320.423	0.0178239	1.00374
			320.557	0.00920574	0.991637				320.624	0.0175615	1.00283
			320.759	0.00882144	0.984719				320.827	0.0172712	0.999821
			320.961	0.00884497	0.984173				321.029	0.0170903	0.999799
			321.164	0.00880416	0.987258				321.231	0.0173642	1.00112
			321.366	0.00870282	0.983867				321.433	0.0171365	0.999016
			321.568	0.00865179	0.986668				321.635	0.0170884	0.997822
			321.77	0.00876379	0.986376				321.837	0.0171311	1.00053
			321.973	0.00852519	0.989839				322.04	0.016835	0.998898
			322.175	0.00807021	0.953289				322.243	0.0168903	1.00047
			322.379	0.0111735	0.968346				322.447	0.0225414	0.994057
			322.581	0.0111061	0.969648				322.649	0.0231187	0.994612
			322.783	0.0109325	0.973782				322.851	0.0228006	0.995074
			322.986	0.0106111	0.974391				323.056	0.0217417	0.992029
			323.191	0.0103125	0.974932				323.259	0.0217825	0.996819
			323.394	0.0100442	0.978435				323.461	0.0204488	0.992793
			323.596	0.0101345	0.979015				323.663	0.0205999	0.999944
			323.798	0.0102168	0.979122				323.868	0.0198583	0.997076
			324.003	0.00988924	0.978481				324.07	0.0198602	1.00169
			324.205	0.00967969	0.978565				324.272	0.0193073	0.998335
			324.421	0.00983144	0.981112				324.489	0.0187384	0.995532
			324.623	0.00964893	0.97869				324.691	0.0187831	0.99803
			324.826	0.00957564	0.979443				324.893	0.0184936	0.999155
			325.028	0.00925771	0.979832				325.095	0.0178322	0.996845
			325.23	0.00929037	0.981866				325.298	0.0185928	1.0004
			325.433	0.00923381	0.982714				325.499	0.0181867	0.99881
			325.635	0.00914917	0.98096				325.702	0.017936	0.997616
			325.837	0.009301	0.983833				325.904	0.0177171	0.997132
			326.039	0.00903393	0.981893				326.107	0.0174872	0.998766
			326.242	0.00887627	0.982459				326.309	0.0173186	0.995271
			326.444	0.00877781	0.980813				326.511	0.0175991	0.999503
			326.647	0.00880424	0.980164				326.714	0.0172552	0.99888
			326.849	0.00885228	0.983884				326.916	0.0174284	1.00052
			327.051	0.00876049	0.982846				327.118	0.0172206	0.997074
			327.253	0.00879629	0.984431				327.321	0.016807	0.994725
			327.455	0.00879497	0.985329				327.523	0.0171614	0.998823
			327.658	0.00868471	0.983254				327.725	0.017352	1.00205
			327.86	0.00874157	0.986411				327.927	0.0172471	1.00037
			328.062	0.00846471	0.98332				328.129	0.0167724	0.999035
			328.264	0.00845989	0.985841				328.331	0.0166743	0.996441
			328.469	0.0111908	0.96228				328.536	0.022425	0.993637
			328.671	0.0108539	0.96627				328.738	0.0223218	0.991939
			328.873	0.0107457	0.971438				328.941	0.0224441	0.995265
			329.075	0.0104962	0.971745				329.142	0.0217177	0.996176
			329.277	0.0102978	0.975427				329.345	0.0210365	0.991039
			329.479	0.0103332	0.976115				329.547	0.0206839	0.995872
			329.682	0.00987458	0.973367				329.749	0.0201244	0.993511
			329.885	0.00975685	0.976208				329.952	0.0197922	0.996916
			330.087	0.00995501	0.976865				330.154	0.0193511	0.991697
			330.288	0.00965427	0.978699				330.356	0.0193698	0.996322
			330.491	0.00955136	0.97928				330.559	0.018802	0.995709
			330.693	0.00958152	0.981142				330.761	0.0185981	0.998034
			330.895	0.00938154	0.979038				330.962	0.0184392	0.997793
			331.097	0.00915032	0.977963				331.164	0.0182432	0.998711
			331.299	0.00925487	0.981444				331.366	0.018095	0.994278
			331.501	0.00907798	0.979526				331.569	0.0177488	0.997442
			331.704	0.00905128	0.981242				331.771	0.0173572	0.996063
			331.906	0.0089035	0.982214				331.973	0.0170605	0.995466
			332.108	0.00888085	0.979489				332.175	0.0172808	0.995933
			332.311	0.00893966	0.98228				332.378	0.0174142	0.994575
			332.513	0.0088431	0.981399				332.58	0.0169451	0.996193
			332.715	0.00887833	0.984244				332.783	0.0172754	0.995945
			332.918	0.00888411	0.983786				332.984	0.0174759	1.0015
			333.119	0.00873999	0.984235				333.187	0.0171015	0.997417
			333.322	0.00865893	0.985351				333.389	0.0172239	0.997953
			333.524	0.00867648	0.986027				333.592	0.0169224	0.999927
			333.727	0.00873157	0.985534				333.794	0.0166254	0.996092
			333.929	0.00871555	0.98625				333.996	0.0168406	0.999489
			334.131	0.00854435	0.983403				334.198	0.0171669	1.0006
			334.333	0.0082578	0.986002				334.4	0.0168801	0.999469
			334.537	0.0229636	0.98991				334.604	0.027626	0.996065
			334.739	0.0214885	0.993067				334.806	0.0255297	0.995034
			334.941	0.0211144	0.996316				335.011	0.0259835	0.999169
			335.146	0.0209283	0.995152				335.213	0.0265495	1.00043
			335.348	0.0202995	0.992153				335.416	0.0270216	1.00009
			335.55	0.0209968	0.998894				335.618	0.0278905	1.00116
			335.753	0.0208837	0.999555				335.82	0.0288409	1.00274
			335.954	0.020687	0.999434				336.022	0.0296432	1.00404
			336.157	0.0207181	1.0014				336.224	0.0296975	1.00302
			336.359	0.0206371	1.00312				336.427	0.0307518	1.00468
			336.561	0.0209248	1.00355				336.629	0.0315319	1.00484
			336.763	0.0203821	1.0015				336.831	0.0316677	1.00255
			336.966	0.0209682	1.0045				337.033	0.0318779	1.00197
			337.168	0.0206567	1.00545				337.235	0.0327567	1.00557
			337.37	0.0205612	1.00464				337.438	0.0337107	1.00709
			337.572	0.0201306	1.00243				337.639	0.0336146	1.00554
			337.774	0.0197664	0.999527				337.842	0.0348886	1.00886
			337.977	0.0207267	1.00622				338.044	0.0355676	1.00942
			338.179	0.0219698	1.01322				338.246	0.0326109	1.00652
			338.381	0.0169684	1.01013				338.449	0.0378702	1.01236
			338.583	0.0236593	1.00791				338.65	0.0380781	1.01408
			338.786	0.0224129	1.01089				338.853	0.0375581	1.01355
			338.988	0.020644	1.01511				339.055	0.0388424	1.01807
			339.19	0.0203583	1.00531				339.257	0.0380278	1.01323
			339.392	0.0188652	1.01367				339.459	0.0411603	1.02224
			339.594	0.0208372	1.01485				339.662	0.037244	1.02261
			339.797	0.0203985	1.00917				339.877	0.0397218	1.00805
			340.012	0.019139	1.00377				340.079	0.0383975	1.01158
			340.214	0.0195753	1.00593				340.282	0.0383938	1.01006
			340.416	0.0191487	1.00242				340.484	0.0389513	1.01145
			340.621	0.0227396	0.987435				340.689	0.0258959	0.991637
			340.823	0.0206491	0.990954				340.891	0.0250532	0.999224
			341.026	0.0214644	1.00172				341.092	0.0248264	1.00318
			341.228	0.0217451	0.998397				341.295	0.0258253	1.00245
			341.43	0.0208797	0.996783				341.497	0.0268175	1.00766
			341.632	0.0207256	0.997178				341.699	0.0262277	1.00017
			341.834	0.0214091	0.998224				341.901	0.027484	1.00312
			342.036	0.0204886	0.996443				342.104	0.0277328	1.00246
			342.239	0.0196794	0.993991				342.306	0.0275085	0.998288
			342.441	0.020452	0.998533				342.508	0.02865	1.00254
			342.643	0.0201614	0.995967				342.71	0.0285212	1.00004
			342.846	0.020724	1.00062				342.913	0.0290543	0.998828
			343.048	0.0195092	0.991922				343.114	0.0297138	1.00047
			343.25	0.0207178	1.00053				343.317	0.03028	1.00028
			343.452	0.0196117	0.994378				343.519	0.031248	1.00411
			343.654	0.0198392	0.997805				343.722	0.0301937	0.997862
			343.859	0.0196056	0.996344				343.926	0.031249	1.00111
			344.061	0.019273	0.993579				344.129	0.0314085	0.999064
			344.263	0.0192788	0.994183				344.331	0.0313522	0.998018
			344.466	0.0190318	0.992595				344.533	0.0318934	0.999402
			344.668	0.0190588	0.993072				344.735	0.032373	0.999741
			344.87	0.0186142	0.990794				344.938	0.031686	0.996005
			345.072	0.0188086	0.992789				345.139	0.0328311	1.00038
			345.275	0.018433	0.990806				345.342	0.032374	0.996895
			345.477	0.0185543	0.994228				345.544	0.0327977	0.997713
			345.679	0.0183554	0.991542				345.746	0.0320696	0.993382
			345.881	0.0183754	0.991838				345.948	0.0324803	0.994588
			346.083	0.0183287	0.991886				346.15	0.0324275	0.993861
			346.286	0.0182276	0.991547				346.353	0.0332822	0.997779
			346.488	0.0178085	0.988723				346.554	0.0328759	0.994776
			346.692	0.0233707	0.989188				346.759	0.0267819	0.994605
			346.894	0.0221383	0.994056				346.961	0.0251067	0.996512
			347.096	0.0208313	0.993632				347.164	0.0245584	0.993902
			347.299	0.0210247	0.994748				347.366	0.0255195	0.999286
			347.501	0.0209703	0.995453				347.568	0.0257678	0.998905
			347.703	0.0203097	0.991207				347.77	0.0262055	0.997388
			347.905	0.0205718	0.996207				347.972	0.0266756	0.99823
			348.11	0.0205151	0.995349				348.177	0.0282693	1.00386
			348.312	0.0208663	0.998544				348.379	0.0283767	1.00215
			348.514	0.0200375	0.993345				348.581	0.0287585	1.00145
			348.716	0.0202857	0.996642				348.784	0.0287656	0.998302
			348.919	0.0202215	0.995645				348.986	0.0293959	0.999631
			349.121	0.0210137	1.00242				349.188	0.0298703	0.999966
			349.323	0.0198508	0.99391				349.391	0.0303064	0.999598
			349.526	0.0202456	0.997596				349.593	0.0307158	0.999781
			349.728	0.0202639	0.999297				349.795	0.031515	1.00295
			349.93	0.0198311	0.997502				349.997	0.0310896	0.999682
			350.132	0.0197908	0.996017				350.2	0.0318173	1.00068
			350.334	0.0198802	0.998389				350.402	0.0328753	1.00488
			350.537	0.0199479	0.999848				350.604	0.0324199	1.00169
			350.739	0.0196949	0.997201				350.806	0.0329826	1.00227
			350.941	0.0195542	0.997947				351.008	0.0332082	1.00204
			351.143	0.019368	0.997518				351.211	0.0334142	1.00102
			351.346	0.0192604	0.995924				351.413	0.0332741	1.00058
			351.548	0.0188142	0.993696				351.615	0.0333968	0.998606
			351.751	0.0193058	0.997354				351.817	0.0340257	1.00276
			351.952	0.019072	0.998051				352.02	0.0342854	1.00232
			352.155	0.0190338	0.995103				352.222	0.0346719	1.00325
			352.357	0.0189245	0.995319				352.424	0.0347411	1.0027
			352.559	0.0187689	0.996262				352.626	0.0342148	1.00018
			352.764	0.0236013	0.988167				352.831	0.0267144	0.991398
			352.966	0.0215891	0.989214				353.033	0.0254794	0.996206
			353.168	0.0212082	0.992029				353.235	0.0256387	0.999849
			353.37	0.0209469	0.992251				353.438	0.0251884	0.995767
			353.572	0.020918	0.99344				353.641	0.0258327	0.996307
			353.775	0.0204802	0.993727				353.842	0.0266435	0.999266
			353.978	0.0204348	0.992374				354.045	0.0269788	0.997748
			354.18	0.0207455	0.995593				354.248	0.0280545	1.0004
			354.382	0.0208767	0.996962				354.45	0.0276329	0.99582
			354.585	0.0207119	0.996362				354.652	0.029478	1.00286
			354.787	0.0200357	0.993005				354.854	0.0291927	0.998943
			354.989	0.0204174	0.99593				355.056	0.0303136	1.00198
			355.191	0.0199335	0.994232				355.258	0.0302613	0.999886
			355.393	0.0200851	0.995339				355.46	0.0305646	0.999873
			355.595	0.0203842	0.999224				355.662	0.0313202	1.00122
			355.798	0.019626	0.993007				355.865	0.0313767	0.999544
			355.999	0.0203481	0.99921				356.067	0.0318734	1.00123
			356.202	0.0201594	0.998308				356.269	0.0316163	0.998005
			356.404	0.019658	0.995533				356.471	0.0328732	1.0023
			356.606	0.0201034	0.999682				356.674	0.0329213	1.00125
			356.808	0.0198445	0.998551				356.876	0.0328433	1.00017
			357.011	0.0197639	0.998414				357.078	0.0334242	1.00232
			357.213	0.0197221	0.997491				357.28	0.0337929	1.00309
			357.415	0.0196805	0.998164				357.483	0.0343153	1.00362
			357.617	0.0192227	0.996355				357.684	0.0338981	1.00141
			357.82	0.0193747	0.998178				357.887	0.0337129	0.99913
			358.022	0.0192253	0.997334				358.089	0.0339338	1.00036
			358.224	0.0193	0.998539				358.291	0.0353961	1.00591
			358.426	0.0195312	1.00053				358.493	0.0347103	1.00184
			358.629	0.0191102	0.997256				358.696	0.0353713	1.00389
			358.834	0.0239123	0.988607				358.901	0.0270516	0.994896
			359.036	0.022348	0.993491				359.103	0.0252358	0.99599
			359.238	0.0219114	0.995809				359.305	0.0250728	0.996779
			359.44	0.020949	0.991713				359.508	0.0256359	0.998555
			359.642	0.0212093	0.99562				359.71	0.0260197	0.998843
			359.845	0.021146	0.99633				359.912	0.0262951	0.997433
			360.048	0.0210391	0.996003				360.115	0.0269612	0.99847
			360.25	0.0214912	0.999253				360.317	0.0281346	1.00167
			360.452	0.0207109	0.995588				360.519	0.0282321	0.999438
			360.654	0.0209139	0.997088				360.722	0.0285306	0.999833
			360.856	0.0206008	0.995455				360.924	0.0295232	1.00126
			361.059	0.0208182	0.997113				361.126	0.0304348	1.00363
			361.261	0.021174	1.00122				361.328	0.03011	0.999634
			361.463	0.0206181	0.995664				361.53	0.030248	0.998804
			361.665	0.0207053	1.00072				361.732	0.0313472	1.00139
			361.867	0.0203917	0.997826				361.934	0.031986	1.00366
			362.069	0.0200177	0.9958				362.136	0.0315431	0.99994
			362.271	0.0199329	0.995772				362.339	0.0317156	0.999098
			362.473	0.0204761	1.00009				362.541	0.0326297	1.00253
			362.676	0.0200203	0.997382				362.743	0.0325971	1.00075
			362.878	0.019893	0.996385				362.945	0.03295	1.00068
			363.08	0.019511	0.995677				363.147	0.0334059	1.00156
			363.282	0.0193672	0.994976				363.349	0.0340391	1.00337
			363.484	0.0198306	0.998432				363.552	0.034192	1.00287
			363.686	0.0192905	0.996595				363.754	0.0343622	1.00344
			363.889	0.0193267	0.995777				363.956	0.0345464	1.0037
			364.091	0.0206158	1.00458				364.158	0.0343871	1.00233
			364.293	0.0195958	0.999688				364.361	0.0339271	0.999622
			364.495	0.0192183	0.996556				364.563	0.0350776	1.00325
			364.698	0.0193986	0.999959				364.765	0.0350332	1.00202
			364.902	0.0131688	0.981095				364.97	0.0171583	0.991755
			365.105	0.0132939	0.986961				365.172	0.019064	0.992188
			365.307	0.012994	0.984465				365.374	0.0209432	0.994684
			365.509	0.0130891	0.986168				365.576	0.0226817	0.995253
			365.711	0.0130904	0.988257				365.779	0.02434	0.997602
			365.914	0.0130181	0.985889				365.981	0.0253625	0.997165
			366.119	0.0130143	0.988284				366.186	0.0263923	0.996568
			366.323	0.0131169	0.988986				366.39	0.0274172	0.997625
			366.525	0.013125	0.989302				366.592	0.0278085	0.996721
			366.727	0.0129308	0.987621				366.795	0.0286092	0.998491
			366.929	0.012929	0.988701				366.996	0.0279361	0.995537
			367.131	0.0129005	0.989541				367.199	0.028878	0.996723
			367.333	0.0130368	0.990724				367.401	0.0299142	0.999656
			367.536	0.0125921	0.985444				367.603	0.0294055	0.996851
			367.738	0.0130008	0.992235				367.805	0.0295234	0.996253
			367.94	0.0128637	0.990678				368.007	0.029501	0.996776
			368.142	0.0128053	0.991225				368.209	0.030049	0.997555
			368.344	0.0126715	0.988913				368.412	0.0298125	0.998109
			368.546	0.012737	0.991868				368.614	0.0296302	0.997321
			368.749	0.0126529	0.988844				368.816	0.0297332	0.999465
			368.951	0.0125722	0.98754				369.018	0.0290204	0.993787
			369.153	0.0125193	0.990967				369.22	0.0289814	0.994926
			369.355	0.012448	0.989493				369.422	0.02903	0.996918
			369.557	0.0126514	0.990991				369.624	0.0292641	0.999713
			369.759	0.01253	0.99103				369.827	0.0290359	0.999774
			369.962	0.0128019	0.993873				370.029	0.0290819	0.999215
			370.164	0.0123939	0.992788				370.231	0.0288953	1.00004
			370.366	0.0124976	0.990639				370.434	0.0283581	0.998581
			370.568	0.0123796	0.990497				370.636	0.0279848	0.995582
			370.771	0.0122587	0.990254				370.838	0.0280434	0.998323
			370.974	0.0134972	0.982271				371.042	0.0177566	0.991144
			371.177	0.0136078	0.987434				371.244	0.019708	0.994875
			371.379	0.0134743	0.989052				371.446	0.0212392	0.99583
			371.581	0.0131795	0.9906				371.648	0.02303	0.996667
			371.783	0.0134978	0.990317				371.851	0.0242941	0.997868
			371.985	0.0134457	0.99119				372.053	0.0253913	0.997875
			372.188	0.0130271	0.987679				372.255	0.0266092	1.00305
			372.39	0.0132945	0.990165				372.457	0.0275727	1.00321
			372.592	0.0133917	0.992728				372.66	0.0278438	1.00047
			372.795	0.0132429	0.991994				372.862	0.0285787	1.00083
			372.997	0.0132607	0.993177				373.064	0.0287648	0.999897
			373.199	0.0130703	0.996041				373.266	0.0298524	1.00644
			373.401	0.0133936	0.99732				373.469	0.0288444	0.999061
			373.604	0.0126556	0.991393				373.671	0.029078	0.999029
			373.806	0.0130291	0.994605				373.873	0.0293321	1.00071
			374.009	0.01307	0.995492				374.076	0.0296735	1.00176
			374.211	0.0128155	0.990365				374.278	0.0296179	1.00274
			374.413	0.0128871	0.99339				374.48	0.0296689	1.0015
			374.615	0.0130245	0.995165				374.683	0.0298679	1.0045
			374.817	0.0126815	0.990878				374.884	0.0296867	1.00399
			375.02	0.0126556	0.992523				375.087	0.0292147	1.00081
			375.222	0.0126811	0.993681				375.289	0.0292969	1.00163
			375.424	0.01274	0.993006				375.491	0.0292842	1.00273
			375.626	0.012845	0.993918				375.694	0.0287944	1.0007
			375.828	0.0125352	0.994109				375.896	0.0286234	1.00074
			376.03	0.012677	0.994067				376.098	0.0289329	1.00371
			376.233	0.0124506	0.992448				376.3	0.0287238	1.00315
			376.435	0.0126171	0.995042				376.502	0.0283448	1.00218
			376.637	0.012998	1.00131				376.704	0.0279728	1.00051
			376.839	0.0125388	0.993311				376.907	0.0286114	1.00598
			377.043	0.0134964	0.982273				377.111	0.0176434	0.994351
			377.245	0.0131922	0.983451				377.312	0.0194994	0.997415
			377.447	0.0134161	0.989065				377.515	0.0214873	1.00086
			377.65	0.0134189	0.991916				377.717	0.0232057	1.00163
			377.852	0.013362	0.990563				377.919	0.0243757	0.999518
			378.054	0.0132758	0.990617				378.121	0.0247658	0.993476
			378.257	0.0130985	0.989959				378.324	0.0262207	0.999135
			378.459	0.0132023	0.989083				378.526	0.026467	0.998203
			378.661	0.0129656	0.988168				378.729	0.0277605	1.00011
			378.864	0.0132055	0.990965				378.931	0.0279388	0.998464
			379.066	0.0130148	0.990913				379.133	0.0282811	0.999148
			379.268	0.0129942	0.989937				379.335	0.0289587	1.00054
			379.47	0.0128967	0.991368				379.538	0.0293202	1.00204
			379.672	0.0129979	0.992462				379.74	0.0294714	1.00063
			379.874	0.0129114	0.991302				379.942	0.0293301	1.00049
			380.076	0.0128201	0.991836				380.144	0.0288767	0.997083
			380.298	0.0130572	0.99496				380.366	0.0293081	1.0015
			380.501	0.0125652	0.990561				380.568	0.029588	1.00299
			380.703	0.0126679	0.99049				380.77	0.0293942	1.00091
			380.905	0.0125786	0.991437				380.972	0.0290674	0.999492
			381.107	0.012635	0.992339				381.174	0.0292939	0.999914
			381.309	0.0124229	0.989973				381.377	0.0288649	0.998986
			381.511	0.0126802	0.994662				381.579	0.0285089	0.996993
			381.714	0.012683	0.996024				381.781	0.0284177	0.998321
			381.917	0.0124932	0.992883				381.984	0.0285241	0.999779
			382.118	0.012442	0.992629				382.186	0.0283022	1.00029
			382.32	0.0122942	0.989645				382.388	0.0276252	0.998947
			382.523	0.0124305	0.992309				382.59	0.027739	0.997905
			382.725	0.0121477	0.989242				382.793	0.027615	0.997753
			382.928	0.012382	0.991954				382.994	0.0279396	1.00043
			383.132	0.013836	0.988564				383.199	0.018157	0.99854
			383.334	0.0134066	0.987073				383.401	0.019584	0.998123
			383.535	0.0132098	0.987045				383.603	0.0216705	1.00205
			383.738	0.0131515	0.987589				383.806	0.0229712	0.998915
			383.944	0.0131294	0.987978				384.011	0.0242749	0.999772
			384.146	0.0133256	0.992029				384.213	0.0249841	0.998105
			384.348	0.0131756	0.991101				384.435	0.0261219	0.998076
			384.589	0.013264	0.992807				384.656	0.0268565	0.997178
			384.791	0.0131047	0.993085				384.859	0.0277254	1.00142
			384.994	0.0129968	0.988561				385.061	0.0280203	0.999818
			385.195	0.0128692	0.992054				385.263	0.0285112	1.00015
			385.397	0.0127949	0.990943				385.465	0.0284717	0.998138
			385.599	0.0131382	0.993678				385.667	0.0291468	1.00247
			385.802	0.0127716	0.988915				385.869	0.0289582	0.998295
			386.004	0.0130207	0.992911				386.071	0.0294001	1.00183
			386.206	0.0128134	0.991032				386.274	0.0292196	1.00029
			386.408	0.0125783	0.989373				386.476	0.0288708	0.996826
			386.611	0.0126614	0.991511				386.678	0.0291436	0.999749
			386.813	0.0126822	0.992051				386.88	0.0290154	1.00053
			387.015	0.0124568	0.988319				387.082	0.0287769	0.997515
			387.217	0.0126133	0.98992				387.284	0.0283691	0.996292
			387.42	0.0124093	0.989821				387.487	0.0279659	0.995196
			387.622	0.0124988	0.992916				387.689	0.0282235	0.99509
			387.824	0.0122862	0.99059				387.892	0.0283319	0.999186
			388.027	0.012089	0.987693				388.094	0.0282135	0.998548
			388.229	0.0120828	0.985542				388.296	0.0280496	0.998995
			388.431	0.0124704	0.993599				388.498	0.0280178	1.00038
			388.634	0.0122134	0.991089				388.701	0.0280459	1.0021
			388.836	0.0122583	0.991561				388.903	0.0274674	0.99788
			389.038	0.0121973	0.99091				389.106	0.0273313	0.99864
			389.243	0.0133886	0.98064				389.31	0.0174256	0.989556
			389.445	0.0131714	0.986261				389.512	0.0198163	0.997706
			389.647	0.0128335	0.980701				389.714	0.021382	0.998434
			389.849	0.0131844	0.98711				389.916	0.0229712	0.998512
			390.052	0.0132582	0.991205				390.119	0.0243272	1.00056
			390.254	0.0128234	0.987958				390.321	0.0249597	0.997822
			390.456	0.0130772	0.989947				390.523	0.026085	0.998678
			390.658	0.0129968	0.991224				390.725	0.0264201	0.996226
			390.86	0.0128203	0.987299				390.928	0.0273967	0.998935
			391.063	0.0129209	0.9901				391.13	0.0280632	1.00056
			391.265	0.0129055	0.992458				391.332	0.0279844	0.998192
			391.467	0.0129267	0.995403				391.534	0.0291814	1.00318
			391.669	0.0126136	0.987634				391.737	0.0286251	0.99878
			391.872	0.0125423	0.987871				391.939	0.0284652	0.99503
			392.074	0.012486	0.985675				392.141	0.0287112	0.996707
			392.276	0.012709	0.989038				392.343	0.02875	0.997053
			392.478	0.0128083	0.993696				392.546	0.0294795	1.00377
			392.68	0.0126111	0.990209				392.748	0.0292726	1.00233
			392.882	0.0127195	0.992738				392.95	0.0287261	0.997959
			393.085	0.0125289	0.991111				393.152	0.0287096	0.997571
			393.287	0.0125045	0.991476				393.354	0.0289895	1.00089
			393.489	0.0123247	0.991933				393.557	0.0286146	0.997663
			393.691	0.0121204	0.986982				393.759	0.0289892	1.0016
			393.894	0.012439	0.990545				393.961	0.0285977	0.998818
			394.096	0.0121825	0.988453				394.163	0.0285268	1.00058
			394.298	0.0122569	0.991591				394.365	0.0280554	0.997986
			394.5	0.0121135	0.990838				394.567	0.027814	0.998305
			394.702	0.0122617	0.992407				394.769	0.0277638	0.999199
			394.905	0.0120184	0.987832				394.972	0.027869	0.998939
			395.107	0.0118793	0.988288				395.174	0.0273218	0.99633

## Sheet: Extended Data Fig.7 d
			ZnO//ZnO-S-1_3						K-CrOx/Al2O3
			time on propane stream /h	S(coke)	carbon balance				time on propane stream /h	S(coke)	carbon balance
			0.133889	0.123249	0.968859				0.335833	0.0686843	0.982468
			0.470833	0.123796	0.968761				0.6725	0.0639511	0.983494
			0.8075	0.114425	0.972146				1.00917	0.0316088	0.99189
			1.14389	0.0914726	0.97815				1.34583	-0.0056807	1.00131
			1.48056	-0.00882185	1.00455				1.68222	-0.0172135	1.00406
			1.8175	0.0341004	0.992842				2.01944	-0.0193724	1.00515
			2.15444	0.00544273	0.999369				2.35611	-0.0312437	1.00739
			2.49111	-0.0379907	1.01223				2.69278	-0.0804597	1.02014
			2.82778	-0.0208756	1.00914				3.02944	-0.0171825	1.00382
			3.16444	-0.000214211	1.00316				3.36611	-0.0525176	1.01322
			3.50139	0.029471	0.994612				3.70306	-0.0328301	1.00737
			3.83806	0.0247448	0.993914				4.03944	-0.0712386	1.01778
			4.17444	-0.00202985	1.00309				4.37611	-0.0495448	1.01143
			4.89361	0.178423	0.935403				5.34556	0.00846502	0.996951
			5.64694	0.128014	0.956703				6.09861	0.0322965	0.988375
			6.40028	0.114928	0.96161				6.85222	-0.00961286	1.00377
			7.15389	0.0754287	0.975028				7.60528	-0.00179976	1.00052
			7.90722	0.11531	0.962302				8.35889	0.0159813	0.995092
			8.66083	0.0988445	0.967468				9.1125	0.0288959	0.991465
			9.41389	0.0888333	0.972172				9.86583	0.00898735	0.99726
			10.1678	0.0831007	0.973182				10.6189	-0.017537	1.00413
			10.9231	0.169289	0.940262				11.3747	0.0270839	0.990785
			11.6764	0.133059	0.954467				12.1278	0.0457151	0.983866
			12.4294	0.157321	0.946321				12.8814	0.0539529	0.981637
			13.1828	0.143069	0.951426				13.6347	0.0481485	0.984578
			13.9361	0.132344	0.955325				14.3881	0.0372707	0.988875
			14.6894	0.1237	0.95909				15.1414	0.0391203	0.988962
			15.4431	0.113752	0.963196				15.895	0.026174	0.99282
			16.1961	0.107132	0.964896				16.6481	0.02355	0.994098
			16.9522	0.083162	0.981208				17.4039	0.00262112	0.999363
			17.7056	0.0884092	0.978505				18.1572	0.00745827	0.998178
			18.4589	0.077857	0.981811				18.9106	0.00814066	0.99796
			19.2119	0.0779581	0.981624				19.6636	-0.00718376	1.00204
			19.965	0.0796751	0.982197				20.4169	-0.00112044	1.00038
			20.7186	0.0692791	0.985414				21.1706	-0.000875726	1.00033
			21.4717	0.0698643	0.984701				21.9239	-0.0036971	1.00112
			22.2256	0.0570511	0.988145				22.6772	-0.0128553	1.00323
			22.9808	0.0748273	0.98349				23.4331	-0.0085889	1.00224
			23.7344	0.0576991	0.988073				24.1864	-0.0150538	1.00409
			24.4875	0.033305	0.993496				24.9394	-0.0302835	1.00747
			25.2411	0.040607	0.992562				25.6931	-0.0191112	1.00476
			25.9942	0.062608	0.986401				26.4464	-0.0286965	1.00695
			26.7478	0.0395807	0.992316				27.1992	-0.0171137	1.00416
			27.5008	0.0498281	0.989581				27.9528	-0.0147412	1.00348
			28.2544	0.0429864	0.991451				28.7058	-0.0170433	1.00405
			29.0103	0.129961	0.968042				29.4622	0.0301234	0.992554
			29.7633	0.0898833	0.979347				30.2153	0.0116978	0.997204
			30.5169	0.0623616	0.986481				30.9689	0.0463053	0.988198
			31.27	0.074709	0.983371				31.7219	0.00992819	0.997691
			32.0236	0.0756306	0.982937				32.4756	0.0284777	0.993054
			32.7769	0.0829427	0.981146				33.2289	0.0405385	0.989961
			33.5303	0.0781857	0.982259				33.9822	0.0359899	0.991296
			34.2836	0.0676481	0.984884				34.7356	0.0255306	0.994032
			35.0389	0.117586	0.971592				35.4906	0.0412916	0.989446
			35.7922	0.0848723	0.980603				36.2439	0.0150999	0.996509
			36.5453	0.0815413	0.981522				36.9972	0.00983884	0.997724
			37.2989	0.0698575	0.983895				37.7506	0.000229852	1.00017
			38.0522	0.0663721	0.985487				38.5042	-0.00270516	1.00084
			38.8058	0.0685128	0.984744				39.2575	-0.000140774	1.00032
			39.5592	0.0353121	0.992633				40.0108	-0.0141941	1.00385
			40.3125	0.0666572	0.985549				40.7642	0.00425305	0.999103
			41.0678	0.0845505	0.980702				41.5197	0.0160322	0.996204
			41.8211	0.0904053	0.979028				42.2731	-0.00831856	1.00284
			42.5747	0.052894	0.98853				43.0267	-0.00469902	1.0016
			43.3281	0.0659041	0.985923				43.78	0.0130954	0.996834
			44.0814	0.0543396	0.988209				44.5333	0.0150046	0.9964
			44.8347	0.0748025	0.98322				45.2864	0.00860164	0.998091
			45.5881	0.0692153	0.983847				46.04	0.00255183	0.999687
			46.3414	0.0602136	0.9854				46.7931	0.0178735	0.996045
			47.0967	0.0906221	0.978705				47.5486	-0.00938128	1.00244
			47.8503	0.0769792	0.98218				48.3019	0.0308063	0.992061
			48.6039	0.0681793	0.98533				49.0553	-0.00338474	1.0009
			49.3569	0.0693906	0.984994				49.8083	-0.0224235	1.00562
			50.11	0.0498727	0.989321				50.5619	-0.0228405	1.00554
			50.8636	0.0259522	0.995014				51.315	-0.0439113	1.01035
			51.6167	0.0421502	0.990822				52.0689	-0.01587	1.00373
			52.3703	0.0417732	0.990976				52.8222	-0.0134828	1.00319
			53.1261	0.100774	0.976407				53.5783	0.0325312	0.991841
			53.8797	0.0789036	0.981995				54.3317	0.0136063	0.996734
			54.6328	0.0849699	0.980942				55.085	0.0165471	0.996073
			55.3864	0.0747486	0.983096				55.8383	0.00219145	0.99967
			56.1394	0.0822156	0.981175				56.5914	0.0138221	0.996775
			56.8925	0.0522489	0.988842				57.3444	0.00774281	0.998295
			57.6464	0.0623216	0.986316				58.0983	0.0116476	0.997339
			58.4	0.0650812	0.985487				58.8517	0.00124025	0.999832
			59.1553	0.0901356	0.979203				59.6067	0.0178802	0.995626
			59.9083	0.0799972	0.981754				60.3603	0.0159857	0.996164
			60.6622	0.0602155	0.986859				61.1139	0.0296173	0.992628
			61.4153	0.0820899	0.981456				61.8672	0.0193462	0.995385
			62.1689	0.0758027	0.982822				62.6203	0.030167	0.992617
			62.9219	0.0728714	0.983658				63.3739	0.0329439	0.992145
			63.6756	0.0900391	0.979253				64.1269	0.0231103	0.994516
			64.4286	0.0836696	0.98056				64.8806	0.0254953	0.994066
			65.185	0.0938292	0.97815				65.6367	0.0312584	0.992368
			65.9383	0.0770001	0.982628				66.3903	0.015724	0.996196
			66.6917	0.0821353	0.981274				67.1433	0.0162117	0.996089
			67.445	0.0735789	0.983225				67.8972	0.0170928	0.995879
			68.1986	0.073318	0.983431				68.65	0.0122211	0.99716
			68.9519	0.0796934	0.981777				69.4039	0.0186334	0.995537
			69.7056	0.0702534	0.98427				70.1575	0.00294778	0.999424
			70.4592	0.0616213	0.98629				70.9108	0.00340851	0.999308
			71.2147	0.0956861	0.977553				71.6667	0.0267367	0.993374
			71.9678	0.0833432	0.980769				72.42	0.0205825	0.994938
			72.7214	0.0810417	0.981485				73.1728	0.0170553	0.995886
			73.4744	0.0726031	0.983688				73.9267	0.0125786	0.997022
			74.2281	0.0643155	0.985662				74.6794	0.00745985	0.998329
			74.9811	0.0538391	0.988411				75.4331	0.00726739	0.998379
			75.7342	0.0407384	0.991795				76.1867	-0.0113548	1.00281
			76.4878	0.0427328	0.991125				76.9397	0.00205903	0.999644
			77.2433	0.0906949	0.979034				77.6953	0.033079	0.991691
			77.9969	0.0802955	0.981601				78.4489	0.0116837	0.997225
			78.75	0.0418845	0.991422				79.2019	0.0258627	0.993766
			79.5036	0.0696882	0.984196				79.955	0.0318721	0.992054
			80.2569	0.0726721	0.983466				80.7086	0.0186219	0.995509
			81.0103	0.0780224	0.982039				81.4622	0.0199615	0.995237
			81.7636	0.0580607	0.987209				82.2156	0.0014301	0.999854
			82.5169	0.0477693	0.989833				82.9686	0.0115486	0.997399
			84.7206	0.132576	0.951395				84.8714	0.0468779	0.981701
			85.1725	0.121245	0.956305				85.3233	0.0487247	0.981935
			85.6244	0.106389	0.962718				85.7753	0.0449823	0.984042
			86.0772	0.104341	0.963651				86.2278	0.0380977	0.987216
			86.5297	0.0941937	0.967662				86.68	0.0361292	0.988477
			86.9817	0.10093	0.965496				87.1319	0.0232385	0.992984
			87.4336	0.0875978	0.970274				87.5847	0.0222245	0.993572
			87.8864	0.0885867	0.970409				88.0372	0.0165134	0.995474
			88.3386	0.0813919	0.973186				88.4892	0.035917	0.99031
			88.7903	0.0792949	0.973943				88.9411	0.0118488	0.997013
			89.2428	0.0717391	0.976776				89.3931	0.0173253	0.995748
			89.6947	0.0627249	0.980149				89.8453	0.0165132	0.996161
			99.2672	0.12596	0.954416				99.3344	0.0379215	0.985575
			99.4694	0.116751	0.958634				99.5367	0.0294401	0.989023
			99.6717	0.101396	0.964281				99.7386	0.0209458	0.992492
			99.8739	0.105563	0.962744				99.9408	0.0284065	0.989845
			100.076	0.108113	0.961951				100.143	0.0179196	0.993532
			100.278	0.0979028	0.965849				100.345	0.0187808	0.993707
			100.48	0.0947016	0.967253				100.547	0.0214314	0.992896
			100.682	0.092513	0.968349				100.749	0.0277543	0.990721
			100.884	0.0992357	0.96579				100.952	0.0361171	0.987931
			101.087	0.0849509	0.971118				101.154	0.0287368	0.990742
			101.289	0.0971635	0.966772				101.356	0.0134565	0.995666
			101.491	0.0881471	0.970017				101.558	0.0196511	0.993817
			101.693	0.0819374	0.97242				101.76	0.0158817	0.995077
			101.895	0.0796638	0.973352				101.963	0.011772	0.996472
			102.097	0.0762316	0.974819				102.165	0.0139015	0.995845
			102.299	0.0782826	0.973913				102.367	0.0146881	0.995725
			102.502	0.070143	0.976913				102.569	0.00824724	0.997626
			102.704	0.0814651	0.972963				102.771	0.0235784	0.99325
			102.906	0.0883351	0.970426				102.973	0.027088	0.992379
			103.108	0.0742109	0.975736				103.175	0.00490075	0.998659
			103.31	0.0720509	0.976516				103.377	0.0116466	0.996881
			103.512	0.0706867	0.977099				103.579	0.0190676	0.994907
			103.714	0.0683446	0.977934				103.781	-9.58502e-05	1.00002
			103.916	0.0729832	0.976478				103.984	0.0103058	0.997365
			104.118	0.0615057	0.980255				104.186	-0.011442	1.00284
			104.32	0.0642032	0.979499				104.388	-0.00473025	1.00116
			104.523	0.0661712	0.978984				104.59	-0.00155603	1.0004
			104.744	0.0493611	0.984669				104.811	0.00677275	0.998372
			104.946	0.0625502	0.980151				105.014	0.00430188	0.998977
			105.149	0.0606271	0.980955				105.216	-0.00338736	1.00079
			105.353	0.135387	0.950753				105.42	0.0373446	0.985658
			105.555	0.122923	0.955854				105.623	0.0339433	0.987176
			105.757	0.124253	0.95529				105.824	0.032852	0.987835
			105.959	0.114405	0.959255				106.027	0.0453116	0.983346
			106.161	0.109454	0.961458				106.229	0.0331794	0.98823
			106.364	0.104573	0.963362				106.432	0.0335717	0.988079
			106.566	0.0974584	0.966218				106.633	0.0319256	0.988988
			106.769	0.0905697	0.968942				106.836	0.0373435	0.987512
			106.97	0.0918783	0.968723				107.038	0.0348573	0.988334
			107.173	0.0944763	0.967697				107.24	0.0218587	0.992951
			107.375	0.0920554	0.968621				107.442	0.0354132	0.988515
			107.577	0.0820494	0.972345				107.644	0.0182156	0.99435
			107.779	0.0801278	0.973115				107.846	0.0136563	0.995846
			107.981	0.0844697	0.971524				108.049	0.0155812	0.995362
			108.183	0.0877742	0.970775				108.251	0.0249677	0.992789
			108.386	0.0776069	0.974426				108.453	0.017994	0.994793
			108.588	0.0821987	0.972864				108.655	0.0255459	0.992703
			108.79	0.0886946	0.970556				108.857	0.0161551	0.995525
			108.992	0.0755736	0.975063				109.059	0.0229132	0.993722
			109.194	0.0759309	0.975062				109.263	0.0261327	0.993051
			109.397	0.0730926	0.976191				109.464	0.0198929	0.994729
			109.599	0.070697	0.977051				109.667	0.00130271	0.999673
			109.802	0.0756241	0.975352				109.869	0.0127246	0.996818
			110.004	0.0595917	0.98108				110.071	0.0180515	0.995474
			110.206	0.0637719	0.979613				110.273	0.00536161	0.998704
			110.408	0.0589512	0.981412				110.475	0.00837222	0.998004
			110.61	0.0589983	0.981244				110.677	0.00975619	0.997702
			110.812	0.0564661	0.982298				110.879	0.0182353	0.99576
			111.014	0.0573525	0.981984				111.082	0.0186912	0.995716
			111.235	0.0479707	0.98539				111.302	0.00390615	0.999134
			111.439	0.117448	0.958019				111.507	0.025178	0.990437
			111.642	0.10457	0.963222				111.709	0.0221003	0.991793
			111.844	0.106932	0.962304				111.911	0.0238267	0.99125
			112.046	0.0984114	0.965735				112.113	0.0232771	0.991435
			112.248	0.0906353	0.968663				112.315	0.0106933	0.99622
			112.45	0.100601	0.964974				112.517	0.0188029	0.993388
			112.652	0.0888942	0.969445				112.719	0.0231351	0.992029
			112.854	0.0897076	0.969724				112.921	0.0188877	0.993641
			113.056	0.0930975	0.967881				113.123	0.0258045	0.991475
			113.258	0.0831173	0.971684				113.326	0.0324722	0.989423
			113.46	0.0856056	0.970852				113.528	0.0260914	0.991654
			113.663	0.071442	0.976244				113.73	0.0228421	0.992867
			113.864	0.089269	0.969749				113.932	0.0121509	0.996322
			114.067	0.0927771	0.968517				114.134	0.0298602	0.991063
			114.269	0.075558	0.974943				114.337	0.0230282	0.993237
			114.471	0.0724926	0.9761				114.539	0.0185069	0.994715
			114.693	0.0780299	0.974145				114.761	0.0222097	0.993786
			114.895	0.0872587	0.970948				114.963	0.0263232	0.992669
			115.097	0.0828225	0.972587				115.165	0.0190293	0.994823
			115.3	0.063529	0.979385				115.367	0.0120666	0.996838
			115.502	0.0708367	0.976922				115.569	0.017408	0.995438
			115.704	0.0709523	0.976927				115.772	0.00888542	0.997749
			115.907	0.0754539	0.975553				115.974	0.026173	0.993317
			116.109	0.0638839	0.979581				116.176	0.0125252	0.996902
			116.311	0.0621206	0.980211				116.378	0.0182083	0.995568
			116.513	0.0713643	0.977084				116.58	0.0268521	0.993533
			116.715	0.0626701	0.980137				116.782	0.0133932	0.996878
			116.917	0.058228	0.981621				116.984	0.0277451	0.993552
			117.119	0.0741443	0.976149				117.187	0.0270674	0.993769
			117.321	0.0640109	0.979829				117.389	0.026255	0.994123
			117.526	0.1234	0.955396				117.593	0.0194555	0.992742
			117.728	0.114782	0.959463				117.795	0.0263723	0.990081
			117.93	0.111207	0.960554				117.997	0.0199553	0.992754
			118.132	0.0992059	0.965719				118.199	0.0171132	0.993743
			118.334	0.105612	0.963039				118.402	0.0275242	0.990053
			118.536	0.0933396	0.967804				118.604	0.0287187	0.989845
			118.739	0.0871123	0.970138				118.806	0.0245319	0.991635
			118.941	0.0871016	0.97027				119.008	0.0235998	0.991969
			119.143	0.0873136	0.970077				119.21	0.0325242	0.989108
			119.345	0.0844553	0.971357				119.412	0.0188788	0.993894
			119.547	0.085142	0.971332				119.615	0.015707	0.99503
			119.749	0.0847536	0.971364				119.817	0.0134768	0.995824
			119.951	0.0811139	0.972582				120.019	0.0220545	0.993227
			120.154	0.0736354	0.975615				120.221	0.0236765	0.992962
			120.356	0.0758323	0.974666				120.423	0.0156698	0.995427
			120.558	0.077138	0.974397				120.625	0.0250947	0.992788
			120.76	0.0840908	0.972033				120.828	0.0232849	0.993412
			120.963	0.0754829	0.975176				121.03	0.0177292	0.99512
			121.164	0.0759623	0.975434				121.233	0.028375	0.992319
			121.367	0.0738913	0.975761				121.434	0.0149367	0.996064
			121.569	0.0635709	0.979585				121.637	0.00103514	0.999732
			121.771	0.0582089	0.981431				121.839	0.00381368	0.999037
			121.974	0.0613086	0.980427				122.041	0.0177183	0.995509
			122.176	0.0553962	0.982564				122.243	0.0147846	0.996321
			122.378	0.0607518	0.980983				122.445	0.0200762	0.99509
			122.58	0.0501823	0.984431				122.647	0.0178885	0.995753
			122.782	0.0617692	0.9804				122.849	0.0246038	0.994327
			122.984	0.0669837	0.978547				123.051	0.00832808	0.99808
			123.186	0.0592649	0.981293				123.254	-0.000992231	1.00023
			123.389	0.0732846	0.976983				123.456	0.0204711	0.99537
			123.593	0.128187	0.953871				123.661	0.0387003	0.984943
			123.796	0.110325	0.960861				123.863	0.0327856	0.987512
			123.998	0.114525	0.959196				124.066	0.0236779	0.991204
			124.2	0.0949593	0.967219				124.267	0.027305	0.989982
			124.402	0.0969289	0.966421				124.47	0.0151543	0.994668
			124.604	0.0907496	0.968805				124.672	0.00758674	0.997374
			124.807	0.093021	0.968024				124.887	0.0134621	0.995404
			125.022	0.0741672	0.974946				125.089	0.0010502	0.999651
			125.224	0.0839086	0.971399				125.291	0.033079	0.989033
			125.426	0.0793536	0.973292				125.494	0.0219856	0.992898
			125.628	0.0683735	0.977263				125.696	0.0128149	0.995969
			125.834	0.068777	0.977267				125.901	0.0269068	0.991641
			126.036	0.0731289	0.975723				126.103	0.00314571	0.999065
			126.238	0.0778896	0.974073				126.306	0.0149172	0.995529
			126.44	0.0719459	0.976312				126.507	0.0101328	0.997102
			126.642	0.0734683	0.97566				126.71	0.0221014	0.993625
			126.844	0.0732504	0.976426				126.911	0.0149501	0.995862
			127.047	0.0744148	0.975566				127.114	0.0142365	0.996066
			127.249	0.0700769	0.977475				127.316	0.0221657	0.993952
			127.451	0.0652254	0.978845				127.519	0.00700579	0.998188
			127.653	0.0675759	0.978219				127.721	0.0318548	0.991626
			127.856	0.0784921	0.974383				127.923	0.0237988	0.993818
			128.058	0.0697761	0.977613				128.125	0.0171111	0.99566
			128.26	0.0655833	0.9791				128.327	0.0169259	0.995887
			128.463	0.0696687	0.977669				128.53	0.0269971	0.993275
			128.667	0.0732322	0.976601				128.734	0.0226607	0.994564
			128.869	0.071078	0.977408				128.937	0.0154043	0.996364
			129.072	0.0602315	0.981054				129.139	0.00335376	0.999228
			129.274	0.0599294	0.981298				129.341	0.0157153	0.996404
			129.476	0.0714119	0.977273				129.543	0.0145033	0.996753
			129.681	0.046384	0.993186				129.748	0.041097	0.993061
			129.883	0.0557595	0.991587				129.95	0.0417749	0.993027
			130.085	0.0573148	0.991273				130.152	0.0162535	0.99732
			130.287	0.0622583	0.990516				130.354	0.0403534	0.993056
			130.489	0.0299622	0.996003				130.557	-0.0238816	1.00383
			130.691	0.03638	0.994966				130.758	0.00693136	0.998856
			130.894	0.00860174	0.999532				130.961	-0.0227011	1.00367
			131.096	0.0121233	0.998966				131.163	0.00702204	0.998852
			131.298	0.0237108	0.997074				131.366	-0.022701	1.00371
			131.501	0.0154694	0.998421				131.568	-0.012783	1.0021
			131.703	0.0303137	0.995985				131.771	-0.0206653	1.00346
			131.906	0.0112573	0.999097				131.972	0.00171453	0.999758
			132.107	0.0378483	0.994679				132.175	-0.0197604	1.00328
			132.31	0.026723	0.996555				132.377	-0.000703818	1.00017
			132.512	0.0171189	0.998126				132.579	0.0107375	0.99827
			132.714	0.0338341	0.995344				132.781	0.00633967	0.999019
			132.916	0.0311031	0.995811				132.983	0.0135747	0.997783
			133.118	0.0232528	0.997124				133.186	-0.00115249	1.00028
			133.32	0.0413087	0.99417				133.387	0.0195678	0.996704
			133.523	0.0396872	0.994384				133.59	0.0123099	0.997989
			133.725	0.0447662	0.993532				133.792	0.0133138	0.997832
			133.927	0.0312337	0.99583				133.994	-0.00157454	1.00036
			134.129	0.0493834	0.992711				134.197	0.0142417	0.997683
			134.331	0.0214574	0.997401				134.399	-0.01243	1.00217
			134.534	0.0260701	0.99667				134.601	-0.0161902	1.00282
			134.736	0.0280114	0.996353				134.803	-0.0155897	1.00268
			134.937	0.0289364	0.996188				135.005	-0.0113593	1.00202
			135.14	0.0209739	0.997497				135.207	0.0153299	0.997468
			135.342	0.0523638	0.992142				135.409	0.0161278	0.997335
			135.544	0.0131019	0.998774				135.612	0.00216902	0.999738
			135.749	0.0836085	0.986584				135.816	0.0317014	0.994801
			135.951	0.0649224	0.990035				136.019	0.0205198	0.996643
			136.153	0.0343844	0.99532				136.221	0.00717501	0.998818
			136.355	0.0729422	0.988645				136.423	-0.000533911	1.00009
			136.558	0.0547916	0.991768				136.625	0.0208661	0.996526
			136.76	0.0398347	0.994439				136.827	0.0198171	0.996716
			136.962	0.0443149	0.993581				137.029	0.0188573	0.996851
			137.164	0.030025	0.995978				137.231	0.0117444	0.998057
			137.366	0.050108	0.992671				137.434	0.00398468	0.999352
			137.568	0.0423702	0.993917				137.636	0.0192973	0.996756
			137.771	0.0503171	0.992551				137.838	0.0300445	0.994914
			137.973	0.0473285	0.993141				138.04	-0.0168467	1.00268
			138.175	0.0251347	0.996811				138.242	0.0108737	0.998236
			138.377	0.040826	0.994179				138.444	0.0107331	0.998259
			138.579	0.0191412	0.997799				138.646	-0.0140682	1.00238
			138.781	0.0275194	0.996433				138.848	-0.00139591	1.00028
			138.983	-0.00937101	1.00231				139.05	-0.0108336	1.00184
			139.185	0.0247089	0.996853				139.253	0.0195041	0.996768
			139.388	0.00739011	0.999683				139.455	0.00255338	0.999655
			139.59	0.0356997	0.995023				139.657	0.00751865	0.998826
			139.794	0.0308563	0.995861				139.862	0.00290251	0.999595
			139.996	0.0246048	0.996898				140.064	-0.00792633	1.00139
			140.199	0.031529	0.995734				140.266	0.00119462	0.999888
			140.401	0.0262666	0.996662				140.468	-0.013778	1.00236
			140.604	0.0338742	0.995345				140.671	-0.00773618	1.00137
			140.806	0.0247917	0.996849				140.873	-0.00483048	1.00087
			141.008	0.0197243	0.99774				141.076	-0.0187015	1.00313
			141.21	0.0150838	0.998442				141.278	-0.000337471	1.00015
			141.412	-0.00834123	1.00217				141.479	-0.00522626	1.00096
			141.615	0.0101122	0.999236				141.681	-0.0123612	1.00211
			141.819	0.0701093	0.989152				141.886	0.0348597	0.99416
			142.021	0.0627166	0.990444				142.088	0.0326558	0.994582
			142.223	0.0558103	0.991584				142.291	0.00406753	0.999338
			142.425	0.0732948	0.988502				142.493	0.0517677	0.991226
			142.627	0.0430931	0.993784				142.695	0.0170353	0.997187
			142.83	0.0575861	0.991318				142.897	0.0178339	0.997049
			143.032	0.0545186	0.991898				143.099	0.023459	0.996097
			143.234	0.0489515	0.992834				143.302	0.00985717	0.998368
			143.436	0.0247866	0.996887				143.504	0.031758	0.994661
			143.639	0.0494023	0.992862				143.706	0.0124629	0.997954
			143.841	0.0444268	0.993587				143.908	0.00896288	0.99851
			144.043	0.0242347	0.996958				144.11	0.0430962	0.992657
			144.245	0.0286012	0.996227				144.312	-0.00863179	1.00146
			144.447	0.0468366	0.993428				144.514	-0.00109658	1.00023
			144.652	0.0354493	0.995064				144.719	0.00898317	0.998561
			144.854	0.0439706	0.993751				144.922	0.0259419	0.995687
			145.057	0.052479	0.992286				145.124	0.00774087	0.998766
			145.272	0.0101514	0.999246				145.339	-0.0164277	1.00274
			145.477	0.0209085	0.997497				145.544	-0.0115809	1.00199
			145.679	0.0224977	0.997306				145.746	0.0043131	0.999354
			145.881	0.0211614	0.997456				145.948	-0.0114683	1.00198
			146.083	0.0342751	0.995311				146.15	-0.00336471	1.00065
			146.285	0.0405153	0.994263				146.352	0.0102922	0.998376
			146.488	0.0299897	0.996023				146.554	-0.00141993	1.00032
			146.689	0.0428515	0.993904				146.757	-0.00669245	1.0012
			146.891	0.0292229	0.996143				146.959	-0.00809181	1.00144
			147.093	0.0133471	0.998737				147.161	-0.00460795	1.00087
			147.296	0.0153617	0.998378				147.363	-0.0197533	1.0033
			147.498	0.015151	0.998445				147.565	-0.0269268	1.00451
			147.7	0.0286597	0.996234				147.767	-0.000609375	1.00019
			147.905	0.0565999	0.991541				147.972	0.0478709	0.991986
			148.107	0.040067	0.994384				148.174	0.0305969	0.99493
			148.309	0.0519004	0.992268				148.376	-0.0107902	1.00173
			148.511	0.0309531	0.995908				148.578	0.0158276	0.997426
			148.713	0.00230376	1.00045				148.781	0.0196838	0.996739
			148.915	0.0346786	0.995277				148.982	0.00501935	0.999177
			149.117	0.00676217	0.999765				149.185	0.00131889	0.999784
			149.32	0.0036292	1.00026				149.387	-0.0215898	1.00351
			149.522	-0.00293239	1.0013				149.589	-0.0187548	1.00305
			149.724	0.00036374	1.00078				149.791	-0.0273433	1.00442
			149.926	-0.00528939	1.00167				149.993	-0.0138496	1.00224
			150.128	0.0188529	0.99788				150.195	-0.0157847	1.00254
			150.33	0.00220275	1.00049				150.398	0.00754411	0.998785
			150.532	0.0259657	0.996695				150.599	0.0242711	0.995964
			150.735	0.0390886	0.994528				150.802	0.00184905	0.999743
			150.937	0.0305956	0.995943				151.004	-0.00460978	1.0008
			151.139	0.0365736	0.994922				151.206	-0.0106086	1.00175
			151.341	0.046501	0.993312				151.408	0.0106453	0.998287
			151.543	0.0315681	0.995777				151.61	0.0173863	0.997155
			151.745	0.013599	0.998683				151.812	0.0201966	0.996598
			151.947	0.0208058	0.997487				152.014	0.0165663	0.997266
			152.149	0.0382772	0.994708				152.216	0.0124946	0.997983
			152.351	0.0337361	0.995435				152.418	-0.0425868	1.00688
			152.553	0.0398056	0.994386				152.621	-0.00727676	1.0013
			152.755	0.0435913	0.993742				152.822	-0.00617042	1.00111
			152.958	-0.00640969	1.00183				153.025	0.0323363	0.994534
			153.159	0.0512503	0.992411				153.227	0.0108438	0.998271
			153.362	0.018165	0.997948				153.429	0.00707959	0.99892
			153.567	0.0432467	0.993743				153.634	-0.00292346	1.00058
			153.769	0.0184659	0.997898				153.836	0.00977548	0.99846
			153.974	0.122661	0.979233				154.041	0.0725047	0.987647
			154.176	0.0746855	0.988312				154.243	0.028201	0.995329
			154.378	0.0457568	0.993324				154.445	0.0356495	0.994059
			154.58	0.0468332	0.993164				154.648	0.0246898	0.995892
			154.782	0.0497757	0.992654				154.849	0.0357935	0.994022
			154.984	0.0806284	0.987218				155.051	0.0270747	0.995484
			155.186	0.0663319	0.989721				155.254	0.0387264	0.993498
			155.388	0.0406894	0.994265				155.456	0.00198416	0.999676
			155.591	0.0284321	0.996276				155.658	0.0387477	0.993392
			155.793	0.065388	0.989954				155.86	0.0412472	0.992993
			155.995	0.0507371	0.992548				156.062	0.00194503	0.999684
			156.197	0.0588061	0.991175				156.264	0.00148294	0.999797
			156.399	0.0258412	0.996692				156.467	0.00678245	0.998889
			156.602	0.044479	0.993756				156.669	-0.00340275	1.0006
			156.804	0.0145781	0.998542				156.871	-0.00324251	1.00058
			157.006	0.0294799	0.99613				157.073	0.00349678	0.999477
			157.208	0.00362814	1.00026				157.275	0.0262672	0.995604
			157.41	0.0296028	0.99604				157.477	0.00409205	0.999399
			157.612	0.0211999	0.997433				157.679	0.000193801	1.00002
			157.833	0.0525386	0.992228				157.901	-8.65377e-05	1.0001
			158.036	0.0243625	0.997029				158.103	-0.00563679	1.00101
			158.238	0.0298468	0.996012				158.306	-0.0174454	1.00289
			158.44	0.0234956	0.997068				158.507	-0.0176187	1.00298
			158.643	0.0259191	0.996676				158.71	0.01508	0.997528
			158.844	0.0102489	0.999215				158.912	-0.022309	1.00365
			159.047	-0.00662358	1.00185				159.114	-0.0146863	1.0025
			159.249	-0.00566568	1.00167				159.316	-0.0390471	1.00639
			159.451	0.00743538	0.999649				159.518	-0.0116575	1.00202
			159.653	0.0155158	0.998365				159.72	-0.000398221	1.00016
			159.855	-0.00153009	1.00106				159.923	-0.0441705	1.00719
			160.059	0.0755096	0.98359				160.127	0.0130451	0.996912
			160.262	0.0659172	0.985723				160.329	-0.00774032	1.00188
			160.464	0.0667508	0.985616				160.532	-0.0081933	1.00199
			160.666	0.0656652	0.985898				160.734	0.00605843	0.998636
			160.868	0.0650372	0.985858				160.936	0.0104461	0.997627
			161.071	0.0480031	0.990065				161.138	-0.000798223	1.00031
			161.273	0.0606832	0.986872				161.34	-0.0119601	1.00294
			161.475	0.0461848	0.990581				161.542	0.0043761	0.999075
			161.677	0.0636325	0.985978				161.744	-0.00116682	1.00041
			161.879	0.0592429	0.987208				161.946	-0.00208177	1.00061
			162.081	0.0587485	0.987499				162.149	-0.0036668	1.00102
			162.283	0.0695574	0.984716				162.351	-0.00187201	1.00058
			162.486	0.0558791	0.987975				162.553	0.0113597	0.997366
			162.688	0.0431637	0.99119				162.755	-0.0143279	1.00356
			162.89	0.0523724	0.989056				162.957	-0.000394467	1.00023
			163.092	0.0559115	0.98802				163.159	-0.00453079	1.0012
			163.294	0.0524159	0.988937				163.362	-0.0198659	1.00478
			163.496	0.0575682	0.987669				163.564	0.00855033	0.998082
			163.699	0.0507605	0.989232				163.766	-0.014473	1.00346
			163.901	0.0470664	0.990176				163.968	-0.0177029	1.00422
			164.103	0.0354443	0.992921				164.17	0.0124563	0.997158
			164.305	0.0428364	0.991191				164.373	-0.00670102	1.00167
			164.507	0.0483329	0.989777				164.574	-0.0165907	1.00391
			164.709	0.04606	0.990417				164.777	-0.00483894	1.00123
			164.912	0.041338	0.991522				164.979	-0.0192	1.00443
			165.114	0.0451493	0.990624				165.181	0.00150065	0.999758
			165.316	0.0435227	0.990968				165.383	-0.017298	1.004
			165.521	0.043959	0.990947				165.588	-0.00191986	1.00053
			165.723	0.0442392	0.990798				165.79	-0.0240427	1.00539
			165.925	0.0577699	0.987634				165.993	-0.00144425	1.00043
			166.13	0.0739197	0.983826				166.197	0.00947315	0.997754
			166.332	0.0634727	0.986294				166.399	0.00473861	0.998918
			166.534	0.0636286	0.986311				166.602	-0.00733419	1.00184
			166.75	0.0675377	0.985352				166.817	0.0171616	0.995903
			166.952	0.0638143	0.986315				167.019	0.0208283	0.995008
			167.154	0.0667033	0.985497				167.221	0.00139218	0.999785
			167.356	0.0711015	0.984445				167.423	0.0156834	0.996333
			167.558	0.0664942	0.985386				167.626	0.00672608	0.998496
			167.761	0.0458792	0.990645				167.828	0.00799073	0.998199
			167.963	0.0477431	0.990107				168.03	0.00762335	0.99829
			168.165	0.0548	0.988224				168.232	0.00855053	0.998089
			168.367	0.0487308	0.98982				168.435	-0.0102511	1.00253
			168.569	0.0634591	0.986033				168.637	0.00467765	0.999009
			168.772	0.0544571	0.988406				168.839	0.00337258	0.999322
			168.974	0.0399252	0.992023				169.041	0.000552107	1
			169.175	0.0525547	0.988901				169.243	0.00157822	0.999757
			169.377	0.0613905	0.986685				169.445	0.00536374	0.998839
			169.579	0.049822	0.989601				169.647	-0.0103986	1.00259
			169.782	0.0513425	0.989084				169.849	-0.00109581	1.00038
			169.984	0.0549035	0.988154				170.051	0.00551733	0.998822
			170.186	0.0577038	0.987602				170.253	0.00459767	0.99904
			170.388	0.0414868	0.99152				170.455	-0.00436407	1.00113
			170.59	0.0549812	0.98823				170.657	0.00475644	0.998992
			170.792	0.0542738	0.988524				170.86	0.00275408	0.999468
			170.995	0.0589242	0.987348				171.062	0.0175685	0.995974
			171.197	0.0447165	0.990712				171.264	-0.00444092	1.00114
			171.399	0.0461577	0.990397				171.466	0.0178325	0.995902
			171.601	0.0622857	0.986503				171.668	0.0158874	0.996336
			171.803	0.0383726	0.992303				171.87	-0.00229552	1.00063
			172.005	0.0526962	0.988739				172.072	-0.00413966	1.00105
			172.209	0.100151	0.97712				172.277	0.0302297	0.992724
			172.412	0.0714067	0.98444				172.479	0.00614881	0.998586
			172.614	0.0624217	0.986608				172.681	0.0106045	0.997527
			172.816	0.0759406	0.983345				172.883	0.0130221	0.996959
			173.032	0.0612311	0.986797				173.099	0.0219953	0.994776
			173.234	0.0875585	0.980013				173.301	0.0135065	0.996847
			173.436	0.0608527	0.986953				173.504	0.00316235	0.999358
			173.639	0.0573893	0.987793				173.706	-0.003736	1.00104
			173.841	0.0624839	0.986309				173.908	0.011927	0.997239
			174.043	0.0673822	0.985217				174.11	0.018795	0.995533
			174.245	0.0793677	0.982279				174.312	0.0206485	0.995034
			174.447	0.0595343	0.987196				174.515	0.0179025	0.995762
			174.649	0.0679638	0.984959				174.717	0.00939107	0.997887
			174.851	0.0805726	0.981883				174.919	0.0184158	0.995638
			175.057	0.0459171	0.990432				175.124	0.00224089	0.999598
			175.259	0.0525116	0.988822				175.326	0.00259931	0.999509
			175.461	0.0402658	0.991797				175.528	0.00592518	0.998704
			175.663	0.0344152	0.9932				175.73	-0.00509961	1.00134
			175.865	0.0687683	0.984862				175.933	0.0147771	0.996572
			176.067	0.0258987	0.995181				176.135	0.00049313	1.00001
			176.269	0.0482742	0.989866				176.337	-0.00672652	1.0017
			176.472	0.043359	0.991004				176.539	-0.0163515	1.00393
			176.674	0.0514962	0.989099				176.741	0.00561829	0.998785
			176.876	0.0485652	0.989792				176.943	-0.00473557	1.00122
			177.078	0.0570429	0.987898				177.145	0.0038383	0.999216
			177.28	0.0316093	0.993923				177.347	-7.88225e-05	1.00013
			177.482	0.0411072	0.991582				177.55	-0.00818761	1.00198
			177.684	0.0551467	0.988249				177.752	-0.00945315	1.00226
			177.887	0.049447	0.98959				177.954	-0.00230736	1.00064
			178.089	0.0349237	0.993124				178.157	-0.00280747	1.00075
			178.294	0.0810657	0.982099				178.361	0.0107433	0.997448
			178.496	0.0773721	0.982854				178.564	0.0148669	0.99647
			178.698	0.0651163	0.985812				178.766	-0.000720058	1.00026
			178.9	0.0613178	0.986828				178.968	-0.00296008	1.0008
			179.103	0.0631732	0.986347				179.17	-0.00554288	1.00145
			179.305	0.0552035	0.988325				179.373	0.00420364	0.999107
			179.507	0.051386	0.989134				179.575	0.0231663	0.994459
			179.709	0.0601504	0.987037				179.777	0.0127321	0.997012
			179.912	0.0622874	0.986595				179.979	0.00632456	0.998591
			180.114	0.0591519	0.987237				180.181	0.0134872	0.996894
			180.317	0.0549651	0.988274				180.384	0.00905283	0.997958
			180.519	0.0512475	0.989338				180.586	0.00105876	0.999882
			180.721	0.0446479	0.99081				180.788	0.00107875	0.999878
			180.923	0.0571495	0.9877				180.99	0.010162	0.997684
			181.125	0.0550338	0.988264				181.192	0.00835379	0.998136
			181.327	0.0549306	0.988399				181.394	-0.00448097	1.00119
			181.529	0.0420449	0.99136				181.597	-0.012329	1.00302
			181.732	0.0413067	0.991544				181.799	-0.00472586	1.00125
			181.934	0.0383013	0.992244				182.001	-0.00192144	1.00058
			182.136	0.0364076	0.992679				182.203	-0.00289902	1.00081
			182.338	0.0370012	0.992585				182.405	0.0115653	0.997375
			182.54	0.0521538	0.98892				182.607	-0.00892923	1.00221
			182.743	0.051175	0.989102				182.81	0.00757139	0.998335
			182.945	0.0510376	0.989163				183.012	0.00135886	0.999797
			183.147	0.0492991	0.989701				183.214	0.00175126	0.999704
			183.349	0.0479071	0.989953				183.416	-0.00176498	1.00051
			183.552	0.0285937	0.994606				183.619	-0.00602655	1.0015
			183.754	0.056301	0.987931				183.821	0.0131405	0.997037
			183.956	0.0468307	0.990264				184.023	-0.01682	1.00393
			184.158	0.0331326	0.993443				184.225	-0.0313914	1.0071
			184.363	0.0767236	0.982976				184.43	0.0216179	0.994863
			184.565	0.0614802	0.986836				184.632	0.00311797	0.999307
			184.77	0.0730409	0.984109				184.838	0.0124384	0.997104
			184.976	0.0558178	0.988036				185.042	0.0125033	0.997072
			185.178	0.0731197	0.983904				185.245	0.000701917	0.999941
			185.38	0.0501394	0.989446				185.447	-0.0106416	1.00267
			185.582	0.0520731	0.989012				185.649	-0.00469422	1.00125
			185.784	0.0449663	0.990675				185.851	-0.0252926	1.00616
			185.986	0.0282538	0.994623				186.054	-0.000829494	1.00034
			186.188	0.0372959	0.992562				186.256	-0.0111003	1.00274
			186.391	0.0316927	0.993898				186.458	-0.0043914	1.00119
			186.593	0.0431886	0.991114				186.66	-0.0050125	1.00132
			186.795	0.0438668	0.991042				186.863	-0.0155458	1.00386
			186.998	0.0446213	0.990714				187.064	-0.00698663	1.00182
			187.199	0.0352086	0.993041				187.267	0.0106011	0.997585
			187.402	0.0277119	0.994962				187.469	-0.0128092	1.00316
			187.604	0.0468585	0.990193				187.671	-0.0161143	1.00391
			187.806	0.0359868	0.992828				187.873	-0.00776411	1.00195
			188.008	0.0383475	0.992353				188.075	-0.00999231	1.00249
			188.21	0.0381236	0.992288				188.278	-0.0192563	1.00456
			188.413	0.02521	0.995273				188.48	-0.0207901	1.00489
			188.615	0.0249082	0.995394				188.682	-0.0204811	1.00489
			188.817	0.0272206	0.994851				188.884	-0.0204092	1.00479
			189.019	0.0309814	0.993961				189.087	-0.00085813	1.0003
			189.222	0.0523773	0.988827				189.289	0.000197366	1.00007
			189.424	0.0366258	0.992627				189.491	0.00686067	0.998502
			189.626	0.0342386	0.993178				189.693	-0.00396806	1.00103
			189.828	0.0382014	0.992295				189.895	-0.0133537	1.00317
			190.03	0.0465516	0.990324				190.097	0.00711467	0.99845
			190.232	0.0510847	0.989036				190.3	-0.00946223	1.0022
			190.437	0.153228	0.953996				190.504	0.0564174	0.981776
			190.639	0.130442	0.961403				190.706	0.0634916	0.979612
			190.841	0.129957	0.961991				190.908	0.0567864	0.982289
			191.044	0.127496	0.963442				191.111	0.0663062	0.979307
			191.246	0.128213	0.96257				191.313	0.0586314	0.982633
			191.447	0.122412	0.964616				191.515	0.0597111	0.982306
			191.65	0.11932	0.96578				191.717	0.0622984	0.981857
			191.852	0.125714	0.963511				191.919	0.0689004	0.979858
			192.054	0.115508	0.966845				192.122	0.0574333	0.983689
			192.256	0.113853	0.967521				192.324	0.0578182	0.983962
			192.459	0.112862	0.968019				192.526	0.0569941	0.984492
			192.661	0.108907	0.969203				192.729	0.0461689	0.987644
			192.864	0.115535	0.967203				192.931	0.0531853	0.986032
			193.066	0.114341	0.967533				193.133	0.0511987	0.986644
			193.268	0.0991487	0.972416				193.336	0.056351	0.985346
			193.47	0.10232	0.971648				193.538	0.0637155	0.983674
			193.673	0.110565	0.969279				193.74	0.0602649	0.984848
			193.875	0.109695	0.969389				193.942	0.0389442	0.990511
			194.077	0.0906151	0.975307				194.144	0.0490217	0.988124
			194.279	0.100358	0.972465				194.346	0.0412434	0.990222
			194.481	0.100273	0.972319				194.549	0.0449291	0.989446
			194.684	0.106835	0.970894				194.751	0.0437039	0.989954
			194.886	0.1105	0.96952				194.953	0.029512	0.993417
			195.088	0.0708652	0.981448				195.155	0.0767374	0.982459
			195.29	0.0929392	0.975134				195.358	0.054341	0.987872
			195.493	0.0877331	0.976488				195.56	0.059286	0.986779
			195.695	0.0978126	0.973441				195.762	0.0328563	0.992995
			195.897	0.0796538	0.978996				195.964	0.0643447	0.98603
			196.099	0.0767324	0.979868				196.167	0.0474628	0.990057
			196.301	0.0814482	0.979046				196.369	0.038369	0.992346
			196.506	0.153547	0.953694				196.573	0.0750975	0.975149
			196.708	0.140219	0.958391				196.775	0.0636372	0.979631
			196.91	0.136431	0.959761				196.977	0.0694246	0.978103
			197.113	0.135698	0.959813				197.18	0.0507993	0.984484
			197.315	0.121706	0.964854				197.382	0.0608575	0.981489
			197.517	0.115662	0.96683				197.584	0.0643742	0.980749
			197.719	0.117361	0.96635				197.786	0.0472289	0.986215
			197.922	0.11406	0.967451				197.988	0.0568663	0.98353
			198.124	0.100863	0.971504				198.191	0.0532507	0.984959
			198.326	0.107634	0.969416				198.393	0.0509911	0.985901
			198.528	0.101292	0.971707				198.598	0.0482063	0.986966
			198.733	0.105111	0.970379				198.801	0.0519213	0.986092
			198.935	0.099447	0.972555				199.002	0.0585591	0.984565
			199.137	0.118884	0.966399				199.205	0.0559248	0.985494
			199.34	0.100577	0.97223				199.409	0.0446231	0.988665
			199.544	0.103473	0.971277				199.612	0.0707316	0.981983
			199.746	0.0945697	0.974019				199.814	0.0462749	0.988614
			199.949	0.102622	0.971836				200.016	0.0675393	0.983249
			200.151	0.0872792	0.976382				200.219	0.0466844	0.988853
			200.353	0.0939706	0.974422				200.421	0.0677066	0.98387
			200.556	0.0807843	0.978292				200.623	0.0397656	0.99093
			200.758	0.0845421	0.977409				200.825	0.0323357	0.992757
			200.96	0.100422	0.972704				201.028	0.0493624	0.989056
			201.162	0.0892913	0.975992				201.23	0.0369208	0.992082
			201.364	0.0813203	0.978376				201.432	0.0469918	0.989968
			201.566	0.0946445	0.974717				201.634	0.0496697	0.989575
			201.769	0.0776783	0.979634				201.836	0.0176084	0.996405
			201.971	0.0858775	0.977341				202.039	0.0366565	0.992511
			202.173	0.0969362	0.973852				202.241	0.0610093	0.987618
			202.376	0.0862282	0.97722				202.443	0.0740427	0.985056
			202.58	0.150202	0.955246				202.647	0.0775312	0.974394
			202.782	0.122664	0.964872				202.849	0.0617918	0.980206
			202.984	0.129872	0.962133				203.052	0.058446	0.981658
			203.186	0.122024	0.964575				203.254	0.0558973	0.982799
			203.389	0.121621	0.964841				203.456	0.0629281	0.980812
			203.591	0.106076	0.969761				203.659	0.069801	0.979116
			203.793	0.120348	0.965364				203.861	0.064937	0.981008
			203.996	0.105473	0.970312				204.063	0.0453485	0.987159
			204.198	0.0955708	0.973711				204.265	0.0446906	0.987662
			204.4	0.0883449	0.975886				204.467	0.0418354	0.988533
			204.602	0.101245	0.971781				204.67	0.0604762	0.983373
			204.805	0.0906765	0.974967				204.873	0.0778488	0.978596
			205.007	0.0951258	0.973589				205.074	0.0468794	0.98774
			205.209	0.105236	0.970738				205.277	0.0779998	0.979438
			205.411	0.103945	0.971325				205.479	0.0592091	0.984796
			205.613	0.0986651	0.972871				205.681	0.0522889	0.987237
			205.816	0.114683	0.968192				205.883	0.0843632	0.978895
			206.018	0.0985631	0.972801				206.086	0.059529	0.985635
			206.221	0.096177	0.973793				206.288	0.0387278	0.990822
			206.423	0.0960909	0.973887				206.49	0.0501867	0.988327
			206.625	0.0834157	0.977619				206.692	0.0478483	0.989013
			206.827	0.0910478	0.975503				206.894	0.0639449	0.985384
			207.029	0.0878827	0.97648				207.096	0.0383575	0.991645
			207.231	0.0657399	0.982828				207.299	0.0158229	0.996667
			207.434	0.0280123	0.993018				207.501	-0.016385	1.00341
			207.636	0.055614	0.985621				207.703	0.0311982	0.993466
			207.838	0.088089	0.976484				207.905	0.0244559	0.995028
			208.04	0.0849901	0.9778				208.108	0.0428413	0.991197
			208.243	0.0934664	0.975048				208.31	0.0436306	0.991328
			208.445	0.0951987	0.974943				208.512	0.0689355	0.986179
			208.649	0.155365	0.952741				208.716	0.0780813	0.974234
			208.851	0.129026	0.962195				208.918	0.0658578	0.978736
			209.053	0.130419	0.961925				209.12	0.0514712	0.983953
			209.256	0.115135	0.966763				209.323	0.0594573	0.981731
			209.458	0.119377	0.965429				209.525	0.0543669	0.983589
			209.66	0.108185	0.969191				209.727	0.0499637	0.985318
			209.862	0.114408	0.967381				209.929	0.0507829	0.985195
			210.064	0.105256	0.970375				210.132	0.0484921	0.986065
			210.267	0.11331	0.967762				210.334	0.0559145	0.984256
			210.469	0.0925408	0.9745				210.536	0.0483174	0.986773
			210.671	0.0959243	0.973292				210.738	0.0365334	0.990202
			210.873	0.0900969	0.975236				210.94	0.0454876	0.988087
			211.075	0.10477	0.970761				211.142	0.0536916	0.985913
			211.277	0.103941	0.971045				211.344	0.0499915	0.987208
			211.479	0.0948419	0.973993				211.547	0.0755008	0.980401
			211.681	0.0921876	0.974769				211.749	0.0442257	0.988977
			211.884	0.0903375	0.975791				211.951	0.0382722	0.990788
			212.086	0.0806433	0.978262				212.153	0.0443975	0.989304
			212.288	0.0961467	0.973655				212.355	0.0388127	0.990895
			212.49	0.0945077	0.974385				212.557	0.0529648	0.987592
			212.692	0.0930721	0.974809				212.76	0.0519393	0.988054
			212.895	0.0901521	0.975719				212.962	0.0651399	0.98517
			213.097	0.0870699	0.976731				213.164	0.0233204	0.994975
			213.299	0.0975908	0.97362				213.366	0.0524698	0.988546
			213.501	0.0826016	0.977909				213.569	0.0484153	0.989674
			213.703	0.0678538	0.982508				213.771	0.0472995	0.99014
			213.906	0.0882844	0.97651				213.973	0.0519727	0.989141
			214.108	0.0873101	0.976791				214.189	0.0522102	0.989415
			214.324	0.0855722	0.977796				214.391	0.0482411	0.990235
			214.526	0.0788735	0.979418				214.593	0.0126774	0.997576
			214.73	0.145039	0.956935				214.797	0.0704533	0.97685
			214.951	0.128625	0.962356				215.018	0.0551126	0.982489
			215.153	0.123278	0.964044				215.22	0.0600089	0.980953
			215.355	0.109181	0.968855				215.423	0.0598174	0.981579
			215.557	0.111022	0.968249				215.624	0.0829801	0.974189
			215.759	0.10715	0.969475				215.827	0.0496047	0.985421
			215.962	0.109328	0.969079				216.029	0.0696633	0.97953
			216.164	0.106451	0.970174				216.231	0.0493648	0.986024
			216.366	0.105392	0.970375				216.434	0.0684021	0.980678
			216.568	0.10182	0.971821				216.636	0.0440689	0.98811
			216.771	0.0962849	0.973389				216.838	0.0631603	0.982674
			216.974	0.0814876	0.97781				217.041	0.0743249	0.979691
			217.176	0.0811376	0.977998				217.243	0.0648451	0.98268
			217.378	0.0917506	0.974841				217.445	0.0473842	0.988118
			217.579	0.0867341	0.976648				217.647	0.0446735	0.988815
			217.782	0.0886991	0.975765				217.849	0.038413	0.990715
			217.984	0.090081	0.975897				218.052	0.0402328	0.990303
			218.186	0.0746002	0.980049				218.254	0.0364607	0.991525
			218.389	0.0794596	0.978902				218.456	0.0371949	0.991345
			218.591	0.0721184	0.981193				218.658	0.048885	0.98879
			218.793	0.0966709	0.973783				218.861	0.0568048	0.986993
			218.996	0.0798772	0.978769				219.063	0.0509397	0.988766
			219.198	0.0889432	0.976308				219.265	0.0353446	0.992302
			219.4	0.0839298	0.977684				219.467	0.0513046	0.988933
			219.602	0.0881225	0.97659				219.669	0.0653293	0.985875
			219.805	0.0751846	0.98042				219.872	0.0350761	0.992657
			220.007	0.0707608	0.981798				220.074	0.0345026	0.993016
			220.209	0.0852326	0.977582				220.276	0.0346737	0.993009
			220.411	0.0874842	0.977116				220.479	0.0398559	0.992104
			220.614	0.0912891	0.975816				220.681	0.0283124	0.994519
			220.817	0.0754252	0.983166				220.885	0.017775	0.995707
			221.02	0.0684254	0.985053				221.087	0.000427806	0.999898
			221.222	0.0670771	0.985317				221.289	0.00499512	0.998836
			221.424	0.0544795	0.988406				221.492	0.0259719	0.993633
			221.626	0.0491694	0.989691				221.694	0.0157782	0.996212
			221.829	0.066209	0.985338				221.896	0.0280456	0.993072
			222.031	0.058142	0.98747				222.098	0.0245614	0.993938
			222.233	0.0600106	0.987008				222.3	0.0298525	0.992641
			222.435	0.0691261	0.984744				222.503	-0.000490049	1.00024
			222.637	0.0664502	0.985337				222.705	0.0382757	0.990446
			222.84	0.042186	0.991267				222.907	0.0210911	0.994878
			223.042	0.0505343	0.989434				223.109	0.0121293	0.99714
			223.244	0.0509608	0.989104				223.312	0.0161557	0.996131
			223.446	0.0536204	0.98846				223.513	0.037396	0.99087
			223.648	0.0689197	0.984547				223.716	0.0204037	0.995092
			223.851	0.0577508	0.987664				223.917	0.0499941	0.987459
			224.055	0.0499076	0.989299				224.123	0.0199335	0.99523
			224.257	0.0439961	0.990762				224.325	0.0297882	0.99273
			224.459	0.0474749	0.990054				224.527	0.0102912	0.997685
			224.661	0.0559408	0.988067				224.729	0.0332208	0.991888
			224.864	0.0600171	0.986895				224.931	0.002431	0.999544
			225.066	0.048572	0.989753				225.134	-0.00157371	1.00048
			225.269	0.050171	0.989387				225.336	0.00675133	0.99851
			225.471	0.0345829	0.993115				225.538	-0.00627568	1.00158
			225.673	0.0450613	0.990767				225.741	-0.00787911	1.00197
			225.875	0.0428584	0.991099				225.942	0.0199157	0.995348
			226.077	0.0467183	0.990109				226.145	-0.00206073	1.00059
			226.28	0.0382089	0.992379				226.347	0.0153678	0.996537
			226.482	0.0287601	0.994324				226.549	0.011273	0.997424
			226.684	0.0511258	0.989166				226.751	-0.00318489	1.00084
			226.888	0.0918872	0.979396				226.955	0.037673	0.990751
			227.09	0.0697887	0.984625				227.157	0.0255121	0.993795
			227.292	0.0697986	0.984486				227.359	0.0241416	0.994122
			227.494	0.0647238	0.98607				227.561	0.0262359	0.993576
			227.697	0.0541998	0.988472				227.764	0.0247133	0.993987
			227.898	0.0580305	0.987567				227.966	0.0209959	0.99492
			228.101	0.0532113	0.988743				228.168	0.0271234	0.993299
			228.303	0.0534367	0.988646				228.371	0.0124776	0.997049
			228.506	0.0691049	0.984991				228.573	-0.000421462	1.00021
			228.708	0.0477265	0.990104				228.776	0.0223939	0.994582
			228.911	0.056838	0.987857				228.978	0.0073699	0.998335
			229.113	0.0480586	0.989918				229.18	0.0224405	0.994478
			229.315	0.0414548	0.991543				229.382	0.00933228	0.997856
			229.518	0.0575407	0.987607				229.585	0.0161306	0.996176
			229.72	0.0409929	0.991547				229.787	0.014461	0.996598
			229.922	0.0249891	0.995272				229.989	0.0229207	0.994458
			230.124	0.0383704	0.992211				230.192	0.0223431	0.994589
			230.326	0.0365948	0.992567				230.393	0.00165899	0.999715
			230.529	0.0433294	0.99116				230.596	0.0259648	0.993766
			230.731	0.0460584	0.990369				230.798	-0.0138519	1.00328
			230.933	0.0264987	0.994919				231.001	0.0111426	0.997422
			231.135	0.0442698	0.990892				231.202	-0.00488095	1.00124
			231.338	0.0416412	0.991386				231.405	-0.00578532	1.00147
			231.539	0.0438731	0.990854				231.607	0.00698519	0.998454
			231.742	0.0449554	0.990654				231.809	-0.012676	1.00305
			231.944	0.0441545	0.990866				232.011	-0.0226673	1.00533
			232.146	0.0348744	0.993048				232.213	0.00219139	0.999581
			232.348	0.0393201	0.992146				232.415	-0.0195744	1.00463
			232.55	0.0162322	0.997167				232.618	-0.0139337	1.00333
			232.752	0.0274243	0.994668				232.82	-0.0134788	1.00322
			232.957	0.0792216	0.982436				233.024	0.0174061	0.995796
			233.159	0.0612929	0.986807				233.226	0.0420681	0.989547
			233.361	0.0640202	0.986113				233.429	-0.0113222	1.00276
			233.564	0.0710145	0.984342				233.631	0.0149365	0.996399
			233.785	0.0529425	0.988817				233.852	-0.00624014	1.0016
			233.987	0.0566614	0.987938				234.054	-0.000396211	1.00019
			234.189	0.0407127	0.991793				234.256	0.00764974	0.998232
			234.391	0.0514901	0.989281				234.459	-0.0164985	1.00404
			234.593	0.0420466	0.991386				234.661	-0.00494003	1.0013
			234.796	0.0613901	0.98696				234.863	0.00906022	0.997893
			234.998	0.0399041	0.991819				235.065	-0.0142702	1.00352
			235.2	0.0467105	0.990301				235.267	-0.011091	1.00278
			235.402	0.0303215	0.994144				235.469	-0.00208864	1.00062
			235.604	0.0296175	0.99423				235.672	-0.016134	1.00397
			235.807	0.0425233	0.991387				235.874	-0.00473162	1.00125
			236.009	0.0462438	0.990391				236.076	-0.000371149	1.0002
			236.211	0.0216469	0.996011				236.278	-0.00575108	1.00146
			236.414	0.019344	0.996449				236.481	0.0127767	0.997021
			236.616	0.0532658	0.988732				236.683	0.00387858	0.999176
			236.818	0.0226514	0.995789				236.885	-0.0022113	1.00061
			237.02	0.0474261	0.990087				237.088	0.00274738	0.999444
			237.222	0.0426162	0.991375				237.29	0.0194254	0.99541
			237.425	0.0441499	0.990973				237.492	-0.00422168	1.0011
			237.627	0.0323372	0.993595				237.694	0.00727569	0.998371
			237.829	0.0376012	0.992405				237.897	-0.0058557	1.00148
			238.032	0.0271487	0.994702				238.099	-0.00571038	1.00142
			238.234	0.0336715	0.993425				238.301	0.0144751	0.996651
			238.436	0.0365584	0.99265				238.503	0.00960531	0.997851
			238.638	0.0405483	0.991804				238.705	-0.0199285	1.00461
			238.841	0.0482242	0.989977				238.908	0.0136891	0.996866
			239.044	0.0639549	0.986277				239.112	-0.000853961	1.0002
			239.247	0.035589	0.992955				239.314	0.00424687	0.998986
			239.449	0.0439277	0.991041				239.517	0.0286641	0.992979
			239.651	0.0349634	0.99301				239.719	-0.00847896	1.00207
			239.854	0.0479654	0.990131				239.921	-0.0155381	1.00378
			240.056	0.0264958	0.994945				240.124	-0.0217435	1.00523
			240.258	0.0358382	0.992884				240.326	0.00251004	0.999496
			240.461	0.0347936	0.993122				240.528	-0.00557576	1.00146
			240.663	0.0248385	0.995292				240.73	-0.000213637	1.00017
			240.865	0.0315563	0.993836				240.933	-0.00600178	1.00156
			241.067	0.0406973	0.991728				241.135	-0.000732133	1.00029
			241.269	0.0328576	0.993524				241.337	-0.00691358	1.00176
			241.471	0.0191451	0.996551				241.539	-0.0105633	1.00262
			241.693	0.0396794	0.992068				241.761	-0.00201953	1.0006
			241.896	0.0324319	0.993804				241.963	0.00955379	0.997818
			242.097	0.0322092	0.993656				242.165	-0.00339227	1.00092
			242.3	0.0126986	0.99789				242.367	-0.0107494	1.00263
			242.502	0.00458649	0.999563				242.569	-0.00793345	1.00199
			242.704	0.0240695	0.99552				242.771	0.0011263	0.999845
			242.906	0.0311654	0.993924				242.974	-0.000468599	1.00022
			243.108	0.0391742	0.992213				243.176	-0.0130043	1.00315
			243.311	0.0213565	0.996023				243.378	-0.0122843	1.003
			243.513	0.0304646	0.994046				243.58	0.0018613	0.99966
			243.715	0.0329228	0.993528				243.783	0.00457176	0.999015
			243.917	0.0408932	0.991913				243.984	0.00289033	0.999425
			244.12	0.0242615	0.995435				244.187	-0.0119367	1.00289
			244.322	0.037164	0.992701				244.389	0.00547496	0.998802
			244.524	0.0220265	0.99593				244.591	0.0118918	0.997309
			244.726	0.0407913	0.991979				244.793	0.0116033	0.997372
			244.928	0.0256137	0.995239				244.983	0.00106241	0.999847
			245.118	0.0653068	0.986407				245.186	0.0117184	0.997166
			245.321	0.0588036	0.987857				245.388	0.0031172	0.999249
			245.523	0.0575091	0.988186				245.59	0.00502383	0.99889
			245.725	0.049179	0.990047				245.792	0.0183347	0.995527
			245.927	0.0373919	0.992791				245.994	-0.0123729	1.0031
			246.129	0.0343669	0.993468				246.197	0.0203724	0.995092
			246.332	0.00355301	0.999748				246.399	0.0101062	0.997616
			246.534	0.030066	0.99425				246.601	-0.00322702	1.00087
			246.736	0.0381558	0.992576				246.803	-0.00579231	1.0015
			246.938	0.0338696	0.993444				247.006	0.00843884	0.998043
			247.141	0.0292371	0.994517				247.208	-0.00653407	1.00169
			247.343	0.0156401	0.99728				247.41	0.0206659	0.994969
			247.546	0.0339956	0.993505				247.613	0.0206494	0.995117
			247.747	0.0229889	0.995765				247.814	0.000703185	0.999944
			247.95	0.0442741	0.991365				248.017	0.00348492	0.999269
			248.152	0.0264668	0.995066				248.219	0.00542617	0.998804
			248.354	0.0284301	0.994676				248.421	-0.00499963	1.00131
			248.556	0.0245177	0.995471				248.624	0.0213317	0.994952
			248.759	0.0206633	0.996234				248.826	-0.0102663	1.00252
			248.961	0.0346694	0.993467				249.028	-0.00535084	1.00137
			249.163	0.0296671	0.994457				249.23	-0.0101016	1.0025
			249.365	0.0281991	0.994743				249.433	0.0120044	0.997253
			249.567	0.0115497	0.99808				249.634	0.00765183	0.998281
			249.769	0.0326961	0.99387				249.837	0.0116449	0.99734
			249.972	0.0267062	0.99511				250.039	0.00142584	0.999768
			250.174	0.0188564	0.996643				250.241	-0.00347064	1.0009
			250.376	0.024932	0.995497				250.443	-0.0014583	1.00044
			250.578	0.0175372	0.996906				250.646	-0.00624053	1.00152
			250.78	0.0312177	0.99429				250.848	0.0114421	0.997359
			250.982	0.0297694	0.994714				251.05	-0.0118173	1.00276
			251.187	0.0550527	0.989529				251.254	0.0115641	0.997221
			251.389	0.0272758	0.995119				251.457	-0.00395073	1.00093
			251.605	0.0490294	0.990729				251.672	0.000506461	0.999879
			251.807	0.0172079	0.997023				251.874	0.000431324	0.999945
			252.009	0.0166343	0.997125				252.077	-0.000876574	1.0003
			252.212	0.0273549	0.995094				252.279	-0.00401119	1.00105
			252.414	0.0324319	0.994091				252.481	-0.0158373	1.00389
			252.616	0.0306271	0.994473				252.683	-0.00276795	1.00078
			252.818	0.0263586	0.99533				252.885	-0.0277034	1.00661
			253.02	0.0228575	0.99599				253.088	-0.0051925	1.00135
			253.223	0.000359552	1.00018				253.29	0.00373312	0.999223
			253.425	0.00631861	0.999088				253.493	-0.0187158	1.00459
			253.627	-0.0019564	1.00057				253.695	-0.00659314	1.00167
			253.83	-0.005317	1.00115				253.897	-0.00146942	1.00047
			254.032	0.00807748	0.998767				254.099	0.00167172	0.999715
			254.234	-0.00186289	1.00053				254.301	0.0100237	0.997709
			254.436	0.029508	0.99485				254.503	-0.0137917	1.00338
			254.638	0.010096	0.998422				254.705	-0.00549371	1.00141
			254.853	0.0198897	0.996636				254.924	-0.0046866	1.00121
			255.059	0.00178913	0.999864				255.126	-0.019333	1.00462
			255.261	-0.0150637	1.00274				255.328	-0.00661445	1.00165
			255.463	0.00217157	0.999788				255.53	-0.00279154	1.00077
			255.665	0.0166185	0.997285				255.732	0.00292482	0.999412
			255.868	-0.00445068	1.0009				255.935	-0.000844485	1.0003
			256.069	0.00419758	0.999438				256.137	0.00520038	0.998882
			256.272	-0.00357303	1.00073				256.339	-0.00594317	1.00146
			256.474	0.0219635	0.996472				256.541	0.00211198	0.999601
			256.676	0.00799542	0.998762				256.743	-0.00178294	1.00049
			256.878	0.0131139	0.99793				256.946	0.00867201	0.998067
			257.08	0.00849571	0.998703				257.147	0.0106786	0.99767
			257.283	0.00375585	0.999469				257.35	0.00733951	0.998376
			257.485	0.00552738	0.999181				257.553	0.0143359	0.996795
			257.687	0.0146331	0.99773				257.755	-0.00316367	1.0008
			257.889	0.00969148	0.9985				257.957	0.0168809	0.996239
			258.094	0.0177315	0.997237				258.162	0.00477585	0.998986
			258.297	0.0138552	0.997867				258.364	0.00860895	0.998143
			258.499	0.0301241	0.99526				258.566	0.0129817	0.997075
			258.701	0.0222284	0.996521				258.769	0.0238992	0.994531
			258.903	0.0209441	0.996816				258.973	0.0134205	0.997006
			259.108	0.0255828	0.996082				259.176	0.0197535	0.995518
			259.31	0.0384396	0.994049				259.378	0.000577903	0.999916
			259.512	0.0157542	0.997665				259.58	0.00429447	0.999027
			259.714	0.0146288	0.997844				259.782	-0.0136661	1.00301
			259.917	0.0234154	0.996534				259.984	0.00134882	0.999697
			260.119	0.014061	0.997973				260.186	0.0133078	0.997033
			260.321	-0.00809996	1.00119				260.389	0.00630589	0.998609
			260.524	0.0363993	0.994661				260.591	0.0131215	0.997048
			260.726	0.0186338	0.997367				260.793	0.00315497	0.999303
			260.928	0.0277452	0.99609				260.995	0.00677965	0.9985
			261.131	0.025979	0.996333				261.198	-0.00182708	1.0004
			261.332	0.0365837	0.994936				261.399	0.0177506	0.996079
			261.534	0.0338715	0.995254				261.602	0.0260997	0.994222
			261.737	0.0376413	0.994875				261.804	0.0168348	0.996322
			261.945	0.0553613	0.989378				262.012	0.0284138	0.989077
			262.147	0.0394764	0.992538				262.214	0.0367973	0.985968
			262.349	0.0441885	0.991658				262.416	0.0345204	0.987115
			262.551	0.026703	0.99511				262.618	0.0225843	0.991786
			262.753	0.0358799	0.993452				262.821	0.0276002	0.990123
			262.955	0.0212896	0.996205				263.022	0.0239801	0.991576
			263.158	0.0173637	0.996947				263.225	0.0263009	0.991048
			263.36	0.0151119	0.99735				263.427	0.0144783	0.995119
			263.562	-0.00613638	1.00103				263.629	0.0163595	0.994612
			263.764	0.0170058	0.997091				263.831	0.00890899	0.997162
			263.966	0.00149422	0.999753				264.033	0.00649941	0.997941
			264.168	-0.00489335	1.0008				264.236	0.0026993	0.999173
			264.371	-0.00874236	1.00143				264.438	-0.000416755	1.00012
			264.572	-0.022704	1.00363				264.64	0.00113921	0.999662
			264.911	0.0678955	0.990443				264.978	0.0190352	0.995288
			265.113	0.0658301	0.990814				265.18	0.0268001	0.993342
			265.315	0.0470625	0.993504				265.382	0.00478887	0.998909
			265.517	0.0163421	0.997863				265.584	0.00634102	0.998549
			265.719	0.0273646	0.996329				265.787	0.000215292	1.00006
			265.921	-0.0106202	1.00137				265.989	-0.0223363	1.00551
			266.124	-0.00824248	1.00107				266.191	-0.0203253	1.00504
			266.326	-0.0258803	1.00327				266.393	0.00520717	0.998859
			266.528	-0.0075244	1.0011				266.595	-0.00420373	1.00117
			266.73	0.00484562	0.999373				266.797	-0.00834212	1.00216
			266.932	-0.0101555	1.00126				266.999	-0.00197538	1.00062
			267.134	0.00823236	0.998969				267.202	-0.0107175	1.00271
			267.337	-0.00477864	1.00059				267.406	-0.00151651	1.00053
			267.54	0.0339394	0.995806				267.608	0.0162786	0.996101
			267.743	-0.0361261	1.00419				267.812	-0.00278882	1.00079
			267.947	-0.0275228	1.00319				268.014	-0.015936	1.00396
			268.149	0.0200955	0.997602				268.216	-0.00859768	1.0022
			268.351	-0.00797679	1.00096				268.419	-0.00983865	1.00249
			268.553	-0.00103111	1.00012				268.621	-0.0148891	1.00354
			268.756	-0.0325803	1.00355				268.823	-0.00870564	1.00218
			268.958	0.0225814	0.997432				269.025	-7.4656e-05	1.00013
			269.16	-0.0320943	1.00342				269.228	-0.000127342	1.00014
			269.363	-0.05151	1.00541				269.43	-0.0212237	1.00504
			269.565	-0.0323319	1.0033				269.632	-0.00152305	1.00048
			269.767	0.00500932	0.999469				269.854	-0.00664921	1.00167
			269.989	-0.00355461	1.00037				270.056	-0.00746025	1.00185
			270.191	-0.00050492	1.00005				270.258	0.0166781	0.996106
			270.393	-0.0629458	1.00601				270.46	-0.012808	1.00307
			270.596	-0.0244914	1.00236				270.663	-0.0129954	1.00304
			270.798	-0.0725478	1.00657				270.865	-0.0101244	1.00239
			271.002	0.062257	0.993197				271.07	0.0220165	0.99474
			271.204	0.0554859	0.994035				271.272	0.0222003	0.994554
			271.407	0.00537169	0.999457				271.474	0.00732309	0.99829
			271.609	0.0353015	0.996339				271.676	0.0308536	0.992378
			271.811	0.0411277	0.995793				271.879	0.0155903	0.996247
			272.013	0.0383411	0.996143				272.081	0.0207085	0.994928
			272.216	-0.0216839	1.00204				272.283	0.0101584	0.997593
			272.418	0.0204655	0.998047				272.486	0.00779357	0.998225
			272.62	0.0363574	0.99652				272.688	0.00215276	0.99961
			272.822	-0.0343062	1.00304				272.889	0.00242922	0.999538
			273.027	-0.0209718	1.00184				273.094	-5.66425e-05	1.00015
			273.229	-0.00476167	1.00042				273.296	0.00847563	0.998034
			273.431	0.0560342	0.994857				273.499	0.0182994	0.995605
			273.635	0.0117802	0.99899				273.649	0.0130947	0.996928
			273.649	0.0533625	0.995333				273.649	0.0131976	0.99689
			273.783	0.074414	0.983296				273.85	0.0195724	0.995262
			273.985	0.0720723	0.983888				274.052	0.0149749	0.996361
			274.187	0.0728371	0.983598				274.254	-0.00777329	1.00185
			274.389	0.0426092	0.991096				274.456	0.000327461	0.999967
			274.591	0.0444719	0.990597				274.659	0.0031432	0.999319
			274.793	0.0481414	0.989719				274.861	-0.00161355	1.00047
			274.996	0.062624	0.986192				275.063	-0.00657651	1.00166
			275.198	0.02715	0.99469				275.265	0.008196	0.998093
			275.4	0.0340414	0.993075				275.467	0.00363903	0.999212
			275.602	0.0333913	0.993179				275.67	-0.00306703	1.00083
			275.806	0.0266194	0.994798				275.873	0.00542702	0.998776
			276.008	0.0421281	0.991134				276.075	-0.00952091	1.00237
			276.21	0.0302725	0.993881				276.277	-0.0220339	1.00526
			276.428	0.0408986	0.991397				276.495	-0.000258841	1.00017
			276.63	0.0442372	0.990564				276.697	-0.00475894	1.00122
			276.832	0.0462759	0.990152				276.901	-0.00698839	1.0018
			277.036	0.0520485	0.988698				277.103	0.00572335	0.998715
			277.238	0.0453499	0.990419				277.305	-0.000527727	1.00023
			277.44	0.0451851	0.990593				277.507	0.00771645	0.998255
			277.642	0.0654024	0.98529				277.709	0.00466261	0.998979
			277.844	0.0481028	0.989601				277.912	0.00808059	0.998173
			278.046	0.0453845	0.990316				278.114	0.01033	0.997622
			278.249	0.0404666	0.991439				278.316	0.00387564	0.999189
			278.451	0.0483011	0.989499				278.518	0.0124059	0.997163
			278.653	0.0291873	0.994192				278.721	-0.00146169	1.00042
			278.856	0.0384986	0.991856				278.923	-0.00483995	1.00122
			279.058	0.0313564	0.993755				279.125	-0.00237226	1.00064
			279.26	0.0329575	0.993307				279.327	-0.0078703	1.00192
			279.462	0.0427662	0.990826				279.53	0.00941366	0.997893
			279.664	0.0399796	0.991539				279.732	0.00214405	0.999592
			279.869	0.0613515	0.986702				279.936	0.0170361	0.995887
			280.071	0.0616768	0.986529				280.139	0.0154777	0.996287
			280.273	0.0555113	0.987883				280.341	-0.00310332	1.00078
			280.476	0.0492895	0.989703				280.543	0.00438386	0.99899
			280.678	0.0527982	0.9886				280.745	0.00190373	0.999627
			280.88	0.0468849	0.990075				280.947	0.000397372	0.999998
			281.082	0.0480662	0.98971				281.15	-0.00209347	1.00061
			281.285	0.047741	0.989803				281.352	0.002138	0.999592
			281.487	0.0585365	0.987034				281.554	-0.00209922	1.00062
			281.689	0.0442911	0.990703				281.756	-0.00444403	1.00118
			281.891	0.04825	0.989704				281.958	-0.00104206	1.00036
			282.093	0.0242124	0.995324				282.161	-0.00267548	1.00074
			282.295	0.0336574	0.993115				282.363	0.00805804	0.998154
			282.498	0.0361584	0.992536				282.565	-0.0119335	1.00291
			282.7	0.0400683	0.991578				282.767	0.000912241	0.99989
			282.902	0.0337664	0.993036				282.97	0.00756825	0.998274
			283.105	0.0536439	0.98828				283.172	-0.00631759	1.0016
			283.307	0.0293319	0.994149				283.374	-0.000205914	1.00015
			283.509	0.0354816	0.992648				283.576	-0.000641482	1.00026
			283.711	0.0534598	0.988354				283.779	-0.00874997	1.0021
			283.913	0.0279365	0.994395				283.981	-0.00690917	1.00172
			284.116	0.0425949	0.99105				284.183	-0.00900454	1.0022
			284.318	0.0472718	0.989724				284.385	-0.00577861	1.00143
			284.52	0.0311253	0.993742				284.587	-0.000233413	1.00015
			284.722	0.0450069	0.990297				284.789	0.00980348	0.997791
			284.924	0.0411819	0.991342				284.992	0.0121161	0.997256
			285.126	0.0402944	0.99144				285.194	-0.015679	1.00368
			285.329	0.0242042	0.995322				285.396	-0.00659129	1.00158
			285.531	0.0203107	0.996158				285.599	-0.0144257	1.00338
			285.733	0.0400901	0.991595				285.801	-0.010814	1.00254
			285.938	0.0606514	0.986945				286.005	0.000969032	0.999772
			286.14	0.0758754	0.983088				286.207	0.000110564	0.999974
			286.342	0.0558156	0.988047				286.409	-0.00363224	1.0009
			286.544	0.0231336	0.995681				286.612	-0.00325363	1.00083
			286.746	0.043666	0.990758				286.814	-0.012283	1.00301
			286.949	0.0393097	0.992038				287.016	-0.00620023	1.00159
			287.151	0.0511787	0.988926				287.219	-0.00440364	1.00116
			287.354	0.0356623	0.992722				287.421	-0.0025481	1.00071
			287.556	0.0335611	0.993283				287.623	-0.0155264	1.00384
			287.758	0.0490467	0.989553				287.825	0.00437786	0.999038
			287.96	0.0437308	0.990782				288.027	-0.002005	1.00059
			288.162	0.0312116	0.993808				288.229	-0.00863395	1.00216
			288.364	0.035304	0.992946				288.431	-0.0134467	1.0033
			288.566	0.0428689	0.990956				288.634	-0.00510278	1.00131
			288.769	0.0358457	0.992619				288.836	0.00245655	0.999513
			288.971	0.0384061	0.992037				289.038	0.000310548	1.00003
			289.173	0.0531756	0.98859				289.24	-0.00364969	1.00097
			289.376	0.046261	0.99006				289.442	0.000238366	1.00005
			289.577	0.043	0.990929				289.645	0.00300719	0.999388
			289.78	0.0368903	0.99236				289.847	0.000325485	1.00002
			289.982	0.0330856	0.993221				290.05	0.00691713	0.998485
			290.184	0.0459652	0.990137				290.251	0.0110154	0.99752
			290.387	0.0566405	0.987511				290.454	0.00954767	0.997854
			290.589	0.0403959	0.991472				290.656	0.00765573	0.998269
			290.791	0.0405796	0.991491				290.858	0.00389496	0.999175
			290.993	0.0298665	0.993951				291.06	0.0144489	0.996671
			291.195	0.0456984	0.990254				291.262	0.00296376	0.999392
			291.397	0.0418538	0.991249				291.464	0.00300219	0.999383
			291.6	0.0418603	0.991149				291.667	0.021076	0.995139
			291.801	0.0555726	0.988011				291.869	0.015919	0.996324
			292.007	0.0714156	0.984192				292.074	-0.00126356	1.0003
			292.209	0.0502222	0.989365				292.276	-0.00537649	1.00126
			292.411	0.0467209	0.990198				292.479	-0.00359491	1.0009
			292.613	0.0509306	0.989047				292.681	-0.0069318	1.0017
			292.816	0.0472108	0.990206				292.883	0.0066737	0.998484
			293.018	0.0471772	0.990093				293.085	-0.0073826	1.00188
			293.22	0.041793	0.991404				293.288	-0.00685404	1.00174
			293.422	0.0401313	0.991596				293.49	0.00307788	0.999355
			293.624	0.0454023	0.990402				293.692	0.000111458	1.00008
			293.827	0.0307532	0.993798				293.894	0.000499441	0.999986
			294.029	0.0595849	0.986849				294.096	-0.0129464	1.00315
			294.231	0.0332334	0.993239				294.298	0.0204275	0.995176
			294.433	0.0487995	0.989474				294.5	-0.00115044	1.00038
			294.635	0.0434214	0.990801				294.702	-0.0352166	1.0084
			294.837	0.0202344	0.996285				294.904	-0.00578265	1.00149
			295.039	0.0349395	0.992796				295.107	-0.00480558	1.00126
			295.242	0.0286008	0.994344				295.309	-0.00936506	1.00236
			295.444	0.0484867	0.989553				295.512	0.0122542	0.99717
			295.647	0.0391666	0.991827				295.714	-0.00385387	1.00101
			295.849	0.040122	0.991517				295.916	0.00119466	0.999816
			296.051	0.033622	0.993098				296.119	-0.0160936	1.00389
			296.254	0.0409807	0.991418				296.321	-0.000304102	1.00017
			296.456	0.0337395	0.9931				296.523	0.00163152	0.999709
			296.658	0.0579891	0.987153				296.726	0.00759658	0.998308
			296.861	0.036226	0.992491				296.928	0.00767734	0.998282
			297.062	0.0491009	0.989743				297.13	0.0194349	0.995455
			297.265	0.0430436	0.990883				297.332	0.020949	0.995181
			297.467	0.0350141	0.99277				297.534	-0.00914098	1.00219
			297.669	0.032063	0.993418				297.736	-0.000266901	1.00015
			297.871	0.0435923	0.990663				297.939	-0.000906418	1.00029
			298.076	0.0669266	0.985349				298.143	0.0161246	0.996172
			298.277	0.0602917	0.986781				298.344	0.00787148	0.998143
			298.48	0.0604252	0.986839				298.547	-0.00171312	1.0004
			298.682	0.0559842	0.987922				298.749	0.00876087	0.997905
			298.885	0.0532809	0.988558				298.952	0.0103873	0.997566
			299.086	0.0521099	0.988932				299.154	-0.00137092	1.00042
			299.289	0.046468	0.990115				299.356	-0.0119604	1.00286
			299.491	0.0534914	0.988465				299.559	0.00755216	0.998268
			299.693	0.0381575	0.992088				299.761	0.0147573	0.996457
			299.895	0.0618178	0.986521				299.963	-0.00137453	1.0004
			300.098	0.0426513	0.991114				300.165	0.0131209	0.996958
			300.3	0.0366877	0.992576				300.368	-0.00307254	1.00085
			300.502	0.0327241	0.993309				300.569	0.0104133	0.997566
			300.704	0.0358746	0.992643				300.772	0.0169695	0.995995
			300.906	0.0610311	0.986604				300.974	0.0148988	0.996501
			301.109	0.054332	0.988135				301.176	-0.00366142	1.00098
			301.311	0.0524479	0.988649				301.378	-0.0019973	1.00058
			301.513	0.0442923	0.99062				301.58	-0.0102265	1.00247
			301.715	0.0378264	0.992116				301.782	-0.00448349	1.00117
			301.918	0.0342231	0.992945				301.985	0.000115339	1.00007
			302.119	0.0544108	0.988118				302.186	0.00927238	0.997871
			302.321	0.0362675	0.992523				302.389	-0.00734345	1.00184
			302.523	0.0194018	0.996435				302.591	-0.0213754	1.00513
			302.726	0.0358162	0.992554				302.793	-0.0117791	1.00284
			302.928	0.0208404	0.996068				302.996	-0.00488189	1.00117
			303.13	0.0336376	0.993057				303.197	0.0072277	0.998385
			303.332	0.0227181	0.995634				303.4	-0.021719	1.0051
			303.535	0.0289882	0.994131				303.602	-0.0210238	1.0049
			303.737	0.0348523	0.992853				303.804	-0.00842647	1.00203
			303.939	0.0315836	0.99351				304.006	-0.00294226	1.00076
			304.143	0.0948003	0.96695				304.211	0.0121319	0.99548
			304.346	0.0923169	0.968114				304.413	0.00826849	0.996985
			304.548	0.0760196	0.974198				304.615	0.00452597	0.998383
			304.75	0.0725136	0.975436				304.817	0.00135327	0.999516
			304.952	0.0679031	0.97732				305.019	0.00861436	0.996948
			305.155	0.0632806	0.979037				305.222	-0.0114941	1.00393
			305.357	0.0594151	0.98059				305.424	-0.00352526	1.00117
			305.559	0.05967	0.980254				305.626	0.000767702	0.999745
			305.761	0.0547144	0.982135				305.829	-0.00795472	1.00251
			305.963	0.0513053	0.983634				306.05	-0.0026612	1.00084
			306.185	0.0584195	0.981027				306.255	-0.00780731	1.00243
			306.39	0.0556865	0.981896				306.457	-0.0021539	1.00066
			306.592	0.0496537	0.984002				306.66	-0.00682128	1.00206
			306.794	0.0451136	0.985624				306.862	-0.0172258	1.00507
			306.996	0.0444459	0.985925				307.064	-0.00100747	1.00029
			307.199	0.0530273	0.983036				307.266	-0.0220449	1.00615
			307.401	0.0415994	0.986837				307.469	-0.0209825	1.00571
			307.603	0.0417778	0.986834				307.671	-0.0160521	1.00444
			307.806	0.038545	0.987961				307.873	-0.0157603	1.00427
			308.008	0.0527192	0.98347				308.075	-0.022256	1.00587
			308.21	0.0459385	0.985619				308.278	-0.00967174	1.00258
			308.413	0.0344936	0.989281				308.48	-0.0118825	1.00301
			308.615	0.0477026	0.985291				308.682	-0.0100674	1.00263
			308.817	0.0429448	0.986722				308.884	-0.0172575	1.00437
			309.019	0.0355267	0.989135				309.086	-0.00253239	1.00063
			309.221	0.0484781	0.984964				309.289	-0.0054579	1.00133
			309.423	0.0477368	0.98519				309.49	-0.00131648	1.00032
			309.625	0.0497923	0.984617				309.692	-0.0177957	1.00419
			309.827	0.0319026	0.990393				309.894	-0.00789237	1.00182
			310.029	0.0640641	0.979879				310.097	-0.0120394	1.00276
			310.234	0.101245	0.964799				310.302	0.0214665	0.991777
			310.436	0.0921385	0.968294				310.504	0.0208641	0.992095
			310.638	0.0913549	0.968478				310.706	0.0169982	0.993762
			310.841	0.0935337	0.967768				310.908	0.0061171	0.997833
			311.043	0.0842133	0.971613				311.111	0.0226135	0.99195
			311.246	0.0841932	0.971364				311.313	0.0113334	0.996092
			311.448	0.0776345	0.973892				311.515	0.0110528	0.99627
			311.65	0.0814641	0.972365				311.717	0.0138975	0.995368
			311.852	0.0770656	0.974077				311.919	0.0119765	0.996097
			312.054	0.089465	0.969831				312.122	0.0167238	0.99466
			312.257	0.066811	0.978028				312.324	0.00449397	0.998599
			312.459	0.058326	0.981067				312.526	-0.00627918	1.00188
			312.661	0.0547222	0.982371				312.728	-0.00498987	1.00147
			312.863	0.0716574	0.976427				312.93	0.00116242	0.999658
			313.066	0.0537601	0.982692				313.133	0.0103774	0.996969
			313.268	0.0568723	0.98176				313.335	-0.00427352	1.0012
			313.47	0.0563664	0.982004				313.538	-0.00394977	1.00109
			313.673	0.0610473	0.980522				313.739	-0.00922878	1.0025
			313.874	0.041596	0.986979				313.942	0.0181592	0.995027
			314.077	0.0579562	0.981555				314.144	0.0131896	0.996503
			314.279	0.0548588	0.982709				314.347	0.0100059	0.997363
			314.481	0.049418	0.98457				314.548	0.00990582	0.997476
			314.684	0.0601373	0.981149				314.751	0.0106116	0.997334
			314.886	0.0557968	0.982488				314.953	0.00787493	0.998036
			315.091	0.0348628	0.989412				315.158	0.0198888	0.995109
			315.293	0.0445196	0.98643				315.36	0.00660653	0.998412
			315.495	0.0441009	0.986577				315.562	0.011932	0.997165
			315.697	0.0529038	0.983532				315.764	0.0140908	0.996725
			315.899	0.0503557	0.98455				315.967	0.0189804	0.995572
			316.102	0.0558205	0.982704				316.169	0.00810693	0.998166
			316.306	0.103863	0.963635				316.374	0.0162679	0.993845
			316.508	0.102405	0.964374				316.576	0.0163198	0.993904
			316.713	0.0835698	0.971566				316.78	0.0244099	0.990948
			316.916	0.0896408	0.96907				316.983	0.0186082	0.993266
			317.118	0.0783345	0.973518				317.185	0.0233374	0.991667
			317.32	0.074355	0.974957				317.387	0.0208757	0.992786
			317.522	0.0793523	0.973279				317.589	0.0225239	0.992301
			317.724	0.0812797	0.972513				317.792	0.00946819	0.99685
			317.928	0.0758173	0.974674				317.994	0.0171005	0.994375
			318.129	0.0710668	0.976528				318.197	0.01899	0.993952
			318.332	0.0634649	0.979397				318.399	0.0104256	0.996739
			318.534	0.0709439	0.976481				318.601	0.0121597	0.996255
			318.736	0.0608265	0.980218				318.803	0.00939496	0.997195
			318.938	0.0661036	0.978334				319.006	0.00292936	0.999146
			319.14	0.0575165	0.981398				319.208	-0.00319485	1.00091
			319.342	0.0511127	0.983772				319.411	0.00389578	0.998901
			319.546	0.0555206	0.982267				319.614	-0.00614337	1.00171
			319.749	0.0481165	0.98475				319.816	0.00903893	0.997519
			319.951	0.0533306	0.983275				320.018	0.00282557	0.999246
			320.153	0.0489742	0.984527				320.22	-0.00580718	1.00153
			320.355	0.0508567	0.983956				320.423	-0.0145354	1.00374
			320.557	0.0276824	0.991637				320.624	-0.0111861	1.00283
			320.759	0.0491782	0.984719				320.827	0.0007148	0.999821
			320.961	0.050908	0.984173				321.029	0.000821757	0.999799
			321.164	0.0414271	0.987258				321.231	-0.00462175	1.00112
			321.366	0.052047	0.983867				321.433	0.0040775	0.999016
			321.568	0.0438158	0.986668				321.635	0.00911951	0.997822
			321.77	0.0442549	0.986376				321.837	-0.00229926	1.00053
			321.973	0.034266	0.989839				322.04	0.00481569	0.998898
			322.175	0.141742	0.953289				322.243	-0.00210413	1.00047
			322.379	0.0924614	0.968346				322.447	0.0157124	0.994057
			322.581	0.0883433	0.969648				322.649	0.0144328	0.994612
			322.783	0.0773621	0.973782				322.851	0.0134165	0.995074
			322.986	0.0757322	0.974391				323.056	0.0220404	0.992029
			323.191	0.0750287	0.974932				323.259	0.00893923	0.996819
			323.394	0.0661771	0.978435				323.461	0.0208809	0.992793
			323.596	0.0635089	0.979015				323.663	0.000167653	0.999944
			323.798	0.0627604	0.979122				323.868	0.00887878	0.997076
			324.003	0.065255	0.978481				324.07	-0.00530927	1.00169
			324.205	0.0651185	0.978565				324.272	0.00528621	0.998335
			324.421	0.0575032	0.981112				324.489	0.0143741	0.995532
			324.623	0.0647098	0.97869				324.691	0.00648709	0.99803
			324.826	0.0626766	0.979443				324.893	0.00286771	0.999155
			325.028	0.062509	0.979832				325.095	0.0109319	0.996845
			325.23	0.0566646	0.981866				325.298	-0.00139524	1.0004
			325.433	0.0541773	0.982714				325.499	0.00420379	0.99881
			325.635	0.0594652	0.98096				325.702	0.00858412	0.997616
			325.837	0.050645	0.983833				325.904	0.0105052	0.997132
			326.039	0.0568559	0.981893				326.107	0.00462844	0.998766
			326.242	0.0555968	0.982459				326.309	0.0179102	0.995271
			326.444	0.0612176	0.980813				326.511	0.00192392	0.999503
			326.647	0.0625281	0.980164				326.714	0.00442335	0.99888
			326.849	0.0516293	0.983884				326.916	-0.00207662	1.00052
			327.051	0.0546662	0.982846				327.118	0.0117697	0.997074
			327.253	0.04991	0.984431				327.321	0.0214964	0.994725
			327.455	0.0473339	0.985329				327.523	0.00490711	0.998823
			327.658	0.0536906	0.983254				327.725	-0.00878263	1.00205
			327.86	0.0441262	0.986411				327.927	-0.00161193	1.00037
			328.062	0.0543171	0.98332				328.129	0.00428235	0.999035
			328.264	0.0466259	0.985841				328.331	0.0159025	0.996441
			328.469	0.107214	0.96228				328.536	0.0167534	0.993637
			328.671	0.0971308	0.96627				328.738	0.0216059	0.991939
			328.873	0.0833135	0.971438				328.941	0.0129473	0.995265
			329.075	0.0830409	0.971745				329.142	0.0106336	0.996176
			329.277	0.0735899	0.975427				329.345	0.0250803	0.991039
			329.479	0.0709625	0.976115				329.547	0.0119412	0.995872
			329.682	0.0793458	0.973367				329.749	0.0190081	0.993511
			329.885	0.071829	0.976208				329.952	0.00937582	0.996916
			330.087	0.0694722	0.976865				330.154	0.0252511	0.991697
			330.288	0.0647837	0.978699				330.356	0.0115019	0.996322
			330.491	0.063471	0.97928				330.559	0.0137444	0.995709
			330.693	0.0578483	0.981142				330.761	0.00647466	0.998034
			330.895	0.0643856	0.979038				330.962	0.00741529	0.997793
			331.097	0.068061	0.977963				331.164	0.00440028	0.998711
			331.299	0.0579339	0.981444				331.366	0.0195009	0.994278
			331.501	0.0635467	0.979526				331.569	0.00907099	0.997442
			331.704	0.0586426	0.981242				331.771	0.0142675	0.996063
			331.906	0.0563649	0.982214				331.973	0.0168536	0.995466
			332.108	0.0639563	0.979489				332.175	0.0151561	0.995933
			332.311	0.0560109	0.98228				332.378	0.0201951	0.994575
			332.513	0.0586481	0.981399				332.58	0.0147301	0.996193
			332.715	0.0501767	0.984244				332.783	0.0156984	0.995945
			332.918	0.0515738	0.983786				332.984	-0.00603355	1.0015
			333.119	0.0507837	0.984235				333.187	0.0103936	0.997417
			333.322	0.0475116	0.985351				333.389	0.00831318	0.997953
			333.524	0.0451886	0.986027				333.592	0.000308363	0.999927
			333.727	0.0468831	0.985534				333.794	0.0166192	0.996092
			333.929	0.0446342	0.98625				333.996	0.00221785	0.999489
			334.131	0.0536486	0.983403				334.198	-0.00264514	1.0006
			334.333	0.0466059	0.986002				334.4	0.00237051	0.999469
			334.537	0.0642843	0.98991				334.604	0.0228949	0.996065
			334.739	0.0460089	0.993067				334.806	0.0292061	0.995034
			334.941	0.0261222	0.996316				335.011	0.00436111	0.999169
			335.146	0.0332099	0.995152				335.213	-0.00343272	1.00043
			335.348	0.0510444	0.992153				335.416	-0.00132691	1.00009
			335.55	0.0102181	0.998894				335.618	-0.0079162	1.00116
			335.753	0.00596558	0.999555				335.82	-0.0178651	1.00274
			335.954	0.00687995	0.999434				336.022	-0.0257655	1.00404
			336.157	-0.00592498	1.0014				336.224	-0.0195655	1.00302
			336.359	-0.0174146	1.00312				336.427	-0.0298321	1.00468
			336.561	-0.0193331	1.00355				336.629	-0.0303765	1.00484
			336.763	-0.00603969	1.0015				336.831	-0.0159069	1.00255
			336.966	-0.0261749	1.0045				337.033	-0.0125209	1.00197
			337.168	-0.0324533	1.00545				337.235	-0.0356285	1.00557
			337.37	-0.0267602	1.00464				337.438	-0.0457503	1.00709
			337.572	-0.0128659	1.00243				337.639	-0.0353124	1.00554
			337.774	0.00604003	0.999527				337.842	-0.0565007	1.00886
			337.977	-0.0376948	1.00622				338.044	-0.0607523	1.00942
			338.179	-0.0859912	1.01322				338.246	-0.0392347	1.00652
			338.381	-0.0671468	1.01013				338.449	-0.079149	1.01236
			338.583	-0.0444264	1.00791				338.65	-0.0890092	1.01408
			338.786	-0.0718017	1.01089				338.853	-0.0870246	1.01355
			338.988	-0.100086	1.01511				339.055	-0.110779	1.01807
			339.19	-0.0314354	1.00531				339.257	-0.0843704	1.01323
			339.392	-0.0827269	1.01367				339.459	-0.143046	1.02224
			339.594	-0.100453	1.01485				339.662	-0.150294	1.02261
			339.797	-0.05838	1.00917				339.877	-0.0503523	1.00805
			340.012	-0.0217288	1.00377				340.079	-0.0747071	1.01158
			340.214	-0.0362216	1.00593				340.282	-0.0627891	1.01006
			340.416	-0.0127785	1.00242				340.484	-0.0739345	1.01145
			340.621	0.0787755	0.987435				340.689	0.0494875	0.991637
			340.823	0.0598088	0.990954				340.891	0.00562736	0.999224
			341.026	-0.00881241	1.00172				341.092	-0.0186169	1.00318
			341.228	0.011992	0.998397				341.295	-0.0143642	1.00245
			341.43	0.0238721	0.996783				341.497	-0.0479698	1.00766
			341.632	0.0215009	0.997178				341.699	-0.00115581	1.00017
			341.834	0.0149751	0.998224				341.901	-0.0196866	1.00312
			342.036	0.0261492	0.996443				342.104	-0.0153731	1.00246
			342.239	0.0408404	0.993991				342.306	0.0103727	0.998288
			342.441	0.0130186	0.998533				342.508	-0.0155131	1.00254
			342.643	0.0290549	0.995967				342.71	-0.000387825	1.00004
			342.846	-0.000296056	1.00062				342.913	0.00698514	0.998828
			343.048	0.0535053	0.991922				343.114	-0.00297095	1.00047
			343.25	0.000208408	1.00053				343.317	-0.00183463	1.00028
			343.452	0.0386379	0.994378				343.519	-0.0257619	1.00411
			343.654	0.0173915	0.997805				343.722	0.0129819	0.997862
			343.859	0.0267385	0.996344				343.926	-0.0069382	1.00111
			344.061	0.043528	0.993579				344.129	0.00550283	0.999064
			344.263	0.0397867	0.994183				344.331	0.0120701	0.998018
			344.466	0.0492865	0.992595				344.533	0.0035567	0.999402
			344.668	0.045839	0.993072				344.735	0.00148454	0.999741
			344.87	0.0598198	0.990794				344.938	0.0240606	0.996005
			345.072	0.0484512	0.992789				345.139	-0.0024425	1.00038
			345.275	0.0599574	0.990806				345.342	0.0187714	0.996895
			345.477	0.0403588	0.994228				345.544	0.0136824	0.997713
			345.679	0.05553	0.991542				345.746	0.0387706	0.993382
			345.881	0.0534784	0.991838				345.948	0.0319217	0.994588
			346.083	0.0533247	0.991886				346.15	0.0362923	0.993861
			346.286	0.0556084	0.991547				346.353	0.0133471	0.997779
			346.488	0.0721743	0.988723				346.554	0.0312397	0.994776
			346.692	0.0685097	0.989188				346.759	0.0327925	0.994605
			346.894	0.0401391	0.994056				346.961	0.0211342	0.996512
			347.096	0.043406	0.993632				347.164	0.0372375	0.993902
			347.299	0.0364064	0.994748				347.366	0.00441055	0.999286
			347.501	0.0322077	0.995453				347.568	0.00695571	0.998905
			347.703	0.0570884	0.991207				347.77	0.0158773	0.997388
			347.905	0.0276688	0.996207				347.972	0.0108909	0.99823
			348.11	0.0329056	0.995349				348.177	-0.0244911	1.00386
			348.312	0.0128907	0.998544				348.379	-0.0132878	1.00215
			348.514	0.0450297	0.993345				348.581	-0.00922083	1.00145
			348.716	0.0250275	0.996642				348.784	0.0102085	0.998302
			348.919	0.0311251	0.995645				348.986	0.00224981	0.999631
			349.121	-0.0123171	1.00242				349.188	0.000209899	0.999966
			349.323	0.0413918	0.99391				349.391	0.00245932	0.999598
			349.526	0.0187211	0.997596				349.593	0.00132872	0.999781
			349.728	0.00811976	0.999297				349.795	-0.0184446	1.00295
			349.93	0.0195794	0.997502				349.997	0.00194587	0.999682
			350.132	0.0283932	0.996017				350.2	-0.00416999	1.00068
			350.334	0.0138261	0.998389				350.402	-0.0303297	1.00488
			350.537	0.00460342	0.999848				350.604	-0.0106183	1.00169
			350.739	0.021359	0.997201				350.806	-0.0141259	1.00227
			350.941	0.0168195	0.997947				351.008	-0.0118584	1.00204
			351.143	0.019464	0.997518				351.211	-0.00630917	1.00102
			351.346	0.0290304	0.995924				351.413	-0.0035206	1.00058
			351.548	0.0427809	0.993696				351.615	0.0083379	0.998606
			351.751	0.0203787	0.997354				351.817	-0.0171016	1.00276
			351.952	0.0161579	0.998051				352.02	-0.0141683	1.00232
			352.155	0.03379	0.995103				352.222	-0.0199458	1.00325
			352.357	0.032504	0.995319				352.424	-0.0166554	1.0027
			352.559	0.0271273	0.996262				352.626	-0.00113119	1.00018
			352.764	0.0744807	0.988167				352.831	0.0514939	0.991398
			352.966	0.0694299	0.989214				353.033	0.0231036	0.996206
			353.168	0.0523818	0.992029				353.235	0.000945969	0.999849
			353.37	0.0514457	0.992251				353.438	0.0262457	0.995767
			353.572	0.0441634	0.99344				353.641	0.0223723	0.996307
			353.775	0.0433851	0.993727				353.842	0.0045037	0.999266
			353.978	0.0505791	0.992374				354.045	0.0138908	0.997748
			354.18	0.031043	0.995593				354.248	-0.00244073	1.0004
			354.382	0.0228304	0.996962				354.45	0.025027	0.99582
			354.585	0.0266035	0.996362				354.652	-0.0177798	1.00286
			354.787	0.0469624	0.993005				354.854	0.00637925	0.998943
			354.989	0.0290515	0.99593				355.056	-0.0122105	1.00198
			355.191	0.0402518	0.994232				355.258	0.000691997	0.999886
			355.393	0.0328853	0.995339				355.46	0.000779138	0.999873
			355.595	0.00861311	0.999224				355.662	-0.00747843	1.00122
			355.798	0.0469786	0.993007				355.865	0.00280423	0.999544
			355.999	0.00867259	0.99921				356.067	-0.00751519	1.00123
			356.202	0.0144003	0.998308				356.269	0.0119354	0.998005
			356.404	0.0318079	0.995533				356.471	-0.0143388	1.0023
			356.606	0.00565065	0.999682				356.674	-0.00762463	1.00125
			356.808	0.0129121	0.998551				356.876	-0.0010372	1.00017
			357.011	0.0137572	0.998414				357.078	-0.0144388	1.00232
			357.213	0.0195051	0.997491				357.28	-0.0193885	1.00309
			357.415	0.01521	0.998164				357.483	-0.0224107	1.00362
			357.617	0.0266502	0.996355				357.684	-0.00875375	1.00141
			357.82	0.0151904	0.998178				357.887	0.0053052	0.99913
			358.022	0.0204848	0.997334				358.089	-0.00220116	1.00036
			358.224	0.012819	0.998539				358.291	-0.0374712	1.00591
			358.426	0.000110333	1.00053				358.493	-0.0113802	1.00184
			358.629	0.0209508	0.997256				358.696	-0.0241455	1.00389
			358.834	0.0723348	0.988607				358.901	0.0308204	0.994896
			359.036	0.044086	0.993491				359.103	0.0244363	0.99599
			359.238	0.0299919	0.995809				359.305	0.0197103	0.996779
			359.44	0.0550155	0.991713				359.508	0.00885471	0.998555
			359.642	0.031453	0.99562				359.71	0.00712565	0.998843
			359.845	0.026874	0.99633				359.912	0.0160306	0.997433
			360.048	0.028913	0.996003				360.115	0.00940805	0.99847
			360.25	0.00838576	0.999253				360.317	-0.0105933	1.00167
			360.452	0.031468	0.995588				360.519	0.00343362	0.999438
			360.654	0.0222077	0.997088				360.722	0.00103612	0.999833
			360.856	0.0323435	0.995455				360.924	-0.00776159	1.00126
			361.059	0.0218571	0.997113				361.126	-0.022824	1.00363
			361.261	-0.00451438	1.00122				361.328	0.00222912	0.999634
			361.463	0.0309376	0.995664				361.53	0.0074961	0.998804
			361.665	-0.00111928	1.00072				361.732	-0.00853083	1.00139
			361.867	0.0174551	0.997826				361.934	-0.0231192	1.00366
			362.069	0.0303588	0.9958				362.136	0.00036645	0.99994
			362.271	0.0303521	0.995772				362.339	0.00548282	0.999098
			362.473	0.00300508	1.00009				362.541	-0.0157501	1.00253
			362.676	0.020122	0.997382				362.743	-0.00460814	1.00075
			362.878	0.0263816	0.996385				362.945	-0.00412713	1.00068
			363.08	0.0313332	0.995677				363.147	-0.00958508	1.00156
			363.282	0.0354136	0.994976				363.349	-0.0207624	1.00337
			363.484	0.0135574	0.998432				363.552	-0.0178245	1.00287
			363.686	0.025653	0.996595				363.754	-0.0214053	1.00344
			363.889	0.0302994	0.995777				363.956	-0.0230903	1.0037
			364.091	-0.0271427	1.00458				364.158	-0.0145587	1.00233
			364.293	0.00554539	0.999688				364.361	0.00231657	0.999622
			364.495	0.0253075	0.996556				364.563	-0.01995	1.00325
			364.698	0.00376223	0.999959				364.765	-0.0123725	1.00202
			364.902	0.0842722	0.981095				364.97	0.0348624	0.991755
			365.105	0.0604813	0.986961				365.172	0.0325549	0.992188
			365.307	0.0701123	0.984465				365.374	0.0221811	0.994684
			365.509	0.0634322	0.986168				365.576	0.0197302	0.995253
			365.711	0.0550146	0.988257				365.779	0.00993294	0.997602
			365.914	0.0643896	0.985889				365.981	0.012122	0.997165
			366.119	0.0546393	0.988284				366.186	0.0145068	0.996568
			366.323	0.0515339	0.988986				366.39	0.0102494	0.997625
			366.525	0.0500469	0.989302				366.592	0.0140134	0.996721
			366.727	0.0572118	0.987621				366.795	0.00673422	0.998491
			366.929	0.0525506	0.988701				366.996	0.0188383	0.995537
			367.131	0.0492043	0.989541				367.199	0.0142928	0.996723
			367.333	0.0439295	0.990724				367.401	0.00195573	0.999656
			367.536	0.0662816	0.985444				367.603	0.0137134	0.996851
			367.738	0.0377658	0.992235				367.805	0.0161182	0.996253
			367.94	0.0443928	0.990678				368.007	0.0140474	0.996776
			368.142	0.0420832	0.991225				368.209	0.0106267	0.997555
			368.344	0.0517378	0.988913				368.412	0.00846006	0.998109
			368.546	0.0394432	0.991868				368.614	0.0117591	0.997321
			368.749	0.0519439	0.988844				368.816	0.00278571	0.999465
			368.951	0.056981	0.98754				369.018	0.0263872	0.993787
			369.153	0.0433355	0.990967				369.22	0.0217791	0.994926
			369.355	0.0495861	0.989493				369.422	0.0135657	0.996918
			369.557	0.0427176	0.990991				369.624	0.00173065	0.999713
			369.759	0.0427932	0.99103				369.827	0.00149442	0.999774
			369.962	0.0300674	0.993873				370.029	0.00382747	0.999215
			370.164	0.0356035	0.992788				370.231	0.000301116	1.00004
			370.366	0.043994	0.990639				370.434	0.00660849	0.998581
			370.568	0.0449661	0.990497				370.636	0.0194357	0.995582
			370.771	0.0461891	0.990254				370.838	0.00773662	0.998323
			370.974	0.0801523	0.982271				371.042	0.0367489	0.991144
			371.177	0.0580888	0.987434				371.244	0.0213408	0.994875
			371.379	0.0513087	0.989052				371.446	0.01754	0.99583
			371.581	0.0457409	0.9906				371.648	0.0137673	0.996667
			371.783	0.0457677	0.990317				371.851	0.00917613	0.997868
			371.985	0.0419867	0.99119				372.053	0.00927471	0.997875
			372.188	0.0572176	0.987679				372.255	-0.0126242	1.00305
			372.39	0.0463287	0.990165				372.457	-0.0131279	1.00321
			372.592	0.0352932	0.992728				372.66	-0.00145506	1.00047
			372.795	0.0386525	0.991994				372.862	-0.00298098	1.00083
			372.997	0.033479	0.993177				373.064	0.000900907	0.999897
			373.199	0.0215734	0.996041				373.266	-0.0269748	1.00644
			373.401	0.0154337	0.99732				373.469	0.0044888	0.999061
			373.604	0.0420157	0.991393				373.671	0.0046284	0.999029
			373.806	0.0275167	0.994605				373.873	-0.00249096	1.00071
			374.009	0.0234758	0.995492				374.076	-0.00694208	1.00176
			374.211	0.0453304	0.990365				374.278	-0.0112742	1.00274
			374.413	0.0326147	0.99339				374.48	-0.00584036	1.0015
			374.615	0.0247525	0.995165				374.683	-0.0189528	1.0045
			374.817	0.0434268	0.990878				374.884	-0.0167532	1.00399
			375.02	0.036323	0.992523				375.087	-0.00295817	1.00081
			375.222	0.0314704	0.993681				375.289	-0.00650079	1.00163
			375.424	0.033991	0.993006				375.491	-0.0112362	1.00273
			375.626	0.0299624	0.993918				375.694	-0.00249554	1.0007
			375.828	0.0295385	0.994109				375.896	-0.00269178	1.00074
			376.03	0.0294762	0.994067				376.098	-0.0156666	1.00371
			376.233	0.0365139	0.992448				376.3	-0.0133106	1.00315
			376.435	0.0252728	0.995042				376.502	-0.00909437	1.00218
			376.637	-0.00288594	1.00131				376.704	-0.00178347	1.00051
			376.839	0.0325543	0.993311				376.907	-0.0263422	1.00598
			377.043	0.0799114	0.982273				377.111	0.0238672	0.994351
			377.245	0.0751324	0.983451				377.312	0.0109781	0.997415
			377.447	0.0515212	0.989065				377.515	-0.00369493	1.00086
			377.65	0.039586	0.991916				377.717	-0.00688659	1.00163
			377.852	0.0448224	0.990563				377.919	0.00245159	0.999518
			378.054	0.0446942	0.990617				378.121	0.0270378	0.993476
			378.257	0.0476846	0.989959				378.324	0.00407838	0.999135
			378.459	0.0507596	0.989083				378.526	0.00813736	0.998203
			378.661	0.0546515	0.988168				378.729	4.3299e-05	1.00011
			378.864	0.0426299	0.990965				378.931	0.00693151	0.998464
			379.066	0.043426	0.990913				379.133	0.00407569	0.999148
			379.268	0.0471315	0.989937				379.335	-0.0017449	1.00054
			379.47	0.0415015	0.991368				379.538	-0.00815872	1.00204
			379.672	0.0366286	0.992462				379.74	-0.00209249	1.00063
			379.874	0.0414141	0.991302				379.942	-0.00148874	1.00049
			380.076	0.0394404	0.991836				380.144	0.0128205	0.997083
			380.298	0.0255899	0.99496				380.366	-0.00588223	1.0015
			380.501	0.0448714	0.990561				380.568	-0.0123374	1.00299
			380.703	0.0446677	0.99049				380.77	-0.00335518	1.00091
			380.905	0.0410066	0.991437				380.972	0.00266361	0.999492
			381.107	0.0371711	0.992339				381.174	0.000892148	0.999914
			381.309	0.0472424	0.989973				381.377	0.00482999	0.998986
			381.511	0.0271389	0.994662				381.579	0.0132383	0.996993
			381.714	0.0211117	0.996024				381.781	0.00770596	0.998321
			381.917	0.034735	0.992883				381.984	0.00140302	0.999779
			382.118	0.0359512	0.992629				382.186	-0.000769522	1.00029
			382.32	0.0483321	0.989645				382.388	0.00515378	0.998947
			382.523	0.0370072	0.992309				382.59	0.00956498	0.997905
			382.725	0.0503737	0.989242				382.793	0.0102372	0.997753
			382.928	0.03845	0.991954				382.994	-0.00144758	1.00043
			383.132	0.0537048	0.988564				383.199	0.00617355	0.99854
			383.334	0.0599955	0.987073				383.401	0.00798627	0.998123
			383.535	0.0598706	0.987045				383.603	-0.00869753	1.00205
			383.738	0.0575148	0.987589				383.806	0.00479098	0.998915
			383.944	0.0556101	0.987978				384.011	0.00122355	0.999772
			384.146	0.0385954	0.992029				384.213	0.00833382	0.998105
			384.348	0.0426558	0.991101				384.435	0.00835734	0.998076
			384.589	0.0350801	0.992807				384.656	0.0121082	0.997178
			384.791	0.0342859	0.993085				384.859	-0.00551368	1.00142
			384.994	0.0525714	0.988561				385.061	0.00120305	0.999818
			385.195	0.0390401	0.992054				385.263	-9.62974e-05	1.00015
			385.397	0.0435091	0.990943				385.465	0.00839031	0.998138
			385.599	0.0310953	0.993678				385.667	-0.0100635	1.00247
			385.802	0.0514981	0.988915				385.869	0.00759314	0.998295
			386.004	0.0343031	0.992911				386.071	-0.00712428	1.00183
			386.206	0.0423779	0.991032				386.274	-0.000708588	1.00029
			386.408	0.0497399	0.989373				386.476	0.0137469	0.996826
			386.611	0.0407408	0.991511				386.678	0.00157962	0.999749
			386.813	0.0383731	0.992051				386.88	-0.0017902	1.00053
			387.015	0.0538268	0.988319				387.082	0.0109539	0.997515
			387.217	0.0467499	0.98992				387.284	0.0162318	0.996292
			387.42	0.0479027	0.989821				387.487	0.0211124	0.995196
			387.622	0.0347629	0.992916				387.689	0.0210082	0.99509
			387.824	0.0447164	0.99059				387.892	0.00400479	0.999186
			388.027	0.0570216	0.987693				388.094	0.00670888	0.998548
			388.229	0.0655104	0.985542				388.296	0.00479687	0.998995
			388.431	0.0314497	0.993599				388.498	-0.00151276	1.00038
			388.634	0.0424082	0.991089				388.701	-0.00885193	1.0021
			388.836	0.0402409	0.991561				388.903	0.00960964	0.99788
			389.038	0.0431277	0.99091				389.106	0.00639749	0.99864
			389.243	0.0854914	0.98064				389.31	0.0433811	0.989556
			389.445	0.0638501	0.986261				389.512	0.00957873	0.997706
			389.647	0.0850845	0.980701				389.714	0.00656193	0.998434
			389.849	0.0589543	0.98711				389.916	0.00621202	0.998512
			390.052	0.0423062	0.991205				390.119	-0.00237548	1.00056
			390.254	0.0562027	0.987958				390.321	0.00956657	0.997822
			390.456	0.0471941	0.989947				390.523	0.00602258	0.998678
			390.658	0.0422099	0.991224				390.725	0.016213	0.996226
			390.86	0.0581703	0.987299				390.928	0.00497924	0.998935
			391.063	0.0466092	0.9901				391.13	-0.00186161	1.00056
			391.265	0.0370557	0.992458				391.332	0.008109	0.998192
			391.467	0.0241678	0.995403				391.534	-0.0128794	1.00318
			391.669	0.0569342	0.987634				391.737	0.0057099	0.99878
			391.872	0.0561137	0.987871				391.939	0.0210528	0.99503
			392.074	0.0646389	0.985675				392.141	0.0143508	0.996707
			392.276	0.0506383	0.989038				392.343	0.0128791	0.997053
			392.478	0.0311912	0.993696				392.546	-0.0157795	1.00377
			392.68	0.0457423	0.990209				392.748	-0.00948332	1.00233
			392.882	0.0350227	0.992738				392.95	0.00923605	0.997959
			393.085	0.0422989	0.991111				393.152	0.0107715	0.997571
			393.287	0.0407866	0.991476				393.354	-0.00330357	1.00089
			393.489	0.0392474	0.991933				393.557	0.010429	0.997663
			393.691	0.0600144	0.986982				393.759	-0.00638305	1.0016
			393.894	0.0442535	0.990545				393.961	0.00547527	0.998818
			394.096	0.0534733	0.988453				394.163	-0.00201874	1.00058
			394.298	0.0402892	0.991591				394.365	0.00913435	0.997986
			394.5	0.0435476	0.990838				394.567	0.00785421	0.998305
			394.702	0.0367984	0.992407				394.769	0.00397439	0.999199
			394.905	0.0561925	0.987832				394.972	0.00503376	0.998939
			395.107	0.0546318	0.988288				395.174	0.0162671	0.99633

## Sheet: Exdended data Fig. f
			The conversion of propane, the selectivity to propene, to cracking products, and to coke as well as carbon balance in 2 h propane on stream over ZnO-S-1_3 sample. Reaction conditions: 550 ℃, 0.09 g catalyst, 15 mL·min-1, C3H8:N2=2:3.								The conversion of propane, the selectivity to propene, to cracking products, and to coke as well as carbon balance in 2 h propane on stream over ZnO-S-1_3 sample. Reaction conditions: 600 ℃, 0.09 g catalyst, 30 mL·min-1, C3H8:N2=2:3.
			time on propane stream /h	X(C3H8)	S(C3H6)	S(cracking products)	S(coke)	Carbon banlance			time on propane stream /h	X(C3H8)	S(C3H6)	S(cracking products)	S(coke)	Carbon banlance
			0.07	0.31	0.87	0.016	0.1	0.97			0.067	0.38	0.88	0.019	0.09	0.96
			0.13	0.3	0.89	0.015	0.09	0.98			0.13	0.36	0.9	0.019	0.08	0.97
			0.2	0.3	0.89	0.014	0.09	0.97			0.2	0.35	0.8	0.018	0.08	0.97
			0.27	0.3	0.9	0.014	0.08	0.98			0.27	0.33	0.91	0.017	0.07	0.98
			0.33	0.29	0.89	0.014	0.09	0.98			0.33	0.33	0.9	0.017	0.08	0.97
			0.4	0.3	0.9	0.014	0.09	0.98			0.4	0.33	0.91	0.018	0.07	0.98
			0.47	0.28	0.91	0.013	0.08	0.98			0.47	0.32	0.91	0.018	0.07	0.98
			0.53	0.29	0.9	0.013	0.08	0.98			0.53	0.31	0.91	0.018	0.07	0.98
			0.6	0.28	0.91	0.013	0.08	0.98			0.6	0.3	0.91	0.017	0.07	0.98
			0.67	0.28	0.92	0.013	0.07	0.98			0.67	0.29	0.91	0.017	0.07	0.98
			0.73	0.28	0.92	0.013	0.06	0.98			0.73	0.29	0.9	0.017	0.08	0.98
			0.8	0.28	0.91	0.012	0.07	0.98			0.8	0.29	0.91	0.018	0.07	0.98
			0.87	0.28	0.91	0.012	0.07	0.98			0.87	0.28	0.92	0.019	0.06	0.98
			0.93	0.27	0.92	0.012	0.06	0.98			0.93	0.27	0.93	0.019	0.05	0.99
			1	0.28	0.91	0.012	0.08	0.98			1	0.27	0.92	0.019	0.06	0.98
			1.07	0.27	0.91	0.012	0.07	0.98			1.07	0.26	0.94	0.019	0.04	0.99
			1.13	0.27	0.92	0.012	0.06	0.98			1.13	0.26	0.95	0.02	0.02	0.99
			1.2	0.27	0.91	0.012	0.07	0.98			1.2	0.26	0.94	0.02	0.04	0.99
			1.27	0.27	0.91	0.012	0.07	0.98			1.27	0.25	0.93	0.02	0.04	0.99
			1.33	0.27	0.9	0.011	0.081	0.98			1.33	0.25	0.93	0.02	0.05	0.99
			1.4	0.26	0.92	0.011	0.07	0.98			1.4	0.24	0.91	0.019	0.07	0.98
			1.47	0.26	0.92	0.011	0.07	0.98			1.47	0.23	0.94	0.019	0.04	0.99
			1.53	0.27	0.9	0.011	0.09	0.98			1.53	0.24	0.93	0.021	0.04	0.99
			1.6	0.27	0.91	0.011	0.08	0.98			1.6	0.23	0.96	0.021	0.01	0.99
			1.67	0.26	0.92	0.011	0.07	0.98			1.67	0.23	0.95	0.021	0.02	0.99
			1.73	0.26	0.93	0.011	0.06	0.99			1.73	0.22	0.96	0.021	0.01	0.99
			1.8	0.28	0.92	0.011	0.06	0.98			1.8	0.21	0.94	0.02	0.04	0.99
			1.87	0.25	0.92	0.011	0.07	0.98			1.87	0.21	0.93	0.02	0.04	0.99
			1.93	0.25	0.92	0.011	0.06	0.98			1.93	0.22	0.92	0.021	0.05	0.99
			2	0.25	0.92	0.011	0.07	0.98			2	0.21	0.93	0.021	0.05	0.99
