# Supplementary material for: In situ formation of ZnOx species for efficient propane dehydrogenation
Source: Nature. 2021 Nov 10;599(7884):234–8. doi: 10.1038/s41586-021-03923-3 (PMC8580824; doi:10.1038/s41586-021-03923-3)
Supplement: Supplementary file 9 — Source Data Extended Data Fig. 8 [file 41586_2021_3923_MOESM9_ESM.xls]

## Sheet: Extended data Fig. 8a
						Signal of H2O/Ar and H2/Ar upon temperature programmed heating from 40 oC to 400 oC
		TiZrOx				Zn+TiZrOx				Al2O3				Zn+Al2O3				TiO2				Zn+TiO2					MCM-41				Zn+MCM-41
		temperature / oC	Signal (H2O/Ar)	Signal (H2/Ar)		temperature / oC	Signal (H2O/Ar)	Signal (H2/Ar)		temperature / oC	Signal (H2O/Ar)	Signal (H2/Ar)		temperature / oC	Signal (H2O/Ar)	Signal (H2/Ar)		temperature / oC	Signal (H2O/Ar)	Signal (H2/Ar)		temperature / oC	Signal (H2O/Ar)	Signal (H2/Ar)			temperature	Signal (H2O/Ar)	Signal (H2/Ar)		temperature	Signal (H2O/Ar)	Signal (H2/Ar)
		40.3274	9.79536e-05	0.000601617		41.6546	0.000217851	0.000628796		40.1635	0.000266812	0.000727321		41.6543	0.000548979	0.000753806		40	0.000104694	0.00060763		41.3263	0.000221656	0.000736503			60.1639	0.000302391	0.000137364		60.5027	0.000488866	0.000146923
		41.146	9.66798e-05	0.00060065		42.3092	0.00021689	0.000629016		40.8175	0.000267716	0.000726214		42.3086	0.000547898	0.000753472		40.6531	0.000104305	0.000606197		41.9788	0.000221556	0.000737911			60.9836	0.000301341	0.000136169		61.173	0.000492786	0.00014795
		41.8009	9.73974e-05	0.000600384		43.1274	0.000215618	0.000629601		41.635	0.000266495	0.000726074		43.1264	0.000551863	0.000753095		41.3062	0.000104234	0.000606332		42.7944	0.000219724	0.000736831			61.6393	0.000299376	0.000138483		62.0108	0.000488651	0.000148476
		42.4558	9.59001e-05	0.000600074		43.782	0.000215318	0.000629569		42.2889	0.000267084	0.000725447		43.7807	0.000545636	0.000750411		42.1226	0.000103964	0.000606785		43.4469	0.000220748	0.000736187			62.2951	0.000300634	0.000138148		62.6811	0.000486873	0.000146712
		43.2744	9.69506e-05	0.000601294		44.4365	0.000217789	0.000629691		42.9429	0.000263715	0.000725166		44.435	0.000549334	0.000753181		42.7757	0.000103569	0.000605524		44.2625	0.000221426	0.000736189			63.1148	0.000299216	0.000138122		63.3514	0.000484793	0.000145967
		43.9293	9.74062e-05	0.000601672		45.2548	0.000216222	0.000629151		43.7604	0.000265814	0.000727522		45.2528	0.000548017	0.000753694		43.4288	0.000103966	0.000605942		44.9151	0.000223217	0.000738378			63.7705	0.000298478	0.000134568		64.1893	0.000490923	0.000145104
		44.5841	9.6127e-05	0.000601117		45.9093	0.000215213	0.000629698		44.4144	0.000264179	0.000726707		45.9071	0.000544851	0.000754209		44.2451	0.000102101	0.000605043		45.5676	0.000220792	0.000736647			64.4262	0.000297877	0.000137278		64.8595	0.000490447	0.000145836
		45.4027	9.69089e-05	0.000599991		46.5639	0.000216459	0.000628813		45.0684	0.000263456	0.000725812		46.5614	0.000546412	0.000753218		44.8982	0.000103229	0.00060583		46.3832	0.000221387	0.000737692			65.2459	0.000299275	0.000137055		65.5298	0.00048811	0.00014731
		46.0576	9.70345e-05	0.000600255		47.3821	0.000215089	0.000628668		45.8859	0.000265059	0.000724801		47.3792	0.000544603	0.000754468		45.7146	0.000103524	0.000605494		47.0357	0.000222227	0.000737892			65.9016	0.000298572	0.000137657		66.3677	0.000487841	0.000146342
		46.8762	9.71035e-05	0.000600432		48.0367	0.000215604	0.0006282		46.5399	0.000265446	0.000725142		48.0335	0.000548816	0.000752241		46.3677	0.000103175	0.000606583		47.6882	0.000219907	0.000734861			66.5574	0.000298836	0.000137387		67.0379	0.000490919	0.000146114
		47.5311	9.64293e-05	0.000601633		48.8549	0.000215816	0.000628986		47.3573	0.000262415	0.000725334		48.6878	0.000545087	0.000752889		47.0208	0.000103727	0.000604922		48.5038	0.000219059	0.00073873			67.377	0.00029274	0.000136245		67.7082	0.000484047	0.000144974
		48.1859	9.54952e-05	0.000599151		49.5095	0.00021549	0.000629596		48.0113	0.000262184	0.000724423		49.5057	0.000548918	0.000754139		47.8372	0.00010405	0.000606675		49.1564	0.000221711	0.000735415			68.0328	0.00029548	0.000137134		68.5461	0.000486737	0.000145783
		49.0045	9.56412e-05	0.000602226		50.1641	0.000215676	0.000629519		48.6653	0.000263533	0.000724634		50.16	0.000543318	0.000754584		48.4903	0.000103847	0.000604755		49.972	0.000222357	0.000735942			68.6885	0.000293922	0.000136641		69.2164	0.000483332	0.000145005
		49.6594	9.6751e-05	0.000600991		50.9823	0.000216321	0.000630083		49.4828	0.000261403	0.00072354		50.8142	0.000541087	0.000752666		49.1434	0.000103172	0.00060627		50.6245	0.000220248	0.000736085			69.5082	0.000293214	0.000136943		70.0542	0.000486185	0.000147302
		50.3143	9.60658e-05	0.000600249		51.6369	0.000215042	0.000630658		50.1368	0.000259969	0.000723291		51.6321	0.000544187	0.000751054		49.9597	0.000103555	0.0006057		51.277	0.000219426	0.000737177			70.1639	0.000292845	0.00013457		70.7245	0.000486748	0.000144814
		51.1329	9.60137e-05	0.00059927		52.2915	0.000214814	0.000629998		50.7908	0.000262072	0.000723259		52.2864	0.00054299	0.0007531		50.6128	0.000103886	0.000606246		52.0926	0.000221683	0.000738408			70.8197	0.000292027	0.000135429		71.3948	0.000487711	0.000146643
		51.7878	9.4935e-05	0.000600834		53.1097	0.000214308	0.000629123		51.6082	0.000260275	0.000725592		53.1042	0.000543995	0.000752438		51.2659	0.00010289	0.000604664		52.7451	0.000219075	0.000737816			71.6393	0.000291363	0.000134923		72.2326	0.000483399	0.000146718
		52.6063	9.55121e-05	0.000600601		53.7643	0.000214333	0.000628928		52.2622	0.000258573	0.000724341		53.7585	0.000543967	0.000755234		52.0823	0.000102576	0.000606599		53.3976	0.000220493	0.000737293			72.2951	0.00029356	0.00013428		72.9029	0.000484994	0.000146119
		53.2612	9.52256e-05	0.000599907		54.5825	0.000216277	0.000629337		52.9162	0.00025881	0.00072555		54.4128	0.00053937	0.000749419		52.7354	0.000103077	0.000605566		54.2133	0.000221751	0.000737527			73.1148	0.000289509	0.000134406		73.5732	0.000487042	0.000145529
		53.9161	9.54421e-05	0.000600383		55.2371	0.000213887	0.000629519		53.7337	0.000258873	0.000722501		55.2306	0.000538079	0.00075274		53.5518	0.000103452	0.00060666		54.8658	0.000221116	0.000737686			73.7705	0.000289142	0.0001344		74.411	0.000487528	0.000147432
		54.7347	9.5845e-05	0.000601383		55.8917	0.000214175	0.000629694		54.3877	0.000257216	0.000723524		55.8849	0.000539676	0.000750944		54.2049	0.000103255	0.000606771		55.6814	0.000221973	0.000736166			74.4262	0.000291481	0.000134582		75.0813	0.000484088	0.00014934
		55.3896	9.53019e-05	0.000600443		56.7099	0.000215092	0.000627129		55.0417	0.000259349	0.000724142		56.5392	0.000541539	0.000750802		54.858	0.000103101	0.000604656		56.3339	0.000219019	0.000735451			75.2459	0.000290601	0.000135155		75.7516	0.000482137	0.000146864
		56.2082	9.48948e-05	0.000597956		57.3645	0.000213586	0.000628518		55.8591	0.000257949	0.000725738		57.3571	0.000536316	0.000751158		55.6744	0.000103761	0.000605703		56.9864	0.0002198	0.000736845			75.9016	0.000289558	0.000135755		76.5894	0.000486659	0.00014604
		56.863	9.45883e-05	0.000600755		58.019	0.000214135	0.000629419		56.5131	0.000259011	0.000724405		58.0113	0.000535532	0.000751889		56.3274	0.000102955	0.000606043		57.8021	0.000220965	0.000735742			76.5574	0.000290421	0.000135667		77.2597	0.000481869	0.000146288
		57.5179	9.45548e-05	0.000599525		58.8373	0.000212594	0.000630067		57.3306	0.000256023	0.00072334		58.6656	0.000535784	0.000752813		56.9806	0.000102478	0.00060702		58.4546	0.000219406	0.000735743			77.377	0.000290824	0.00013629		77.93	0.000484178	0.000145494
		58.3365	9.60656e-05	0.000599785		59.4918	0.000210401	0.000628615		57.9846	0.000257171	0.000724984		59.4835	0.000537104	0.000750839		57.7969	0.00010257	0.000605953		59.1071	0.000218937	0.000735953			78.0328	0.00029139	0.000136782		78.7679	0.000484445	0.000146936
		58.9914	9.52615e-05	0.000599561		60.1464	0.000214115	0.00062843		58.6386	0.000254829	0.000724937		60.1377	0.000535682	0.000749725		58.45	0.000101874	0.000604332		59.9227	0.000220394	0.000737609			78.6885	0.000289005	0.00013498		79.4381	0.000487249	0.000143482
		59.6463	9.50654e-05	0.000599867		60.9646	0.000214232	0.000628493		59.4561	0.000256981	0.000725054		60.792	0.000539612	0.000751297		59.1031	0.000101864	0.000604908		60.5752	0.000218106	0.000737125			79.5082	0.000289981	0.000137358		80.1084	0.000480531	0.000144774
		60.4648	9.4635e-05	0.000601589		61.6192	0.000211686	0.000629489		60.1101	0.000255219	0.000721004		61.6099	0.000533331	0.000752263		59.9195	0.000102428	0.00060527		61.3909	0.000218327	0.000735895			80.1639	0.00029201	0.000134711		80.9463	0.000481236	0.000144903
		61.1197	9.44944e-05	0.000599595		62.4374	0.000213675	0.000628436		60.764	0.000255292	0.000724784		62.2642	0.000532932	0.00075225		60.5726	0.000101729	0.000606297		62.0434	0.000219831	0.000736512			80.8197	0.000291381	0.000135075		81.6166	0.000480848	0.000144431
		61.9383	9.46235e-05	0.000600323		63.092	0.000215441	0.000628882		61.5815	0.000255597	0.000723232		63.082	0.000534334	0.00075224		61.389	0.000102811	0.000605868		62.6959	0.000220077	0.000734735			81.6393	0.000291849	0.000135127		82.4544	0.000484087	0.000144226
		62.5932	9.4446e-05	0.000598691		63.7466	0.000212373	0.000628848		62.2355	0.000256823	0.000724989		63.7363	0.000533385	0.000751645		62.0421	0.000102066	0.000605913		63.5115	0.000219546	0.000734695			82.2951	0.000291011	0.000135379		83.1247	0.000478817	0.00014537
		63.2481	9.45569e-05	0.000598583		64.5648	0.000212895	0.000626713		62.8895	0.000255971	0.000721958		64.3906	0.000534129	0.000751773		62.6952	0.000101925	0.000604923		64.164	0.000219101	0.000735719			82.9508	0.000291591	0.000134656		83.795	0.00048291	0.000147809
		64.0667	9.40991e-05	0.000599273		65.2194	0.000213564	0.000627677		63.707	0.00025563	0.000722821		65.2084	0.000531257	0.00075117		63.5115	0.000101541	0.000604918		64.9797	0.00021727	0.000736064			83.7705	0.000293417	0.000137016		84.6328	0.000481524	0.000147634
		64.7215	9.34781e-05	0.00059876		66.0376	0.000213892	0.000626312		64.361	0.000254328	0.000720571		65.8627	0.000529316	0.000748779		64.1646	0.000102538	0.000605824		65.6322	0.00021968	0.000737803			84.4262	0.000293047	0.000135791		85.3031	0.000484967	0.000144263
		65.3764	9.44731e-05	0.000600584		66.6922	0.00021248	0.000629424		65.0149	0.000254127	0.000722304		66.517	0.000528881	0.000750599		64.8177	0.000102229	0.000606662		66.2847	0.000220487	0.000735786			85.2459	0.000293502	0.000134714		85.9734	0.00048108	0.000144815
		66.195	9.47541e-05	0.000597745		67.3468	0.000212643	0.000629179		65.8324	0.000254291	0.000722348		67.3348	0.000526557	0.000749792		65.6341	0.000101718	0.000603937		67.1003	0.000218397	0.000736495			85.9016	0.000292535	0.000135474		86.8112	0.000485761	0.000145593
		66.8499	9.33772e-05	0.000599223		68.165	0.000210851	0.000626492		66.4864	0.0002546	0.00072209		67.9891	0.000529844	0.000749378		66.2872	0.000102652	0.000603679		67.7528	0.000220458	0.000736499			86.5574	0.000294575	0.000134572		87.4815	0.000481417	0.000146271
		67.6685	9.45369e-05	0.000597966		68.8196	0.00021129	0.000628694		67.3039	0.000251559	0.000722224		68.6434	0.000529103	0.000750897		67.1036	0.000101447	0.000604397		68.4053	0.000219673	0.000733209			87.377	0.000293666	0.000133663		88.1518	0.000478614	0.000144254
		68.3234	9.49145e-05	0.000600023		69.4742	0.000212491	0.000627078		67.9579	0.000253664	0.000722317		69.4613	0.000525672	0.0007506		67.7567	0.000101556	0.000606831		69.221	0.000219014	0.000734161			88.0328	0.000295911	0.000136486		88.9896	0.000478893	0.000144529
		68.9782	9.3718e-05	0.00059836		70.2924	0.000211946	0.000628275		68.6119	0.000251103	0.000721537		70.1155	0.000533014	0.000752517		68.4098	0.000102186	0.000605824		69.8735	0.000218534	0.00073553			88.6885	0.000296136	0.000134992		89.6599	0.00048461	0.000145338
		69.7968	9.27759e-05	0.000598802		70.947	0.000212153	0.000626889		69.4293	0.000250235	0.000723554		70.7698	0.00052943	0.000752488		69.2261	0.000102103	0.000604777		70.6891	0.000218222	0.000738433			89.5082	0.000295662	0.0001356		90.3302	0.000482068	0.000144201
		70.4517	9.31532e-05	0.000598954		71.7652	0.000211383	0.000626244		70.0833	0.000249828	0.000722382		71.5877	0.000525944	0.000750361		69.8792	0.000101006	0.000605972		71.3416	0.000218571	0.000734333			90.1639	0.000298833	0.000137098		91.1681	0.000479029	0.000142866
		71.2703	9.28539e-05	0.000598836		72.4198	0.00021128	0.000625386		70.7373	0.000252029	0.000721669		72.242	0.000528839	0.000750747		70.5323	0.000100352	0.0006059		71.9941	0.000218333	0.000735709			90.8197	0.00029669	0.000136622		91.8383	0.000482196	0.000144713
		71.9252	9.38325e-05	0.000598829		73.0743	0.000211504	0.00062636		71.5548	0.000251632	0.000724314		73.0598	0.000527243	0.000750972		71.3487	0.000101245	0.000605341		72.8098	0.00021835	0.000735748			91.6393	0.000296532	0.000136232		92.5086	0.000479945	0.000145456
		72.58	9.34814e-05	0.000598801		73.8926	0.000211555	0.000627866		72.2088	0.000248967	0.00072177		73.7141	0.000523769	0.000749845		72.0018	0.000100998	0.000605606		73.4623	0.000217807	0.000735619			92.2951	0.000302553	0.000135814		93.3465	0.000480301	0.000144299
		73.3986	9.36615e-05	0.000598387		74.5471	0.000211487	0.000628808		72.8628	0.000252493	0.000720682		74.3684	0.000525127	0.00074999		72.8182	0.000101061	0.000605506		74.1148	0.000216412	0.000736756			92.9508	0.000298881	0.000137052		94.0168	0.00048201	0.000146131
		74.0535	9.24815e-05	0.000599127		75.2017	0.000213928	0.000627445		73.6803	0.000249773	0.000720409		75.1862	0.0005259	0.000750015		73.4713	0.000101899	0.000604799		74.9304	0.000218119	0.000737683			93.7705	0.000300952	0.000136505		94.8546	0.000487086	0.000145589
		74.7084	9.3043e-05	0.000598664		76.0199	0.000209541	0.000628209		74.3342	0.000247921	0.000722119		75.8405	0.000524781	0.000746558		74.1244	0.000100945	0.000604777		75.5829	0.000216262	0.000736886			94.4262	0.000302613	0.000137029		95.5249	0.000483743	0.000145542
		75.527	9.35792e-05	0.00059901		76.6745	0.000210472	0.000625961		74.9882	0.000247698	0.000721979		76.4948	0.000523076	0.000747916		74.9407	0.000101469	0.000604311		76.3986	0.000218484	0.000738422			95.082	0.000303666	0.000133619		96.1952	0.000480398	0.000145816
		76.1819	9.3114e-05	0.000596784		77.4928	0.000210622	0.000627282		75.8057	0.000247978	0.000722707		77.3126	0.000519374	0.000750493		75.5939	0.000101237	0.000606324		77.0511	0.000218357	0.000737083			95.9016	0.000304679	0.000137423		97.033	0.000482783	0.000146491
		77.0005	9.29235e-05	0.000597495		78.1473	0.000210676	0.000627656		76.4597	0.000248437	0.000718472		77.9669	0.000523255	0.000748218		76.4102	0.000100938	0.000604926		77.7036	0.000217509	0.000735776			96.5574	0.000306071	0.000137331		97.7033	0.000488761	0.000144467
		77.6553	9.37861e-05	0.000596349		78.8019	0.00021135	0.000627934		77.2772	0.000246596	0.00072162		78.6212	0.000519561	0.000746353		77.0633	0.000100921	0.000604422		78.5192	0.000216597	0.000735018			97.377	0.000308103	0.000138603		98.3736	0.000485258	0.000143476
		78.3102	9.30929e-05	0.000598784		79.6201	0.000210649	0.00062905		77.9312	0.000247792	0.000719904		79.4391	0.000524997	0.000750619		77.7164	0.000100985	0.000603298		79.1717	0.000216648	0.000735285			98.0328	0.000308509	0.000136961		99.2114	0.000482063	0.000144867
		79.1288	9.38131e-05	0.000599572		80.2747	0.000210959	0.000627004		78.5851	0.000247389	0.000719797		80.0933	0.00052184	0.000748466		78.5328	0.000100945	0.000603612		79.9874	0.000217264	0.000736002			98.6885	0.000315882	0.000139184		99.8817	0.000483621	0.000145219
		79.7837	9.30349e-05	0.000598159		80.9293	0.000208888	0.000628041		79.4026	0.000248274	0.000721505		80.7476	0.000517685	0.000749347		79.1859	0.000101134	0.000602494		80.6399	0.000216344	0.00073541			99.5082	0.000314762	0.000137309		100.552	0.000484454	0.000144168
		80.4386	9.29158e-05	0.000597776		81.7475	0.000209267	0.000625445		80.0566	0.000245655	0.000722278		81.5655	0.000516965	0.000750024		79.839	0.000101268	0.000606501		81.2924	0.000218315	0.000735812			100.164	0.000317418	0.00013869		101.39	0.00048353	0.000146199
		81.2571	9.23634e-05	0.000596736		82.4021	0.000209633	0.00062874		80.7106	0.0002478	0.000718696		82.2198	0.000518947	0.000746728		80.6554	0.000101035	0.000605518		82.108	0.000216316	0.000737437			100.82	0.000318263	0.000139689		102.06	0.000483487	0.000146752
		81.912	9.29129e-05	0.000598478		83.0567	0.000209691	0.000626532		81.5281	0.000246235	0.000719948		83.0376	0.000519107	0.000750703		81.3085	0.000101014	0.000605789		82.7605	0.000218913	0.000733463			101.639	0.000322518	0.000139733		102.73	0.000483918	0.000146019
		82.7306	9.21793e-05	0.000598238		83.8749	0.000210482	0.000627444		82.1821	0.000244228	0.000720619		83.6919	0.000520223	0.000748744		81.9616	0.00010065	0.000604286		83.5761	0.000214644	0.000736173			102.295	0.000326462	0.000141231		103.568	0.000483423	0.000146959
		83.3855	9.2341e-05	0.000599657		84.5295	0.000210657	0.000625918		82.8361	0.00024732	0.000720522		84.3462	0.000513809	0.000746243		82.7779	0.000100211	0.00060481		84.2287	0.000218271	0.000736726			102.951	0.000330036	0.000140262		104.239	0.000486442	0.000146758
		84.0404	9.29827e-05	0.000598445		85.3477	0.000210521	0.000628709		83.6535	0.000245772	0.000720369		85.164	0.000517452	0.000750985		83.431	0.000100736	0.000605026		84.8812	0.000218433	0.00073438			103.77	0.000332203	0.000139338		104.909	0.000489389	0.000146505
		84.859	9.26993e-05	0.000597888		86.0023	0.000211447	0.000628559		84.3075	0.000245542	0.000720189		85.8183	0.000519016	0.000746567		84.2474	9.94783e-05	0.000603999		85.6968	0.000217128	0.000737714			104.426	0.00034056	0.000141943		105.747	0.000487454	0.000148482
		85.5138	9.23476e-05	0.000600243		86.6568	0.000210323	0.000625582		84.9615	0.000245699	0.000719413		86.4726	0.000516748	0.000747304		84.9005	0.000100874	0.000603145		86.3493	0.0002157	0.000736339			105.082	0.000343432	0.000141445		106.417	0.000488326	0.000148114
		86.1687	9.25303e-05	0.000598052		87.4751	0.00020912	0.00062721		85.779	0.000244028	0.000716865		87.2904	0.000516438	0.000746224		85.5536	0.000101002	0.000605073		87.0018	0.000215424	0.000735399			105.902	0.000347125	0.000141943		107.255	0.000487557	0.000147008
		86.9873	9.26542e-05	0.000598788		88.1296	0.000208457	0.000627613		86.433	0.000244007	0.000721181		87.9447	0.000513849	0.000750195		86.37	0.000100353	0.000604799		87.8174	0.000215692	0.000734465			106.557	0.000351919	0.000144297		107.925	0.00049401	0.000143564
		87.6422	9.15716e-05	0.000599147		88.7842	0.000207588	0.000626272		87.2505	0.000243476	0.000718655		88.599	0.000516195	0.000748195		87.0231	9.98978e-05	0.00060473		88.4699	0.000218825	0.000734729			107.213	0.000356954	0.000143563		108.595	0.00049356	0.000148286
		88.4608	9.27671e-05	0.000596701		89.6025	0.000211001	0.000627302		87.9044	0.000243283	0.000719807		89.4169	0.00051672	0.000748064		87.8394	0.000100001	0.000605431		89.2856	0.00021559	0.000733719			108.033	0.000362044	0.00014473		109.433	0.000494986	0.00014751
		89.1157	9.11647e-05	0.000596966		90.257	0.000208559	0.000626751		88.5584	0.000244384	0.000719532		90.0711	0.00051283	0.000744819		88.4925	0.0001003	0.000604485		89.9381	0.000218081	0.000735021			108.689	0.000365497	0.000145665		110.103	0.000494021	0.000148858
		89.7705	9.16418e-05	0.00059826		91.0752	0.000207707	0.000626215		89.3759	0.000242754	0.000721261		90.7254	0.000518328	0.000745846		89.1456	9.9106e-05	0.000604315		90.5906	0.000218639	0.000736956			109.508	0.000370791	0.000145981		110.774	0.000492616	0.000146092
		90.5891	9.17211e-05	0.000598311		91.7298	0.000207574	0.000627206		90.0299	0.000243062	0.000718789		91.5433	0.00051217	0.000746067		89.962	9.99671e-05	0.000603576		91.4062	0.00021599	0.000734497			110.164	0.000376436	0.00014657		111.612	0.000492824	0.000146945
		91.244	9.2307e-05	0.000597641		92.3844	0.000207692	0.000627881		90.6839	0.000242668	0.000720126		92.1976	0.000517081	0.000746032		90.6151	9.93896e-05	0.000603301		92.0587	0.000218489	0.000733841			110.82	0.000379715	0.000149873		112.282	0.00049802	0.000147189
		91.8989	9.18899e-05	0.000597133		93.2026	0.000209775	0.000624456		91.5014	0.000239296	0.000719662		93.0154	0.000511515	0.00074844		91.2682	9.9263e-05	0.0006048		92.8744	0.000214641	0.000733528			111.639	0.000385048	0.000150607		112.952	0.000489032	0.000150285
		92.7175	9.25397e-05	0.000595831		93.8572	0.000210318	0.000626189		92.1553	0.000240958	0.000719211		93.6697	0.000510255	0.000748096		92.0846	9.83954e-05	0.000603939		93.5269	0.000217847	0.000733349			112.295	0.000392379	0.000147379		113.79	0.000499217	0.00014948
		93.3723	9.15124e-05	0.000598904		94.5118	0.000207986	0.000626175		92.8093	0.000242479	0.000719624		94.324	0.000512799	0.000746232		92.7377	9.96859e-05	0.000603247		94.1794	0.000215372	0.000735667			112.951	0.000395777	0.000151651		114.46	0.000496527	0.000151071
		94.1909	9.10492e-05	0.000597655		95.33	0.000208416	0.000627186		93.6268	0.000243436	0.000717828		95.1418	0.000507992	0.000745039		93.5541	0.000100173	0.0006049		94.995	0.000214298	0.000733914			113.77	0.000396779	0.000149624		115.131	0.000496421	0.000149763
		94.8458	9.12642e-05	0.000596486		95.9846	0.00020721	0.000625351		94.2808	0.000241268	0.000716734		95.7961	0.000508967	0.000746576		94.2071	9.976e-05	0.000603024		95.6475	0.000216256	0.000733999			114.426	0.000404624	0.000152716		115.968	0.000498324	0.000151895
		95.5007	9.12581e-05	0.000596052		96.8028	0.000209628	0.000627035		94.9348	0.000239409	0.000715295		96.4504	0.000511639	0.000746415		94.8602	9.94817e-05	0.000603496		96.3	0.000215323	0.000734784			115.082	0.000407691	0.000152549		116.639	0.000499224	0.000151097
		96.3193	9.06989e-05	0.000596039		97.4574	0.000207595	0.000626826		95.7523	0.000239811	0.000719425		97.2682	0.000510182	0.000746125		95.6766	9.97674e-05	0.000602129		97.1157	0.000215765	0.000734728			115.902	0.00041059	0.000154475		117.309	0.000505671	0.000150129
		96.9741	9.10179e-05	0.000596179		98.112	0.000210455	0.000626692		96.4062	0.000238736	0.000717466		97.9225	0.000509268	0.000745637		96.3297	9.89141e-05	0.000604091		97.7682	0.000212571	0.000732503			116.557	0.000415401	0.00015569		118.147	0.000506728	0.000150373
		97.629	9.12345e-05	0.000596782		98.9302	0.000207833	0.000625587		97.2237	0.000238408	0.000716978		98.5768	0.000512056	0.000745163		96.9828	0.000100719	0.000601346		98.5838	0.00021546	0.000735936			117.213	0.000420948	0.000152179		118.817	0.000509141	0.00015108
		98.4476	9.08373e-05	0.00059668		99.5848	0.000208914	0.000624253		97.8777	0.000240374	0.000716581		99.3946	0.000510638	0.000747908		97.7992	9.9113e-05	0.000603878		99.2363	0.000214212	0.000736371			118.033	0.000423219	0.000155089		119.655	0.000505978	0.000152284
		99.1025	9.1015e-05	0.000597139		100.403	0.00020767	0.000626023		98.5317	0.000239798	0.000719953		100.049	0.000504469	0.000745735		98.4523	9.95402e-05	0.000604444		99.8888	0.000215883	0.000733445			118.689	0.000427215	0.000154565		120.325	0.000509304	0.000153239
		99.9211	9.19989e-05	0.000597502		101.058	0.000207772	0.000626155		99.3492	0.000238364	0.000717082		100.703	0.000506302	0.000746265		99.2687	9.96439e-05	0.000603815		100.704	0.000215412	0.000734288			119.344	0.000431907	0.000156543		120.996	0.000508354	0.000153994
		100.576	9.11176e-05	0.000596542		101.712	0.000209814	0.00062757		100.003	0.000238481	0.000715834		101.521	0.000509071	0.000746354		99.9218	9.96136e-05	0.000603841		101.357	0.000215724	0.00073603			120.164	0.00043513	0.000158972		121.833	0.000504603	0.000154784
		101.231	9.08779e-05	0.000597377		102.53	0.000207666	0.000625237		100.657	0.00023872	0.000718012		102.175	0.000507347	0.000745862		100.575	0.000100065	0.000603622		102.009	0.000214371	0.000732993			120.82	0.000436792	0.000158012		122.504	0.000513211	0.000153633
		102.049	9.11591e-05	0.00059851		103.185	0.000208086	0.000625362		101.475	0.000238934	0.000717706		102.993	0.000510857	0.000743687		101.391	9.9877e-05	0.000602613		102.825	0.000217508	0.000734653			121.639	0.000440979	0.000159575		123.174	0.000517717	0.000155346
		102.704	9.11575e-05	0.000596676		103.84	0.000207064	0.000624919		102.129	0.00023893	0.00071704		103.647	0.000507514	0.000746064		102.044	9.93044e-05	0.000604164		103.478	0.000213423	0.000734195			122.295	0.000442008	0.000160845		124.012	0.000519559	0.000157352
		103.359	9.15097e-05	0.000596499		104.658	0.000207442	0.000626947		102.783	0.000237555	0.000716646		104.302	0.000501022	0.000746798		102.861	9.88779e-05	0.000604892		104.293	0.000214912	0.000734644			122.951	0.000444917	0.000160195		124.682	0.00051994	0.000157015
		104.178	9.12426e-05	0.000596229		105.312	0.000207135	0.000626473		103.6	0.000236723	0.000718412		105.12	0.000506951	0.000746122		103.514	9.96524e-05	0.00060328		104.946	0.000215165	0.000732141			123.77	0.000446908	0.000161789		125.352	0.000516801	0.000157425
		104.833	9.06274e-05	0.000596862		106.131	0.000206795	0.000624825		104.254	0.000236543	0.000717237		105.774	0.000507392	0.000745022		104.167	9.95979e-05	0.000603469		105.598	0.000214478	0.000735208			124.426	0.000450074	0.000158436		126.19	0.00052144	0.000155632
		105.651	9.1736e-05	0.000594304		106.785	0.000206501	0.000625071		104.908	0.000237011	0.000716812		106.428	0.00050741	0.00074562		104.983	9.90064e-05	0.000603362		106.414	0.000215339	0.000734985			125.082	0.000450771	0.000160233		126.861	0.000527556	0.000158087
		106.306	9.05091e-05	0.00059588		107.44	0.000207155	0.000624275		105.726	0.000237511	0.0007169		107.246	0.000507108	0.000746607		105.636	9.76902e-05	0.000601808		107.066	0.000214953	0.000733467			125.902	0.000452808	0.000160869		127.531	0.000525505	0.000158709
		106.961	9.02684e-05	0.000597824		108.258	0.000207301	0.00062694		106.38	0.000236243	0.000717993		107.9	0.000501552	0.000744545		106.453	9.91998e-05	0.000603353		107.719	0.00021501	0.000735073			126.557	0.000455987	0.000160996		128.369	0.000526935	0.000157841
		107.78	9.07852e-05	0.000597235		108.913	0.00020826	0.000626548		107.197	0.00023724	0.000716683		108.555	0.000500318	0.000746306		107.106	9.89051e-05	0.00060353		108.535	0.000214809	0.000732496			127.213	0.000456583	0.00016097		129.039	0.000531029	0.000159043
		108.434	9.0091e-05	0.000595211		109.567	0.000205986	0.000623752		107.851	0.000235832	0.000716954		109.372	0.00050374	0.000745716		107.759	9.84907e-05	0.000601849		109.187	0.000213486	0.00073264			128.033	0.000456344	0.000163606		129.709	0.000533598	0.000158653
		109.253	9.0194e-05	0.000594509		110.385	0.000208209	0.000626915		108.505	0.000236214	0.000717225		110.027	0.000502585	0.00074444		108.575	9.93274e-05	0.000602813		110.003	0.000215216	0.000734596			128.689	0.000460003	0.000162909		130.547	0.000539064	0.000159936
		109.908	9.04193e-05	0.000597137		111.04	0.000207056	0.000626558		109.322	0.000237397	0.000717062		110.681	0.000503244	0.00074649		109.228	9.81009e-05	0.00060329		110.655	0.000214874	0.000734222			129.344	0.000456789	0.000163342		131.217	0.000541155	0.000161073
		110.563	8.9965e-05	0.000597179		111.694	0.000207155	0.000626168		109.976	0.000235086	0.00071621		111.499	0.000503049	0.000743458		109.882	9.80528e-05	0.000603096		111.308	0.000214615	0.000733112			130.164	0.000461378	0.000165574		131.888	0.000538386	0.000163696
		111.381	8.99484e-05	0.000595029		112.513	0.000207759	0.000625069		110.63	0.000235536	0.000717397		112.153	0.000502123	0.000744045		110.698	9.85258e-05	0.000603797		112.123	0.000214607	0.000733512			130.82	0.000457697	0.000163061		132.725	0.00054078	0.000162368
		112.036	9.03394e-05	0.000594885		113.167	0.000205833	0.000625274		111.448	0.000236224	0.000716889		112.807	0.000504604	0.000745443		111.351	9.81754e-05	0.000602362		112.776	0.000214245	0.000731853			131.475	0.000458469	0.000163621		133.396	0.000544709	0.000162118
		112.691	9.08495e-05	0.000594235		113.985	0.000205525	0.000626197		112.102	0.00023466	0.00071619		113.625	0.000501271	0.000744501		112.167	9.90996e-05	0.000605795		113.591	0.000212897	0.000734422			132.295	0.000459841	0.000165626		134.234	0.000547244	0.000164993
		113.51	8.97914e-05	0.000596358		114.64	0.000205487	0.000624622		112.756	0.000233368	0.000716593		114.28	0.000501937	0.000745855		112.82	9.87361e-05	0.000604014		114.244	0.000211922	0.000736048			132.951	0.000459059	0.000165671		134.904	0.00054754	0.000166449
		114.165	9.09335e-05	0.000596766		115.295	0.000207353	0.000624684		113.573	0.000235527	0.000716829		115.097	0.000501492	0.000744944		113.474	9.80275e-05	0.000604026		114.897	0.000213561	0.000733264			133.77	0.000456157	0.000166388		135.574	0.000546889	0.000165618
		114.82	9.08492e-05	0.000595093		116.113	0.000205361	0.00062553		114.227	0.000235103	0.00071755		115.752	0.000502427	0.000744612		114.29	9.7955e-05	0.000603251		115.712	0.000213873	0.000735901			134.426	0.000458188	0.000164179		136.412	0.000549033	0.000164167
		115.638	9.09241e-05	0.000594548		116.767	0.000206126	0.00062607		114.881	0.000234006	0.000716775		116.406	0.000498925	0.000747848		114.943	9.8348e-05	0.000602605		116.365	0.000211871	0.000733114			135.082	0.000455689	0.000163867		137.082	0.000553129	0.000165694
		116.293	9.01898e-05	0.000595011		117.422	0.000205485	0.000625524		115.699	0.000234617	0.000714881		117.224	0.000500975	0.000742625		115.596	9.89985e-05	0.000604333		117.017	0.000214308	0.000734723			135.902	0.000455523	0.000163495		137.753	0.000558088	0.00016826
		117.112	9.06357e-05	0.000595111		118.24	0.000206471	0.000623701		116.353	0.000235856	0.00071699		117.878	0.000499386	0.000744992		116.412	9.7572e-05	0.000603398		117.833	0.000213155	0.000734464			136.557	0.000454033	0.00016535		138.59	0.000561027	0.000167945
		117.766	8.99447e-05	0.000595226		118.895	0.000205543	0.000625509		117.17	0.000234583	0.000715075		118.532	0.000500775	0.000744216		117.066	9.84251e-05	0.000603643		118.485	0.000212269	0.000731973			137.213	0.000453253	0.000163569		139.261	0.000558561	0.000170501
		118.421	9.02526e-05	0.000595559		119.713	0.000206388	0.000625408		117.824	0.00023269	0.000716147		119.35	0.000501961	0.000744802		117.882	9.80782e-05	0.000604154		119.301	0.00021235	0.000735057			138.033	0.000453107	0.000166082		139.931	0.000565855	0.000168831
		119.24	9.01308e-05	0.00059504		120.368	0.000206853	0.000623998		118.478	0.000235434	0.000717456		120.005	0.000504796	0.00074379		118.535	9.7913e-05	0.000603319		119.953	0.000213894	0.000733098			138.689	0.000448905	0.000165095		140.769	0.00056518	0.000171072
		119.895	8.9957e-05	0.000595186		121.022	0.000207684	0.000626492		119.296	0.000234388	0.000713362		120.659	0.000503939	0.000744803		119.188	9.77145e-05	0.000603734		120.606	0.000211589	0.000733412			139.344	0.000449523	0.000164457		141.439	0.000563942	0.000170977
		120.55	9.03762e-05	0.000595065		121.84	0.000204229	0.000625192		119.95	0.000234244	0.000715594		121.477	0.000501357	0.000743843		120.005	9.7886e-05	0.000603926		121.422	0.000213815	0.000735061			140.164	0.000446575	0.0001656		142.109	0.000563596	0.000170101
		121.368	9.01177e-05	0.000593787		122.495	0.000204986	0.000624774		120.604	0.000234063	0.000715662		122.131	0.000498056	0.000744245		120.658	9.78205e-05	0.000603135		122.074	0.00021373	0.000733757			140.82	0.000444602	0.000164865		142.947	0.000566829	0.000170935
		122.023	8.99657e-05	0.000594787		123.15	0.000205255	0.000625557		121.421	0.000232626	0.000717114		122.785	0.000500059	0.000745564		121.474	9.65479e-05	0.000603179		122.89	0.000211983	0.000733325			141.475	0.000442005	0.000164836		143.618	0.000567788	0.000170694
		122.678	9.00095e-05	0.000596153		123.968	0.000205474	0.0006238		122.075	0.000234401	0.000716546		123.603	0.000499416	0.000746176		122.127	9.76903e-05	0.000604278		123.542	0.000214485	0.000733052			142.295	0.000443214	0.0001644		144.288	0.000569657	0.000174417
		123.497	9.13489e-05	0.000594872		124.622	0.00020572	0.000627811		122.729	0.000233073	0.00071685		124.257	0.000496925	0.000744314		122.78	9.72817e-05	0.000604814		124.195	0.000214292	0.000734066			142.951	0.000439252	0.000166707		145.126	0.000571319	0.000172989
		124.151	8.95926e-05	0.000595573		125.441	0.000204511	0.000623641		123.547	0.000234567	0.00071492		125.075	0.00050173	0.000745016		123.597	9.82915e-05	0.000602813		125.01	0.000212964	0.000732676			143.607	0.000435039	0.000165594		145.796	0.000574445	0.000172194
		124.97	8.93771e-05	0.00059357		126.095	0.000203451	0.00062507		124.201	0.000232858	0.000714644		125.73	0.000497228	0.000743975		124.25	9.77437e-05	0.000604384		125.663	0.000212556	0.000733433			144.426	0.000437662	0.000164619		146.466	0.000574921	0.000173495
		125.625	8.8968e-05	0.000594847		126.75	0.000204867	0.000624246		124.855	0.000233119	0.000716166		126.384	0.000499035	0.000745112		124.903	9.77785e-05	0.000604344		126.315	0.000215689	0.000733401			145.082	0.000435122	0.000163976		147.304	0.000577061	0.000175641
		126.28	8.97273e-05	0.000595362		127.568	0.000205706	0.000626573		125.672	0.000232641	0.000716409		127.202	0.000497251	0.000743302		125.719	9.67551e-05	0.000604345		127.131	0.000211908	0.000733693			145.902	0.000431476	0.000163296		147.974	0.000577463	0.000178
		127.098	8.93982e-05	0.000594858		128.223	0.000205121	0.000625657		126.326	0.000232434	0.000713924		127.856	0.000496946	0.000743183		126.372	9.82345e-05	0.000603778		127.784	0.000212602	0.000734974			146.557	0.00043289	0.000164531		148.812	0.000577127	0.000174623
		127.753	8.91368e-05	0.00059504		128.877	0.000204796	0.000624792		126.98	0.000233443	0.000717326		128.51	0.000501089	0.000744774		127.189	9.84604e-05	0.000603776		128.599	0.000212379	0.000735055			147.213	0.00042616	0.000163895		149.482	0.000577489	0.000174859
		128.572	9.14233e-05	0.000594747		129.695	0.000205093	0.000625108		127.798	0.000232527	0.00071502		129.328	0.000499721	0.000747017		127.842	9.73702e-05	0.000602405		129.252	0.000213435	0.000735477			148.033	0.000421148	0.000164567		150.153	0.000581447	0.000174395
		129.227	9.05482e-05	0.000595185		130.35	0.00020555	0.000625907		128.452	0.000234709	0.000713975		129.982	0.000499223	0.000744157		128.495	9.87487e-05	0.000602892		129.904	0.000211153	0.00073413			148.689	0.000422424	0.000163027		150.991	0.000572445	0.000176236
		129.882	9.10157e-05	0.000594441		131.168	0.000204535	0.000625346		129.269	0.000232444	0.000715766		130.637	0.000498245	0.000743907		129.311	9.75413e-05	0.000602931		130.72	0.000213527	0.000734306			149.344	0.000423162	0.000164532		151.661	0.000581741	0.000179712
		130.7	9.17021e-05	0.000596445		131.823	0.000206621	0.00062507		129.923	0.000232751	0.000715635		131.454	0.000497445	0.000745078		129.964	9.71611e-05	0.000601918		131.372	0.000212965	0.00073246			150.164	0.00041932	0.000164218		152.331	0.00058162	0.000176522
		131.355	9.25984e-05	0.000595694		132.477	0.000206646	0.000624145		130.577	0.000234319	0.000714382		132.109	0.000497651	0.000744891		130.617	9.58436e-05	0.000602377		132.025	0.000213394	0.000736344			150.82	0.000416058	0.000162871		153.169	0.000585207	0.000177227
		132.01	9.35833e-05	0.000596655		133.296	0.000205561	0.000622636		131.394	0.000232938	0.000715491		132.763	0.000496123	0.000743815		131.434	9.68604e-05	0.000604115		132.84	0.000211142	0.000733748			151.475	0.000413575	0.000163959		153.839	0.000578265	0.000173332
		132.829	9.46863e-05	0.000595231		133.95	0.000204843	0.000624523		132.048	0.000233524	0.000716091		133.581	0.00049631	0.000746476		132.087	9.73804e-05	0.000603382		133.493	0.000211222	0.000735865			152.295	0.000412153	0.000161092		154.51	0.000576756	0.000179736
		133.483	9.79419e-05	0.00059538		134.768	0.000204814	0.000626173		132.702	0.000233449	0.000716234		134.235	0.000500051	0.000745422		132.903	9.55708e-05	0.000603739		134.309	0.00021002	0.000736195			152.951	0.000407588	0.000163352		155.347	0.000578615	0.000180019
		134.138	0.000101673	0.000596502		135.423	0.000205538	0.00062327		133.52	0.000231953	0.00071448		135.053	0.000499991	0.00074669		133.556	9.72599e-05	0.000604607		134.961	0.000210972	0.000736076			153.607	0.00040521	0.000162642		156.018	0.000577902	0.000177238
		134.957	0.000106646	0.000598472		136.078	0.000202284	0.000624968		134.174	0.000233855	0.000714988		135.707	0.000498101	0.000742527		134.209	9.63943e-05	0.000605471		135.614	0.000211152	0.000735508			154.426	0.000403839	0.000160895		156.688	0.000580142	0.000178641
		135.612	0.000112215	0.000599265		136.896	0.000204419	0.000624892		134.828	0.000233272	0.000714781		136.362	0.000494	0.000743209		135.026	9.70854e-05	0.000603529		136.429	0.000209328	0.000735862			155.082	0.000398654	0.000162199		157.526	0.000578921	0.000179922
		136.43	0.000119507	0.000600717		137.55	0.000204953	0.000624978		135.645	0.000232402	0.000716567		137.179	0.000495821	0.000746352		135.679	9.60589e-05	0.000603387		137.082	0.000211514	0.000736539			155.738	0.000399346	0.000161963		158.196	0.000576362	0.000177715
		137.085	0.000128817	0.000603046		138.205	0.000204532	0.000624594		136.299	0.000234408	0.000712636		137.834	0.000496666	0.000746349		136.332	9.63626e-05	0.00060412		137.897	0.000210974	0.000735417			156.557	0.000395138	0.000160498		158.866	0.00057704	0.000180191
		137.74	0.00013947	0.000607077		139.023	0.000205449	0.000624689		136.953	0.000234492	0.000716453		138.488	0.000497987	0.000743245		137.148	9.72655e-05	0.00060523		138.55	0.000211624	0.000737791			157.213	0.000392332	0.00016096		159.704	0.000571282	0.000179326
		138.559	0.000151467	0.00060827		139.678	0.000205062	0.000623774		137.771	0.000235696	0.00071591		139.306	0.000494972	0.000746078		137.801	9.73344e-05	0.000605144		139.202	0.000209292	0.000735097			158.033	0.000392763	0.00016044		160.375	0.000570762	0.000179382
		139.214	0.000163208	0.00061249		140.496	0.000205002	0.000625203		138.425	0.00023435	0.000714008		139.96	0.000493316	0.000747722		138.618	9.66745e-05	0.000604685		140.018	0.000211631	0.000734832			158.689	0.000388377	0.000159129		161.212	0.000570909	0.000181496
		139.868	0.000177009	0.00061521		141.15	0.000204331	0.000624108		139.242	0.00023651	0.000715114		140.614	0.000499744	0.00074403		139.271	9.7134e-05	0.000605143		140.671	0.000211689	0.000736892			159.344	0.000387462	0.000157883		161.883	0.000571989	0.000181156
		140.687	0.000190342	0.000621324		141.805	0.000205532	0.000625964		139.896	0.000236437	0.000716011		141.432	0.000494046	0.000746162		139.924	9.73755e-05	0.000603053		141.323	0.00021176	0.000735962			160.164	0.00038301	0.000158838		162.553	0.000568604	0.000178711
		141.342	0.000205173	0.00062327		142.623	0.000207847	0.000624226		140.55	0.000237848	0.000715696		142.087	0.000492913	0.000745637		140.74	9.83951e-05	0.000605006		142.139	0.000208258	0.000737085			160.82	0.000384845	0.000160801		163.391	0.000569079	0.000178006
		141.997	0.000220623	0.000627149		143.278	0.00020789	0.000626338		141.368	0.000236663	0.000714492		142.741	0.000494904	0.000744549		141.393	9.77869e-05	0.00060399		142.791	0.000211938	0.000735275			161.475	0.000376306	0.000159282		164.061	0.000565159	0.00017721
		142.815	0.000233368	0.00063126		144.096	0.0002094	0.000627243		142.022	0.000238946	0.000716794		143.559	0.000493733	0.000745257		142.21	9.76764e-05	0.000605567		143.607	0.000209856	0.000735813			162.295	0.000376436	0.000158725		164.731	0.000566854	0.000177279
		143.47	0.000250108	0.000632479		144.751	0.000209945	0.000625859		142.676	0.000240114	0.000717515		144.213	0.000497461	0.00074508		142.863	9.79633e-05	0.000604508		144.259	0.000207041	0.000734633			162.951	0.000376058	0.000157299		165.569	0.000563462	0.000179885
		144.125	0.000265229	0.000635378		145.405	0.000212819	0.000624673		143.493	0.000242623	0.00071634		145.031	0.000496126	0.000744845		143.516	9.86877e-05	0.000605132		144.912	0.000208868	0.000736141			163.607	0.000373834	0.000158649		166.24	0.00056053	0.00017541
		144.944	0.000278281	0.000643248		146.223	0.000220212	0.000627432		144.147	0.000244964	0.000716787		145.685	0.000495401	0.000743143		144.332	0.000100236	0.000604907		145.728	0.000210525	0.000736493			164.426	0.000371036	0.000156261		166.91	0.000564182	0.000177616
		145.599	0.000292242	0.000645707		146.878	0.000224328	0.000628221		144.801	0.000242282	0.000716043		146.339	0.000498774	0.000745029		144.986	0.000100682	0.000605283		146.38	0.000208078	0.000737003			165.082	0.000369027	0.00015936		167.748	0.000559757	0.000175503
		146.417	0.000307369	0.000649659		147.533	0.00023097	0.000629192		145.619	0.000246251	0.000717057		147.157	0.000494415	0.000746291		145.802	0.000102006	0.000604945		147.033	0.00021068	0.000732529			165.738	0.000367299	0.000155679		168.418	0.000561014	0.000176144
		147.072	0.00031931	0.00065418		148.351	0.00023835	0.000630504		146.273	0.000247754	0.000718617		147.812	0.000496727	0.00074413		146.455	0.000103007	0.000605979		147.848	0.000211943	0.000736893			166.557	0.000364902	0.000157063		169.088	0.000555805	0.000175736
		147.727	0.000335452	0.00065828		149.005	0.000248806	0.00063055		146.927	0.00025023	0.000718397		148.466	0.000494835	0.000745247		147.108	0.000104641	0.000605222		148.501	0.000210803	0.000735594			167.213	0.000362278	0.000157476		169.926	0.000556809	0.000174339
		148.546	0.000348626	0.000659434		149.66	0.000258734	0.000634594		147.744	0.00025507	0.00071817		149.284	0.000493371	0.000744326		147.924	0.000106035	0.000606007		149.316	0.00020711	0.000735467			167.869	0.000361143	0.000156105		170.596	0.000545635	0.000177893
		149.2	0.00035946	0.000666581		150.478	0.000272688	0.000636247		148.398	0.000256594	0.00071936		149.938	0.000495925	0.000745992		148.578	0.000106569	0.00060756		149.969	0.000211723	0.000735734			168.689	0.000356563	0.000153669		171.267	0.000549032	0.000176346
		150.019	0.000373155	0.000666449		151.133	0.000285419	0.000637033		149.216	0.000261107	0.00071705		150.592	0.000492861	0.000743596		149.231	0.000110018	0.000607222		150.621	0.00020952	0.000737004			169.344	0.000356505	0.000156811		172.104	0.000549175	0.000174722
		150.674	0.000384894	0.000672178		151.787	0.000298201	0.000638141		149.87	0.000262259	0.000718677		151.41	0.000494006	0.000745172		150.047	0.000110693	0.000607754		151.437	0.000210501	0.000733731			170.164	0.0003523	0.000155098		172.775	0.000549116	0.000175609
		151.329	0.000399777	0.00067407		152.606	0.000313721	0.000640701		150.524	0.000267448	0.000720684		152.064	0.000490906	0.000748305		150.7	0.000114553	0.000609516		152.089	0.000209303	0.000735147			170.82	0.000349336	0.000154324		173.613	0.000543392	0.000173617
		152.147	0.000410293	0.000674941		153.26	0.000328805	0.000643098		151.341	0.000271329	0.000720256		152.882	0.000496057	0.000745934		151.353	0.000116835	0.000609119		152.905	0.00020919	0.000734473			171.475	0.000349486	0.000155221		174.283	0.000542977	0.000172387
		152.802	0.00042573	0.000679275		154.078	0.000348334	0.000646024		151.995	0.000278421	0.000722549		153.536	0.000491485	0.000742886		152.17	0.0001203	0.000610457		153.558	0.000212107	0.00073543			172.295	0.000348244	0.00015417		174.953	0.000545479	0.00017381
		153.457	0.000436586	0.000683067		154.733	0.000362783	0.000649346		152.649	0.000282877	0.000722923		154.191	0.000492785	0.000744262		152.823	0.000122748	0.000610818		154.21	0.000210202	0.000734195			172.951	0.000344636	0.000153187		175.791	0.000542985	0.000172723
		154.276	0.000447912	0.000684255		155.388	0.00038012	0.000650771		153.466	0.000288672	0.000722887		155.009	0.000495705	0.000745591		153.639	0.00012599	0.000611596		155.026	0.000211246	0.000735217			173.607	0.000343677	0.000153705		176.461	0.000534971	0.000172469
		154.931	0.000461037	0.00068758		156.206	0.000395702	0.000652756		154.12	0.000294586	0.000724443		155.663	0.0004892	0.000746169		154.292	0.000130443	0.000613312		155.678	0.000208537	0.00073713			174.426	0.000340684	0.000152271		177.132	0.000535784	0.000171603
		155.749	0.000471206	0.000691211		156.86	0.000411971	0.000656583		154.774	0.000300918	0.000723905		156.317	0.00049866	0.000746565		154.945	0.000135653	0.000613287		156.331	0.000208474	0.000735751			175.082	0.000340056	0.000152454		177.969	0.000538135	0.000169224
		156.404	0.000484027	0.000693721		157.515	0.00042931	0.000661517		155.592	0.000306936	0.00072565		157.135	0.000488814	0.000747811		155.762	0.000139227	0.00061488		157.146	0.000210191	0.000734814			175.738	0.000335521	0.000153808		178.64	0.000527597	0.000170131
		157.059	0.00049187	0.000694491		158.333	0.00044773	0.000660223		156.246	0.00031524	0.00072686		157.789	0.000492037	0.000746086		156.415	0.000143593	0.000616598		157.799	0.00020928	0.000735476			176.557	0.000335579	0.000153813		179.31	0.00052763	0.0001716
		157.878	0.000505748	0.000697478		158.988	0.000460547	0.000668243		156.9	0.000321074	0.000729762		158.444	0.000495648	0.000746026		157.068	0.000147769	0.000618072		158.615	0.000211942	0.000737249			177.213	0.000333321	0.000151769		180.148	0.000532994	0.000169016
		158.532	0.000514976	0.000702687		159.642	0.000476562	0.000668391		157.717	0.0003274	0.000730774		159.261	0.000495187	0.000743683		157.884	0.000151584	0.000619826		159.267	0.000209159	0.000735946			177.869	0.000331052	0.000150102		180.818	0.000532978	0.000173062
		159.187	0.000522433	0.000704521		160.461	0.000490805	0.000673334		158.371	0.000335109	0.000731181		159.916	0.000496139	0.000743976		158.537	0.000158747	0.000619242		159.92	0.00021219	0.000735082			178.689	0.000328922	0.000150673		181.488	0.000531962	0.000169285
		160.006	0.000532787	0.000708023		161.115	0.000507348	0.000672736		159.189	0.000345784	0.000732354		160.57	0.000496516	0.000745255		159.19	0.000162797	0.000621652		160.735	0.000209914	0.000736671			179.344	0.000327648	0.000150589		182.326	0.000525849	0.000171085
		160.661	0.000540382	0.000709469		161.77	0.00052445	0.000674645		159.843	0.000356396	0.000734528		161.388	0.000498981	0.000745069		160.007	0.000166917	0.000623806		161.388	0.000210748	0.000733933			180	0.000325997	0.000151501		182.997	0.00052726	0.000169889
		161.316	0.000548515	0.000712838		162.588	0.000535875	0.000677861		160.497	0.000360707	0.000736673		162.042	0.000498638	0.000744817		160.66	0.000173309	0.000624384		162.04	0.000211023	0.000734394			180.82	0.000323708	0.000150095		183.667	0.000527119	0.000169215
		162.134	0.000556265	0.000714109		163.243	0.000545966	0.000679712		161.314	0.000370326	0.000735958		162.86	0.000497093	0.000746736		161.313	0.00017758	0.00062645		162.856	0.000211356	0.000735277			181.475	0.000322687	0.000148865		184.505	0.000526548	0.000168687
		162.789	0.000563188	0.000712705		164.061	0.000563516	0.000681779		161.968	0.000377493	0.000737392		163.514	0.000499151	0.000748163		162.129	0.000182286	0.000626203		163.508	0.000211362	0.000732699			182.131	0.000319472	0.000148879		185.175	0.000525027	0.000168582
		163.444	0.000570534	0.00071485		164.715	0.000572109	0.000686038		162.622	0.00038826	0.00073704		164.169	0.000499765	0.000746747		162.782	0.000187328	0.000628172		164.324	0.000210743	0.00073571			182.951	0.000320102	0.000148778		185.845	0.000526827	0.000168528
		164.263	0.000574765	0.000719208		165.37	0.000582156	0.000686545		163.44	0.000397651	0.000741904		164.986	0.00050621	0.000744847		163.599	0.000192836	0.000628802		164.976	0.00021044	0.000733699			183.607	0.000319004	0.000150777		186.683	0.000522629	0.000166804
		164.917	0.000582885	0.000721464		166.188	0.000592178	0.000687812		164.094	0.000409732	0.00074247		165.641	0.000502917	0.00074508		164.252	0.000197931	0.00063162		165.629	0.000212737	0.000733626			184.426	0.000317299	0.000146838		187.353	0.000526326	0.000168652
		165.736	0.000586074	0.00072209		166.843	0.000606974	0.000689395		164.748	0.000414435	0.000743815		166.295	0.000505301	0.000747246		164.905	0.000201913	0.000632735		166.445	0.000209586	0.00073475			185.082	0.000315251	0.000148766		188.191	0.00052082	0.00016578
		166.391	0.000588893	0.000723666		167.497	0.000613162	0.000692794		165.565	0.000426143	0.000744866		167.113	0.000506441	0.000746048		165.721	0.000208114	0.000632718		167.097	0.000212203	0.00073473			185.738	0.000314743	0.000144976		188.862	0.000518385	0.000164209
		167.046	0.000595542	0.000722679		168.315	0.000625718	0.000693264		166.219	0.000435813	0.000747227		167.767	0.000509336	0.00074606		166.374	0.000212741	0.000636411		167.913	0.000212211	0.000734829			186.557	0.000310393	0.000147348		189.532	0.000522742	0.000165001
		167.864	0.000596806	0.000724784		168.97	0.000629798	0.000695828		166.873	0.000439779	0.000747334		168.421	0.000512185	0.000746789		167.028	0.000218162	0.000637893		168.565	0.000211151	0.000734258			187.213	0.000315357	0.000146221		190.37	0.000521367	0.000167111
		168.519	0.000602331	0.000725849		169.788	0.000638894	0.000696535		167.691	0.000450543	0.0007511		169.239	0.000518445	0.000747484		167.844	0.000223143	0.000637459		169.218	0.000212497	0.000737416			187.869	0.000311395	0.000145145		191.04	0.000520716	0.000168229
		169.174	0.000605184	0.000729751		170.443	0.000648691	0.000699253		168.345	0.000461842	0.00075393		169.894	0.000518968	0.000749537		168.497	0.000228026	0.000639061		170.033	0.000214581	0.000735336			188.689	0.000309442	0.000145811		191.71	0.000521109	0.000164428
		169.993	0.000606181	0.00072994		171.097	0.000659569	0.000702943		169.162	0.000467889	0.000752442		170.548	0.000519743	0.000747831		169.15	0.000233291	0.000639638		170.686	0.000212443	0.000734602			189.344	0.000308766	0.000143842		192.548	0.000519739	0.000165396
		170.648	0.000610662	0.00073276		171.916	0.000663327	0.000703363		169.816	0.000478002	0.000755537		171.366	0.000527388	0.000747886		169.967	0.000239374	0.000643802		171.338	0.000214622	0.000735391			190	0.000307268	0.000144708		193.218	0.000517864	0.000163312
		171.302	0.000612506	0.000733363		172.57	0.000672666	0.000703293		170.47	0.000487743	0.000754796		172.02	0.000528467	0.000748037		170.62	0.000243315	0.000642776		172.154	0.000216653	0.000735807			190.82	0.000306834	0.000145712		193.889	0.000521941	0.000163923
		172.121	0.000613489	0.00073724		173.225	0.000682978	0.000704247		171.288	0.000495132	0.000755922		172.674	0.000532056	0.000749903		171.273	0.000249412	0.000646926		172.807	0.000217486	0.000733644			191.475	0.000304402	0.000143868		194.726	0.000515369	0.000167157
		172.776	0.000615295	0.000737593		174.043	0.000685741	0.000705592		171.942	0.000506104	0.000758409		173.492	0.000535755	0.000750952		172.089	0.00025426	0.000649451		173.459	0.000219179	0.000736004			192.131	0.000305041	0.00014509		195.397	0.000514804	0.000163959
		173.431	0.000617903	0.000732998		174.698	0.000691576	0.000709177		172.596	0.0005114	0.000758961		174.146	0.000538144	0.0007499		172.742	0.000258155	0.000646156		174.275	0.000219042	0.000734723			192.951	0.000302496	0.000145288		196.067	0.000524017	0.000163959
		174.249	0.000621506	0.000737844		175.352	0.000697981	0.000710888		173.413	0.00051875	0.000759901		174.964	0.000547272	0.000748928		173.559	0.000263663	0.000652199		174.927	0.000221007	0.000735545			193.607	0.000301147	0.000145669		196.905	0.000518548	0.000162508
		174.904	0.000622464	0.000738658		176.17	0.000706065	0.000708724		174.067	0.000529953	0.000761605		175.618	0.000547476	0.000751487		174.212	0.000267413	0.000653667		175.743	0.000220643	0.000736637			194.262	0.000299762	0.000143734		197.575	0.000524112	0.000163501
		175.723	0.000623023	0.00073731		176.825	0.000710105	0.000711681		174.721	0.000531092	0.000764999		176.273	0.00055124	0.000749112		174.865	0.000273551	0.000655249		176.395	0.000224862	0.000735582			195.082	0.000298871	0.000141772		198.245	0.000519026	0.000162506
		176.378	0.000625929	0.000744662		177.643	0.000719111	0.000712526		175.538	0.000538385	0.00076438		177.091	0.000558557	0.000749621		175.681	0.000278094	0.000653507		177.048	0.000226282	0.000736652			195.738	0.00029722	0.000143559		199.083	0.000522141	0.000161696
		177.033	0.000626162	0.000742915		178.298	0.000721165	0.000714564		176.192	0.000552389	0.000767863		177.745	0.000562877	0.000751061		176.334	0.000281457	0.000655784		177.864	0.000229074	0.000736676			196.557	0.000294788	0.000142958		199.754	0.000520152	0.000160392
		177.851	0.000628213	0.000743368		178.952	0.00072969	0.000715528		176.846	0.000556089	0.000765959		178.399	0.000576492	0.000754306		176.987	0.000288302	0.000658889		178.516	0.000231488	0.00073671			197.213	0.000295917	0.000143867		200.591	0.000520572	0.000165126
		178.506	0.000627507	0.000743445		179.771	0.000734675	0.000713561		177.664	0.000563423	0.000768748		179.217	0.000580073	0.000751992		177.804	0.000291641	0.000659449		179.169	0.000232357	0.000738167			197.869	0.000294365	0.000141864		201.262	0.000519598	0.000161736
		179.161	0.000628692	0.000745112		180.425	0.000736837	0.00071828		178.318	0.00056934	0.000770607		179.871	0.000582604	0.000755398		178.457	0.000296729	0.000660171		179.984	0.000235932	0.000738845			198.689	0.000293374	0.000144441		201.932	0.000523593	0.000161859
		179.98	0.000632439	0.000744051		181.08	0.00074816	0.00071761		179.135	0.000571447	0.000768243		180.526	0.000593303	0.000754285		179.11	0.000301941	0.000663132		180.637	0.000240703	0.000738075			199.344	0.000294204	0.000143725		202.77	0.000517994	0.000161101
		180.634	0.000632449	0.000747306		181.898	0.000747997	0.000721295		179.789	0.000580104	0.00077203		181.343	0.000600952	0.000756732		179.926	0.000304785	0.000665423		181.452	0.000243208	0.000739669			200	0.000293916	0.000142297		203.44	0.000518847	0.000161145
		181.289	0.000633047	0.000747903		182.553	0.000754366	0.000721318		180.443	0.000589649	0.000773231		181.998	0.000606677	0.000755643		180.579	0.000312222	0.000666798		182.105	0.00024619	0.000738841			200.82	0.000290126	0.000139935		204.11	0.000519972	0.000160661
		182.108	0.000635853	0.000751227		183.371	0.00075801	0.000722689		181.261	0.000591667	0.000774219		182.652	0.000611315	0.000757889		181.396	0.000316124	0.000666282		182.757	0.000250509	0.000741342			201.475	0.000291431	0.000142949		204.948	0.000519545	0.000162213
		182.763	0.000635402	0.000749852		184.025	0.000760722	0.000724804		181.915	0.000602274	0.000775041		183.47	0.000624413	0.000757905		182.049	0.000320046	0.000668271		183.573	0.000253126	0.000740115			202.131	0.000290537	0.000141959		205.619	0.000518393	0.000159904
		183.581	0.000635862	0.000749439		184.68	0.000767747	0.000724981		182.732	0.000604546	0.000775659		184.124	0.000631206	0.000758625		182.702	0.000324876	0.000669586		184.225	0.000256548	0.000740702			202.951	0.000288879	0.000143258		206.289	0.000523356	0.000159543
		184.236	0.000639346	0.000751718		185.498	0.000772264	0.000725113		183.386	0.000609967	0.000776965		184.942	0.000639005	0.000758839		183.518	0.000331732	0.000670196		184.878	0.000261227	0.000742768			203.607	0.000288246	0.000144414		207.127	0.000520242	0.000160287
		184.891	0.000639093	0.000751177		186.153	0.000773234	0.000723394		184.04	0.000618659	0.000777959		185.596	0.000650633	0.000757529		184.171	0.000335349	0.00067303		185.694	0.000267865	0.000742475			204.262	0.000287517	0.000142643		207.797	0.000518547	0.000160734
		185.71	0.00064073	0.000753792		186.971	0.000774131	0.000727651		184.858	0.000622515	0.000778777		186.251	0.000652196	0.000760683		184.825	0.000340175	0.00067545		186.346	0.000270672	0.000744257			205.082	0.000286163	0.000139398		208.467	0.000521773	0.000161914
		186.365	0.000642988	0.000755629		187.626	0.000778601	0.000726252		185.512	0.000627029	0.000778923		187.068	0.000662842	0.000759608		185.641	0.000344884	0.000677723		186.999	0.000276191	0.000745311			205.738	0.000286916	0.000138045		209.305	0.000522119	0.000159221
		187.019	0.000638807	0.000752674		188.28	0.000781271	0.000730945		186.166	0.000631993	0.000779117		187.723	0.000669071	0.000764621		186.294	0.000348913	0.000676983		187.814	0.000282986	0.00074815			206.393	0.000286377	0.000140125		209.975	0.000525317	0.000159999
		187.838	0.000640972	0.000755296		189.098	0.000782433	0.000728201		186.983	0.000636823	0.000779153		188.377	0.000678569	0.000761489		187.11	0.000354547	0.000680664		188.467	0.000287712	0.000748425			207.213	0.000284426	0.000139494		210.646	0.000521256	0.000159569
		188.493	0.000641416	0.00075473		189.753	0.000781165	0.000729476		187.637	0.000644999	0.000781846		189.195	0.000686648	0.000762518		187.763	0.000359622	0.000678901		189.119	0.000293151	0.000749213			207.869	0.000284584	0.000138911		211.483	0.000523986	0.00016162
		189.148	0.000638997	0.00075315		190.408	0.000782691	0.000730768		188.455	0.000648786	0.000785852		189.849	0.000692833	0.000765984		188.417	0.000364845	0.00068074		189.935	0.000298064	0.00074914			208.689	0.00028128	0.000140156		212.154	0.000526126	0.000160238
		189.966	0.000638411	0.00075562		191.226	0.000790113	0.000729376		189.109	0.000652399	0.00078578		190.503	0.000703139	0.000765852		189.233	0.00036808	0.000682661		190.587	0.00030435	0.000749875			209.344	0.000282086	0.000139462		212.992	0.00052557	0.000161178
		190.621	0.000635809	0.000755793		191.88	0.000791116	0.000730975		189.763	0.000656564	0.000785126		191.321	0.00071019	0.000767168		189.886	0.000377063	0.000684499		191.403	0.000309743	0.000749948			210	0.00028348	0.000140428		213.662	0.000531176	0.000160347
		191.44	0.000633963	0.000758096		192.699	0.000792208	0.00073234		190.58	0.00065823	0.000786332		191.976	0.00072316	0.000766368		190.539	0.000378111	0.00068419		192.056	0.000316525	0.000751257			210.82	0.00028404	0.000139419		214.332	0.000522991	0.000160872
		192.095	0.000633804	0.00075722		193.353	0.00078776	0.000734411		191.234	0.000662807	0.000788538		192.63	0.000730329	0.000766982		191.356	0.00038379	0.000687555		192.708	0.000321122	0.000755294			211.475	0.000282154	0.000139163		215.17	0.000530689	0.000159054
		192.75	0.000631627	0.000756648		194.008	0.000793872	0.000732692		191.888	0.000669312	0.000788371		193.448	0.000740399	0.000769374		192.009	0.000387928	0.000689526		193.524	0.00032827	0.000751799			212.131	0.000282252	0.000138737		215.84	0.000529247	0.000161931
		193.568	0.000632412	0.000758555		194.826	0.000792209	0.000735993		192.706	0.00067112	0.000788128		194.102	0.000747243	0.000768934		192.662	0.000393879	0.00068854		194.176	0.000335826	0.000755016			212.951	0.000282198	0.000139119		216.511	0.000529582	0.000160116
		194.223	0.000629762	0.000758278		195.481	0.000795735	0.000733109		193.36	0.000676677	0.000789877		194.92	0.000752522	0.000770409		193.478	0.000399416	0.00069246		194.829	0.000341478	0.000755264			213.607	0.000281132	0.00013605		217.348	0.00053069	0.000163347
		194.878	0.0006281	0.000757447		196.299	0.000797579	0.00073694		194.177	0.000678344	0.000790057		195.574	0.000758431	0.000771258		194.131	0.000402332	0.000690759		195.644	0.00034587	0.000757769			214.262	0.000279243	0.000138738		218.019	0.000535142	0.000160329
		195.697	0.000626507	0.000760472		196.953	0.000798772	0.000735169		194.831	0.00068195	0.000791799		196.228	0.000767126	0.000772164		194.948	0.000405064	0.000694484		196.297	0.00035194	0.000756588			215.082	0.000280693	0.000140055		218.689	0.000533476	0.000161375
		196.351	0.000628495	0.000760362		197.608	0.000797652	0.000736078		195.485	0.000686247	0.00079114		197.046	0.000774054	0.000773151		195.601	0.000410314	0.000693493		196.949	0.000358466	0.000758297			215.738	0.000280158	0.000138315		219.527	0.00053126	0.000161352
		197.17	0.000625087	0.000757539		198.426	0.000792251	0.000737166		196.303	0.000691109	0.000790613		197.701	0.000786446	0.000774292		196.254	0.000417218	0.000695205		197.765	0.000364291	0.000761783			216.393	0.000279583	0.000138087		220.197	0.000529902	0.000159694
		197.825	0.000624011	0.000761106		199.081	0.000800715	0.000737833		196.957	0.000690015	0.000791729		198.355	0.000792322	0.00077504		197.07	0.000422587	0.000699188		198.418	0.000371153	0.000760835			217.213	0.0002776	0.000138451		220.867	0.000535992	0.000160186
		198.48	0.000623633	0.000761007		199.735	0.000798777	0.000741359		197.611	0.000696509	0.000794616		199.173	0.000798633	0.000775207		197.723	0.000424859	0.000701197		199.07	0.000378451	0.000763606			217.869	0.000280635	0.000138969		221.705	0.000530935	0.000162691
		199.298	0.000621385	0.000759026		200.553	0.000800783	0.000738182		198.428	0.000699109	0.000794453		199.827	0.00080461	0.000776084		198.376	0.000429744	0.000700505		199.886	0.0003843	0.000765293			218.525	0.000280763	0.000138289		222.376	0.000534339	0.000158787
		199.953	0.000619431	0.000758853		201.208	0.000799662	0.000735361		199.082	0.000701085	0.000795739		200.481	0.00080942	0.000777112		199.193	0.000436991	0.000705139		200.538	0.000392941	0.00076696			219.344	0.000280566	0.000137303		223.046	0.000537749	0.000159314
		200.772	0.000618449	0.000761255		202.026	0.000801276	0.000738119		199.899	0.000704813	0.000794862		201.299	0.000818313	0.000777459		199.846	0.000441386	0.000708086		201.354	0.000397107	0.000769955			220	0.000280193	0.000138101		223.884	0.000539196	0.000157742
		201.427	0.000617499	0.000759118		202.681	0.000802963	0.000738318		200.553	0.000704348	0.000793919		201.953	0.000821311	0.000777493		200.662	0.000446266	0.000704362		202.006	0.000405964	0.000767424			220.82	0.000279209	0.000136468		224.554	0.000540298	0.00015948
		202.082	0.000615695	0.000760512		203.335	0.000804032	0.000739501		201.207	0.000707333	0.000796743		202.608	0.000829388	0.000777276		201.315	0.00045279	0.0007046		202.659	0.000413966	0.0007699			221.475	0.000275535	0.00013722		225.392	0.000533626	0.000158363
		202.9	0.000614079	0.000759532		204.154	0.000801167	0.00073765		202.025	0.000710893	0.000798311		203.425	0.000834596	0.000777805		201.968	0.00045697	0.000709936		203.474	0.000419886	0.000769682			222.131	0.000279536	0.000137408		226.062	0.000538726	0.00015826
		203.555	0.000612057	0.00076014		204.808	0.000801001	0.000741852		202.679	0.000714694	0.000796293		204.08	0.000841778	0.000779445		202.785	0.000462335	0.000710136		204.127	0.000429468	0.000773756			222.951	0.000277963	0.000136863		226.732	0.000537349	0.000160194
		204.21	0.000611174	0.00076267		205.463	0.000802448	0.000740349		203.333	0.000713775	0.000796609		204.898	0.000853215	0.000780549		203.438	0.000469712	0.000712804		204.779	0.000433687	0.000775707			223.607	0.00028045	0.000136572		227.57	0.000541947	0.000159553
		205.029	0.000606059	0.000759641		206.281	0.000802495	0.000739656		204.15	0.00071861	0.000797118		205.552	0.000851862	0.000782438		204.091	0.000471069	0.000713523		205.595	0.000438637	0.000776902			224.262	0.000280224	0.000138189		228.241	0.000546506	0.000158269
		205.683	0.00060965	0.000757432		206.936	0.000797339	0.000739422		204.804	0.000719379	0.000796419		206.206	0.000857494	0.000782082		204.907	0.000477126	0.000716655		206.248	0.000449173	0.00077657			225.082	0.000277882	0.000136402		228.911	0.000539077	0.000161417
		206.502	0.000605604	0.000760163		207.754	0.000799656	0.00073996		205.622	0.000721302	0.000797868		207.024	0.000867822	0.000782508		205.56	0.000483507	0.000714814		206.9	0.000453319	0.000779108			225.738	0.000276818	0.000137098		229.749	0.000545387	0.000158331
		207.157	0.000603793	0.000758139		208.408	0.000796554	0.000740099		206.276	0.00072497	0.000799681		207.678	0.0008705	0.000783431		206.213	0.000488332	0.000716202		207.716	0.000462926	0.00077993			226.393	0.000278806	0.000136291		230.419	0.00054107	0.000159204
		207.812	0.000603714	0.000759629		209.063	0.000802566	0.000740735		206.93	0.000720837	0.000799403		208.333	0.000880925	0.000781536		207.03	0.000493213	0.000720573		208.368	0.000470049	0.000781504			227.213	0.000278856	0.000135867		231.089	0.000545853	0.000160441
		208.63	0.000600724	0.000757642		209.881	0.000797982	0.000739384		207.747	0.000730051	0.000801065		209.15	0.000885119	0.000782823		207.683	0.000499788	0.000719804		209.021	0.000476447	0.000783928			227.869	0.000278884	0.000139568		231.927	0.000545139	0.000159527
		209.285	0.00060143	0.000759786		210.536	0.000796592	0.000738721		208.401	0.000730544	0.000800765		209.805	0.000887838	0.000784231		208.336	0.000504767	0.00071951		209.836	0.00048285	0.000784966			228.525	0.000278702	0.000139217		232.597	0.000548753	0.000159142
		209.94	0.00059766	0.00076013		211.19	0.000801457	0.000740554		209.055	0.000731041	0.000797136		210.459	0.000901392	0.00078627		209.152	0.000508611	0.000723107		210.489	0.000490403	0.000785148			229.344	0.000280096	0.000137797		233.268	0.000549521	0.000159156
		210.759	0.000596418	0.00076044		212.009	0.000801484	0.000739966		209.873	0.000732281	0.00080173		211.277	0.0009004	0.000785225		209.806	0.000515463	0.000723589		211.305	0.00049589	0.00078738			230	0.000278332	0.000135068		234.105	0.000546986	0.000158846
		211.414	0.00059587	0.000761069		212.663	0.000796522	0.000743055		210.527	0.000736762	0.000801362		211.931	0.000902727	0.000786652		210.622	0.000519367	0.000725768		211.957	0.000503646	0.000789184			230.656	0.000279047	0.000136053		234.776	0.000547515	0.000158865
		212.232	0.000593571	0.000758945		213.318	0.000798348	0.000743981		211.344	0.000735383	0.000802471		212.585	0.000906762	0.000786978		211.275	0.000525064	0.000727527		212.61	0.000514564	0.000789704			231.475	0.000279394	0.000136167		235.446	0.000551271	0.000158547
		212.887	0.000591948	0.000759569		214.136	0.000797353	0.000744427		211.998	0.000736425	0.000802844		213.403	0.000912713	0.000789208		211.928	0.000532681	0.000731085		213.425	0.000520443	0.000791457			232.131	0.000280412	0.000137639		236.284	0.000553169	0.000159947
		213.542	0.00059122	0.000762442		214.791	0.000796708	0.000742084		212.652	0.000737891	0.000800907		214.058	0.000915057	0.00078551		212.744	0.00053695	0.000729436		214.078	0.000526841	0.000793392			232.787	0.000282373	0.00013599		236.954	0.000551367	0.000158529
		214.361	0.000587808	0.000759726		215.609	0.000797207	0.000742187		213.47	0.000741632	0.000802069		214.875	0.000921372	0.000787864		213.398	0.000540249	0.000731895		214.73	0.000533231	0.00079271			233.607	0.000281619	0.000135241		237.792	0.000550892	0.000157396
		215.015	0.000585779	0.00075965		216.263	0.000795566	0.000742453		214.124	0.000738523	0.000804547		215.53	0.000927708	0.000789522		214.051	0.000547986	0.000732742		215.546	0.000537888	0.000796639			234.262	0.000282736	0.000135608		238.462	0.000552778	0.000159599
		215.67	0.000586602	0.000759123		216.918	0.000801205	0.000742132		214.778	0.000744	0.000805944		216.184	0.000929795	0.000790564		214.867	0.000552506	0.000733736		216.198	0.000549088	0.000793242			235.082	0.000282901	0.00013694		239.133	0.000555116	0.000160783
		216.489	0.000586224	0.000755513		217.736	0.000793053	0.000741691		215.595	0.000742832	0.000803362		217.002	0.000940046	0.000790904		215.52	0.000555848	0.000736811		216.851	0.000556367	0.000793592			235.738	0.000282259	0.000137229		239.97	0.000558493	0.00015963
		217.144	0.000583268	0.000761339		218.391	0.000796342	0.000744103		216.249	0.000743022	0.000804094		217.656	0.000942144	0.000791091		216.173	0.000562365	0.000736032		217.667	0.000562591	0.000800775			236.393	0.000284104	0.000137758		240.641	0.000560385	0.000160706
		217.962	0.00058194	0.000758396		219.045	0.000791556	0.000740631		216.903	0.000745275	0.000806755		218.31	0.000942996	0.000790335		216.99	0.000568258	0.000739945		218.319	0.000571281	0.0008031			237.213	0.000283077	0.000136629		241.311	0.000557211	0.000160908
		218.617	0.00058071	0.000758753		219.864	0.000794407	0.000744831		217.721	0.00074007	0.000805287		219.128	0.000944716	0.000794197		217.643	0.000574109	0.000739138		218.972	0.000577197	0.000803625			237.869	0.000284209	0.000136675		242.149	0.000557341	0.000160973
		219.272	0.000577418	0.00076073		220.518	0.000787899	0.000743008		218.375	0.000745556	0.000806379		219.783	0.000953534	0.000791839		218.296	0.00058009	0.000743843		219.787	0.000587918	0.000804803			238.525	0.000284441	0.000135647		242.819	0.000558793	0.000163072
		220.091	0.000576364	0.000758386		221.336	0.000788206	0.000741531		219.192	0.000748224	0.000806979		220.437	0.000953953	0.000791874		219.112	0.000581463	0.000744912		220.44	0.000588622	0.000803341			239.344	0.000285111	0.000136683		243.489	0.000562795	0.000159858
		220.746	0.000575782	0.00075989		221.991	0.000787421	0.000740021		219.846	0.00074595	0.000804911		221.255	0.00095641	0.000795077		219.765	0.00058868	0.000744235		221.092	0.000596117	0.000804266			240	0.000288176	0.000137512		244.327	0.000562722	0.000161775
		221.4	0.000571182	0.000759841		222.646	0.000785543	0.000743877		220.5	0.000744764	0.000807377		221.909	0.000963452	0.000794868		220.582	0.000593702	0.000748647		221.908	0.000602584	0.000808201			240.656	0.000286371	0.000135801		244.998	0.000564709	0.000160108
		222.219	0.000572047	0.000757018		223.464	0.000782765	0.0007433		221.317	0.000748039	0.00080655		222.563	0.000960977	0.000791763		221.235	0.000598014	0.000747996		222.56	0.00060601	0.000807651			241.475	0.000286795	0.000137376		245.668	0.000561691	0.000160226
		222.874	0.000569425	0.000758261		224.118	0.000781787	0.000741555		221.971	0.000746553	0.000806308		223.381	0.000961113	0.000794302		221.888	0.000602752	0.000751462		223.376	0.000619007	0.000812237			242.131	0.000288667	0.000136957		246.506	0.000568171	0.000160576
		223.693	0.000567808	0.00075696		224.773	0.000777693	0.000745609		222.789	0.000748698	0.000806267		224.035	0.000969343	0.000793692		222.704	0.000605317	0.000750821		224.028	0.000623101	0.000813183			242.787	0.000288756	0.000137017		247.176	0.000568326	0.000161245
		224.347	0.0005661	0.000758123		225.591	0.000776299	0.000744081		223.443	0.000748531	0.000809249		224.853	0.000970221	0.000795136		223.357	0.000613629	0.000749667		224.681	0.00062995	0.000813046			243.607	0.000288315	0.000137267		247.846	0.000567356	0.000160981
		225.002	0.00056167	0.000755416		226.246	0.000778661	0.000740952		224.097	0.000746334	0.000805825		225.507	0.00097577	0.000794001		224.01	0.000617407	0.000757274		225.497	0.000637395	0.000816316			244.262	0.000289774	0.000138636		248.684	0.000572616	0.000160202
		225.821	0.000562448	0.000756928		226.9	0.000776048	0.000744604		224.914	0.000751795	0.000807532		226.162	0.000977041	0.00079637		224.827	0.000621417	0.000754683		226.149	0.00064408	0.000816269			244.918	0.000292068	0.000137915		249.354	0.000569367	0.000161076
		226.476	0.000559556	0.000755476		227.719	0.000774376	0.000742573		225.568	0.00075112	0.000806024		226.98	0.000978148	0.000793382		225.48	0.000626275	0.00075727		226.802	0.00065441	0.000814792			245.738	0.000291709	0.000138096		250.025	0.000574628	0.000164482
		227.131	0.000556606	0.000758098		228.373	0.000772937	0.00074469		226.222	0.000748902	0.000809006		227.634	0.000983941	0.000797639		226.133	0.000630318	0.000760048		227.617	0.000655854	0.000818554			246.393	0.000293431	0.000138593		250.862	0.000572625	0.000160073
		227.949	0.000557837	0.000753294		229.191	0.000775393	0.000744731		227.04	0.000751835	0.000808328		228.288	0.000979616	0.000796742		226.949	0.000635222	0.000759087		228.27	0.000662839	0.000820345			247.213	0.00029337	0.000137226		251.533	0.000576091	0.00016034
		228.604	0.000554784	0.000755815		229.846	0.000766536	0.000741325		227.694	0.000752792	0.000805921		229.106	0.000986737	0.000796304		227.602	0.000639557	0.000758811		229.085	0.000673231	0.00082035			247.869	0.0002945	0.000138147		252.371	0.000573028	0.000162717
		229.423	0.000551238	0.000755052		230.5	0.000767517	0.000744366		228.511	0.00074703	0.000809667		229.76	0.000987008	0.000798822		228.419	0.000644911	0.000763045		229.738	0.000676369	0.00082282			248.525	0.000298134	0.000137397		253.041	0.000579299	0.000161448
		230.078	0.000549334	0.000754828		231.319	0.000766871	0.000742882		229.165	0.000747161	0.000806794		230.415	0.000989838	0.000799294		229.072	0.000648635	0.000766612		230.39	0.000681909	0.000825149			249.344	0.000298763	0.00013774		253.711	0.000583004	0.000161321
		230.732	0.000547007	0.000755058		231.973	0.000763144	0.000744973		229.819	0.000749212	0.000806595		231.232	0.000994148	0.000799839		229.725	0.000650957	0.000767843		231.206	0.000690161	0.000825458			250	0.000298173	0.000139169		254.549	0.000575978	0.000163378
		231.551	0.000542366	0.000755314		232.791	0.000763183	0.000741139		230.637	0.000746329	0.000808922		231.887	0.000996179	0.000799437		230.541	0.000659252	0.000768676		231.859	0.000695784	0.00082484			250.656	0.000299155	0.000139217		255.219	0.000581082	0.000160122
		232.206	0.000542109	0.000756569		233.446	0.000759222	0.000740753		231.291	0.000749334	0.000808171		232.541	0.000997613	0.000797274		231.194	0.000660995	0.000771901		232.511	0.000699969	0.000826769			251.475	0.000300156	0.000139686		255.89	0.00058193	0.000161816
		232.861	0.000541158	0.000755004		234.101	0.000757256	0.000741171		232.108	0.000746971	0.000810185		233.359	0.00101	0.000801716		231.848	0.000665506	0.000771912		233.327	0.000711322	0.000831657			252.131	0.000299424	0.00013984		256.727	0.000581537	0.000163257
		233.679	0.000537381	0.000750855		234.919	0.000754436	0.000742409		232.762	0.000745497	0.000810957		234.013	0.00101	0.000799328		232.664	0.000669816	0.000772		233.979	0.000714952	0.000828944			252.787	0.000301355	0.000140292		257.398	0.000584457	0.000160057
		234.334	0.000534988	0.000755132		235.573	0.000758731	0.000741715		233.416	0.000743243	0.000811009		234.667	0.001	0.000799735		233.317	0.000670604	0.000768503		234.632	0.000723717	0.000831102			253.607	0.000301939	0.000136691		258.068	0.000586049	0.000160524
		235.153	0.000532214	0.000753237		236.228	0.000756367	0.00074321		234.234	0.000743166	0.000809426		235.485	0.00101	0.000802514		233.97	0.000675362	0.00077523		235.447	0.000728124	0.000832083			254.262	0.000303428	0.000139998		258.906	0.000592562	0.000161364
		235.808	0.000530745	0.000754695		237.046	0.000754295	0.000742435		234.888	0.000743209	0.000809388		236.14	0.00101	0.000802439		234.787	0.000679331	0.000778422		236.1	0.000733004	0.000833195			254.918	0.000305954	0.000140442		259.576	0.000586374	0.000160872
		236.463	0.00052883	0.000753199		237.701	0.00074995	0.000744695		235.542	0.000742063	0.00081007		236.957	0.00101	0.000800639		235.44	0.000681326	0.000774524		236.916	0.000744718	0.000835242			255.738	0.00030714	0.00014173		260.246	0.000592989	0.000162914
		237.281	0.000525627	0.000751639		238.519	0.000754582	0.000740483		236.359	0.000744678	0.000810926		237.612	0.00101	0.000800044		236.256	0.000684798	0.000775666		237.568	0.000748938	0.000835829			256.393	0.000306325	0.000141825		261.084	0.000595924	0.0001635
		237.936	0.000523507	0.000750077		239.174	0.000749007	0.000742626		237.013	0.00074139	0.000808409		238.266	0.00102	0.000800423		236.909	0.000688874	0.000776725		238.221	0.000750062	0.00083547			257.049	0.000308766	0.000138982		261.755	0.000591322	0.000161934
		238.591	0.000522085	0.000753854		239.828	0.000745331	0.000743141		237.667	0.000739068	0.000808458		239.084	0.00102	0.000801759		237.562	0.000692719	0.000779651		239.036	0.000758878	0.000837724			257.869	0.000309538	0.000141555		262.425	0.000593735	0.000163497
		239.41	0.000522455	0.000751425		240.646	0.000744507	0.000743365		238.485	0.000740169	0.000810582		239.738	0.00101	0.000801938		238.379	0.000695971	0.000781928		239.689	0.00076116	0.00083985			258.525	0.00031176	0.000141395		263.263	0.000603413	0.000164884
		240.064	0.000518113	0.000753781		241.301	0.000743713	0.000741878		239.139	0.000738529	0.000810525		240.392	0.00101	0.000801174		239.032	0.000699129	0.000781211		240.341	0.000768052	0.000839642			259.344	0.000312696	0.00014091		263.933	0.000602696	0.000161191
		240.719	0.000516663	0.000752975		241.956	0.000741544	0.00073967		239.956	0.000741714	0.000809927		241.21	0.00102	0.000799362		239.685	0.000700799	0.000784542		241.157	0.000773938	0.000839823			260	0.000313402	0.000140097		264.771	0.000600824	0.000163453
		241.538	0.000516074	0.000748469		242.774	0.000739456	0.000740841		240.61	0.000736054	0.000806824		241.865	0.00102	0.000800276		240.501	0.000703991	0.000786769		241.809	0.000777849	0.000841055			260.656	0.0003161	0.00014103		265.441	0.000605494	0.000164233
		242.193	0.000513683	0.000749385		243.428	0.000737167	0.000743036		241.264	0.000737375	0.000809604		242.519	0.00101	0.000799493		241.154	0.000708344	0.000785749		242.625	0.000782768	0.000841615			261.475	0.000317981	0.000139666		266.111	0.000610099	0.000162397
		243.011	0.000513909	0.000748243		244.247	0.000734598	0.000742564		242.082	0.000734989	0.000809192		243.337	0.00102	0.000802905		241.807	0.00071034	0.000785668		243.277	0.000791356	0.000844374			262.131	0.000316132	0.000140299		266.949	0.000607554	0.000163334
		243.666	0.000511815	0.000750256		244.901	0.000734058	0.000744794		242.736	0.000736762	0.000809969		243.991	0.00102	0.000803957		242.624	0.000712947	0.000786933		243.93	0.000795565	0.000845757			262.787	0.00032	0.000143571		267.62	0.000604672	0.000165042
		244.321	0.000509789	0.000751288		245.556	0.000732955	0.000740763		243.389	0.000735683	0.000811168		244.645	0.00102	0.000805864		243.277	0.000715941	0.000784667		244.746	0.00079767	0.000845239			263.607	0.000319984	0.000141603		268.29	0.000614411	0.000163853
		245.14	0.000509891	0.000746934		246.374	0.000731614	0.00074127		244.207	0.000732814	0.000809768		245.463	0.00102	0.000804416		244.093	0.000720085	0.000787736		245.398	0.000806468	0.000847209			264.262	0.000322889	0.000140704		269.128	0.000614964	0.000164624
		245.795	0.000506459	0.000751249		247.029	0.000731093	0.000740737		244.861	0.000736093	0.000811846		246.117	0.00102	0.00080342		244.746	0.000721771	0.000788656		246.051	0.000810608	0.00084975			264.918	0.000324219	0.000143028		269.798	0.000612062	0.000163349
		246.449	0.000504988	0.000747426		247.683	0.000730245	0.00074276		245.515	0.000731701	0.000810231		246.935	0.00102	0.000803884		245.399	0.000728083	0.000788886		246.866	0.000816772	0.000849273			265.738	0.000324728	0.000143008		270.468	0.000616171	0.000164556
		247.268	0.000504318	0.000748522		248.501	0.000723839	0.000741899		246.332	0.000729942	0.000811703		247.589	0.00103	0.00080085		246.216	0.000727672	0.000790335		247.519	0.000820014	0.000851412			266.393	0.000329274	0.000142318		271.306	0.000624281	0.000163007
		247.923	0.000506945	0.000746822		249.156	0.000725819	0.000739964		246.986	0.000730412	0.000809365		248.244	0.00103	0.000802824		246.869	0.000731345	0.000792894		248.334	0.000822089	0.000853322			267.049	0.000329363	0.000141809		271.976	0.000623171	0.000167491
		248.578	0.000501867	0.000748313		249.811	0.000723513	0.000744131		247.804	0.000726381	0.00080854		249.062	0.00102	0.000804448		247.522	0.000732185	0.000790443		248.987	0.000827109	0.00085301			267.869	0.00033073	0.000143903		272.647	0.000622837	0.000165251
		249.396	0.000499774	0.000745142		250.629	0.000721981	0.000745313		248.458	0.000731667	0.000810411		249.716	0.00103	0.000801755		248.338	0.000736003	0.00079385		249.639	0.000829827	0.000852367			268.525	0.000334612	0.000142481		273.484	0.000624701	0.000165665
		250.051	0.000497691	0.000747645		251.283	0.000717589	0.000740165		249.112	0.000729376	0.000808064		250.37	0.00103	0.00080448		248.991	0.00073689	0.000795866		250.455	0.000831449	0.000854596			269.18	0.000335157	0.000143945		274.155	0.000631728	0.000167037
		250.87	0.000496136	0.000744158		252.102	0.000718632	0.000742204		249.929	0.000725462	0.00081068		251.188	0.00102	0.000805035		249.644	0.000737218	0.000792087		251.108	0.000836933	0.000853745			270	0.000337173	0.000143846		274.825	0.000629787	0.000165456
		251.525	0.000497173	0.000747065		252.756	0.000716793	0.000740695		250.583	0.0007273	0.000808908		251.842	0.00103	0.000805495		250.461	0.000737574	0.000794636		251.923	0.000843166	0.000858532			270.656	0.000333931	0.000143241		275.663	0.000629152	0.00016756
		252.18	0.000492937	0.000742908		253.411	0.000713347	0.000742974		251.237	0.000723421	0.000810679		252.497	0.00103	0.000805853		251.114	0.000742025	0.000795921		252.576	0.00084351	0.000861458			271.311	0.000337601	0.00014336		276.333	0.000629128	0.00016428
		252.998	0.000492387	0.000746168		254.229	0.000712519	0.000742305		252.055	0.000723638	0.000810097		253.314	0.00103	0.000802023		251.767	0.000740373	0.000798405		253.228	0.00084685	0.00085842			272.131	0.000340067	0.000144749		277.003	0.000634607	0.000167566
		253.653	0.000490012	0.000745515		254.883	0.000711356	0.000741748		252.709	0.000725804	0.000810946		253.969	0.00103	0.000806573		252.583	0.000743654	0.000796256		254.044	0.000846013	0.000857908			272.787	0.000342255	0.000145195		277.841	0.000635438	0.000165166
		254.308	0.000488638	0.000742284		255.702	0.000709099	0.000743609		253.526	0.000725658	0.000809268		254.623	0.00103	0.000805295		253.237	0.00074164	0.000798607		254.696	0.000852542	0.000862185			273.607	0.000346451	0.000146283		278.512	0.000640625	0.000165496
		255.127	0.000484144	0.000744933		256.356	0.000711399	0.000742045		254.18	0.000723247	0.000808162		255.441	0.00103	0.000807092		254.053	0.000739594	0.00079728		255.349	0.000853315	0.000860221			274.262	0.000346413	0.000144843		279.349	0.00064173	0.000165273
		255.781	0.000484262	0.00074478		257.011	0.000707355	0.000740683		254.834	0.000720689	0.000810154		256.095	0.00103	0.000807113		254.706	0.000742628	0.000798721		256.164	0.000858898	0.000857962			274.918	0.000347252	0.000144845		280.02	0.000641416	0.000168822
		256.436	0.000480637	0.000742453		257.829	0.000702691	0.000740801		255.652	0.000719886	0.000810503		256.913	0.00102	0.000804102		255.359	0.000739066	0.000794266		256.817	0.000866867	0.000862675			275.738	0.000351704	0.00014869		280.69	0.000643096	0.00016575
		257.255	0.000479107	0.000739653		258.484	0.000706343	0.000739269		256.306	0.000717818	0.000808924		257.567	0.00104	0.000805576		256.175	0.000739798	0.000799829		257.469	0.000865604	0.000861215			276.393	0.000353116	0.000146772		281.528	0.000647111	0.000167331
		257.91	0.000480212	0.000746477		259.302	0.000702431	0.000744169		256.96	0.000715626	0.000810462		258.222	0.00103	0.000807901		256.829	0.000739975	0.00080196		258.285	0.000865532	0.000861775			277.049	0.000356753	0.000144741		282.198	0.00064725	0.000168435
		258.728	0.000477642	0.000741887		259.956	0.000697509	0.000744002		257.777	0.000715869	0.000808064		259.039	0.00103	0.000807417		257.482	0.000742192	0.000800695		258.938	0.000869742	0.000863904			277.869	0.000355841	0.000147263		282.868	0.000653901	0.000167816
		259.383	0.000472892	0.000745158		260.611	0.000700472	0.000743296		258.431	0.000712934	0.000810084		259.694	0.00103	0.000805907		258.298	0.000738355	0.000801137		259.753	0.000870819	0.000868719			278.525	0.000360067	0.000147745		283.706	0.000655335	0.000171108
		260.038	0.000474967	0.000742258		261.429	0.000696414	0.000741585		259.085	0.000715084	0.000808424		260.348	0.00102	0.000807668		258.951	0.000735876	0.000796322		260.406	0.000874231	0.000864751			279.18	0.000360981	0.000148825		284.377	0.000659075	0.000169293
		260.857	0.000471765	0.000742314		262.084	0.000694426	0.000743721		259.903	0.000710929	0.000808993		261.166	0.00102	0.000808125		259.604	0.000738877	0.000803377		261.058	0.000877484	0.000866849			280	0.000361662	0.000148596		285.047	0.000658658	0.000173722
		261.512	0.000471114	0.000741109		262.738	0.000694574	0.000744364		260.557	0.000712929	0.000810539		261.82	0.00103	0.000811395		260.421	0.000735364	0.000801244		261.874	0.000877563	0.000864818			280.656	0.000363376	0.000149523		285.885	0.000655961	0.000169661
		262.166	0.000470746	0.000738327		263.557	0.000694808	0.000744482		261.374	0.000712672	0.000809282		262.474	0.00103	0.000809101		261.074	0.000735776	0.000804292		262.526	0.000872899	0.000867419			281.311	0.000365027	0.000149138		286.555	0.000663633	0.000171124
		262.985	0.000467676	0.000737906		264.211	0.000690047	0.000744959		262.028	0.000705818	0.000811476		263.292	0.00103	0.000806931		261.727	0.000734278	0.000804078		263.342	0.000874139	0.000869273			282.131	0.00037136	0.000150195		287.225	0.000663833	0.000170449
		263.64	0.000465096	0.000743193		264.866	0.000688031	0.000740795		262.682	0.000709369	0.000809835		263.947	0.00103	0.000810323		262.543	0.000732635	0.000801862		263.995	0.000881128	0.000868278			282.787	0.000371651	0.000150387		288.063	0.000668051	0.000171933
		264.295	0.000462566	0.000741166		265.684	0.000684132	0.000743695		263.5	0.000710123	0.000810841		264.601	0.00102	0.000807774		263.196	0.000732638	0.000803206		264.647	0.000879826	0.000869225			283.443	0.00037551	0.000149633		288.733	0.000671695	0.000170112
		265.113	0.000463268	0.000740681		266.339	0.000684844	0.000742605		264.154	0.000705532	0.000808954		265.419	0.00103	0.000808565		264.013	0.000729643	0.000802185		265.463	0.000880801	0.000868283			284.262	0.000376264	0.000152992		289.404	0.0006712	0.000171149
		265.768	0.000461432	0.000741351		267.157	0.000686386	0.000742084		264.808	0.00070957	0.000808383		266.073	0.00102	0.000807871		264.666	0.000730833	0.00080363		266.115	0.000881922	0.000867234			284.918	0.00037333	0.000151641		290.241	0.000672821	0.000171354
		266.587	0.00045765	0.000735397		267.811	0.000680202	0.000742622		265.625	0.000705784	0.000809796		266.891	0.00102	0.000807774		265.319	0.000729169	0.000802305		266.768	0.000880729	0.000869038			285.738	0.00038078	0.000150734		290.912	0.000674241	0.00017083
		267.242	0.000456168	0.000736602		268.466	0.000679251	0.000743189		266.279	0.000703501	0.000809031		267.545	0.00103	0.000808582		266.135	0.000727195	0.000803901		267.583	0.000883515	0.000870905			286.393	0.000382884	0.000152166		291.75	0.000676885	0.000172809
		267.897	0.000455389	0.000737947		269.284	0.000677091	0.000742577		266.933	0.000700712	0.000808203		268.199	0.00103	0.000808266		266.788	0.000726151	0.000802985		268.236	0.000881591	0.000872762			287.049	0.000383734	0.000153249		292.42	0.000682236	0.000175308
		268.715	0.000455697	0.00073588		269.939	0.000674422	0.000740317		267.75	0.000702795	0.000810161		269.017	0.00103	0.000808403		267.441	0.000725731	0.000805573		269.052	0.00088316	0.000872077			287.869	0.000385051	0.000151857		293.09	0.000684565	0.000172722
		269.37	0.000452375	0.000738587		270.593	0.000675849	0.000744338		268.404	0.000698799	0.000806479		269.671	0.00102	0.000808905		268.258	0.000726572	0.000804984		269.704	0.000886319	0.000873602			288.525	0.000388034	0.000153232		293.928	0.000687941	0.000174709
		270.025	0.00045132	0.000738311		271.412	0.000673299	0.000745213		269.222	0.000697443	0.000809796		270.326	0.00103	0.000810363		268.911	0.0007236	0.000803679		270.357	0.000887531	0.000872351			289.18	0.000391263	0.000151537		294.598	0.000690655	0.000173166
		270.844	0.000449624	0.00073611		272.066	0.000672566	0.000743276		269.876	0.000698371	0.000809189		271.144	0.00103	0.000808996		269.564	0.000721307	0.000806251		271.172	0.000881055	0.000875266			290	0.000393002	0.000152913		295.269	0.000689936	0.000173286
		271.498	0.000445858	0.000734346		272.884	0.000666847	0.000742502		270.53	0.000695298	0.000810547		271.798	0.00103	0.000808922		270.38	0.000723236	0.000804459		271.825	0.000883825	0.000874456			290.656	0.000393871	0.000153283		296.106	0.000696588	0.000173653
		272.317	0.000444424	0.000737774		273.539	0.000669463	0.000747381		271.347	0.000693937	0.000808019		272.452	0.00103	0.00080863		271.033	0.000721615	0.000803786		272.477	0.000879015	0.000871978			291.311	0.000398494	0.000153483		296.777	0.000692828	0.000174338
		272.972	0.000445309	0.00073295		274.194	0.000664677	0.000745667		272.001	0.000695671	0.000808999		273.27	0.00102	0.000807281		271.687	0.000717513	0.000801681		273.293	0.000884592	0.000872204			292.131	0.000399812	0.000154715		297.447	0.000702505	0.000175766
		273.627	0.000443229	0.000732239		275.012	0.000664564	0.000743544		272.819	0.000691595	0.000809248		273.924	0.00103	0.000809047		272.503	0.000718954	0.000805038		273.945	0.000885114	0.000875862			292.787	0.000401485	0.000157265		298.285	0.00070414	0.000174101
		274.445	0.000441895	0.000735939		275.666	0.000664781	0.000744373		273.473	0.000692438	0.000808596		274.579	0.00103	0.000810395		273.156	0.000714255	0.0008041		274.598	0.000885109	0.000872678			293.443	0.000404148	0.000157073		298.955	0.000709683	0.000176141
		275.1	0.000439845	0.000732953		276.321	0.000662071	0.000745989		274.127	0.000691841	0.00080842		275.396	0.00102	0.000810406		273.972	0.000714153	0.000804918		275.413	0.00088236	0.000876765			294.262	0.000405391	0.000155847		299.625	0.000708246	0.000174272
		275.755	0.000439111	0.000735786		277.139	0.000660838	0.000745641		274.944	0.000693279	0.000808333		276.051	0.00103	0.00080901		274.626	0.000709677	0.000804564		276.066	0.00088589	0.000875538			294.918	0.00040828	0.000157709		300.463	0.000710511	0.000175905
		276.574	0.00043785	0.000733154		277.794	0.000659978	0.000745229		275.598	0.000692618	0.000809254		276.869	0.00103	0.000809696		275.279	0.000711608	0.000806842		276.882	0.000881523	0.000872354			295.574	0.000408294	0.000156284		301.134	0.00070759	0.000174774
		277.229	0.000436315	0.000732481		278.612	0.000655944	0.000746631		276.416	0.000691685	0.000807095		277.523	0.00102	0.000806734		276.095	0.000707167	0.000805707		277.534	0.000882952	0.000874852			296.393	0.000412233	0.000158828		301.804	0.000714734	0.000178331
		277.883	0.00043417	0.000730562		279.267	0.00065263	0.000746099		277.07	0.000685579	0.000808408		278.177	0.00103	0.000806317		276.748	0.00070663	0.000805498		278.187	0.000879967	0.000874558			297.049	0.000413179	0.00015867		302.642	0.000718517	0.000175245
		278.702	0.000433754	0.000729506		279.921	0.000652757	0.000747646		277.724	0.000683811	0.000806943		278.995	0.00102	0.000811752		277.401	0.000703205	0.000801376		279.002	0.000878917	0.000875161			297.869	0.000414421	0.000157012		303.312	0.000721223	0.000179625
		279.357	0.00043099	0.000730743		280.739	0.000652052	0.000749034		278.541	0.00068664	0.000808203		279.649	0.00102	0.000810807		278.218	0.000701556	0.000808845		279.655	0.000880678	0.000875853			298.525	0.000418216	0.000159982		304.15	0.000717138	0.00017673
		280.012	0.00042903	0.000731923		281.394	0.000652003	0.000751379		279.195	0.000682945	0.000806798		280.304	0.00102	0.00081086		278.871	0.00070019	0.000806913		280.307	0.000876817	0.000878207			299.18	0.000417138	0.000159843		304.82	0.000721399	0.000176023
		280.83	0.00042626	0.000732119		282.048	0.000647728	0.000747448		279.849	0.000683788	0.000808014		281.121	0.00102	0.000810902		279.524	0.000698124	0.00080181		281.123	0.000873914	0.000877497			300	0.000420972	0.000158224		305.49	0.00072316	0.000179278
		281.485	0.000424786	0.000733306		282.867	0.00064372	0.000746249		280.667	0.000683046	0.000810467		281.776	0.00102	0.000812732		280.34	0.000692105	0.000804484		281.775	0.000872939	0.000878766			300.656	0.000422986	0.000161713		306.328	0.000731943	0.000180339
		282.304	0.000423012	0.000730479		283.521	0.000648545	0.000750642		281.321	0.000683341	0.000806755		282.43	0.00102	0.00080992		280.993	0.000690592	0.000803108		282.591	0.00087529	0.000876685			301.311	0.00042874	0.000159881		306.999	0.000732154	0.000179177
		282.959	0.00042258	0.000731693		284.176	0.00064432	0.000749452		282.138	0.000682507	0.000806634		283.248	0.00102	0.000811418		281.646	0.000690517	0.000804677		283.244	0.000871897	0.000876517			302.131	0.000426833	0.000159934		307.669	0.000732415	0.000178899
		283.614	0.000420958	0.000729122		284.994	0.000639376	0.000750819		282.792	0.000681019	0.000809059		283.902	0.00102	0.0008116		282.463	0.000685523	0.000804093		283.896	0.000871442	0.000876156			302.787	0.000431198	0.000158877		308.507	0.000731794	0.000179231
		284.432	0.000419773	0.000730424		285.649	0.000638733	0.000752062		283.446	0.000679107	0.000807552		284.556	0.00102	0.00080921		283.116	0.000685992	0.000805346		284.712	0.000869121	0.000878106			303.443	0.00043125	0.000162638		309.177	0.000734838	0.000177953
		285.087	0.000419529	0.000732612		286.467	0.000638237	0.000751141		284.264	0.000679348	0.000805429		285.374	0.00102	0.000809123		283.932	0.000685407	0.000802568		285.364	0.00087174	0.000877281			304.262	0.000434383	0.000162011		309.847	0.000741237	0.000179376
		285.742	0.000414751	0.000728431		287.121	0.000634609	0.000751184		284.918	0.000679209	0.000808005		286.029	0.00102	0.000811718		284.585	0.000680115	0.000803478		286.017	0.000873532	0.000881692			304.918	0.000435228	0.000163703		310.685	0.000747689	0.000179687
		286.561	0.00041621	0.000730904		287.776	0.000635689	0.000751411		285.572	0.000677031	0.000804925		286.846	0.00101	0.00080925		285.238	0.000679461	0.000802018		286.832	0.000865627	0.000881688			305.574	0.000437504	0.000162286		311.355	0.000746829	0.000181292
		287.215	0.000412349	0.00072855		288.594	0.000636157	0.000755504		286.389	0.00067401	0.000807829		287.501	0.00101	0.000811247		286.055	0.000674436	0.000800979		287.485	0.000865567	0.000879921			306.393	0.000436925	0.000163185		312.026	0.000747376	0.000180807
		288.034	0.000412435	0.00072733		289.249	0.000631693	0.000754039		287.043	0.000671403	0.000810243		288.155	0.00102	0.000811641		286.708	0.000669852	0.000801608		288.3	0.00086296	0.000878428			307.049	0.000439305	0.000162612		312.863	0.000747822	0.0001837
		288.689	0.000410935	0.000726062		289.903	0.000633955	0.000753402		287.861	0.000672698	0.000807729		288.973	0.00101	0.000811185		287.361	0.000669871	0.000805772		288.953	0.000860256	0.000880407			307.705	0.000445554	0.00016262		313.534	0.00074792	0.000182011
		289.344	0.000408588	0.000727875		290.722	0.000630017	0.000754491		288.514	0.000674287	0.0008078		289.627	0.00101	0.000810876		288.177	0.000666757	0.000806341		289.606	0.000856433	0.000883315			308.525	0.00044498	0.000162411		314.204	0.000755671	0.000181924
		290.162	0.000407397	0.000728339		291.376	0.000627949	0.00075286		289.168	0.000672872	0.000806398		290.281	0.00102	0.000811799		288.83	0.000663133	0.000802791		290.421	0.000858826	0.000877937			309.18	0.00044561	0.000162335		315.042	0.000760861	0.000181156
		290.817	0.000405552	0.000726296		292.194	0.000630518	0.000755247		289.986	0.00066861	0.000807296		291.099	0.00101	0.000812986		289.483	0.000658307	0.000800991		291.074	0.000854922	0.000881155			310	0.000446541	0.000165419		315.712	0.000761913	0.000182421
		291.472	0.00040419	0.0007274		292.849	0.00062587	0.000754973		290.64	0.000668507	0.000809236		291.754	0.00101	0.000812177		290.3	0.000656369	0.000801075		291.726	0.00085389	0.000883715			310.656	0.000447752	0.000164404		316.382	0.000762849	0.000181747
		292.291	0.000404213	0.00072423		293.504	0.000624596	0.000753238		291.294	0.000666009	0.000807777		292.408	0.00101	0.000812895		290.953	0.000653574	0.000805266		292.542	0.000853187	0.000879854			311.311	0.000451647	0.000163481		317.22	0.00076418	0.000184624
		292.946	0.000402439	0.000726585		294.322	0.000625103	0.000756671		292.111	0.000667992	0.000807524		293.226	0.00101	0.000808397		291.769	0.000653427	0.000798073		293.194	0.000849933	0.000880359			312.131	0.000453801	0.000166572		317.891	0.000769226	0.000184724
		293.6	0.000400164	0.000725085		294.976	0.000620375	0.000755916		292.765	0.000662481	0.000810211		293.88	0.00101	0.000811695		292.422	0.000649335	0.000801513		293.847	0.000848572	0.000880972			312.787	0.000455868	0.000165873		318.728	0.000766378	0.000183974
		294.419	0.000400321	0.000725797		295.631	0.000618958	0.000757041		293.583	0.000664061	0.000808137		294.534	0.00101	0.000815847		293.076	0.000646748	0.000802098		294.662	0.000850724	0.000884958			313.443	0.000454847	0.000166883		319.399	0.000767305	0.000183978
		295.074	0.000397584	0.000722327		296.449	0.000619624	0.00075694		294.237	0.000662016	0.000807038		295.352	0.001	0.000813105		293.892	0.000645633	0.000800006		295.315	0.000845243	0.000881533			314.262	0.000459427	0.000166086		320.069	0.000770323	0.000184279
		295.893	0.000395601	0.000727326		297.104	0.000615657	0.0007597		294.891	0.000657811	0.000808627		296.006	0.00101	0.000810957		294.545	0.000643217	0.000802788		296.131	0.000845189	0.000883099			314.918	0.000459274	0.000167093		320.907	0.000779855	0.000184132
		296.547	0.00039383	0.000723316		297.922	0.000613288	0.000757402		295.708	0.000657867	0.000805139		296.824	0.00101	0.000815335		295.198	0.000636852	0.00080202		296.783	0.000841136	0.000883648			315.574	0.000459853	0.000167236		321.577	0.000780931	0.000187008
		297.202	0.000392582	0.000722943		298.577	0.000613235	0.000759034		296.362	0.000660109	0.000805927		297.478	0.000999141	0.000812683		296.014	0.000636936	0.000799242		297.436	0.000841512	0.000880742			316.393	0.000465468	0.000167894		322.247	0.000783849	0.000185826
		298.021	0.000392509	0.000726615		299.231	0.000612184	0.000760483		297.016	0.000658843	0.000806116		298.133	0.001	0.000812409		296.668	0.000634156	0.000800623		298.251	0.000836104	0.000885189			317.049	0.000462407	0.000168728		323.085	0.000792149	0.000185362
		298.676	0.000389773	0.000724766		300.049	0.000614035	0.000763492		297.834	0.000657077	0.000807567		298.951	0.000995278	0.000812632		297.321	0.000631205	0.000801854		298.904	0.000835788	0.000886961			317.705	0.000466937	0.000167274		323.756	0.000791019	0.00018887
		299.331	0.000390824	0.000722774		300.704	0.000610045	0.000762669		298.488	0.000656111	0.000808083		299.605	0.001	0.000814752		298.137	0.000627116	0.000802531		299.719	0.000836275	0.000879155			318.525	0.00046719	0.000168933		324.426	0.000790014	0.000185578
		300.149	0.000389303	0.000721277		301.522	0.000608438	0.000764834		299.305	0.00065389	0.00080686		300.259	0.001	0.000816375		298.79	0.00062681	0.000801347		300.372	0.000833436	0.000883508			319.18	0.000468633	0.000168168		325.264	0.000794991	0.000186446
		300.804	0.000390462	0.000723298		302.177	0.000606927	0.000764524		299.959	0.000653175	0.000807386		301.077	0.000997249	0.000813206		299.443	0.000622428	0.000800971		301.024	0.000830041	0.000885235			319.836	0.000469596	0.0001694		325.934	0.000792212	0.000187742
		301.623	0.000387601	0.000723567		302.831	0.000603396	0.000766097		300.613	0.000652137	0.000808229		301.731	0.000995025	0.000815116		300.26	0.00062059	0.000803751		301.84	0.000827256	0.000886196			320.656	0.000471265	0.000169648		326.604	0.000797421	0.000189508
		302.278	0.000386359	0.000722513		303.65	0.000603871	0.000770514		301.431	0.00065236	0.000807947		302.386	0.000999204	0.000812098		300.913	0.000617717	0.000801549		302.493	0.00082306	0.000885242			321.311	0.000470121	0.000171279		327.442	0.000798101	0.000191196
		302.932	0.000383598	0.000723621		304.304	0.000603425	0.000771583		302.085	0.000654348	0.000808187		303.203	0.001	0.000814446		301.729	0.000616506	0.000801518		303.308	0.000819533	0.000885358			322.131	0.000471149	0.00017074		328.112	0.00080455	0.000187716
		303.751	0.000382978	0.00072288		304.959	0.000601746	0.000771234		302.739	0.000649756	0.000807539		303.858	0.000996699	0.000816158		302.382	0.00061054	0.000800761		303.961	0.000817543	0.000887164			322.787	0.000475513	0.000171066		328.783	0.000809058	0.000189584
		304.406	0.000381174	0.000723498		305.777	0.000597251	0.000775415		303.556	0.000646393	0.000810425		304.512	0.00099892	0.000819033		303.035	0.000609196	0.000799477		304.613	0.000815931	0.000889001			323.443	0.000475419	0.000170288		329.62	0.000807987	0.000189721
		305.061	0.000378677	0.000723064		306.432	0.00059928	0.000773366		304.21	0.000648644	0.000807067		305.33	0.000992323	0.000812726		303.852	0.000606899	0.000801129		305.429	0.000813322	0.000888553			324.262	0.000475661	0.000171656		330.291	0.000810412	0.000188814
		305.879	0.000381063	0.000722339		307.25	0.000599922	0.00077418		305.028	0.000646018	0.000808673		305.984	0.000989699	0.00081636		304.505	0.000602249	0.000802592		306.081	0.000814089	0.000889867			324.918	0.000475076	0.000169226		331.129	0.000815153	0.000192888
		306.534	0.00037618	0.000721353		307.904	0.000595694	0.000775646		305.682	0.000647082	0.000806431		306.638	0.000989103	0.000815112		305.158	0.000598498	0.000804229		306.897	0.000809876	0.000887717			325.574	0.000479527	0.000170643		331.799	0.000815203	0.00019
		307.353	0.000376581	0.000720082		308.559	0.000595843	0.000777809		306.336	0.000644092	0.000811529		307.456	0.000994607	0.000819774		305.974	0.000595023	0.000821112		307.549	0.000807869	0.000884867			326.393	0.000479351	0.000170618		332.469	0.000817375	0.000192629
		308.008	0.000375222	0.000721382		309.377	0.000596698	0.000780455		307.153	0.00064385	0.000808115		308.111	0.000993123	0.000817975		306.627	0.000592291	0.00079863		308.202	0.000802692	0.000890297			327.049	0.000479008	0.000172203		333.307	0.000816783	0.00018976
		308.663	0.000374706	0.000720454		310.032	0.000590236	0.000780392		307.807	0.000642504	0.000808561		308.928	0.00099807	0.00081659		307.28	0.000590277	0.000799507		309.018	0.000801409	0.000887944			327.705	0.000479156	0.000173736		333.977	0.000822283	0.000192374
		309.481	0.000374271	0.000720725		310.85	0.000590463	0.00078008		308.461	0.000641514	0.000809615		309.583	0.000985018	0.000817494		308.097	0.000587751	0.000799449		309.67	0.000799454	0.000885256			328.525	0.000485066	0.000171328		334.648	0.000825371	0.000191727
		310.136	0.000373589	0.000719139		311.505	0.000589751	0.000782092		309.279	0.000638635	0.000811505		310.237	0.000993977	0.000818529		308.75	0.00058479	0.000801165		310.486	0.000799622	0.0008888			329.18	0.000483504	0.000172295		335.485	0.000823971	0.000191338
		310.791	0.000370901	0.000719705		312.159	0.000589869	0.000780237		309.933	0.000640149	0.000810902		311.055	0.000988702	0.000820395		309.403	0.000581252	0.000799269		311.138	0.000797431	0.000889293			330	0.00048469	0.000173802		336.156	0.000823993	0.000195028
		311.61	0.000369055	0.000720602		312.977	0.00058477	0.0007839		310.75	0.000636393	0.000809968		311.709	0.000988959	0.000818981		310.219	0.000578188	0.000799813		311.791	0.000789587	0.000889899			330.656	0.000483912	0.000171222		336.826	0.000832177	0.000194558
		312.264	0.000368911	0.000718924		313.632	0.000583305	0.000783752		311.404	0.000633224	0.000812446		312.363	0.000990609	0.000820513		310.872	0.000575832	0.000801002		312.606	0.000788892	0.00088864			331.311	0.000483639	0.000173477		337.664	0.000833169	0.000191886
		313.083	0.000368392	0.000720821		314.45	0.000582798	0.00078307		312.058	0.000638291	0.000809349		313.181	0.00098856	0.000817424		311.689	0.000571875	0.000801259		313.259	0.000788088	0.00088834			332.131	0.000486285	0.000173622		338.334	0.000837687	0.00019469
		313.738	0.000367438	0.000720071		315.105	0.000584581	0.000788779		312.875	0.000636696	0.000809736		313.836	0.000986483	0.000820234		312.342	0.00057249	0.000801786		314.075	0.000785635	0.000892954			332.787	0.000485973	0.000172659		339.004	0.000835673	0.000193843
		314.393	0.000366517	0.000717722		315.923	0.00058137	0.000788891		313.529	0.000632851	0.000809477		314.49	0.000982869	0.000819399		312.995	0.000568038	0.000802233		314.727	0.000781011	0.000894571			333.443	0.000486512	0.000170362		339.842	0.000840053	0.000192757
		315.211	0.000364783	0.000720223		316.578	0.000580844	0.000789624		314.183	0.00063431	0.000809993		315.308	0.000982401	0.000822378		313.811	0.000566023	0.000802062		315.38	0.000783222	0.000884866			334.262	0.000486488	0.000174381		340.513	0.000844862	0.000194162
		315.866	0.000363571	0.000719108		317.232	0.000581008	0.000791838		315.001	0.000633416	0.000813771		315.962	0.00098402	0.000821902		314.464	0.000563405	0.000803965		316.195	0.000779375	0.000889731			334.918	0.00048725	0.000173688		341.183	0.000841747	0.000198562
		316.521	0.000362149	0.000717549		318.05	0.000581043	0.000794313		315.655	0.000632973	0.000811523		316.616	0.000983093	0.000818536		315.118	0.000560075	0.000799412		316.848	0.000773696	0.000889798			335.574	0.000488302	0.000173689		342.021	0.00084729	0.000197523
		317.34	0.000361192	0.000718803		318.705	0.000575901	0.000793025		316.309	0.000632252	0.000809091		317.434	0.000978895	0.000820151		315.934	0.000556559	0.000804582		317.5	0.00077267	0.00089149			336.393	0.00048812	0.00017292		342.691	0.000847453	0.000194606
		317.995	0.000361338	0.000717553		319.523	0.00057835	0.000794028		317.126	0.000629806	0.00080997		318.088	0.000978816	0.00082405		316.587	0.000554442	0.000801456		318.316	0.000771951	0.000886493			337.049	0.000488869	0.000174828		343.361	0.000848451	0.000195598
		318.813	0.000360001	0.00071565		320.178	0.000571907	0.000799556		317.78	0.000627809	0.000812945		318.906	0.000978442	0.000824507		317.24	0.00055064	0.000804336		318.968	0.000768045	0.000891999			337.869	0.000489666	0.000174348		344.199	0.000849608	0.000199524
		319.468	0.000358473	0.000717807		320.832	0.000573927	0.000800739		318.598	0.000629307	0.000808899		319.56	0.000974899	0.000824421		318.057	0.000549833	0.000801339		319.784	0.000764304	0.000891673			338.525	0.00048606	0.00017275		344.869	0.000855106	0.000196639
		320.123	0.000356858	0.000717756		321.651	0.00057406	0.000802336		319.252	0.000627802	0.000811838		320.215	0.000977795	0.00082229		318.71	0.000545641	0.000802015		320.437	0.000764001	0.000887879			339.18	0.000487584	0.000174845		345.707	0.000855293	0.000199413
		320.942	0.000356581	0.000718932		322.305	0.000570795	0.000803965		319.906	0.000626212	0.000812237		321.033	0.000976297	0.000822663		319.363	0.000546338	0.000802787		321.089	0.000762294	0.000895267			340	0.000487971	0.000174256		346.378	0.000855774	0.000198553
		321.596	0.000356651	0.000716106		322.96	0.000569734	0.000803352		320.723	0.000622024	0.000813339		321.687	0.000973667	0.000825985		320.179	0.000541524	0.000802537		321.905	0.000755291	0.000889016			340.656	0.000489142	0.000174331		347.048	0.000854979	0.000197664
		322.251	0.000354264	0.000714967		323.778	0.000569424	0.000808831		321.377	0.000623594	0.000813309		322.341	0.000971595	0.000824669		320.832	0.000536323	0.000801809		322.557	0.000755389	0.00089303			341.311	0.000490956	0.000173748		347.886	0.000867954	0.000197457
		323.07	0.000354966	0.000717149		324.432	0.000565968	0.000807298		322.031	0.000621563	0.000814532		323.159	0.000972936	0.000824963		321.649	0.000534368	0.000801951		323.21	0.000749902	0.000893309			342.131	0.000488653	0.000174075		348.556	0.000863735	0.000201171
		323.725	0.000353752	0.000716606		325.251	0.000566056	0.000811337		322.849	0.000621518	0.00081461		323.813	0.000982281	0.000829537		322.302	0.000531844	0.000800058		324.025	0.000751468	0.000894011			342.787	0.000487333	0.000174752		349.226	0.000867436	0.000200946
		324.543	0.000351415	0.000714572		325.905	0.000566325	0.000813129		323.503	0.000618647	0.000816657		324.468	0.000976011	0.00082803		322.955	0.000530349	0.000802661		324.678	0.000746798	0.000895079			343.607	0.00049035	0.000173231		350.064	0.000867608	0.000198845
		325.198	0.000351921	0.000716023		326.56	0.000565643	0.000813383		324.32	0.000618707	0.000814865		325.285	0.00097059	0.000827514		323.771	0.000530381	0.000801287		325.493	0.000744806	0.000895078			344.262	0.000490028	0.000176185		350.734	0.00086459	0.000200281
		325.853	0.000349292	0.00071691		327.378	0.000561609	0.000817789		324.974	0.000620912	0.000818099		325.94	0.000970204	0.000829305		324.424	0.000529891	0.00080116		326.146	0.000741087	0.000892038			344.918	0.000488508	0.000173987		351.405	0.000876455	0.000199708
		326.672	0.000349246	0.000715999		328.033	0.000562265	0.000816895		325.628	0.000620648	0.000817773		326.594	0.000976449	0.000828644		325.077	0.000525083	0.000799379		326.962	0.000736921	0.000894605			345.738	0.000486696	0.00017554		352.242	0.000876732	0.000199996
		327.327	0.000350182	0.000716749		328.687	0.000560154	0.000818596		326.446	0.00061639	0.000817393		327.412	0.000970465	0.000829308		325.894	0.000523328	0.000800532		327.614	0.000737555	0.000891715			346.393	0.000489269	0.000177852		352.913	0.000871035	0.000199172
		328.145	0.0003484	0.000718104		329.505	0.000561438	0.000817903		327.1	0.000618729	0.000815662		328.066	0.000968539	0.00083392		326.547	0.00051946	0.000797928		328.267	0.000735215	0.000897046			347.049	0.000487022	0.000178314		353.583	0.000878179	0.000203178
		328.8	0.000348229	0.000718818		330.16	0.00055714	0.000823676		327.754	0.000616476	0.000815962		328.884	0.000969178	0.000831615		327.2	0.000520615	0.000800068		329.082	0.00073162	0.000894833			347.869	0.000484438	0.000173686		354.421	0.000874337	0.000199625
		329.455	0.000346912	0.000715248		330.978	0.000558897	0.000822478		328.571	0.000613247	0.000815362		329.538	0.000963217	0.000833449		328.016	0.000516966	0.000797927		329.735	0.000728661	0.000893224			348.525	0.000486933	0.00017775		355.091	0.000879408	0.000202831
		330.273	0.000344838	0.000713415		331.633	0.000556509	0.000826818		329.225	0.000614838	0.000814577		330.193	0.000967182	0.000828916		328.669	0.000514218	0.000803252		330.387	0.000726946	0.000896278			349.344	0.000488154	0.000175501		355.929	0.000885586	0.000202794
		330.928	0.00034476	0.000717226		332.287	0.000554021	0.000826741		330.043	0.000611155	0.000815506		331.01	0.000966171	0.000832739		329.486	0.000511825	0.000798065		331.203	0.000724883	0.000890498			350	0.000486759	0.000175202		356.599	0.000885538	0.000202553
		331.583	0.000342385	0.000715881		333.106	0.000552116	0.000829339		330.697	0.00061089	0.000817348		331.665	0.000964133	0.000833101		330.139	0.000510595	0.000800595		331.855	0.000721392	0.000890413			350.656	0.00048678	0.000173922		357.27	0.000885809	0.000201693
		332.402	0.000343709	0.000715133		333.76	0.000556574	0.000829753		331.351	0.000608185	0.000817172		332.319	0.000966025	0.000832284		330.792	0.000507785	0.000794621		332.671	0.000724826	0.000891229			351.475	0.000484368	0.000174362		358.107	0.000884651	0.00020314
		333.057	0.000342088	0.000717963		334.415	0.000547948	0.000827429		332.168	0.000610329	0.000820378		333.137	0.000967729	0.00083369		331.608	0.000505731	0.000796933		333.324	0.000717315	0.00089168			352.131	0.000487471	0.000175269		358.778	0.000880898	0.000203987
		333.875	0.000340415	0.000714176		335.233	0.000549024	0.000828608		332.822	0.000610797	0.000818531		333.791	0.000961168	0.000834178		332.261	0.000503265	0.000799501		333.976	0.000714988	0.000894048			352.787	0.000483417	0.000175166		359.448	0.000890771	0.000204139
		334.53	0.000339564	0.000714483		335.888	0.000550283	0.000830327		333.476	0.000608472	0.000821413		334.445	0.000955268	0.000836974		332.915	0.00050123	0.000799786		334.792	0.000715484	0.000893683			353.607	0.000483117	0.0001752		360.286	0.000891477	0.000207112
		335.185	0.000339614	0.000714078		336.706	0.000549882	0.000830478		334.293	0.000607263	0.000820473		335.263	0.000954097	0.000832456		333.731	0.000497997	0.000800683		335.444	0.000711106	0.000895017			354.262	0.000482332	0.000173735		360.956	0.000893465	0.0002053
		336.004	0.000338427	0.000712067		337.36	0.000544494	0.00083613		334.947	0.000608592	0.000818519		335.918	0.000961101	0.000835613		334.384	0.000498461	0.000795846		336.26	0.000707054	0.00089657			354.918	0.000484681	0.000176258		361.626	0.000888537	0.000207925
		336.659	0.00033892	0.000714223		338.015	0.000543945	0.000833212		335.601	0.000601991	0.000821045		336.572	0.000954083	0.000836678		335.037	0.000495703	0.000796857		336.912	0.000705717	0.000891148			355.738	0.000482526	0.000176195		362.464	0.000893651	0.000204295
		337.313	0.000336756	0.000712397		338.833	0.000545962	0.000832536		336.419	0.000606162	0.000820632		337.39	0.000956017	0.000834749		335.853	0.000493435	0.000797069		337.565	0.000706699	0.000891156			356.393	0.000482008	0.000175475		363.135	0.000897442	0.000208654
		338.132	0.000337988	0.000712766		339.488	0.000541831	0.000833749		337.073	0.000603102	0.000819679		338.044	0.000957276	0.000836852		336.507	0.000490156	0.00079557		338.38	0.000701949	0.000893107			357.213	0.000482609	0.00017575		363.972	0.000892121	0.00020748
		338.787	0.00033489	0.000715097		340.142	0.00054425	0.000836189		337.89	0.000603036	0.000819999		338.862	0.000956711	0.000835468		337.16	0.000488517	0.000799154		339.033	0.000697109	0.000893087			357.869	0.000480849	0.000174354		364.643	0.00090034	0.000208576
		339.605	0.000333652	0.00071329		340.961	0.000543652	0.000835883		338.544	0.000603454	0.000824648		339.516	0.000955339	0.000838061		337.976	0.000487423	0.000796362		339.849	0.000698113	0.000890277			358.525	0.00047855	0.000176634		365.313	0.000905615	0.000208186
		340.26	0.000333748	0.000711692		341.615	0.000540228	0.000832197		339.198	0.00060027	0.000823497		340.17	0.000948807	0.000839049		338.629	0.000482397	0.000796864		340.501	0.00069648	0.000890322			359.344	0.000480521	0.000173197		366.151	0.000901238	0.00021192
		340.915	0.000332826	0.000711063		342.433	0.000539902	0.000831881		340.016	0.000599961	0.000824251		340.988	0.000954909	0.000839946		339.445	0.000482243	0.000797091		341.154	0.000690005	0.000890606			360	0.000480474	0.000176146		366.821	0.000909814	0.000210242
		341.734	0.000331624	0.000712887		343.088	0.000540279	0.000832857		340.67	0.000601766	0.000822913		341.642	0.000950007	0.000838994		340.099	0.000478918	0.000793955		341.969	0.000689106	0.000885521			360.656	0.000481858	0.000173499		367.491	0.000911743	0.00020766
		342.389	0.000332192	0.000710489		343.743	0.000537049	0.000830792		341.324	0.000597794	0.000821667		342.297	0.000947598	0.000840551		340.752	0.000476585	0.000793605		342.622	0.000686462	0.000891628			361.475	0.000478912	0.000177695		368.329	0.000905362	0.000210005
		343.044	0.000330028	0.000710581		344.561	0.000537658	0.000827107		342.141	0.000599549	0.000824299		343.115	0.000945338	0.000840077		341.568	0.000473422	0.000791601		343.437	0.000685006	0.00089217			362.131	0.000479539	0.000174823		369	0.0009016	0.000209032
		343.862	0.000329348	0.00071179		345.215	0.00053486	0.000828713		342.795	0.000596845	0.000822431		343.769	0.000945781	0.000839401		342.221	0.000472288	0.000793608		344.09	0.000685424	0.000887928			362.951	0.000480218	0.000176259		369.67	0.000904089	0.000210045
		344.517	0.000329099	0.000712445		345.87	0.000534752	0.000826753		343.613	0.000595273	0.000823571		344.423	0.000946525	0.000840477		342.874	0.000468805	0.00079031		344.742	0.000681167	0.000886791			363.607	0.00047846	0.000173817		370.508	0.00090374	0.00021058
		345.336	0.000328225	0.000710107		346.688	0.000532585	0.000827908		344.267	0.000595011	0.000824581		345.241	0.000947722	0.000838508		343.691	0.00046663	0.000792915		345.558	0.000677359	0.000883299			364.262	0.000478607	0.000176147		371.178	0.000908244	0.000212039
		345.99	0.000326181	0.000709613		347.343	0.000532129	0.000825796		344.921	0.000592477	0.000822587		345.895	0.000941241	0.000839028		344.344	0.000464512	0.000790346		346.211	0.000681503	0.000883972			365.082	0.000477033	0.000175108		372.016	0.000914042	0.000210972
		346.645	0.000325925	0.000710167		347.997	0.000529456	0.000818703		345.738	0.000592612	0.000824087		346.55	0.00094284	0.000837181		344.997	0.000462044	0.000792374		346.863	0.000673945	0.000883105			365.738	0.000475538	0.00017381		372.686	0.000907952	0.000212883
		347.464	0.000326344	0.000707474		348.815	0.000530749	0.000821125		346.392	0.000590673	0.000822424		347.367	0.000948004	0.000836707		345.813	0.000459667	0.000789968		347.679	0.00067436	0.000882705			366.393	0.000475091	0.000175909		373.356	0.000902012	0.000214141
		348.119	0.000324982	0.000708698		349.47	0.000527847	0.000820213		347.046	0.000591577	0.000825653		348.022	0.00094159	0.000839163		346.466	0.000459104	0.000790016		348.331	0.000668333	0.000881631			367.213	0.000474075	0.000174008		374.194	0.000907703	0.00020993
		348.937	0.000324653	0.000710051		350.288	0.000526007	0.000818031		347.864	0.000592149	0.000825653		348.84	0.00094362	0.000839408		347.119	0.000455747	0.000784528		349.147	0.000671297	0.000881936			367.869	0.000472752	0.000175243		374.864	0.000904039	0.000216757
		349.592	0.000323584	0.000707974		350.943	0.000529006	0.000815023		348.518	0.000588661	0.000824775		349.494	0.000943216	0.000838357		347.936	0.000453015	0.000783704		349.799	0.000661265	0.000882188			368.525	0.000470927	0.000176004		375.535	0.00091248	0.000213183
		350.247	0.00032451	0.000707578		351.597	0.000525275	0.000812017		349.172	0.000587712	0.000822635		350.148	0.000935831	0.00083503		348.589	0.000452972	0.000787354		350.452	0.000661347	0.000878394			369.344	0.000469898	0.000175727		376.373	0.00090186	0.000213093
		351.066	0.000322653	0.000709874		352.416	0.000525466	0.000813791		349.989	0.000588363	0.000824215		350.966	0.000938343	0.000839667		349.405	0.000449089	0.000785469		351.268	0.0006601	0.000879055			370	0.000469726	0.000173774		377.043	0.000906704	0.000213873
		351.721	0.000322461	0.000708668		353.07	0.000522732	0.000812289		350.643	0.000587109	0.000822501		351.62	0.000929086	0.000838049		350.058	0.00044698	0.000785985		351.92	0.000660429	0.000880677			370.82	0.000470952	0.00017543		377.713	0.000908214	0.0002157
		352.376	0.000320834	0.000706966		353.725	0.000523861	0.00080626		351.461	0.000587592	0.000822947		352.275	0.00093004	0.000837659		350.711	0.00044758	0.000782074		352.736	0.00065838	0.000877514			371.475	0.000468774	0.000174387		378.551	0.000912844	0.000215859
		353.194	0.000320335	0.000705218		354.543	0.00052388	0.000804924		352.115	0.000585279	0.000819045		353.092	0.00093858	0.000837146		351.528	0.000443083	0.000780804		353.388	0.000655843	0.00087858			372.131	0.000471905	0.000173849		379.221	0.000916378	0.000217518
		353.849	0.000321084	0.000708522		355.198	0.000519161	0.000807831		352.769	0.000583912	0.000823704		353.747	0.000934242	0.000839704		352.181	0.000441143	0.000779133		354.041	0.000652599	0.000873194			372.951	0.000468265	0.000173852		379.892	0.000923477	0.000216111
		354.668	0.000320422	0.000707214		355.852	0.000518627	0.000802613		353.586	0.000584593	0.000820857		354.401	0.00092897	0.00083782		352.834	0.000440108	0.00077592		354.856	0.000653245	0.000873665			373.607	0.000468773	0.000174787		380.729	0.000916246	0.000217359
		355.322	0.000319618	0.000706881		356.67	0.000519032	0.000802901		354.24	0.000584444	0.000819669		355.219	0.00092923	0.00083344		353.65	0.000436818	0.00077671		355.509	0.000647416	0.000868979			374.262	0.000468793	0.000173784		381.4	0.00091491	0.000218703
		355.977	0.000318019	0.000705404		357.325	0.000519051	0.000802711		354.894	0.00057919	0.000819949		355.873	0.000930604	0.000837356		354.303	0.000436154	0.000774941		356.324	0.000649589	0.000871123			375.082	0.000469614	0.000175482		382.238	0.000915336	0.000220163
		356.796	0.00031801	0.00070496		358.143	0.000520174	0.000796904		355.712	0.000577574	0.000820202		356.527	0.000926858	0.000834679		354.957	0.000434012	0.000774471		356.977	0.000642962	0.000868835			375.738	0.000466797	0.000175299		382.908	0.000918491	0.000220603
		357.451	0.000316628	0.000704397		358.798	0.000519963	0.000798359		356.365	0.000582926	0.000822629		357.345	0.000929628	0.000832828		355.773	0.000429279	0.000773406		357.629	0.000647077	0.000866333			376.393	0.000468525	0.000175918		383.578	0.000920545	0.00021772
		358.106	0.000315673	0.000704722		359.452	0.000515979	0.000799778		357.183	0.000577719	0.000818497		358	0.000925204	0.000833401		356.426	0.000430739	0.000771442		358.445	0.000640647	0.000866523			377.213	0.000465096	0.000173809		384.416	0.000919593	0.000222342
		358.924	0.000315818	0.000704078		360.271	0.000514387	0.000792347		357.837	0.000577469	0.00081672		358.817	0.000923807	0.000831874		357.079	0.00042949	0.000770893		359.098	0.000639344	0.00086366			377.869	0.000466305	0.000172198		385.086	0.000917121	0.000220785
		359.579	0.000313831	0.000703932		360.925	0.000513919	0.000792924		358.491	0.00057591	0.000813751		359.472	0.000929073	0.000834777		357.896	0.0004229	0.000765831		359.913	0.000636147	0.000863922			378.689	0.000464193	0.000176504		385.757	0.000919359	0.000225803
		360.234	0.000314132	0.000702977		361.58	0.000511634	0.000793156		359.308	0.000575932	0.00081569		360.126	0.000926898	0.00083059		358.549	0.00042527	0.000767574		360.566	0.000636026	0.000865956			379.344	0.000465793	0.000171199		386.594	0.000914048	0.000221239
		361.053	0.000313305	0.000703014		362.398	0.00051166	0.000794434		359.962	0.000572667	0.000815846		360.944	0.000914058	0.000831183		359.365	0.000424139	0.00076778		361.218	0.000628709	0.000864469			380	0.000461163	0.00017488		387.265	0.00092032	0.000223572
		361.707	0.00031379	0.000702465		363.053	0.000510614	0.000792404		360.78	0.000572563	0.000811683		361.598	0.000919852	0.000829465		360.018	0.000421469	0.000767112		362.034	0.000631584	0.000864232			380.82	0.000461757	0.000174722		387.935	0.000916707	0.000227132
		362.526	0.000312262	0.000702492		363.871	0.000507107	0.000795165		361.434	0.000575363	0.000809125		362.252	0.000915749	0.000829052		360.671	0.00042248	0.000762102		362.686	0.000631926	0.000860566			381.475	0.000462681	0.000173331		388.773	0.000925345	0.000227461
		363.181	0.000312411	0.000703828		364.525	0.000509891	0.000793198		362.088	0.000571478	0.000810153		363.07	0.00091757	0.000826511		361.488	0.000417877	0.000761425		363.339	0.000626714	0.000859421			382.131	0.000463716	0.000173747		389.443	0.000914871	0.000229861
		363.836	0.000310953	0.000701712		365.18	0.000507394	0.000795415		362.905	0.000572615	0.000809647		363.725	0.000926963	0.000825209		362.141	0.000415323	0.000759104		364.155	0.000625554	0.000859117			382.951	0.000463426	0.000175755		390.281	0.000916683	0.000233041
		364.654	0.000309695	0.000702029		365.998	0.000507915	0.000798408		363.559	0.000571873	0.000806841		364.379	0.000919149	0.000828076		362.794	0.000413935	0.000758771		364.807	0.000624701	0.000856776			383.607	0.000458506	0.000174135		390.951	0.000923992	0.000237451
		365.309	0.000311314	0.000700143		366.653	0.000506504	0.000799026		364.213	0.000568491	0.000808491		365.197	0.000917522	0.000824941		363.61	0.000411162	0.000754077		365.623	0.000619232	0.000860818			384.426	0.000461026	0.000170798		391.621	0.000918805	0.000236498
		366.128	0.000310215	0.000703515		367.307	0.000506974	0.000801294		365.031	0.000569736	0.000803207		365.851	0.00091561	0.000826742		364.263	0.000410883	0.000756262		366.275	0.00062071	0.000855231			385.082	0.000461322	0.000174291		392.459	0.000922912	0.00023856
		366.783	0.000310108	0.000699071		368.126	0.00050269	0.000800347		365.685	0.000570915	0.000804356		366.505	0.000914216	0.000824127		365.08	0.000407715	0.000753565		366.928	0.000620633	0.000856049			385.738	0.000459248	0.000171628		393.13	0.000921467	0.000242355
		367.438	0.000308782	0.000699687		368.78	0.000502899	0.000804844		366.339	0.000566981	0.00080449		367.323	0.000916833	0.000824112		365.733	0.000407173	0.000752374		367.743	0.000615586	0.000855724			386.557	0.000460284	0.000172443		393.967	0.000919409	0.000247452
		368.256	0.000308714	0.000700554		369.435	0.000504812	0.000808862		367.156	0.000565591	0.000801793		367.977	0.000916208	0.000825357		366.386	0.000404716	0.000753711		368.396	0.000615336	0.000852718			387.213	0.000457844	0.00017291		394.638	0.000921769	0.000251659
		368.911	0.000307223	0.000701336		370.253	0.000502688	0.000813063		367.81	0.000564366	0.000802654		368.795	0.000911828	0.000821975		367.202	0.000404225	0.000747846		369.211	0.000613173	0.000852608			387.869	0.000459021	0.000173742		395.308	0.000921359	0.000256367
		369.566	0.00030794	0.000700547		370.908	0.000501615	0.000816733		368.628	0.000564279	0.000800281		369.449	0.000914323	0.00082277		367.855	0.000402255	0.000749784		369.864	0.000613814	0.000853207			388.689	0.000457156	0.000172722		396.146	0.000919378	0.000262911
		370.385	0.000306743	0.000696823		371.562	0.000504727	0.00081798		369.282	0.000566777	0.000798217		370.104	0.000912359	0.000818714		368.508	0.000401874	0.000743974		370.516	0.000608235	0.000850742			389.344	0.000455822	0.000173543		396.816	0.000917114	0.000266548
		371.039	0.000308927	0.000700358		372.38	0.000500886	0.000825564		369.936	0.000563768	0.000800128		370.922	0.000912562	0.000821542		369.325	0.000399671	0.000743335		371.332	0.000609202	0.000849845			390	0.000457682	0.000173196		397.486	0.0009179	0.000273393
		371.858	0.000306648	0.000700327		373.035	0.000498967	0.000829322		370.753	0.000561266	0.000798268		371.576	0.000904762	0.000821625		369.978	0.000398566	0.000740786		371.985	0.000608641	0.000850802			390.82	0.000457735	0.000174355		398.324	0.000921637	0.000278266
		372.513	0.000305657	0.000696616		373.853	0.000498975	0.000835915		371.407	0.000559828	0.00079899		372.23	0.00090469	0.0008238		370.631	0.000398583	0.000741631		372.637	0.000608769	0.000848014			391.475	0.000456258	0.000173878		398.995	0.000920716	0.000290468
		373.168	0.000305126	0.000698733		374.508	0.000492647	0.000836088		372.225	0.000562248	0.000796666		373.048	0.000907873	0.00082528		371.447	0.000397066	0.000740273		373.453	0.000601253	0.000849449			392.131	0.000456346	0.000174664		399.832	0.000914394	0.000295422
		373.986	0.000304439	0.000697951		375.162	0.000499115	0.000843635		372.879	0.00056237	0.000794376		373.702	0.00090453	0.000823973		372.1	0.000396671	0.000740264		374.105	0.00059823	0.000849112			392.951	0.000456902	0.000172764
		374.641	0.000303989	0.000698311		375.981	0.000496533	0.000851559		373.533	0.000560586	0.000794157		374.357	0.000911878	0.000822282		372.917	0.00039521	0.000738725		374.758	0.000598747	0.000849512			393.607	0.000454637	0.000173316
		375.296	0.000303592	0.000696464		376.635	0.000495486	0.000852663		374.35	0.000560301	0.000795552		375.174	0.00090362	0.000824324		373.57	0.00039268	0.000736563		375.573	0.000599335	0.000849884			394.426	0.000455432	0.000174263
		376.115	0.000304027	0.000696615		377.29	0.000492884	0.000860089		375.004	0.00055734	0.000795178		375.829	0.000908589	0.000820755		374.223	0.000391386	0.000737147		376.226	0.000596823	0.000850007			395.082	0.00045395	0.000174211
		376.77	0.000304276	0.000699336		378.108	0.000494983	0.00087129		375.822	0.000559944	0.000791382		376.483	0.000897892	0.000824117		375.039	0.000388881	0.000735862		377.042	0.000594517	0.000847867			395.738	0.000452815	0.00017561
		377.424	0.000301461	0.000695386		378.762	0.000491351	0.000877035		376.476	0.000557034	0.00079337		377.301	0.000898839	0.000826025		375.692	0.000389431	0.00074		377.694	0.000592034	0.000848521			396.557	0.000453423	0.000173445
		378.243	0.000302509	0.000694381		379.417	0.000495436	0.000882779		377.13	0.000553226	0.000792968		377.955	0.000902166	0.000823724		376.346	0.000387497	0.00073605		378.347	0.000590365	0.000850758			397.213	0.000452771	0.000172376
		378.898	0.00030262	0.000699502		380.235	0.000492253	0.000891485		377.947	0.000555127	0.000794905		378.773	0.000899293	0.000821054		377.162	0.000388579	0.000734271		379.162	0.000587968	0.000848068			397.869	0.000453691	0.000172756
		379.717	0.000300857	0.000694843		380.89	0.000491848	0.000899342		378.601	0.000555255	0.000794478		379.427	0.000896296	0.000827603		377.815	0.000385164	0.000733593		379.815	0.000589176	0.000848541			398.689	0.000452191	0.000171737
		380.371	0.000300759	0.000693776		381.544	0.000489791	0.000909932		379.255	0.000554055	0.000794912		380.082	0.000903705	0.000824548		378.631	0.000384468	0.000734089		380.467	0.000586132	0.000848329			399.344	0.000451033	0.000172973
		381.026	0.00029994	0.000695134		382.363	0.000489241	0.000911266		380.072	0.000553385	0.000791549		380.899	0.000903596	0.000824571		379.284	0.000384719	0.000731465		381.283	0.000586698	0.000850312			400	0.000449799	0.000173338
		381.845	0.000301	0.000693094		383.017	0.000489123	0.000925399		380.726	0.000552631	0.00079028		381.554	0.000898891	0.000829004		379.938	0.000382556	0.000733046		381.935	0.000583962	0.000846349
		382.5	0.000300331	0.000695921		383.835	0.000489939	0.000939655		381.544	0.000552206	0.000790384		382.208	0.00089492	0.000827509		380.754	0.000382162	0.000730832		382.751	0.000586445	0.000850212
		383.155	0.000299461	0.000695511		384.49	0.000486917	0.00094773		382.198	0.000550996	0.000791384		383.026	0.000893333	0.000830608		381.407	0.000380249	0.000730792		383.404	0.000585096	0.000851855
		383.973	0.000299671	0.000693127		385.145	0.000487264	0.000959415		382.852	0.000548377	0.000790197		383.68	0.000896642	0.0008288		382.06	0.00038193	0.000729968		384.056	0.000581072	0.000850383
		384.628	0.000298796	0.00069514		385.963	0.000489518	0.000971641		383.669	0.000551117	0.000788244		384.334	0.000891836	0.000831704		382.877	0.00038026	0.000731203		384.872	0.000583236	0.000852504
		385.447	0.000298787	0.000694096		386.617	0.000482735	0.000981233		384.323	0.000549227	0.000791541		385.152	0.00089027	0.000827386		383.53	0.000377855	0.000730455		385.524	0.00057966	0.000851728
		386.102	0.000297842	0.000693769		387.272	0.000483582	0.000993509		385.141	0.000546422	0.00078897		385.807	0.000897806	0.00083453		384.346	0.000380338	0.000727485		386.177	0.000577708	0.000851356
		386.756	0.000298442	0.000693842		388.09	0.000481615	0.00101		385.795	0.000546985	0.000792115		386.461	0.000895395	0.000831731		384.999	0.000379666	0.000728292		386.992	0.000572886	0.000854171
		387.575	0.000298713	0.000694781		388.745	0.000485148	0.00102		386.449	0.000547996	0.000787547		387.279	0.000885764	0.000834555		385.652	0.000378807	0.000727346		387.645	0.000576598	0.000857369
		388.23	0.000297505	0.00069377		389.399	0.000481892	0.00103		387.266	0.000548033	0.000789295		387.933	0.000887655	0.000836274		386.469	0.000378919	0.000731008		388.297	0.000573723	0.000854053
		388.885	0.000296993	0.000695091		390.218	0.000480891	0.00104		387.92	0.000548225	0.000788538		388.751	0.000889548	0.000836955		387.122	0.000377305	0.000726949		389.113	0.000576244	0.000856072
		389.703	0.000296175	0.000692525		390.872	0.000481238	0.00105		388.574	0.000546561	0.000788855		389.405	0.000888746	0.000838399		387.938	0.000376751	0.000728349		389.765	0.000572744	0.000857696
		390.358	0.000297463	0.00069451		391.69	0.00047997	0.00107		389.392	0.000545942	0.000788457		390.059	0.000887506	0.00083754		388.591	0.000377331	0.000729583		390.581	0.000571847	0.000857019
		391.177	0.000297748	0.000693318		392.345	0.000479579	0.00108		390.046	0.000544546	0.000789264		390.877	0.000891938	0.000840499		389.244	0.000375508	0.000730172		391.234	0.000573611	0.000862048
		391.832	0.000297027	0.00069479		393	0.00047985	0.0011		390.863	0.000542427	0.000786991		391.531	0.000887681	0.000841836		390.061	0.000373935	0.000728145		391.886	0.000569028	0.000862609
		392.487	0.000295242	0.000691558		393.818	0.00047758	0.00112		391.517	0.000543984	0.000788122		392.186	0.000886278	0.00084424		390.714	0.000374807	0.000728384		392.702	0.000571347	0.000863167
		393.305	0.000296325	0.000696029		394.472	0.000477704	0.00113		392.171	0.000544989	0.000788402		393.004	0.000883981	0.000846507		391.367	0.000375245	0.000727919		393.354	0.000567524	0.000862714
		393.96	0.000296721	0.000695474		395.127	0.000475746	0.00116		392.989	0.000542433	0.000789421		393.658	0.000887	0.000845791		392.183	0.000374239	0.000722695		394.007	0.00057125	0.000868487
		394.615	0.000295991	0.000694839		395.945	0.000478157	0.00118		393.643	0.000542264	0.000788746		394.312	0.000884257	0.000849341		392.836	0.000373637	0.000726563		394.822	0.000564483	0.000870465
		395.434	0.000295839	0.000694877		396.6	0.000477352	0.00121		394.46	0.000540468	0.000788378		395.13	0.000885315	0.000852088		393.653	0.000374514	0.000726194		395.475	0.000569149	0.000872106
		396.088	0.000293242	0.000695115		397.254	0.00047401	0.00125		395.114	0.000542147	0.000786705		395.784	0.000883323	0.000852297		394.306	0.000373661	0.000725316		396.127	0.000567071	0.000872784
		396.743	0.000294911	0.000693701		398.073	0.000477364	0.00129		395.768	0.000539031	0.000789702		396.439	0.000877758	0.000853199		394.959	0.00037399	0.000727762		396.943	0.00056816	0.00087361
		397.562	0.000294696	0.000693254		398.727	0.000476526	0.00136		396.586	0.000541752	0.000785951		397.256	0.000881731	0.000859223		395.775	0.000374665	0.000727003		397.596	0.000570189	0.000875117
		398.217	0.00029402	0.00069148		399.382	0.000478341	0.00148		397.24	0.000538134	0.00078567		397.911	0.000881138	0.000856707		396.428	0.000372288	0.000723096		398.411	0.000563969	0.000880432
		399.035	0.000294427	0.000691916		400.2	0.000474909	0.00167		397.894	0.000538	0.000786996		398.729	0.000878477	0.000862355		397.081	0.000374318	0.000725451		399.064	0.000563569	0.000887598
		399.69	0.000293752	0.000691827		400.854	0.000476243	0.00197		398.711	0.000540041	0.000786901		399.383	0.000879999	0.0008657		397.898	0.000372112	0.000722441		399.716	0.000565523	0.000885443
		400.345	0.000294251	0.000692509						399.365	0.000539263	0.00078856		400.037	0.00088176	0.00086617		398.551	0.000373439	0.000725581		400.532	0.000566474	0.00089176
										400.019	0.000537235	0.000785726		400.855	0.000881027	0.000868168		399.367	0.00037283	0.000724763		401.184	0.000567126	0.000891103
														401.509	0.000879072	0.000872522		400.02	0.000373968	0.0007269		401.837	0.000564382	0.000896305
																		400.673	0.000374858	0.000725017

## Sheet: Extended data Fig. 8b
	In-situ DRIFT spectra of bare support and mixture of ZnO and support under 50vol.% H2 in N2 at 550 oC
	TiO2									ZnO+TiO2									TiZrOx									ZnO+TiZrOx									Al2O3									ZnO+Al2O3
	5min		30min		60min		90min			5min		30min		60min		90min			5min		30min		60min		90min			5min		30min		60min		90min			5min		30min		60min		90min			5min		30min
	wavenumber / cm-1	K-M Function / a.u.	wavenumber / cm-1	K-M Function / a.u.	wavenumber / cm-1	K-M Function / a.u.	wavenumber / cm-1	K-M Function / a.u.		wavenumber / cm-1	K-M Function / a.u.	wavenumber / cm-1	K-M Function / a.u.	wavenumber / cm-1	K-M Function / a.u.	wavenumber / cm-1	K-M Function / a.u.		wavenumber / cm-1	K-M Function / a.u.	wavenumber / cm-1	K-M Function / a.u.	wavenumber / cm-1	K-M Function / a.u.	wavenumber / cm-1	K-M Function / a.u.		wavenumber / cm-1	K-M Function / a.u.	wavenumber / cm-1	K-M Function / a.u.	wavenumber / cm-1	K-M Function / a.u.	wavenumber / cm-1	K-M Function / a.u.		wavenumber / cm-1	K-M Function / a.u.	wavenumber / cm-1	K-M Function / a.u.	wavenumber / cm-1	K-M Function / a.u.	wavenumber / cm-1	K-M Function / a.u.		wavenumber / cm-1	K-M Function / a.u.	wavenumber / cm-1	K-M Function / a.u.
	3997.79	0.27844	3997.79	0.62038	3997.79	0.70494	3997.79	0.73804		3997.79	0.33523	3997.79	0.91534	3997.79	0.94507	3997.79	1.06322		3997.79	0.03428	3997.79	0.000435	3997.79	0.00042	3997.79	0.00015		3997.79	0.0514	3997.79	0.13364	3997.79	0.13759	3997.79	0.15461		3997.79	0.02466	3997.79	0.02278	3997.79	0.02574	3997.79	0.02591		3997.79	0.02383	3997.79	0.04425
	3995.86	0.27637	3995.86	0.61845	3995.86	0.70078	3995.86	0.73476		3995.86	0.33373	3995.86	0.91219	3995.86	0.9442	3995.86	1.06128		3995.86	0.03431	3995.86	0.00045	3995.86	0.000405	3995.86	0.000165		3995.86	0.05142	3995.86	0.13314	3995.86	0.13775	3995.86	0.1546		3995.86	0.02505	3995.86	0.02283	3995.86	0.02593	3995.86	0.02606		3995.86	0.02424	3995.86	0.04445
	3993.93	0.27431	3993.93	0.61728	3993.93	0.69746	3993.93	0.73213		3993.93	0.33284	3993.93	0.90367	3993.93	0.9447	3993.93	1.05884		3993.93	0.03453	3993.93	0.000465	3993.93	0.000405	3993.93	0.00018		3993.93	0.05147	3993.93	0.13281	3993.93	0.13812	3993.93	0.15511		3993.93	0.02515	3993.93	0.02293	3993.93	0.02601	3993.93	0.02631		3993.93	0.02457	3993.93	0.04463
	3992	0.27426	3992	0.61814	3992	0.69769	3992	0.7309		3992	0.33265	3992	0.89725	3992	0.9474	3992	1.06105		3992	0.03465	3992	0.00051	3992	0.000465	3992	0.000225		3992	0.05179	3992	0.13322	3992	0.13829	3992	0.15574		3992	0.02528	3992	0.02317	3992	0.02616	3992	0.02686		3992	0.02495	3992	0.04523
	3990.07	0.27541	3990.07	0.62005	3990.07	0.69874	3990.07	0.72916		3990.07	0.33261	3990.07	0.89624	3990.07	0.95159	3990.07	1.06943		3990.07	0.03433	3990.07	0.00054	3990.07	0.00048	3990.07	0.000225		3990.07	0.05198	3990.07	0.1336	3990.07	0.13792	3990.07	0.15585		3990.07	0.02544	3990.07	0.02321	3990.07	0.02619	3990.07	0.02724		3990.07	0.02508	3990.07	0.04572
	3988.14	0.27639	3988.14	0.62041	3988.14	0.69748	3988.14	0.72871		3988.14	0.33245	3988.14	0.89868	3988.14	0.95046	3988.14	1.075		3988.14	0.03387	3988.14	0.00051	3988.14	0.000405	3988.14	0.000165		3988.14	0.05149	3988.14	0.13332	3988.14	0.13736	3988.14	0.15505		3988.14	0.02509	3988.14	0.02284	3988.14	0.02592	3988.14	0.02691		3988.14	0.02457	3988.14	0.04503
	3986.22	0.27601	3986.22	0.61933	3986.22	0.6955	3986.22	0.73105		3986.22	0.33135	3986.22	0.90053	3986.22	0.94369	3986.22	1.07065		3986.22	0.03374	3986.22	0.00045	3986.22	0.000345	3986.22	0.000105		3986.22	0.05081	3986.22	0.13279	3986.22	0.13698	3986.22	0.15447		3986.22	0.02451	3986.22	0.02253	3986.22	0.02567	3986.22	0.02636		3986.22	0.02412	3986.22	0.04402
	3984.29	0.27435	3984.29	0.61836	3984.29	0.69543	3984.29	0.73376		3984.29	0.32978	3984.29	0.90162	3984.29	0.94095	3984.29	1.06186		3984.29	0.03378	3984.29	0.000435	3984.29	0.000345	3984.29	0.000105		3984.29	0.05061	3984.29	0.13265	3984.29	0.13711	3984.29	0.15483		3984.29	0.02435	3984.29	0.02266	3984.29	0.02585	3984.29	0.02624		3984.29	0.02424	3984.29	0.04397
	3982.36	0.27257	3982.36	0.61714	3982.36	0.69641	3982.36	0.7346		3982.36	0.32911	3982.36	0.90482	3982.36	0.94597	3982.36	1.05807		3982.36	0.03374	3982.36	0.000435	3982.36	0.00039	3982.36	0.000135		3982.36	0.05067	3982.36	0.133	3982.36	0.13793	3982.36	0.15524		3982.36	0.02457	3982.36	0.02297	3982.36	0.02621	3982.36	0.0264		3982.36	0.02462	3982.36	0.04435
	3980.43	0.27161	3980.43	0.61605	3980.43	0.69686	3980.43	0.73421		3980.43	0.32852	3980.43	0.90823	3980.43	0.95151	3980.43	1.06055		3980.43	0.03376	3980.43	0.00042	3980.43	0.00042	3980.43	0.000165		3980.43	0.05061	3980.43	0.13318	3980.43	0.13838	3980.43	0.155		3980.43	0.02477	3980.43	0.02314	3980.43	0.0262	3980.43	0.02649		3980.43	0.02477	3980.43	0.0444
	3978.5	0.27144	3978.5	0.61591	3978.5	0.69536	3978.5	0.73151		3978.5	0.32689	3978.5	0.9071	3978.5	0.9494	3978.5	1.06302		3978.5	0.03401	3978.5	0.00039	3978.5	0.00042	3978.5	0.00018		3978.5	0.05064	3978.5	0.13267	3978.5	0.13793	3978.5	0.1545		3978.5	0.02486	3978.5	0.0231	3978.5	0.02599	3978.5	0.02667		3978.5	0.02478	3978.5	0.04452
	3976.57	0.2707	3976.57	0.61497	3976.57	0.6907	3976.57	0.72451		3976.57	0.32494	3976.57	0.90181	3976.57	0.9429	3976.57	1.06075		3976.57	0.0342	3976.57	0.000405	3976.57	0.00042	3976.57	0.00018		3976.57	0.05102	3976.57	0.13216	3976.57	0.13758	3976.57	0.15442		3976.57	0.02512	3976.57	0.02312	3976.57	0.02618	3976.57	0.02707		3976.57	0.02526	3976.57	0.04537
	3974.64	0.26932	3974.64	0.61307	3974.64	0.68651	3974.64	0.71865		3974.64	0.32386	3974.64	0.8982	3974.64	0.93949	3974.64	1.05418		3974.64	0.0341	3974.64	0.000465	3974.64	0.00042	3974.64	0.000195		3974.64	0.0513	3974.64	0.13218	3974.64	0.13756	3974.64	0.15461		3974.64	0.02563	3974.64	0.02332	3974.64	0.02663	3974.64	0.02728		3974.64	0.02597	3974.64	0.0465
	3972.72	0.26908	3972.72	0.61263	3972.72	0.68685	3972.72	0.71964		3972.72	0.32365	3972.72	0.89983	3972.72	0.93737	3972.72	1.04798		3972.72	0.03393	3972.72	0.000525	3972.72	0.00042	3972.72	0.00018		3972.72	0.05115	3972.72	0.13242	3972.72	0.13747	3972.72	0.15471		3972.72	0.02599	3972.72	0.02345	3972.72	0.02677	3972.72	0.0272		3972.72	0.02604	3972.72	0.04684
	3970.79	0.27006	3970.79	0.61341	3970.79	0.68968	3970.79	0.7241		3970.79	0.32399	3970.79	0.905	3970.79	0.93508	3970.79	1.04791		3970.79	0.03373	3970.79	0.000555	3970.79	0.000405	3970.79	0.00018		3970.79	0.0509	3970.79	0.13281	3970.79	0.13738	3970.79	0.15492		3970.79	0.02601	3970.79	0.02344	3970.79	0.02655	3970.79	0.02709		3970.79	0.02564	3970.79	0.0463
	3968.86	0.27123	3968.86	0.61397	3968.86	0.69148	3968.86	0.72725		3968.86	0.32515	3968.86	0.90979	3968.86	0.93517	3968.86	1.05333		3968.86	0.03353	3968.86	0.00051	3968.86	0.000405	3968.86	0.000165		3968.86	0.0506	3968.86	0.13291	3968.86	0.13732	3968.86	0.15502		3968.86	0.02583	3968.86	0.02351	3968.86	0.02617	3968.86	0.02695		3968.86	0.02528	3968.86	0.04537
	3966.93	0.27251	3966.93	0.61367	3966.93	0.69118	3966.93	0.72754		3966.93	0.32649	3966.93	0.91052	3966.93	0.93657	3966.93	1.05802		3966.93	0.03363	3966.93	0.00042	3966.93	0.000375	3966.93	0.000135		3966.93	0.0503	3966.93	0.13212	3966.93	0.13732	3966.93	0.15461		3966.93	0.02554	3966.93	0.02349	3966.93	0.02586	3966.93	0.02687		3966.93	0.02495	3966.93	0.04468
	3965	0.27337	3965	0.61187	3965	0.68964	3965	0.72629		3965	0.32665	3965	0.90724	3965	0.93764	3965	1.06031		3965	0.03397	3965	0.00039	3965	0.000345	3965	0.000135		3965	0.05044	3965	0.13136	3965	0.13779	3965	0.15432		3965	0.0254	3965	0.02339	3965	0.02605	3965	0.02708		3965	0.02521	3965	0.04509
	3963.07	0.27234	3963.07	0.60934	3963.07	0.68835	3963.07	0.72636		3963.07	0.32537	3963.07	0.90243	3963.07	0.93724	3963.07	1.06054		3963.07	0.03419	3963.07	0.00045	3963.07	0.00036	3963.07	0.00018		3963.07	0.05095	3963.07	0.13173	3963.07	0.13855	3963.07	0.15446		3963.07	0.02559	3963.07	0.02355	3963.07	0.02674	3963.07	0.0276		3963.07	0.02632	3963.07	0.04658
	3961.14	0.27001	3961.14	0.60835	3961.14	0.6889	3961.14	0.72725		3961.14	0.32438	3961.14	0.89841	3961.14	0.9357	3961.14	1.05875		3961.14	0.03435	3961.14	0.00051	3961.14	0.00042	3961.14	0.00021		3961.14	0.05129	3961.14	0.13297	3961.14	0.13887	3961.14	0.15465		3961.14	0.02591	3961.14	0.02386	3961.14	0.02723	3961.14	0.02807		3961.14	0.02704	3961.14	0.04759
	3959.22	0.26872	3959.22	0.60956	3959.22	0.69049	3959.22	0.72643		3959.22	0.32511	3959.22	0.89795	3959.22	0.93577	3959.22	1.05947		3959.22	0.0344	3959.22	0.000525	3959.22	0.00045	3959.22	0.00021		3959.22	0.05152	3959.22	0.13415	3959.22	0.13884	3959.22	0.15544		3959.22	0.02624	3959.22	0.02403	3959.22	0.02733	3959.22	0.02831		3959.22	0.02678	3959.22	0.0474
	3957.29	0.26885	3957.29	0.61091	3957.29	0.69044	3957.29	0.72504		3957.29	0.32614	3957.29	0.90005	3957.29	0.93672	3957.29	1.0623		3957.29	0.03437	3957.29	0.000525	3957.29	0.000465	3957.29	0.000195		3957.29	0.0516	3957.29	0.13437	3957.29	0.13859	3957.29	0.15658		3957.29	0.02644	3957.29	0.02405	3957.29	0.02725	3957.29	0.0283		3957.29	0.02642	3957.29	0.04701
	3955.36	0.26901	3955.36	0.61053	3955.36	0.68987	3955.36	0.7235		3955.36	0.3256	3955.36	0.89956	3955.36	0.93625	3955.36	1.06098		3955.36	0.03459	3955.36	0.000495	3955.36	0.000435	3955.36	0.000195		3955.36	0.05155	3955.36	0.13405	3955.36	0.13821	3955.36	0.15674		3955.36	0.02639	3955.36	0.024	3955.36	0.02711	3955.36	0.02811		3955.36	0.02633	3955.36	0.04678
	3953.43	0.26805	3953.43	0.60796	3953.43	0.69027	3953.43	0.72018		3953.43	0.32318	3953.43	0.89761	3953.43	0.93464	3953.43	1.05542		3953.43	0.03511	3953.43	0.00048	3953.43	0.00045	3953.43	0.00021		3953.43	0.05189	3953.43	0.1342	3953.43	0.13879	3953.43	0.15644		3953.43	0.02653	3953.43	0.02425	3953.43	0.02736	3953.43	0.02832		3953.43	0.02694	3953.43	0.04716
	3951.5	0.26648	3951.5	0.60396	3951.5	0.68906	3951.5	0.71613		3951.5	0.31983	3951.5	0.89923	3951.5	0.93277	3951.5	1.0503		3951.5	0.03559	3951.5	0.00057	3951.5	0.00054	3951.5	0.0003		3951.5	0.05266	3951.5	0.13494	3951.5	0.14076	3951.5	0.15723		3951.5	0.02742	3951.5	0.02518	3951.5	0.02828	3951.5	0.02943		3951.5	0.02863	3951.5	0.04912
	3949.57	0.26579	3949.57	0.60141	3949.57	0.68534	3949.57	0.71481		3949.57	0.31708	3949.57	0.90225	3949.57	0.93189	3949.57	1.04897		3949.57	0.03576	3949.57	0.00075	3949.57	0.00069	3949.57	0.000465		3949.57	0.05339	3949.57	0.13608	3949.57	0.14252	3949.57	0.15899		3949.57	0.02878	3949.57	0.02641	3949.57	0.02941	3949.57	0.03084		3949.57	0.03072	3949.57	0.05201
	3947.65	0.26642	3947.65	0.60224	3947.65	0.68286	3947.65	0.71853		3947.65	0.31723	3947.65	0.90244	3947.65	0.93246	3947.65	1.05072		3947.65	0.0359	3947.65	0.00084	3947.65	0.00072	3947.65	0.00051		3947.65	0.05364	3947.65	0.13664	3947.65	0.1422	3947.65	0.15962		3947.65	0.02925	3947.65	0.02676	3947.65	0.0297	3947.65	0.03108		3947.65	0.03117	3947.65	0.05263
	3945.72	0.26665	3945.72	0.60453	3945.72	0.6826	3945.72	0.72265		3945.72	0.31926	3945.72	0.89912	3945.72	0.93154	3945.72	1.05247		3945.72	0.0361	3945.72	0.000795	3945.72	0.00066	3945.72	0.000465		3945.72	0.05385	3945.72	0.13661	3945.72	0.14156	3945.72	0.15975		3945.72	0.02905	3945.72	0.02635	3945.72	0.02941	3945.72	0.03069		3945.72	0.03043	3945.72	0.05161
	3943.79	0.26595	3943.79	0.6069	3943.79	0.68272	3943.79	0.72263		3943.79	0.31952	3943.79	0.89426	3943.79	0.92868	3943.79	1.05539		3943.79	0.03571	3943.79	0.00084	3943.79	0.00069	3943.79	0.000495		3943.79	0.05415	3943.79	0.13689	3943.79	0.14226	3943.79	0.161		3943.79	0.02942	3943.79	0.02626	3943.79	0.02956	3943.79	0.03099		3943.79	0.03062	3943.79	0.05189
	3941.86	0.26651	3941.86	0.60903	3941.86	0.68479	3941.86	0.7208		3941.86	0.31912	3941.86	0.89268	3941.86	0.92677	3941.86	1.05836		3941.86	0.03503	3941.86	0.00081	3941.86	0.00069	3941.86	0.000495		3941.86	0.05356	3941.86	0.13616	3941.86	0.14178	3941.86	0.16055		3941.86	0.02922	3941.86	0.02607	3941.86	0.02933	3941.86	0.0308		3941.86	0.03029	3941.86	0.05146
	3939.93	0.26825	3939.93	0.60975	3939.93	0.68869	3939.93	0.71996		3939.93	0.32094	3939.93	0.89346	3939.93	0.92549	3939.93	1.05638		3939.93	0.03486	3939.93	0.0006	3939.93	0.000525	3939.93	0.000315		3939.93	0.05254	3939.93	0.13446	3939.93	0.13952	3939.93	0.15778		3939.93	0.02778	3939.93	0.02527	3939.93	0.02826	3939.93	0.02949		3939.93	0.02835	3939.93	0.04891
	3938	0.2692	3938	0.60909	3938	0.691	3938	0.72072		3938	0.32361	3938	0.89269	3938	0.9248	3938	1.05291		3938	0.03523	3938	0.000465	3938	0.000405	3938	0.000195		3938	0.05229	3938	0.13398	3938	0.13832	3938	0.15592		3938	0.02693	3938	0.02471	3938	0.02751	3938	0.02858		3938	0.02694	3938	0.04689
	3936.07	0.26889	3936.07	0.60778	3936.07	0.69032	3936.07	0.72104		3936.07	0.3242	3936.07	0.89116	3936.07	0.92779	3936.07	1.05237		3936.07	0.03595	3936.07	0.000495	3936.07	0.00042	3936.07	0.000195		3936.07	0.05284	3936.07	0.13513	3936.07	0.13938	3936.07	0.15642		3936.07	0.02746	3936.07	0.02499	3936.07	0.02772	3936.07	0.02893		3936.07	0.02751	3936.07	0.04726
	3934.15	0.26676	3934.15	0.60597	3934.15	0.6866	3934.15	0.71696		3934.15	0.32088	3934.15	0.88822	3934.15	0.9335	3934.15	1.05203		3934.15	0.03661	3934.15	0.000705	3934.15	0.000615	3934.15	0.000375		3934.15	0.05392	3934.15	0.13711	3934.15	0.14235	3934.15	0.15948		3934.15	0.02913	3934.15	0.02612	3934.15	0.02897	3934.15	0.03063		3934.15	0.03034	3934.15	0.05059
	3932.22	0.2638	3932.22	0.60315	3932.22	0.68171	3932.22	0.70988		3932.22	0.31581	3932.22	0.88475	3932.22	0.9348	3932.22	1.05077		3932.22	0.03647	3932.22	0.00105	3932.22	0.0009	3932.22	0.000705		3932.22	0.05492	3932.22	0.13874	3932.22	0.14528	3932.22	0.16273		3932.22	0.03104	3932.22	0.02746	3932.22	0.03069	3932.22	0.03272		3932.22	0.03407	3932.22	0.05518
	3930.29	0.26366	3930.29	0.60139	3930.29	0.68032	3930.29	0.70719		3930.29	0.31473	3930.29	0.8859	3930.29	0.92911	3930.29	1.05191		3930.29	0.036	3930.29	0.00117	3930.29	0.00096	3930.29	0.00075		3930.29	0.0547	3930.29	0.13873	3930.29	0.14561	3930.29	0.16238		3930.29	0.03145	3930.29	0.02767	3930.29	0.03113	3930.29	0.0329		3930.29	0.03472	3930.29	0.05603
	3928.36	0.26611	3928.36	0.60275	3928.36	0.68212	3928.36	0.7098		3928.36	0.31698	3928.36	0.89009	3928.36	0.92482	3928.36	1.05219		3928.36	0.03617	3928.36	0.00103	3928.36	0.000795	3928.36	0.000555		3928.36	0.054	3928.36	0.1379	3928.36	0.14462	3928.36	0.16066		3928.36	0.03069	3928.36	0.02705	3928.36	0.03038	3928.36	0.03166		3928.36	0.03279	3928.36	0.05367
	3926.43	0.26636	3926.43	0.6039	3926.43	0.68186	3926.43	0.71098		3926.43	0.3167	3926.43	0.89207	3926.43	0.92275	3926.43	1.04826		3926.43	0.03647	3926.43	0.00102	3926.43	0.00078	3926.43	0.000555		3926.43	0.05426	3926.43	0.13816	3926.43	0.14469	3926.43	0.16104		3926.43	0.0308	3926.43	0.0272	3926.43	0.03052	3926.43	0.03167		3926.43	0.03279	3926.43	0.05366
	3924.5	0.26379	3924.5	0.60348	3924.5	0.67982	3924.5	0.70866		3924.5	0.3148	3924.5	0.89105	3924.5	0.91915	3924.5	1.0459		3924.5	0.03615	3924.5	0.00117	3924.5	0.00093	3924.5	0.00069		3924.5	0.05471	3924.5	0.13912	3924.5	0.14525	3924.5	0.16187		3924.5	0.03154	3924.5	0.02787	3924.5	0.03143	3924.5	0.03281		3924.5	0.03432	3924.5	0.05587
	3922.57	0.26262	3922.57	0.60403	3922.57	0.68052	3922.57	0.70798		3922.57	0.31621	3922.57	0.89018	3922.57	0.9181	3922.57	1.04905		3922.57	0.03599	3922.57	0.00116	3922.57	0.00096	3922.57	0.000675		3922.57	0.05422	3922.57	0.13932	3922.57	0.14496	3922.57	0.16157		3922.57	0.03123	3922.57	0.02773	3922.57	0.03135	3922.57	0.03294		3922.57	0.03384	3922.57	0.05579
	3920.65	0.2625	3920.65	0.60467	3920.65	0.68168	3920.65	0.70912		3920.65	0.3179	3920.65	0.89095	3920.65	0.92065	3920.65	1.05177		3920.65	0.03645	3920.65	0.00108	3920.65	0.000915	3920.65	0.000615		3920.65	0.05399	3920.65	0.13954	3920.65	0.14468	3920.65	0.16244		3920.65	0.03083	3920.65	0.02752	3920.65	0.03108	3920.65	0.03279		3920.65	0.03312	3920.65	0.0549
	3918.72	0.26117	3918.72	0.6032	3918.72	0.67964	3918.72	0.70674		3918.72	0.31582	3918.72	0.89124	3918.72	0.92426	3918.72	1.05252		3918.72	0.03664	3918.72	0.0012	3918.72	0.00103	3918.72	0.000705		3918.72	0.05468	3918.72	0.14011	3918.72	0.145	3918.72	0.16405		3918.72	0.03144	3918.72	0.02811	3918.72	0.03181	3918.72	0.03361		3918.72	0.03453	3918.72	0.05605
	3916.79	0.26151	3916.79	0.60142	3916.79	0.67915	3916.79	0.70435		3916.79	0.31422	3916.79	0.89174	3916.79	0.92818	3916.79	1.05337		3916.79	0.03603	3916.79	0.00121	3916.79	0.00103	3916.79	0.000705		3916.79	0.05496	3916.79	0.13903	3916.79	0.14436	3916.79	0.16272		3916.79	0.0314	3916.79	0.02818	3916.79	0.03198	3916.79	0.0335		3916.79	0.0348	3916.79	0.05598
	3914.86	0.26502	3914.86	0.60182	3914.86	0.6839	3914.86	0.70977		3914.86	0.31734	3914.86	0.89348	3914.86	0.92781	3914.86	1.05074		3914.86	0.03533	3914.86	0.000885	3914.86	0.000765	3914.86	0.000435		3914.86	0.05404	3914.86	0.13621	3914.86	0.14196	3914.86	0.15907		3914.86	0.02962	3914.86	0.02693	3914.86	0.03047	3914.86	0.0313		3914.86	0.03137	3914.86	0.05201
	3912.93	0.26805	3912.93	0.60332	3912.93	0.6882	3912.93	0.71843		3912.93	0.3213	3912.93	0.89325	3912.93	0.92375	3912.93	1.04629		3912.93	0.03505	3912.93	0.0006	3912.93	0.00051	3912.93	0.000225		3912.93	0.053	3912.93	0.13432	3912.93	0.13992	3912.93	0.15678		3912.93	0.02799	3912.93	0.0257	3912.93	0.02893	3912.93	0.0293		3912.93	0.02793	3912.93	0.0479
	3911	0.26922	3911	0.60504	3911	0.68909	3911	0.72332		3911	0.32264	3911	0.89075	3911	0.92076	3911	1.04549		3911	0.03547	3911	0.00051	3911	0.000435	3911	0.000165		3911	0.05258	3911	0.13418	3911	0.13963	3911	0.15641		3911	0.02764	3911	0.02528	3911	0.02832	3911	0.02874		3911	0.0268	3911	0.04628
	3909.08	0.26844	3909.08	0.60513	3909.08	0.68631	3909.08	0.72029		3909.08	0.32048	3909.08	0.88755	3909.08	0.91894	3909.08	1.04562		3909.08	0.03695	3909.08	0.0006	3909.08	0.00048	3909.08	0.000225		3909.08	0.05321	3909.08	0.13522	3909.08	0.14095	3909.08	0.15779		3909.08	0.02846	3909.08	0.02576	3909.08	0.02885	3909.08	0.02947		3909.08	0.02803	3909.08	0.04764
	3907.15	0.26379	3907.15	0.60027	3907.15	0.67824	3907.15	0.70703		3907.15	0.313	3907.15	0.88249	3907.15	0.91735	3907.15	1.04247		3907.15	0.03929	3907.15	0.00102	3907.15	0.00081	3907.15	0.00054		3907.15	0.05542	3907.15	0.1379	3907.15	0.14437	3907.15	0.16172		3907.15	0.03073	3907.15	0.0276	3907.15	0.03109	3907.15	0.03211		3907.15	0.0328	3907.15	0.05298
	3905.22	0.25503	3905.22	0.59129	3905.22	0.66671	3905.22	0.68867		3905.22	0.30043	3905.22	0.8747	3905.22	0.91726	3905.22	1.03921		3905.22	0.04098	3905.22	0.00212	3905.22	0.00167	3905.22	0.00146		3905.22	0.05894	3905.22	0.14207	3905.22	0.15021	3905.22	0.16743		3905.22	0.03493	3905.22	0.03096	3905.22	0.03525	3905.22	0.03733		3905.22	0.04212	3905.22	0.06326
	3903.29	0.24785	3903.29	0.58408	3903.29	0.65907	3903.29	0.67964		3903.29	0.29137	3903.29	0.86875	3903.29	0.91852	3903.29	1.03933		3903.29	0.04088	3903.29	0.00342	3903.29	0.00264	3903.29	0.00257		3903.29	0.06147	3903.29	0.14479	3903.29	0.15476	3903.29	0.1706		3903.29	0.03879	3903.29	0.0338	3903.29	0.03881	3903.29	0.04214		3903.29	0.05044	3903.29	0.07278
	3901.36	0.2473	3901.36	0.58258	3901.36	0.6592	3901.36	0.68311		3901.36	0.29265	3901.36	0.87181	3901.36	0.92103	3901.36	1.03945		3901.36	0.03955	3901.36	0.00354	3901.36	0.00279	3901.36	0.00272		3901.36	0.06132	3901.36	0.14501	3901.36	0.154	3901.36	0.16976		3901.36	0.03912	3901.36	0.03391	3901.36	0.03898	3901.36	0.04237		3901.36	0.05034	3901.36	0.07318
	3899.43	0.2511	3899.43	0.58711	3899.43	0.664	3899.43	0.69045		3899.43	0.29922	3899.43	0.87973	3899.43	0.92643	3899.43	1.0395		3899.43	0.0379	3899.43	0.00285	3899.43	0.00228	3899.43	0.0021		3899.43	0.05933	3899.43	0.14341	3899.43	0.14986	3899.43	0.16667		3899.43	0.03684	3899.43	0.0321	3899.43	0.03686	3899.43	0.03951		3899.43	0.04496	3899.43	0.06702
	3897.5	0.25666	3897.5	0.59468	3897.5	0.6713	3897.5	0.70023		3897.5	0.30719	3897.5	0.88425	3897.5	0.92983	3897.5	1.04276		3897.5	0.0375	3897.5	0.00192	3897.5	0.00156	3897.5	0.00127		3897.5	0.05685	3897.5	0.14029	3897.5	0.14518	3897.5	0.16251		3897.5	0.03364	3897.5	0.02962	3897.5	0.03392	3897.5	0.0359		3897.5	0.03828	3897.5	0.05912
	3895.58	0.26025	3895.58	0.59746	3895.58	0.67658	3895.58	0.70354		3895.58	0.31123	3895.58	0.88425	3895.58	0.9273	3895.58	1.04641		3895.58	0.03861	3895.58	0.00149	3895.58	0.0012	3895.58	0.000885		3895.58	0.05625	3895.58	0.13923	3895.58	0.14374	3895.58	0.16152		3895.58	0.03211	3895.58	0.02852	3895.58	0.03261	3895.58	0.03414		3895.58	0.03516	3895.58	0.05527
	3893.65	0.25969	3893.65	0.59386	3893.65	0.67471	3893.65	0.69632		3893.65	0.30723	3893.65	0.87907	3893.65	0.92013	3893.65	1.04594		3893.65	0.03953	3893.65	0.00176	3893.65	0.00138	3893.65	0.00103		3893.65	0.05792	3893.65	0.14092	3893.65	0.14663	3893.65	0.16433		3893.65	0.03333	3893.65	0.02951	3893.65	0.03376	3893.65	0.03514		3893.65	0.03742	3893.65	0.05763
	3891.72	0.25784	3891.72	0.59113	3891.72	0.66826	3891.72	0.69175		3891.72	0.30122	3891.72	0.87249	3891.72	0.91387	3891.72	1.04158		3891.72	0.0388	3891.72	0.00225	3891.72	0.00171	3891.72	0.00138		3891.72	0.0593	3891.72	0.14152	3891.72	0.14937	3891.72	0.16572		3891.72	0.035	3891.72	0.03075	3891.72	0.03496	3891.72	0.03664		3891.72	0.04057	3891.72	0.06112
	3889.79	0.25919	3889.79	0.59459	3889.79	0.66857	3889.79	0.70087		3889.79	0.30437	3889.79	0.87551	3889.79	0.9154	3889.79	1.04016		3889.79	0.03836	3889.79	0.002	3889.79	0.0015	3889.79	0.00121		3889.79	0.0582	3889.79	0.13987	3889.79	0.1478	3889.79	0.16322		3889.79	0.03403	3889.79	0.02997	3889.79	0.03376	3889.79	0.03569		3889.79	0.03818	3889.79	0.05876
	3887.86	0.25992	3887.86	0.59604	3887.86	0.67153	3887.86	0.70644		3887.86	0.30848	3887.86	0.88139	3887.86	0.91722	3887.86	1.04019		3887.86	0.03881	3887.86	0.00174	3887.86	0.00133	3887.86	0.00107		3887.86	0.05754	3887.86	0.14074	3887.86	0.14735	3887.86	0.16276		3887.86	0.03342	3887.86	0.02923	3887.86	0.03323	3887.86	0.03522		3887.86	0.03628	3887.86	0.05724
	3885.93	0.2566	3885.93	0.59168	3885.93	0.66841	3885.93	0.6997		3885.93	0.30508	3885.93	0.88218	3885.93	0.91311	3885.93	1.03547		3885.93	0.03927	3885.93	0.00209	3885.93	0.00165	3885.93	0.00143		3885.93	0.05821	3885.93	0.14361	3885.93	0.14923	3885.93	0.16469		3885.93	0.03502	3885.93	0.02993	3885.93	0.03467	3885.93	0.03688		3885.93	0.03886	3885.93	0.0606
	3884	0.2528	3884	0.5867	3884	0.66262	3884	0.69127		3884	0.30083	3884	0.88165	3884	0.90872	3884	1.0314		3884	0.03971	3884	0.00253	3884	0.00212	3884	0.002		3884	0.05891	3884	0.14484	3884	0.15	3884	0.16592		3884	0.03666	3884	0.03102	3884	0.03593	3884	0.03832		3884	0.04211	3884	0.06392
	3882.08	0.2516	3882.08	0.58594	3882.08	0.65949	3882.08	0.68832		3882.08	0.30014	3882.08	0.88013	3882.08	0.90886	3882.08	1.033		3882.08	0.03925	3882.08	0.0027	3882.08	0.00228	3882.08	0.00224		3882.08	0.05956	3882.08	0.14443	3882.08	0.1498	3882.08	0.16636		3882.08	0.03705	3882.08	0.03156	3882.08	0.03604	3882.08	0.03849		3882.08	0.04302	3882.08	0.06453
	3880.15	0.2528	3880.15	0.58952	3880.15	0.66133	3880.15	0.69118		3880.15	0.30165	3880.15	0.87529	3880.15	0.91001	3880.15	1.03281		3880.15	0.03816	3880.15	0.00245	3880.15	0.00207	3880.15	0.00192		3880.15	0.05887	3880.15	0.14187	3880.15	0.14748	3880.15	0.1642		3880.15	0.03582	3880.15	0.03085	3880.15	0.03488	3880.15	0.03711		3880.15	0.04047	3880.15	0.06173
	3878.22	0.25615	3878.22	0.5933	3878.22	0.66885	3878.22	0.69928		3878.22	0.30684	3878.22	0.87261	3878.22	0.91146	3878.22	1.03032		3878.22	0.03846	3878.22	0.00193	3878.22	0.00165	3878.22	0.00132		3878.22	0.05724	3878.22	0.13907	3878.22	0.14421	3878.22	0.16115		3878.22	0.03343	3878.22	0.0293	3878.22	0.03294	3878.22	0.03462		3878.22	0.03584	3878.22	0.05643
	3876.29	0.25746	3876.29	0.59188	3876.29	0.67207	3876.29	0.70078		3876.29	0.30917	3876.29	0.87407	3876.29	0.91318	3876.29	1.02919		3876.29	0.04004	3876.29	0.00206	3876.29	0.00164	3876.29	0.00125		3876.29	0.05769	3876.29	0.13988	3876.29	0.14481	3876.29	0.16267		3876.29	0.03313	3876.29	0.02936	3876.29	0.033	3876.29	0.03445		3876.29	0.03562	3876.29	0.056
	3874.36	0.25525	3874.36	0.58704	3874.36	0.66557	3874.36	0.69189		3874.36	0.30418	3874.36	0.87583	3874.36	0.9117	3874.36	1.02921		3874.36	0.04187	3874.36	0.00303	3874.36	0.00225	3874.36	0.00187		3874.36	0.06006	3874.36	0.143	3874.36	0.14879	3874.36	0.16779		3874.36	0.03549	3874.36	0.03139	3874.36	0.03564	3874.36	0.03735		3874.36	0.04115	3874.36	0.06191
	3872.43	0.25144	3872.43	0.58298	3872.43	0.65497	3872.43	0.67979		3872.43	0.29576	3872.43	0.87364	3872.43	0.90687	3872.43	1.03124		3872.43	0.04283	3872.43	0.00435	3872.43	0.00323	3872.43	0.00294		3872.43	0.06281	3872.43	0.14645	3872.43	0.15358	3872.43	0.17283		3872.43	0.03891	3872.43	0.0339	3872.43	0.03916	3872.43	0.04153		3872.43	0.04884	3872.43	0.07017
	3870.51	0.24841	3870.51	0.58175	3870.51	0.65089	3870.51	0.67566		3870.51	0.2905	3870.51	0.8709	3870.51	0.90622	3870.51	1.03157		3870.51	0.04217	3870.51	0.00498	3870.51	0.00396	3870.51	0.00369		3870.51	0.06425	3870.51	0.14851	3870.51	0.15605	3870.51	0.17483		3870.51	0.04128	3870.51	0.03521	3870.51	0.04105	3870.51	0.04398		3870.51	0.05288	3870.51	0.07493
	3868.58	0.24913	3868.58	0.58401	3868.58	0.65618	3868.58	0.68337		3868.58	0.29157	3868.58	0.87562	3868.58	0.91097	3868.58	1.02522		3868.58	0.04177	3868.58	0.00444	3868.58	0.00385	3868.58	0.00353		3868.58	0.06326	3868.58	0.14743	3868.58	0.15412	3868.58	0.17248		3868.58	0.04062	3868.58	0.03436	3868.58	0.03982	3868.58	0.04258		3868.58	0.04971	3868.58	0.07199
	3866.65	0.25014	3866.65	0.58498	3866.65	0.65834	3866.65	0.68577		3866.65	0.29308	3866.65	0.88046	3866.65	0.91259	3866.65	1.01771		3866.65	0.04227	3866.65	0.00409	3866.65	0.00361	3866.65	0.00332		3866.65	0.06266	3866.65	0.14698	3866.65	0.15318	3866.65	0.17141		3866.65	0.03993	3866.65	0.03379	3866.65	0.03872	3866.65	0.04144		3866.65	0.04717	3866.65	0.0695
	3864.72	0.24821	3864.72	0.58294	3864.72	0.65237	3864.72	0.67653		3864.72	0.29126	3864.72	0.87697	3864.72	0.90917	3864.72	1.01359		3864.72	0.04193	3864.72	0.00471	3864.72	0.00387	3864.72	0.00377		3864.72	0.06341	3864.72	0.14834	3864.72	0.15525	3864.72	0.17325		3864.72	0.04149	3864.72	0.03476	3864.72	0.03959	3864.72	0.04286		3864.72	0.0496	3864.72	0.07247
	3862.79	0.24956	3862.79	0.5839	3862.79	0.65088	3862.79	0.67318		3862.79	0.29407	3862.79	0.8709	3862.79	0.90605	3862.79	1.0162		3862.79	0.04112	3862.79	0.00474	3862.79	0.00374	3862.79	0.00361		3862.79	0.0629	3862.79	0.14737	3862.79	0.1549	3862.79	0.17172		3862.79	0.04097	3862.79	0.03426	3862.79	0.03902	3862.79	0.04208		3862.79	0.04868	3862.79	0.07133
	3860.86	0.25515	3860.86	0.58751	3860.86	0.65841	3860.86	0.68162		3860.86	0.30262	3860.86	0.87118	3860.86	0.90793	3860.86	1.02135		3860.86	0.04156	3860.86	0.00372	3860.86	0.00298	3860.86	0.0027		3860.86	0.06168	3860.86	0.14527	3860.86	0.1518	3860.86	0.16771		3860.86	0.03756	3860.86	0.03212	3860.86	0.03653	3860.86	0.0387		3860.86	0.04257	3860.86	0.0644
	3858.93	0.25768	3858.93	0.58659	3858.93	0.66289	3858.93	0.68564		3858.93	0.30624	3858.93	0.8726	3858.93	0.91115	3858.93	1.01992		3858.93	0.04339	3858.93	0.00341	3858.93	0.00276	3858.93	0.00246		3858.93	0.06234	3858.93	0.14612	3858.93	0.1515	3858.93	0.16771		3858.93	0.03633	3858.93	0.03161	3858.93	0.036	3858.93	0.03783		3858.93	0.04038	3858.93	0.06239
	3857.01	0.255	3857.01	0.58013	3857.01	0.65829	3857.01	0.67896		3857.01	0.30084	3857.01	0.86926	3857.01	0.91206	3857.01	1.01222		3857.01	0.04604	3857.01	0.00432	3857.01	0.00337	3857.01	0.00323		3857.01	0.06509	3857.01	0.14999	3857.01	0.15548	3857.01	0.17262		3857.01	0.03875	3857.01	0.03348	3857.01	0.03855	3857.01	0.04058		3857.01	0.04498	3857.01	0.06811
	3855.08	0.24692	3855.08	0.5707	3855.08	0.64356	3855.08	0.66365		3855.08	0.28778	3855.08	0.86011	3855.08	0.90951	3855.08	1.00324		3855.08	0.04673	3855.08	0.00686	3855.08	0.00506	3855.08	0.0053		3855.08	0.06906	3855.08	0.15588	3855.08	0.16239	3855.08	0.18063		3855.08	0.04478	3855.08	0.03742	3855.08	0.04403	3855.08	0.04663		3855.08	0.0573	3855.08	0.08133
	3853.15	0.23813	3853.15	0.56534	3853.15	0.62846	3853.15	0.65125		3853.15	0.27594	3853.15	0.85185	3853.15	0.90123	3853.15	1.00111		3853.15	0.04381	3853.15	0.00967	3853.15	0.00719	3853.15	0.00763		3853.15	0.0701	3853.15	0.15829	3853.15	0.16463	3853.15	0.18274		3853.15	0.04962	3853.15	0.04041	3853.15	0.04814	3853.15	0.05169		3853.15	0.06976	3853.15	0.09316
	3851.22	0.2434	3851.22	0.575	3851.22	0.63841	3851.22	0.66582		3851.22	0.28436	3851.22	0.85827	3851.22	0.89773	3851.22	1.0142		3851.22	0.04213	3851.22	0.00729	3851.22	0.00585	3851.22	0.00573		3851.22	0.06572	3851.22	0.15143	3851.22	0.15631	3851.22	0.17325		3851.22	0.0436	3851.22	0.03678	3851.22	0.04275	3851.22	0.04607		3851.22	0.05818	3851.22	0.08049
	3849.29	0.25237	3849.29	0.58668	3849.29	0.65522	3849.29	0.68654		3849.29	0.29873	3849.29	0.86822	3849.29	0.90351	3849.29	1.02553		3849.29	0.04195	3849.29	0.00462	3849.29	0.00394	3849.29	0.00347		3849.29	0.0632	3849.29	0.14616	3849.29	0.15048	3849.29	0.16763		3849.29	0.0375	3849.29	0.03299	3849.29	0.03734	3849.29	0.03957		3849.29	0.04453	3849.29	0.06565
	3847.36	0.25671	3847.36	0.59193	3847.36	0.66334	3847.36	0.69734		3847.36	0.30675	3847.36	0.87444	3847.36	0.90737	3847.36	1.02777		3847.36	0.04271	3847.36	0.00361	3847.36	0.0031	3847.36	0.00255		3847.36	0.06293	3847.36	0.14436	3847.36	0.1487	3847.36	0.16667		3847.36	0.03491	3847.36	0.03139	3847.36	0.03515	3847.36	0.03651		3847.36	0.03868	3847.36	0.05899
	3845.43	0.2561	3845.43	0.58957	3845.43	0.66061	3845.43	0.69545		3845.43	0.30608	3845.43	0.87473	3845.43	0.90515	3845.43	1.02346		3845.43	0.04419	3845.43	0.0038	3845.43	0.00313	3845.43	0.00266		3845.43	0.06407	3845.43	0.1449	3845.43	0.14964	3845.43	0.16846		3845.43	0.03512	3845.43	0.03157	3845.43	0.03549	3845.43	0.0365		3845.43	0.03914	3845.43	0.05955
	3843.51	0.25173	3843.51	0.58209	3843.51	0.65144	3843.51	0.68332		3843.51	0.29834	3843.51	0.86807	3843.51	0.89968	3843.51	1.0162		3843.51	0.04625	3843.51	0.00496	3843.51	0.00392	3843.51	0.00364		3843.51	0.06629	3843.51	0.14737	3843.51	0.15276	3843.51	0.17213		3843.51	0.03776	3843.51	0.03331	3843.51	0.03777	3843.51	0.03908		3843.51	0.04448	3843.51	0.0659
	3841.58	0.24487	3841.58	0.57379	3841.58	0.64263	3841.58	0.66841		3841.58	0.28756	3841.58	0.85831	3841.58	0.89445	3841.58	1.00667		3841.58	0.04839	3841.58	0.00697	3841.58	0.00532	3841.58	0.00545		3841.58	0.06937	3841.58	0.1518	3841.58	0.15789	3841.58	0.17681		3841.58	0.04234	3841.58	0.03628	3841.58	0.04145	3841.58	0.04365		3841.58	0.05292	3841.58	0.07588
	3839.65	0.2379	3839.65	0.56598	3839.65	0.63629	3839.65	0.65627		3839.65	0.27707	3839.65	0.85261	3839.65	0.89199	3839.65	0.99667		3839.65	0.0486	3839.65	0.00946	3839.65	0.00712	3839.65	0.0077		3839.65	0.07259	3839.65	0.15686	3839.65	0.16377	3839.65	0.18123		3839.65	0.04782	3839.65	0.0395	3839.65	0.04575	3839.65	0.04899		3839.65	0.06257	3839.65	0.08722
	3837.72	0.23742	3837.72	0.56233	3837.72	0.63658	3837.72	0.65401		3837.72	0.27329	3837.72	0.85586	3837.72	0.89466	3837.72	0.99607		3837.72	0.04659	3837.72	0.01037	3837.72	0.00795	3837.72	0.00842		3837.72	0.0729	3837.72	0.15714	3837.72	0.16451	3837.72	0.1815		3837.72	0.04948	3837.72	0.04019	3837.72	0.047	3837.72	0.05033		3837.72	0.06524	3837.72	0.09055
	3835.79	0.24294	3835.79	0.56726	3835.79	0.64302	3835.79	0.66427		3835.79	0.27933	3835.79	0.8614	3835.79	0.89767	3835.79	1.00648		3835.79	0.04505	3835.79	0.00852	3835.79	0.00693	3835.79	0.00677		3835.79	0.06989	3835.79	0.15238	3835.79	0.15937	3835.79	0.17761		3835.79	0.04561	3835.79	0.03761	3835.79	0.04381	3835.79	0.04607		3835.79	0.05734	3835.79	0.08153
	3833.86	0.24714	3833.86	0.57446	3833.86	0.64793	3833.86	0.67542		3833.86	0.28736	3833.86	0.86199	3833.86	0.89764	3833.86	1.01675		3833.86	0.04447	3833.86	0.00677	3833.86	0.00571	3833.86	0.0053		3833.86	0.06757	3833.86	0.14876	3833.86	0.15514	3833.86	0.17475		3833.86	0.04189	3833.86	0.03528	3833.86	0.04065	3833.86	0.04219		3833.86	0.05019	3833.86	0.07255
	3831.94	0.25059	3831.94	0.57917	3831.94	0.65317	3831.94	0.68268		3831.94	0.29367	3831.94	0.86047	3831.94	0.89614	3831.94	1.02239		3831.94	0.04455	3831.94	0.00587	3831.94	0.00496	3831.94	0.00459		3831.94	0.0667	3831.94	0.14723	3831.94	0.15277	3831.94	0.17291		3831.94	0.0396	3831.94	0.03417	3831.94	0.03862	3831.94	0.03998		3831.94	0.04592	3831.94	0.06702
	3830.01	0.25317	3830.01	0.58135	3830.01	0.65925	3830.01	0.68563		3830.01	0.29709	3830.01	0.85982	3830.01	0.89298	3830.01	1.02184		3830.01	0.04513	3830.01	0.00552	3830.01	0.00474	3830.01	0.00437		3830.01	0.06683	3830.01	0.14745	3830.01	0.15216	3830.01	0.17146		3830.01	0.03842	3830.01	0.03387	3830.01	0.03764	3830.01	0.03889		3830.01	0.04335	3830.01	0.06404
	3828.08	0.25262	3828.08	0.58193	3828.08	0.66079	3828.08	0.68372		3828.08	0.29687	3828.08	0.86068	3828.08	0.88943	3828.08	1.01998		3828.08	0.04595	3828.08	0.00579	3828.08	0.00507	3828.08	0.00464		3828.08	0.0677	3828.08	0.14907	3828.08	0.15326	3828.08	0.17174		3828.08	0.03867	3828.08	0.03417	3828.08	0.03797	3828.08	0.03924		3828.08	0.04341	3828.08	0.064
	3826.15	0.25041	3826.15	0.58163	3826.15	0.6567	3826.15	0.68041		3826.15	0.29514	3826.15	0.86157	3826.15	0.88993	3826.15	1.02198		3826.15	0.04737	3826.15	0.00656	3826.15	0.00576	3826.15	0.00531		3826.15	0.06893	3826.15	0.15109	3826.15	0.15498	3826.15	0.17354		3826.15	0.03994	3826.15	0.03485	3826.15	0.03905	3826.15	0.04068		3826.15	0.04556	3826.15	0.06612
	3824.22	0.24788	3824.22	0.57939	3824.22	0.64822	3824.22	0.67691		3824.22	0.29202	3824.22	0.85813	3824.22	0.8924	3824.22	1.02187		3824.22	0.04963	3824.22	0.0076	3824.22	0.00664	3824.22	0.00624		3824.22	0.07106	3824.22	0.15377	3824.22	0.15788	3824.22	0.17626		3824.22	0.04204	3824.22	0.03624	3824.22	0.04076	3824.22	0.0429		3824.22	0.04902	3824.22	0.06981
	3822.29	0.24235	3822.29	0.57238	3822.29	0.63469	3822.29	0.66595		3822.29	0.28282	3822.29	0.8499	3822.29	0.88905	3822.29	1.01109		3822.29	0.05067	3822.29	0.0095	3822.29	0.00822	3822.29	0.00799		3822.29	0.07444	3822.29	0.15708	3822.29	0.16262	3822.29	0.18004		3822.29	0.04589	3822.29	0.03899	3822.29	0.04415	3822.29	0.0468		3822.29	0.05623	3822.29	0.07724
	3820.36	0.23724	3820.36	0.56522	3820.36	0.62743	3820.36	0.65211		3820.36	0.27363	3820.36	0.84487	3820.36	0.8832	3820.36	0.99523		3820.36	0.05009	3820.36	0.01149	3820.36	0.00966	3820.36	0.00984		3820.36	0.076	3820.36	0.15727	3820.36	0.16442	3820.36	0.18139		3820.36	0.04886	3820.36	0.04098	3820.36	0.04685	3820.36	0.04958		3820.36	0.06321	3820.36	0.08357
	3818.44	0.23972	3818.44	0.56621	3818.44	0.63451	3818.44	0.65253		3818.44	0.27649	3818.44	0.84435	3818.44	0.88528	3818.44	0.99513		3818.44	0.0494	3818.44	0.01142	3818.44	0.00915	3818.44	0.00952		3818.44	0.07513	3818.44	0.15585	3818.44	0.16237	3818.44	0.1803		3818.44	0.04751	3818.44	0.0399	3818.44	0.0457	3818.44	0.0481		3818.44	0.0614	3818.44	0.08108
	3816.51	0.24482	3816.51	0.5712	3816.51	0.64141	3816.51	0.66287		3816.51	0.28438	3816.51	0.84478	3816.51	0.89187	3816.51	1.00823		3816.51	0.04767	3816.51	0.01059	3816.51	0.00828	3816.51	0.0085		3816.51	0.0741	3816.51	0.15593	3816.51	0.16055	3816.51	0.17947		3816.51	0.04522	3816.51	0.03837	3816.51	0.04376	3816.51	0.04587		3816.51	0.05607	3816.51	0.0757
	3814.58	0.25145	3814.58	0.57956	3814.58	0.64961	3814.58	0.68051		3814.58	0.29651	3814.58	0.85396	3814.58	0.89778	3814.58	1.01891		3814.58	0.04662	3814.58	0.00884	3814.58	0.00719	3814.58	0.00694		3814.58	0.0715	3814.58	0.15424	3814.58	0.15685	3814.58	0.17551		3814.58	0.04168	3814.58	0.03625	3814.58	0.04084	3814.58	0.04217		3814.58	0.04717	3814.58	0.06649
	3812.65	0.25731	3812.65	0.58658	3812.65	0.65879	3812.65	0.69507		3812.65	0.30766	3812.65	0.8649	3812.65	0.89904	3812.65	1.0183		3812.65	0.04741	3812.65	0.00715	3812.65	0.00622	3812.65	0.00571		3812.65	0.06993	3812.65	0.15244	3812.65	0.1542	3812.65	0.17202		3812.65	0.03866	3812.65	0.0344	3812.65	0.03826	3812.65	0.03901		3812.65	0.04008	3812.65	0.05877
	3810.72	0.25888	3810.72	0.58817	3810.72	0.66234	3810.72	0.69957		3810.72	0.31054	3810.72	0.86881	3810.72	0.89696	3810.72	1.01243		3810.72	0.04952	3810.72	0.00687	3810.72	0.00617	3810.72	0.00561		3810.72	0.07111	3810.72	0.1529	3810.72	0.15533	3810.72	0.17249		3810.72	0.03822	3810.72	0.03417	3810.72	0.03774	3810.72	0.03873		3810.72	0.03866	3810.72	0.05732
	3808.79	0.2552	3808.79	0.58385	3808.79	0.65799	3808.79	0.69442		3808.79	0.30458	3808.79	0.86635	3808.79	0.893	3808.79	1.00563		3808.79	0.0519	3808.79	0.00821	3808.79	0.00724	3808.79	0.00671		3808.79	0.07428	3808.79	0.15549	3808.79	0.15953	3808.79	0.17606		3808.79	0.04057	3808.79	0.03585	3808.79	0.03965	3808.79	0.04127		3808.79	0.04252	3808.79	0.06191
	3806.86	0.24929	3806.86	0.57719	3806.86	0.64963	3806.86	0.68411		3806.86	0.29585	3806.86	0.86017	3806.86	0.89038	3806.86	1.00007		3806.86	0.05375	3806.86	0.01078	3806.86	0.00915	3806.86	0.00882		3806.86	0.07785	3806.86	0.15877	3806.86	0.16382	3806.86	0.17972		3806.86	0.04454	3806.86	0.03868	3806.86	0.04335	3806.86	0.0452		3806.86	0.04925	3806.86	0.06955
	3804.94	0.24619	3804.94	0.5729	3804.94	0.644	3804.94	0.67536		3804.94	0.29086	3804.94	0.85548	3804.94	0.89097	3804.94	0.9951		3804.94	0.05605	3804.94	0.01281	3804.94	0.01067	3804.94	0.01074		3804.94	0.08062	3804.94	0.16113	3804.94	0.16656	3804.94	0.18193		3804.94	0.04767	3804.94	0.04086	3804.94	0.04649	3804.94	0.04819		3804.94	0.05417	3804.94	0.07476
	3803.01	0.24288	3803.01	0.56599	3803.01	0.63704	3803.01	0.66392		3803.01	0.28374	3803.01	0.85318	3803.01	0.88855	3803.01	0.98868		3803.01	0.05806	3803.01	0.01491	3803.01	0.01245	3803.01	0.01287		3803.01	0.08407	3803.01	0.16393	3803.01	0.17044	3803.01	0.18606		3803.01	0.05139	3803.01	0.04377	3803.01	0.04986	3803.01	0.05192		3803.01	0.06062	3803.01	0.08065
	3801.08	0.24074	3801.08	0.56136	3801.08	0.63184	3801.08	0.65572		3801.08	0.27753	3801.08	0.85251	3801.08	0.88459	3801.08	0.98948		3801.08	0.05824	3801.08	0.01771	3801.08	0.01494	3801.08	0.0153		3801.08	0.08709	3801.08	0.16632	3801.08	0.17225	3801.08	0.18991		3801.08	0.05539	3801.08	0.04775	3801.08	0.05349	3801.08	0.05611		3801.08	0.06763	3801.08	0.0861
	3799.15	0.2446	3799.15	0.56859	3799.15	0.63754	3799.15	0.66348		3799.15	0.28207	3799.15	0.85293	3799.15	0.88498	3799.15	1.00082		3799.15	0.05796	3799.15	0.01811	3799.15	0.01544	3799.15	0.0152		3799.15	0.08736	3799.15	0.1667	3799.15	0.1698	3799.15	0.18922		3799.15	0.05517	3799.15	0.0487	3799.15	0.05388	3799.15	0.05621		3799.15	0.06549	3799.15	0.08286
	3797.22	0.24853	3797.22	0.57569	3797.22	0.64485	3797.22	0.67477		3797.22	0.28917	3797.22	0.85417	3797.22	0.88661	3797.22	1.01079		3797.22	0.05759	3797.22	0.01701	3797.22	0.01476	3797.22	0.01403		3797.22	0.08694	3797.22	0.1663	3797.22	0.16764	3797.22	0.18683		3797.22	0.05355	3797.22	0.048	3797.22	0.05299	3797.22	0.05485		3797.22	0.06004	3797.22	0.07691
	3795.29	0.25315	3795.29	0.58037	3795.29	0.65277	3795.29	0.68735		3795.29	0.29849	3795.29	0.86013	3795.29	0.89096	3795.29	1.01756		3795.29	0.05796	3795.29	0.01556	3795.29	0.01401	3795.29	0.01302		3795.29	0.08638	3795.29	0.16488	3795.29	0.16511	3795.29	0.1832		3795.29	0.05202	3795.29	0.04756	3795.29	0.05202	3795.29	0.05357		3795.29	0.05414	3795.29	0.07036
	3793.36	0.25855	3793.36	0.58497	3793.36	0.66144	3793.36	0.70001		3793.36	0.30913	3793.36	0.86676	3793.36	0.89704	3793.36	1.01952		3793.36	0.0596	3793.36	0.01458	3793.36	0.01369	3793.36	0.01253		3793.36	0.08694	3793.36	0.16468	3793.36	0.16396	3793.36	0.18112		3793.36	0.0513	3793.36	0.04811	3793.36	0.0519	3793.36	0.05324		3793.36	0.04986	3793.36	0.0655
	3791.44	0.26088	3791.44	0.58766	3791.44	0.66659	3791.44	0.70683		3791.44	0.31519	3791.44	0.86857	3791.44	0.89956	3791.44	1.01693		3791.44	0.0622	3791.44	0.01511	3791.44	0.01445	3791.44	0.01313		3791.44	0.0894	3791.44	0.16688	3791.44	0.16568	3791.44	0.18229		3791.44	0.05263	3791.44	0.05024	3791.44	0.05386	3791.44	0.05517		3791.44	0.0494	3791.44	0.06478
	3789.51	0.26027	3789.51	0.5884	3789.51	0.66762	3789.51	0.70657		3789.51	0.31538	3789.51	0.86608	3789.51	0.89767	3789.51	1.01358		3789.51	0.06567	3789.51	0.01706	3789.51	0.01629	3789.51	0.01488		3789.51	0.0933	3789.51	0.17025	3789.51	0.16918	3789.51	0.18563		3789.51	0.05601	3789.51	0.05364	3789.51	0.0576	3789.51	0.05894		3789.51	0.05212	3789.51	0.06735
	3787.58	0.25836	3787.58	0.58772	3787.58	0.66522	3787.58	0.70044		3787.58	0.3113	3787.58	0.86117	3787.58	0.89537	3787.58	1.01142		3787.58	0.06977	3787.58	0.02015	3787.58	0.01911	3787.58	0.01773		3787.58	0.0985	3787.58	0.17462	3787.58	0.17408	3787.58	0.19049		3787.58	0.06116	3787.58	0.05799	3787.58	0.06266	3787.58	0.06386		3787.58	0.05778	3787.58	0.07268
	3785.65	0.25626	3785.65	0.58584	3785.65	0.66146	3785.65	0.69268		3785.65	0.30697	3785.65	0.85877	3785.65	0.89521	3785.65	1.00968		3785.65	0.07343	3785.65	0.02439	3785.65	0.02291	3785.65	0.02172		3785.65	0.10466	3785.65	0.18023	3785.65	0.17982	3785.65	0.1955		3785.65	0.06733	3785.65	0.06297	3785.65	0.06858	3785.65	0.06955		3785.65	0.06542	3785.65	0.07988
	3783.72	0.2558	3783.72	0.58508	3783.72	0.66062	3783.72	0.69013		3783.72	0.30612	3783.72	0.86179	3783.72	0.89519	3783.72	1.00882		3783.72	0.07666	3783.72	0.02849	3783.72	0.02655	3783.72	0.02554		3783.72	0.11015	3783.72	0.18538	3783.72	0.18423	3783.72	0.19848		3783.72	0.07178	3783.72	0.06693	3783.72	0.07303	3783.72	0.07389		3783.72	0.07054	3783.72	0.08466
	3781.79	0.25579	3781.79	0.58534	3781.79	0.65996	3781.79	0.69026		3781.79	0.3053	3781.79	0.8635	3781.79	0.89278	3781.79	1.00672		3781.79	0.08075	3781.79	0.03184	3781.79	0.02968	3781.79	0.02871		3781.79	0.11499	3781.79	0.19019	3781.79	0.18798	3781.79	0.20136		3781.79	0.07449	3781.79	0.0696	3781.79	0.07569	3781.79	0.07661		3781.79	0.07338	3781.79	0.08719
	3779.87	0.25489	3779.87	0.58398	3779.87	0.65559	3779.87	0.68735		3779.87	0.30185	3779.87	0.86097	3779.87	0.88776	3779.87	1.0017		3779.87	0.08496	3779.87	0.03638	3779.87	0.03434	3779.87	0.03318		3779.87	0.12113	3779.87	0.19651	3779.87	0.19263	3779.87	0.2064		3779.87	0.07818	3779.87	0.07274	3779.87	0.07872	3779.87	0.07981		3779.87	0.07778	3779.87	0.09087
	3777.94	0.25659	3777.94	0.58245	3777.94	0.65458	3777.94	0.68773		3777.94	0.30275	3777.94	0.85981	3777.94	0.88576	3777.94	1.00139		3777.94	0.08851	3777.94	0.0408	3777.94	0.03921	3777.94	0.03765		3777.94	0.12744	3777.94	0.20201	3777.94	0.19536	3777.94	0.21043		3777.94	0.08053	3777.94	0.07511	3777.94	0.08039	3777.94	0.08145		3777.94	0.07899	3777.94	0.09144
	3776.01	0.26034	3776.01	0.58355	3776.01	0.65813	3776.01	0.69464		3776.01	0.30873	3776.01	0.86165	3776.01	0.88903	3776.01	1.0075		3776.01	0.09282	3776.01	0.04338	3776.01	0.04208	3776.01	0.04034		3776.01	0.13276	3776.01	0.20594	3776.01	0.19696	3776.01	0.21264		3776.01	0.08046	3776.01	0.0759	3776.01	0.0803	3776.01	0.08122		3776.01	0.07654	3776.01	0.0888
	3774.08	0.26173	3774.08	0.58565	3774.08	0.65837	3774.08	0.6988		3774.08	0.3118	3774.08	0.86344	3774.08	0.89189	3774.08	1.00968		3774.08	0.09855	3774.08	0.04704	3774.08	0.04572	3774.08	0.04403		3774.08	0.13923	3774.08	0.21133	3774.08	0.20134	3774.08	0.21668		3774.08	0.08191	3774.08	0.07748	3774.08	0.08185	3774.08	0.08292		3774.08	0.07793	3774.08	0.0895
	3772.15	0.25931	3772.15	0.584	3772.15	0.65439	3772.15	0.69242		3772.15	0.30848	3772.15	0.86379	3772.15	0.89115	3772.15	1.0029		3772.15	0.10517	3772.15	0.05403	3772.15	0.05247	3772.15	0.05073		3772.15	0.14782	3772.15	0.21847	3772.15	0.20888	3772.15	0.22358		3772.15	0.08691	3772.15	0.08134	3772.15	0.08649	3772.15	0.08795		3772.15	0.08575	3772.15	0.09596
	3770.22	0.25436	3770.22	0.57708	3770.22	0.65053	3770.22	0.67761		3770.22	0.30101	3770.22	0.86225	3770.22	0.88677	3770.22	0.996		3770.22	0.1109	3770.22	0.06435	3770.22	0.06215	3770.22	0.06015		3770.22	0.15775	3770.22	0.22595	3770.22	0.21713	3770.22	0.23151		3770.22	0.09448	3770.22	0.08711	3770.22	0.0933	3770.22	0.09482		3770.22	0.09717	3770.22	0.10603
	3768.29	0.25136	3768.29	0.57294	3768.29	0.65026	3768.29	0.66979		3768.29	0.29702	3768.29	0.8598	3768.29	0.88357	3768.29	1.0032		3768.29	0.11554	3768.29	0.07329	3768.29	0.07026	3768.29	0.0681		3768.29	0.16635	3768.29	0.23248	3768.29	0.22226	3768.29	0.23754		3768.29	0.09992	3768.29	0.09179	3768.29	0.09865	3768.29	0.09964		3768.29	0.10443	3768.29	0.11194
	3766.37	0.25157	3766.37	0.57526	3766.37	0.65134	3766.37	0.67418		3766.37	0.29846	3766.37	0.85863	3766.37	0.8844	3766.37	1.01685		3766.37	0.11979	3766.37	0.07884	3766.37	0.07524	3766.37	0.07374		3766.37	0.17331	3766.37	0.2386	3766.37	0.22532	3766.37	0.24192		3766.37	0.10236	3766.37	0.09479	3766.37	0.1015	3766.37	0.10239		3766.37	0.10737	3766.37	0.11274
	3764.44	0.25339	3764.44	0.57983	3764.44	0.65256	3764.44	0.68199		3764.44	0.3014	3764.44	0.85912	3764.44	0.88601	3764.44	1.02391		3764.44	0.12375	3764.44	0.08376	3764.44	0.08002	3764.44	0.07918		3764.44	0.17968	3764.44	0.24411	3764.44	0.22833	3764.44	0.2447		3764.44	0.10422	3764.44	0.09725	3764.44	0.10314	3764.44	0.10441		3764.44	0.10941	3764.44	0.11208
	3762.51	0.25441	3762.51	0.58238	3762.51	0.65102	3762.51	0.68398		3762.51	0.30156	3762.51	0.85773	3762.51	0.88526	3762.51	1.02127		3762.51	0.12845	3762.51	0.08877	3762.51	0.08518	3762.51	0.08382		3762.51	0.18562	3762.51	0.24902	3762.51	0.23207	3762.51	0.24689		3762.51	0.10674	3762.51	0.0996	3762.51	0.10497	3762.51	0.10667		3762.51	0.1124	3762.51	0.11293
	3760.58	0.25139	3760.58	0.58	3760.58	0.64327	3760.58	0.67611		3760.58	0.29579	3760.58	0.85178	3760.58	0.88266	3760.58	1.00936		3760.58	0.13334	3760.58	0.09634	3760.58	0.09227	3760.58	0.0904		3760.58	0.19268	3760.58	0.25524	3760.58	0.23814	3760.58	0.25128		3760.58	0.11206	3760.58	0.10359	3760.58	0.10922	3760.58	0.11146		3760.58	0.12076	3760.58	0.11969
	3758.65	0.24734	3758.65	0.57629	3758.65	0.6369	3758.65	0.66622		3758.65	0.28952	3758.65	0.84535	3758.65	0.88304	3758.65	0.99447		3758.65	0.13686	3758.65	0.10647	3758.65	0.10106	3758.65	0.10017		3758.65	0.20001	3758.65	0.26203	3758.65	0.24458	3758.65	0.25641		3758.65	0.11888	3758.65	0.10803	3758.65	0.11436	3758.65	0.11692		3758.65	0.1316	3758.65	0.12926
	3756.72	0.24745	3756.72	0.57679	3756.72	0.63938	3756.72	0.66296		3756.72	0.28964	3756.72	0.84611	3756.72	0.88486	3756.72	0.98781		3756.72	0.14089	3756.72	0.11339	3756.72	0.10707	3756.72	0.10755		3756.72	0.20529	3756.72	0.26691	3756.72	0.24823	3756.72	0.25958		3756.72	0.12259	3756.72	0.10973	3756.72	0.11638	3756.72	0.11938		3756.72	0.13603	3756.72	0.13362
	3754.79	0.2462	3754.79	0.57565	3754.79	0.6394	3754.79	0.65781		3754.79	0.28812	3754.79	0.85078	3754.79	0.88093	3754.79	0.98489		3754.79	0.1479	3754.79	0.11932	3754.79	0.11218	3754.79	0.11304		3754.79	0.21133	3754.79	0.27223	3754.79	0.25281	3754.79	0.26359		3754.79	0.12642	3754.79	0.11173	3754.79	0.11887	3754.79	0.12299		3754.79	0.14185	3754.79	0.13933
	3752.87	0.23774	3752.87	0.56499	3752.87	0.62832	3752.87	0.64306		3752.87	0.27632	3752.87	0.85127	3752.87	0.8694	3752.87	0.97585		3752.87	0.15675	3752.87	0.13205	3752.87	0.12257	3752.87	0.12407		3752.87	0.22185	3752.87	0.28154	3752.87	0.26258	3752.87	0.272		3752.87	0.13643	3752.87	0.11838	3752.87	0.12752	3752.87	0.1336		3752.87	0.16147	3752.87	0.15716
	3750.94	0.22683	3750.94	0.54753	3750.94	0.61221	3750.94	0.62567		3750.94	0.25931	3750.94	0.84647	3750.94	0.85477	3750.94	0.96228		3750.94	0.15991	3750.94	0.15275	3750.94	0.13929	3750.94	0.14324		3750.94	0.23512	3750.94	0.29242	3750.94	0.27378	3750.94	0.28325		3750.94	0.15251	3750.94	0.12919	3750.94	0.14145	3750.94	0.15029		3750.94	0.19206	3750.94	0.18668
	3749.01	0.22797	3749.01	0.54442	3749.01	0.61065	3749.01	0.62646		3749.01	0.25898	3749.01	0.84466	3749.01	0.85697	3749.01	0.96249		3749.01	0.15955	3749.01	0.16014	3749.01	0.14594	3749.01	0.15086		3749.01	0.23987	3749.01	0.29472	3749.01	0.27394	3749.01	0.28602		3749.01	0.15837	3749.01	0.13351	3749.01	0.14621	3749.01	0.15493		3749.01	0.19693	3749.01	0.19485
	3747.08	0.23367	3747.08	0.55122	3747.08	0.61617	3747.08	0.6338		3747.08	0.2669	3747.08	0.84315	3747.08	0.86715	3747.08	0.97085		3747.08	0.15936	3747.08	0.15578	3747.08	0.14314	3747.08	0.14694		3747.08	0.23933	3747.08	0.29505	3747.08	0.27215	3747.08	0.28416		3747.08	0.15631	3747.08	0.13381	3747.08	0.14553	3747.08	0.15225		3747.08	0.18881	3747.08	0.18825
	3745.15	0.23794	3745.15	0.5561	3745.15	0.62317	3745.15	0.64062		3745.15	0.27245	3745.15	0.84281	3745.15	0.87212	3745.15	0.98026		3745.15	0.15951	3745.15	0.15265	3745.15	0.14184	3745.15	0.14482		3745.15	0.23904	3745.15	0.29732	3745.15	0.27264	3745.15	0.28226		3745.15	0.15669	3745.15	0.13712	3745.15	0.14709	3745.15	0.15337		3745.15	0.18841	3745.15	0.18721
	3743.22	0.2439	3743.22	0.56176	3743.22	0.63469	3743.22	0.65302		3743.22	0.28051	3743.22	0.85129	3743.22	0.8793	3743.22	0.99071		3743.22	0.16121	3743.22	0.1499	3743.22	0.14168	3743.22	0.14343		3743.22	0.23926	3743.22	0.29638	3743.22	0.26989	3743.22	0.27864		3743.22	0.1589	3743.22	0.14098	3743.22	0.14798	3743.22	0.15499		3743.22	0.18916	3743.22	0.18756
	3741.3	0.24851	3741.3	0.56886	3741.3	0.64008	3741.3	0.65961		3741.3	0.2881	3741.3	0.86009	3741.3	0.88776	3741.3	0.99253		3741.3	0.16487	3741.3	0.14871	3741.3	0.14149	3741.3	0.14215		3741.3	0.24181	3741.3	0.29482	3741.3	0.26838	3741.3	0.27844		3741.3	0.16271	3741.3	0.14372	3741.3	0.14965	3741.3	0.15662		3741.3	0.18978	3741.3	0.18873
	3739.37	0.24905	3739.37	0.57256	3739.37	0.63705	3739.37	0.65582		3739.37	0.29	3739.37	0.86223	3739.37	0.89064	3739.37	0.98758		3739.37	0.17017	3739.37	0.15171	3739.37	0.14419	3739.37	0.14435		3739.37	0.24731	3739.37	0.297	3739.37	0.27224	3739.37	0.28371		3739.37	0.17074	3739.37	0.14926	3739.37	0.15633	3739.37	0.16315		3739.37	0.19785	3739.37	0.19701
	3737.44	0.2451	3737.44	0.56913	3737.44	0.6282	3737.44	0.64612		3737.44	0.28546	3737.44	0.85978	3737.44	0.88869	3737.44	0.98169		3737.44	0.17433	3737.44	0.16054	3737.44	0.15315	3737.44	0.15308		3737.44	0.25526	3737.44	0.30325	3737.44	0.28087	3737.44	0.29375		3737.44	0.18613	3737.44	0.16064	3737.44	0.17067	3737.44	0.17852		3737.44	0.22052	3737.44	0.21839
	3735.51	0.24031	3735.51	0.561	3735.51	0.61795	3735.51	0.63841		3735.51	0.28013	3735.51	0.85579	3735.51	0.88371	3735.51	0.97875		3735.51	0.17252	3735.51	0.17291	3735.51	0.16577	3735.51	0.16644		3735.51	0.26149	3735.51	0.30967	3735.51	0.28918	3735.51	0.30345		3735.51	0.20746	3735.51	0.1771	3735.51	0.19097	3735.51	0.20079		3735.51	0.25521	3735.51	0.24969
	3733.58	0.24547	3733.58	0.56287	3733.58	0.62002	3733.58	0.64544		3733.58	0.28794	3733.58	0.85193	3733.58	0.87901	3733.58	0.98531		3733.58	0.16909	3733.58	0.17441	3733.58	0.16609	3733.58	0.16719		3733.58	0.25878	3733.58	0.30713	3733.58	0.28611	3733.58	0.30059		3733.58	0.21632	3733.58	0.1864	3733.58	0.20047	3733.58	0.20923		3733.58	0.26423	3733.58	0.25646
	3731.65	0.25815	3731.65	0.57494	3731.65	0.63609	3731.65	0.66403		3731.65	0.30602	3731.65	0.8537	3731.65	0.88195	3731.65	1.0013		3731.65	0.16895	3731.65	0.16488	3731.65	0.15712	3731.65	0.15573		3731.65	0.25363	3731.65	0.30213	3731.65	0.27891	3731.65	0.29265		3731.65	0.21131	3731.65	0.18701	3731.65	0.19776	3731.65	0.20374		3731.65	0.24638	3731.65	0.2393
	3729.72	0.26657	3729.72	0.58315	3729.72	0.65128	3729.72	0.67793		3729.72	0.31943	3729.72	0.86165	3729.72	0.89079	3729.72	1.01389		3729.72	0.17127	3729.72	0.15846	3729.72	0.15212	3729.72	0.14912		3729.72	0.25343	3729.72	0.30273	3729.72	0.27859	3729.72	0.29156		3729.72	0.2095	3729.72	0.18941	3729.72	0.19817	3729.72	0.2028		3729.72	0.23664	3729.72	0.23046
	3727.8	0.26823	3727.8	0.58405	3727.8	0.65771	3727.8	0.67986		3727.8	0.32363	3727.8	0.86972	3727.8	0.89784	3727.8	1.01741		3727.8	0.17353	3727.8	0.15836	3727.8	0.15229	3727.8	0.15011		3727.8	0.2569	3727.8	0.30671	3727.8	0.28358	3727.8	0.29612		3727.8	0.21513	3727.8	0.19643	3727.8	0.2057	3727.8	0.21023		3727.8	0.24257	3727.8	0.23602
	3725.87	0.26691	3725.87	0.58036	3725.87	0.65527	3725.87	0.67348		3725.87	0.32199	3725.87	0.8724	3725.87	0.89597	3725.87	1.01537		3725.87	0.17288	3725.87	0.16143	3725.87	0.15494	3725.87	0.15513		3725.87	0.26029	3725.87	0.30984	3725.87	0.28735	3725.87	0.29984		3725.87	0.22586	3725.87	0.20654	3725.87	0.21768	3725.87	0.22303		3725.87	0.25892	3725.87	0.24999
	3723.94	0.26778	3723.94	0.57756	3723.94	0.65025	3723.94	0.66917		3723.94	0.32114	3723.94	0.87005	3723.94	0.88858	3723.94	1.01298		3723.94	0.16921	3723.94	0.16155	3723.94	0.15443	3723.94	0.15696		3723.94	0.25932	3723.94	0.30868	3723.94	0.28492	3723.94	0.29693		3723.94	0.23359	3723.94	0.21281	3723.94	0.22602	3723.94	0.23168		3723.94	0.26997	3723.94	0.25758
	3722.01	0.27197	3722.01	0.57998	3722.01	0.65055	3722.01	0.67229		3722.01	0.32427	3722.01	0.87133	3722.01	0.88906	3722.01	1.0123		3722.01	0.16429	3722.01	0.15653	3722.01	0.14949	3722.01	0.15204		3722.01	0.25381	3722.01	0.30343	3722.01	0.27956	3722.01	0.29037		3722.01	0.23433	3722.01	0.21313	3722.01	0.22754	3722.01	0.23226		3722.01	0.26727	3722.01	0.25263
	3720.08	0.27701	3720.08	0.58579	3720.08	0.65677	3720.08	0.68058		3720.08	0.32964	3720.08	0.87716	3720.08	0.89598	3720.08	1.01239		3720.08	0.16013	3720.08	0.14891	3720.08	0.14294	3720.08	0.14324		3720.08	0.24643	3720.08	0.29593	3720.08	0.27299	3720.08	0.28332		3720.08	0.23085	3720.08	0.21168	3720.08	0.22472	3720.08	0.22816		3720.08	0.25656	3720.08	0.24168
	3718.15	0.28044	3718.15	0.59035	3718.15	0.66256	3718.15	0.68876		3718.15	0.33397	3718.15	0.87973	3718.15	0.89809	3718.15	1.00992		3718.15	0.15849	3718.15	0.14192	3718.15	0.13672	3718.15	0.13485		3718.15	0.24019	3718.15	0.28899	3718.15	0.26563	3718.15	0.27638		3718.15	0.22621	3718.15	0.20965	3718.15	0.21987	3718.15	0.22252		3718.15	0.24552	3718.15	0.23112
	3716.22	0.28121	3716.22	0.59129	3716.22	0.66187	3716.22	0.69074		3716.22	0.33465	3716.22	0.87746	3716.22	0.89301	3716.22	1.00492		3716.22	0.16007	3716.22	0.13841	3716.22	0.13332	3716.22	0.13065		3716.22	0.23773	3716.22	0.28531	3716.22	0.26121	3716.22	0.27267		3716.22	0.22458	3716.22	0.20857	3716.22	0.21703	3716.22	0.22027		3716.22	0.24161	3716.22	0.22711
	3714.3	0.27829	3714.3	0.58668	3714.3	0.65262	3714.3	0.68078		3714.3	0.32903	3714.3	0.87278	3714.3	0.88492	3714.3	0.99807		3714.3	0.16409	3714.3	0.14076	3714.3	0.1347	3714.3	0.13305		3714.3	0.2401	3714.3	0.28635	3714.3	0.26269	3714.3	0.27495		3714.3	0.22955	3714.3	0.21129	3714.3	0.21946	3714.3	0.22493		3714.3	0.2505	3714.3	0.23514
	3712.37	0.27128	3712.37	0.57609	3712.37	0.63865	3712.37	0.66006		3712.37	0.31675	3712.37	0.86432	3712.37	0.87856	3712.37	0.98947		3712.37	0.16509	3712.37	0.15084	3712.37	0.14199	3712.37	0.14358		3712.37	0.24613	3712.37	0.29133	3712.37	0.27028	3712.37	0.28229		3712.37	0.24229	3712.37	0.2191	3712.37	0.22848	3712.37	0.23699		3712.37	0.27583	3712.37	0.25936
	3710.44	0.26927	3710.44	0.57337	3710.44	0.63984	3710.44	0.65586		3710.44	0.31453	3710.44	0.85767	3710.44	0.88195	3710.44	0.99148		3710.44	0.16107	3710.44	0.1577	3710.44	0.14735	3710.44	0.15086		3710.44	0.24763	3710.44	0.29198	3710.44	0.27547	3710.44	0.2858		3710.44	0.24833	3710.44	0.22252	3710.44	0.23271	3710.44	0.24153		3710.44	0.29061	3710.44	0.27525
	3708.51	0.27871	3708.51	0.5863	3708.51	0.65757	3708.51	0.67635		3708.51	0.3315	3708.51	0.86622	3708.51	0.89367	3708.51	1.00549		3708.51	0.15799	3708.51	0.14888	3708.51	0.14128	3708.51	0.1421		3708.51	0.2416	3708.51	0.28617	3708.51	0.27207	3708.51	0.28176		3708.51	0.23703	3708.51	0.21465	3708.51	0.22325	3708.51	0.22865		3708.51	0.26865	3708.51	0.25598
	3706.58	0.28874	3706.58	0.59775	3706.58	0.66826	3706.58	0.69053		3706.58	0.34672	3706.58	0.87818	3706.58	0.9037	3706.58	1.01591		3706.58	0.15715	3706.58	0.13981	3706.58	0.13442	3706.58	0.13314		3706.58	0.23698	3706.58	0.28386	3706.58	0.26924	3706.58	0.27945		3706.58	0.22661	3706.58	0.20729	3706.58	0.21513	3706.58	0.21754		3706.58	0.24818	3706.58	0.23704
	3704.65	0.29394	3704.65	0.60154	3704.65	0.67027	3704.65	0.69286		3704.65	0.35285	3704.65	0.88135	3704.65	0.9082	3704.65	1.02078		3704.65	0.15698	3704.65	0.13701	3704.65	0.13172	3704.65	0.1305		3704.65	0.23573	3704.65	0.28591	3704.65	0.2696	3704.65	0.2812		3704.65	0.22329	3704.65	0.20427	3704.65	0.21236	3704.65	0.21366		3704.65	0.24204	3704.65	0.23159
	3702.73	0.29464	3702.73	0.59993	3702.73	0.66944	3702.73	0.68999		3702.73	0.35373	3702.73	0.87757	3702.73	0.90637	3702.73	1.02209		3702.73	0.15555	3702.73	0.13747	3702.73	0.13175	3702.73	0.13117		3702.73	0.23547	3702.73	0.28706	3702.73	0.27126	3702.73	0.28431		3702.73	0.22437	3702.73	0.20343	3702.73	0.21157	3702.73	0.21352		3702.73	0.24329	3702.73	0.23356
	3700.8	0.29603	3700.8	0.59982	3700.8	0.6708	3700.8	0.69264		3700.8	0.35795	3700.8	0.87748	3700.8	0.90401	3700.8	1.02431		3700.8	0.15396	3700.8	0.13551	3700.8	0.13089	3700.8	0.12929		3700.8	0.23332	3700.8	0.28377	3700.8	0.27128	3700.8	0.28556		3700.8	0.22303	3700.8	0.20048	3700.8	0.20889	3700.8	0.21117		3700.8	0.23989	3700.8	0.23135
	3698.87	0.30032	3698.87	0.60381	3698.87	0.67393	3698.87	0.70092		3698.87	0.36676	3698.87	0.88176	3698.87	0.90635	3698.87	1.02814		3698.87	0.15357	3698.87	0.13122	3698.87	0.12879	3698.87	0.12523		3698.87	0.23094	3698.87	0.28154	3698.87	0.27035	3698.87	0.28669		3698.87	0.21898	3698.87	0.1967	3698.87	0.20537	3698.87	0.20699		3698.87	0.23282	3698.87	0.22493
	3696.94	0.3043	3696.94	0.60815	3696.94	0.67627	3696.94	0.70475		3696.94	0.37341	3696.94	0.88474	3696.94	0.91052	3696.94	1.03175		3696.94	0.15463	3696.94	0.12945	3696.94	0.12829	3696.94	0.12382		3696.94	0.23036	3696.94	0.28309	3696.94	0.2713	3696.94	0.28979		3696.94	0.21771	3696.94	0.19538	3696.94	0.20371	3696.94	0.2053		3696.94	0.23135	3696.94	0.2231
	3695.01	0.30743	3695.01	0.61152	3695.01	0.6776	3695.01	0.70297		3695.01	0.37583	3695.01	0.88796	3695.01	0.91336	3695.01	1.03545		3695.01	0.15791	3695.01	0.13203	3695.01	0.13033	3695.01	0.12618		3695.01	0.23194	3695.01	0.28671	3695.01	0.27554	3695.01	0.29452		3695.01	0.22052	3695.01	0.19634	3695.01	0.20513	3695.01	0.20713		3695.01	0.23719	3695.01	0.22702
	3693.08	0.3083	3693.08	0.61117	3693.08	0.67559	3693.08	0.69617		3693.08	0.37301	3693.08	0.88903	3693.08	0.91162	3693.08	1.03558		3693.08	0.16311	3693.08	0.13947	3693.08	0.13569	3693.08	0.133		3693.08	0.23687	3693.08	0.2922	3693.08	0.28402	3693.08	0.3014		3693.08	0.22788	3693.08	0.20025	3693.08	0.21111	3693.08	0.21377		3693.08	0.2521	3693.08	0.23818
	3691.15	0.30594	3691.15	0.60607	3691.15	0.66853	3691.15	0.68149		3691.15	0.36487	3691.15	0.88553	3691.15	0.90734	3691.15	1.03129		3691.15	0.16567	3691.15	0.15204	3691.15	0.1453	3691.15	0.14549		3691.15	0.24466	3691.15	0.29894	3691.15	0.29483	3691.15	0.31058		3691.15	0.24028	3691.15	0.20829	3691.15	0.22137	3691.15	0.22586		3691.15	0.27771	3691.15	0.25951
	3689.23	0.30947	3689.23	0.60811	3689.23	0.66628	3689.23	0.67626		3689.23	0.36669	3689.23	0.89413	3689.23	0.91566	3689.23	1.03712		3689.23	0.16367	3689.23	0.16169	3689.23	0.15312	3689.23	0.15584		3689.23	0.2485	3689.23	0.30091	3689.23	0.29863	3689.23	0.3162		3689.23	0.24715	3689.23	0.21373	3689.23	0.22581	3689.23	0.23231		3689.23	0.29142	3689.23	0.27207
	3687.3	0.32534	3687.3	0.62415	3687.3	0.67927	3687.3	0.70118		3687.3	0.39217	3687.3	0.91775	3687.3	0.9389	3687.3	1.05945		3687.3	0.16342	3687.3	0.15678	3687.3	0.15	3687.3	0.15119		3687.3	0.24551	3687.3	0.2963	3687.3	0.29385	3687.3	0.31338		3687.3	0.2366	3687.3	0.20714	3687.3	0.21589	3687.3	0.22147		3687.3	0.26839	3687.3	0.25067
	3685.37	0.33993	3685.37	0.63841	3685.37	0.69341	3685.37	0.7252		3685.37	0.41782	3685.37	0.93208	3685.37	0.95629	3685.37	1.07596		3685.37	0.16571	3685.37	0.15081	3685.37	0.14562	3685.37	0.14463		3685.37	0.24513	3685.37	0.295	3685.37	0.29233	3685.37	0.31178		3685.37	0.22588	3685.37	0.20006	3685.37	0.20697	3685.37	0.21053		3685.37	0.24638	3685.37	0.22839
	3683.44	0.34895	3683.44	0.64681	3683.44	0.7021	3683.44	0.73502		3683.44	0.43312	3683.44	0.94099	3683.44	0.96613	3683.44	1.08252		3683.44	0.17051	3683.44	0.15119	3683.44	0.14571	3683.44	0.14378		3683.44	0.24856	3683.44	0.29819	3683.44	0.29433	3683.44	0.31439		3683.44	0.22182	3683.44	0.19774	3683.44	0.2036	3683.44	0.2057		3683.44	0.23834	3683.44	0.21851
	3681.51	0.35282	3681.51	0.64862	3681.51	0.70504	3681.51	0.73346		3681.51	0.43867	3681.51	0.94857	3681.51	0.97271	3681.51	1.08389		3681.51	0.17842	3681.51	0.15831	3681.51	0.15129	3681.51	0.14915		3681.51	0.25577	3681.51	0.30422	3681.51	0.29958	3681.51	0.3208		3681.51	0.22437	3681.51	0.19954	3681.51	0.20528	3681.51	0.20688		3681.51	0.24283	3681.51	0.22021
	3679.58	0.35116	3679.58	0.644	3679.58	0.70164	3679.58	0.72292		3679.58	0.43563	3679.58	0.95181	3679.58	0.97675	3679.58	1.08294		3679.58	0.18791	3679.58	0.17214	3679.58	0.16323	3679.58	0.16118		3679.58	0.26763	3679.58	0.313	3679.58	0.30924	3679.58	0.3311		3679.58	0.23339	3679.58	0.20502	3679.58	0.21224	3679.58	0.2146		3679.58	0.25956	3679.58	0.23347
	3677.65	0.34437	3677.65	0.6369	3677.65	0.6924	3677.65	0.70676		3677.65	0.42613	3677.65	0.95212	3677.65	0.97546	3677.65	1.08024		3677.65	0.19551	3677.65	0.19188	3677.65	0.18008	3677.65	0.17904		3677.65	0.28186	3677.65	0.32529	3677.65	0.32177	3677.65	0.34454		3677.65	0.24694	3677.65	0.21316	3677.65	0.22284	3677.65	0.22751		3677.65	0.28515	3677.65	0.25501
	3675.73	0.33739	3675.73	0.63194	3675.73	0.68319	3675.73	0.69409		3675.73	0.41792	3675.73	0.9552	3675.73	0.97182	3675.73	1.08041		3675.73	0.19877	3675.73	0.2139	3675.73	0.19785	3675.73	0.19937		3675.73	0.29327	3675.73	0.33664	3675.73	0.33119	3675.73	0.35529		3675.73	0.25891	3675.73	0.21988	3675.73	0.23156	3675.73	0.23838		3675.73	0.30573	3675.73	0.27058
	3673.8	0.3402	3673.8	0.63306	3673.8	0.68689	3673.8	0.69862		3673.8	0.42341	3673.8	0.95801	3673.8	0.97252	3673.8	1.09023		3673.8	0.20331	3673.8	0.22112	3673.8	0.20589	3673.8	0.20778		3673.8	0.29816	3673.8	0.33773	3673.8	0.33144	3673.8	0.35448		3673.8	0.25771	3673.8	0.21802	3673.8	0.22922	3673.8	0.23532		3673.8	0.29994	3673.8	0.26177
	3671.87	0.34371	3671.87	0.63372	3671.87	0.69313	3671.87	0.70194		3671.87	0.42661	3671.87	0.95451	3671.87	0.97042	3671.87	1.09919		3671.87	0.20838	3671.87	0.22334	3671.87	0.21039	3671.87	0.21147		3671.87	0.30497	3671.87	0.33947	3671.87	0.33391	3671.87	0.35459		3671.87	0.25631	3671.87	0.21687	3671.87	0.22682	3671.87	0.23368		3671.87	0.29692	3671.87	0.25671
	3669.94	0.34331	3669.94	0.63158	3669.94	0.69502	3669.94	0.70191		3669.94	0.42306	3669.94	0.94874	3669.94	0.96704	3669.94	1.1005		3669.94	0.20699	3669.94	0.2303	3669.94	0.21716	3669.94	0.21749		3669.94	0.31257	3669.94	0.34237	3669.94	0.33689	3669.94	0.35348		3669.94	0.25529	3669.94	0.21606	3669.94	0.2253	3669.94	0.23373		3669.94	0.29677	3669.94	0.25423
	3668.01	0.34771	3668.01	0.63431	3668.01	0.69946	3668.01	0.71618		3668.01	0.43008	3668.01	0.94568	3668.01	0.97027	3668.01	1.09512		3668.01	0.20427	3668.01	0.2244	3668.01	0.21423	3668.01	0.21093		3668.01	0.31049	3668.01	0.33785	3668.01	0.32889	3668.01	0.34212		3668.01	0.24036	3668.01	0.20617	3668.01	0.21403	3668.01	0.21933		3668.01	0.27027	3668.01	0.22927
	3666.08	0.35345	3666.08	0.64053	3666.08	0.70395	3666.08	0.73093		3666.08	0.43941	3666.08	0.94221	3666.08	0.97137	3666.08	1.08796		3666.08	0.20382	3666.08	0.21236	3666.08	0.20638	3666.08	0.20033		3666.08	0.3064	3666.08	0.33427	3666.08	0.31976	3666.08	0.33393		3666.08	0.2255	3666.08	0.19644	3666.08	0.20275	3666.08	0.20362		3666.08	0.24306	3666.08	0.20429
	3664.16	0.35459	3664.16	0.64425	3664.16	0.70496	3664.16	0.73501		3664.16	0.43866	3664.16	0.93661	3664.16	0.96502	3664.16	1.07893		3664.16	0.20464	3664.16	0.20697	3664.16	0.20237	3664.16	0.1962		3664.16	0.30573	3664.16	0.33497	3664.16	0.31511	3664.16	0.33184		3664.16	0.21901	3664.16	0.19166	3664.16	0.19707	3664.16	0.1953		3664.16	0.23049	3664.16	0.19163
	3662.23	0.35205	3662.23	0.64391	3662.23	0.7045	3662.23	0.73163		3662.23	0.43172	3662.23	0.93021	3662.23	0.95592	3662.23	1.06931		3662.23	0.20661	3662.23	0.20727	3662.23	0.2022	3662.23	0.19701		3662.23	0.30696	3662.23	0.33688	3662.23	0.31359	3662.23	0.33179		3662.23	0.21785	3662.23	0.18981	3662.23	0.19451	3662.23	0.19227		3662.23	0.22778	3662.23	0.18698
	3660.3	0.34686	3660.3	0.63921	3660.3	0.70323	3660.3	0.72479		3660.3	0.42414	3660.3	0.92292	3660.3	0.9499	3660.3	1.06283		3660.3	0.20929	3660.3	0.21018	3660.3	0.20453	3660.3	0.20038		3660.3	0.30991	3660.3	0.33832	3660.3	0.31453	3660.3	0.33267		3660.3	0.21891	3660.3	0.18954	3660.3	0.19329	3660.3	0.19258		3660.3	0.23067	3660.3	0.18708
	3658.37	0.3385	3658.37	0.63036	3658.37	0.69787	3658.37	0.71553		3658.37	0.41332	3658.37	0.91466	3658.37	0.94611	3658.37	1.05956		3658.37	0.20932	3658.37	0.2146	3658.37	0.20801	3658.37	0.20537		3658.37	0.31394	3658.37	0.3395	3658.37	0.31686	3658.37	0.33474		3658.37	0.22147	3658.37	0.19038	3658.37	0.19388	3658.37	0.19508		3658.37	0.23748	3658.37	0.19102
	3656.44	0.3301	3656.44	0.62015	3656.44	0.68781	3656.44	0.70594		3656.44	0.39786	3656.44	0.90478	3656.44	0.93934	3656.44	1.054		3656.44	0.20617	3656.44	0.21785	3656.44	0.21042	3656.44	0.20872		3656.44	0.31398	3656.44	0.3386	3656.44	0.31691	3656.44	0.33407		3656.44	0.22341	3656.44	0.19031	3656.44	0.19501	3656.44	0.19692		3656.44	0.24359	3656.44	0.19455
	3654.51	0.32725	3654.51	0.61384	3654.51	0.67995	3654.51	0.69916		3654.51	0.38658	3654.51	0.89409	3654.51	0.93051	3654.51	1.04362		3654.51	0.2058	3654.51	0.21641	3654.51	0.2097	3654.51	0.2072		3654.51	0.30925	3654.51	0.33591	3654.51	0.31434	3654.51	0.32943		3654.51	0.22241	3654.51	0.18823	3654.51	0.19417	3654.51	0.19617		3654.51	0.24402	3654.51	0.19287
	3652.58	0.32362	3652.58	0.60901	3652.58	0.67215	3652.58	0.68664		3652.58	0.37643	3652.58	0.88274	3652.58	0.9202	3652.58	1.03306		3652.58	0.20936	3652.58	0.21801	3652.58	0.21027	3652.58	0.20854		3652.58	0.3087	3652.58	0.33726	3652.58	0.31676	3652.58	0.32953		3652.58	0.22509	3652.58	0.18959	3652.58	0.19567	3652.58	0.19945		3652.58	0.25148	3652.58	0.19717
	3650.66	0.31017	3650.66	0.59985	3650.66	0.65329	3650.66	0.65922		3650.66	0.35406	3650.66	0.86679	3650.66	0.90521	3650.66	1.02447		3650.66	0.20846	3650.66	0.23268	3650.66	0.21773	3650.66	0.22106		3650.66	0.31404	3650.66	0.34324	3650.66	0.32668	3650.66	0.33815		3650.66	0.23877	3650.66	0.19968	3650.66	0.20567	3650.66	0.21411		3650.66	0.28266	3650.66	0.2215
	3648.73	0.29694	3648.73	0.59308	3648.73	0.63294	3648.73	0.64179		3648.73	0.33243	3648.73	0.8559	3648.73	0.89888	3648.73	1.02021		3648.73	0.19763	3648.73	0.24672	3648.73	0.22509	3648.73	0.23103		3648.73	0.31269	3648.73	0.34219	3648.73	0.3288	3648.73	0.34083		3648.73	0.25144	3648.73	0.20886	3648.73	0.2165	3648.73	0.22755		3648.73	0.3147	3648.73	0.24626
	3646.8	0.30554	3646.8	0.60214	3646.8	0.64362	3646.8	0.6681		3646.8	0.34647	3646.8	0.86706	3646.8	0.90603	3646.8	1.01881		3646.8	0.18969	3646.8	0.22286	3646.8	0.21058	3646.8	0.20879		3646.8	0.29645	3646.8	0.32641	3646.8	0.30898	3646.8	0.321		3646.8	0.23414	3646.8	0.19513	3646.8	0.20347	3646.8	0.2091		3646.8	0.27984	3646.8	0.21653
	3644.87	0.31525	3644.87	0.60983	3644.87	0.65958	3644.87	0.68917		3644.87	0.36479	3644.87	0.87662	3644.87	0.90604	3644.87	1.01737		3644.87	0.18521	3644.87	0.1977	3644.87	0.19292	3644.87	0.18704		3644.87	0.28453	3644.87	0.31452	3644.87	0.29407	3644.87	0.30599		3644.87	0.21629	3644.87	0.18195	3644.87	0.1886	3644.87	0.19063		3644.87	0.24329	3644.87	0.1865
	3642.94	0.3178	3642.94	0.61055	3642.94	0.66624	3642.94	0.69393		3642.94	0.37151	3642.94	0.87726	3642.94	0.90115	3642.94	1.01544		3642.94	0.18146	3642.94	0.18349	3642.94	0.18122	3642.94	0.17483		3642.94	0.27782	3642.94	0.30795	3642.94	0.28658	3642.94	0.29965		3642.94	0.20751	3642.94	0.17603	3642.94	0.18133	3642.94	0.18209		3642.94	0.2264	3642.94	0.17279
	3641.01	0.31643	3641.01	0.60817	3641.01	0.6672	3641.01	0.69464		3641.01	0.37173	3641.01	0.87373	3641.01	0.89249	3641.01	1.01149		3641.01	0.17811	3641.01	0.17445	3641.01	0.17318	3641.01	0.16714		3641.01	0.27219	3641.01	0.30339	3641.01	0.281	3641.01	0.29604		3641.01	0.2033	3641.01	0.1731	3641.01	0.17769	3641.01	0.17839		3641.01	0.21891	3641.01	0.16691
	3639.08	0.31332	3639.08	0.60529	3639.08	0.66613	3639.08	0.69586		3639.08	0.37031	3639.08	0.87044	3639.08	0.88285	3639.08	1.00548		3639.08	0.17595	3639.08	0.16755	3639.08	0.16652	3639.08	0.16129		3639.08	0.26717	3639.08	0.29948	3639.08	0.27629	3639.08	0.29222		3639.08	0.20109	3639.08	0.17119	3639.08	0.17521	3639.08	0.17641		3639.08	0.21491	3639.08	0.16399
	3637.16	0.30949	3637.16	0.60142	3637.16	0.66372	3637.16	0.69408		3637.16	0.36788	3637.16	0.86813	3637.16	0.87804	3637.16	0.99837		3637.16	0.17428	3637.16	0.16299	3637.16	0.16067	3637.16	0.15681		3637.16	0.26393	3637.16	0.29588	3637.16	0.27364	3637.16	0.28867		3637.16	0.20068	3637.16	0.17076	3637.16	0.17417	3637.16	0.17594		3637.16	0.21445	3637.16	0.1635
	3635.23	0.30574	3635.23	0.5965	3635.23	0.65957	3635.23	0.68914		3635.23	0.36341	3635.23	0.86529	3635.23	0.87866	3635.23	0.99152		3635.23	0.17297	3635.23	0.16118	3635.23	0.1566	3635.23	0.15411		3635.23	0.26142	3635.23	0.29304	3635.23	0.27249	3635.23	0.28688		3635.23	0.20272	3635.23	0.1724	3635.23	0.17555	3635.23	0.17787		3635.23	0.21968	3635.23	0.16713
	3633.3	0.30174	3633.3	0.59108	3633.3	0.65364	3633.3	0.68288		3633.3	0.35617	3633.3	0.86202	3633.3	0.87999	3633.3	0.98674		3633.3	0.17401	3633.3	0.16131	3633.3	0.15516	3633.3	0.15318		3633.3	0.25946	3633.3	0.29211	3633.3	0.27285	3633.3	0.28751		3633.3	0.20739	3633.3	0.1757	3633.3	0.18024	3633.3	0.18222		3633.3	0.23036	3633.3	0.17586
	3631.37	0.29592	3631.37	0.58348	3631.37	0.64583	3631.37	0.67329		3631.37	0.34623	3631.37	0.85953	3631.37	0.87857	3631.37	0.98337		3631.37	0.17471	3631.37	0.16433	3631.37	0.15695	3631.37	0.15524		3631.37	0.26101	3631.37	0.29399	3631.37	0.27666	3631.37	0.29161		3631.37	0.2155	3631.37	0.18105	3631.37	0.1885	3631.37	0.18951		3631.37	0.2457	3631.37	0.18998
	3629.44	0.28713	3629.44	0.5751	3629.44	0.6369	3629.44	0.66073		3629.44	0.33571	3629.44	0.85777	3629.44	0.87717	3629.44	0.98157		3629.44	0.16675	3629.44	0.1689	3629.44	0.15979	3629.44	0.15966		3629.44	0.26207	3629.44	0.29493	3629.44	0.28056	3629.44	0.29592		3629.44	0.22583	3629.44	0.18806	3629.44	0.19709	3629.44	0.19881		3629.44	0.26464	3629.44	0.20656
	3627.51	0.284	3627.51	0.57661	3627.51	0.63758	3627.51	0.66137		3627.51	0.33554	3627.51	0.85724	3627.51	0.8789	3627.51	0.98701		3627.51	0.15898	3627.51	0.16035	3627.51	0.15209	3627.51	0.15227		3627.51	0.25013	3627.51	0.28581	3627.51	0.27191	3627.51	0.28725		3627.51	0.22217	3627.51	0.18516	3627.51	0.19243	3627.51	0.1954		3627.51	0.26062	3627.51	0.20051
	3625.59	0.28843	3625.59	0.58308	3625.59	0.64609	3625.59	0.6716		3625.59	0.34221	3625.59	0.85584	3625.59	0.87847	3625.59	0.9899		3625.59	0.15619	3625.59	0.1446	3625.59	0.13866	3625.59	0.1371		3625.59	0.23847	3625.59	0.27563	3625.59	0.2602	3625.59	0.27485		3625.59	0.20941	3625.59	0.17531	3625.59	0.18142	3625.59	0.18331		3625.59	0.23785	3625.59	0.18036
	3623.66	0.28966	3623.66	0.58497	3623.66	0.6495	3623.66	0.67361		3623.66	0.34327	3623.66	0.85121	3623.66	0.87459	3623.66	0.98466		3623.66	0.15557	3623.66	0.13534	3623.66	0.13035	3623.66	0.12786		3623.66	0.23429	3623.66	0.27018	3623.66	0.25484	3623.66	0.26933		3623.66	0.20399	3623.66	0.17077	3623.66	0.17668	3623.66	0.17785		3623.66	0.22697	3623.66	0.17196
	3621.73	0.28455	3621.73	0.58132	3621.73	0.64354	3621.73	0.66464		3621.73	0.33602	3621.73	0.84338	3621.73	0.86804	3621.73	0.97679		3621.73	0.15417	3621.73	0.13289	3621.73	0.12767	3621.73	0.12489		3621.73	0.23336	3621.73	0.26721	3621.73	0.25428	3621.73	0.26921		3621.73	0.20658	3621.73	0.17191	3621.73	0.17776	3621.73	0.17994		3621.73	0.23247	3621.73	0.17624
	3619.8	0.27529	3619.8	0.57319	3619.8	0.6297	3619.8	0.6512		3619.8	0.32255	3619.8	0.83603	3619.8	0.85993	3619.8	0.97012		3619.8	0.1496	3619.8	0.13409	3619.8	0.12781	3619.8	0.12496		3619.8	0.23125	3619.8	0.26438	3619.8	0.25489	3619.8	0.27048		3619.8	0.21389	3619.8	0.17569	3619.8	0.18168	3619.8	0.18598		3619.8	0.24928	3619.8	0.18775
	3617.87	0.2702	3617.87	0.56821	3617.87	0.62231	3617.87	0.64877		3617.87	0.31457	3617.87	0.83434	3617.87	0.85231	3617.87	0.96598		3617.87	0.14549	3617.87	0.13139	3617.87	0.12457	3617.87	0.12252		3617.87	0.2244	3617.87	0.25987	3617.87	0.25061	3617.87	0.26696		3617.87	0.21727	3617.87	0.17643	3617.87	0.18267	3617.87	0.18749		3617.87	0.25669	3617.87	0.19277
	3615.94	0.26987	3615.94	0.56837	3615.94	0.62454	3615.94	0.65202		3615.94	0.31436	3615.94	0.83394	3615.94	0.84496	3615.94	0.96298		3615.94	0.14281	3615.94	0.12575	3615.94	0.11863	3615.94	0.11852		3615.94	0.21823	3615.94	0.25637	3615.94	0.24541	3615.94	0.26202		3615.94	0.21635	3615.94	0.17504	3615.94	0.18155	3615.94	0.18543		3615.94	0.25293	3615.94	0.19125
	3614.01	0.26845	3614.01	0.56843	3614.01	0.62618	3614.01	0.65039		3614.01	0.3138	3614.01	0.8331	3614.01	0.83863	3614.01	0.95904		3614.01	0.13967	3614.01	0.1208	3614.01	0.11286	3614.01	0.11463		3614.01	0.21421	3614.01	0.25254	3614.01	0.24184	3614.01	0.2577		3614.01	0.216	3614.01	0.17464	3614.01	0.18129	3614.01	0.18449		3614.01	0.25177	3614.01	0.19076
	3612.09	0.26794	3612.09	0.569	3612.09	0.62872	3612.09	0.652		3612.09	0.31476	3612.09	0.8351	3612.09	0.83847	3612.09	0.95641		3612.09	0.13741	3612.09	0.11457	3612.09	0.1068	3612.09	0.1086		3612.09	0.20951	3612.09	0.24682	3612.09	0.23746	3612.09	0.25168		3612.09	0.21453	3612.09	0.17333	3612.09	0.1801	3612.09	0.18216		3612.09	0.24907	3612.09	0.18774
	3610.16	0.26954	3610.16	0.56926	3610.16	0.63159	3610.16	0.65635		3610.16	0.31845	3610.16	0.83749	3610.16	0.84528	3610.16	0.95673		3610.16	0.13499	3610.16	0.1098	3610.16	0.10314	3610.16	0.10341		3610.16	0.20612	3610.16	0.24431	3610.16	0.23619	3610.16	0.24819		3610.16	0.21482	3610.16	0.17304	3610.16	0.18005	3610.16	0.18091		3610.16	0.24752	3610.16	0.18614
	3608.23	0.27183	3608.23	0.56746	3608.23	0.63188	3608.23	0.65601		3608.23	0.32207	3608.23	0.83678	3608.23	0.85072	3608.23	0.95651		3608.23	0.13039	3608.23	0.10625	3608.23	0.10088	3608.23	0.09957		3608.23	0.20249	3608.23	0.24361	3608.23	0.23616	3608.23	0.24682		3608.23	0.21674	3608.23	0.17457	3608.23	0.18096	3608.23	0.18153		3608.23	0.24828	3608.23	0.18686
	3606.3	0.27577	3606.3	0.5691	3606.3	0.63504	3606.3	0.65764		3606.3	0.32604	3606.3	0.83406	3606.3	0.85049	3606.3	0.95492		3606.3	0.12739	3606.3	0.09921	3606.3	0.09548	3606.3	0.09285		3606.3	0.19558	3606.3	0.23887	3606.3	0.23035	3606.3	0.2426		3606.3	0.21336	3606.3	0.17298	3606.3	0.17802	3606.3	0.17795		3606.3	0.24059	3606.3	0.18099
	3604.37	0.27882	3604.37	0.57292	3604.37	0.63962	3604.37	0.66245		3604.37	0.32881	3604.37	0.83189	3604.37	0.84897	3604.37	0.9563		3604.37	0.12738	3604.37	0.09323	3604.37	0.09076	3604.37	0.0873		3604.37	0.19108	3604.37	0.23481	3604.37	0.22484	3604.37	0.23941		3604.37	0.21001	3604.37	0.17092	3604.37	0.17537	3604.37	0.17422		3604.37	0.23405	3604.37	0.17521
	3602.44	0.27801	3602.44	0.57095	3602.44	0.63817	3602.44	0.66261		3602.44	0.32761	3602.44	0.82899	3602.44	0.84474	3602.44	0.96129		3602.44	0.1278	3602.44	0.09237	3602.44	0.09012	3602.44	0.08655		3602.44	0.19107	3602.44	0.23486	3602.44	0.22433	3602.44	0.23978		3602.44	0.21358	3602.44	0.17332	3602.44	0.17779	3602.44	0.17663		3602.44	0.24074	3602.44	0.17848
	3600.51	0.2759	3600.51	0.565	3600.51	0.63239	3600.51	0.65881		3600.51	0.32441	3600.51	0.82521	3600.51	0.83811	3600.51	0.96508		3600.51	0.12694	3600.51	0.09431	3600.51	0.09085	3600.51	0.08775		3600.51	0.1917	3600.51	0.23548	3600.51	0.22568	3600.51	0.24082		3600.51	0.22124	3600.51	0.17831	3600.51	0.18274	3600.51	0.18302		3600.51	0.25389	3600.51	0.18708
	3598.59	0.27555	3598.59	0.56336	3598.59	0.6299	3598.59	0.65735		3598.59	0.32337	3598.59	0.82322	3598.59	0.8362	3598.59	0.96269		3598.59	0.12587	3598.59	0.09463	3598.59	0.08944	3598.59	0.08679		3598.59	0.19041	3598.59	0.23408	3598.59	0.22614	3598.59	0.24087		3598.59	0.22659	3598.59	0.18118	3598.59	0.18549	3598.59	0.18766		3598.59	0.25948	3598.59	0.19229
	3596.66	0.27436	3596.66	0.56575	3596.66	0.63078	3596.66	0.65838		3596.66	0.32428	3596.66	0.82315	3596.66	0.83726	3596.66	0.95754		3596.66	0.12443	3596.66	0.09308	3596.66	0.08729	3596.66	0.0846		3596.66	0.1888	3596.66	0.23272	3596.66	0.22598	3596.66	0.24085		3596.66	0.22939	3596.66	0.18234	3596.66	0.18711	3596.66	0.19025		3596.66	0.26016	3596.66	0.19439
	3594.73	0.27274	3594.73	0.56815	3594.73	0.63303	3594.73	0.6609		3594.73	0.32647	3594.73	0.82379	3594.73	0.83708	3594.73	0.95532		3594.73	0.12169	3594.73	0.09026	3594.73	0.08518	3594.73	0.08228		3594.73	0.18665	3594.73	0.231	3594.73	0.22408	3594.73	0.23877		3594.73	0.23008	3594.73	0.18294	3594.73	0.1886	3594.73	0.19085		3594.73	0.26153	3594.73	0.19485
	3592.8	0.27436	3592.8	0.56952	3592.8	0.63659	3592.8	0.66532		3592.8	0.32957	3592.8	0.82341	3592.8	0.83832	3592.8	0.95322		3592.8	0.12007	3592.8	0.08535	3592.8	0.08121	3592.8	0.07828		3592.8	0.18254	3592.8	0.22758	3592.8	0.21947	3592.8	0.23345		3592.8	0.22698	3592.8	0.18157	3592.8	0.18724	3592.8	0.18765		3592.8	0.25879	3592.8	0.19064
	3590.87	0.27557	3590.87	0.56828	3590.87	0.63716	3590.87	0.66504		3590.87	0.32902	3590.87	0.82162	3590.87	0.8397	3590.87	0.94654		3590.87	0.12112	3590.87	0.08206	3590.87	0.07808	3590.87	0.07563		3590.87	0.18011	3590.87	0.22651	3590.87	0.21675	3590.87	0.23103		3590.87	0.22591	3590.87	0.1817	3590.87	0.18668	3590.87	0.1864		3590.87	0.25846	3590.87	0.18934
	3588.94	0.27216	3588.94	0.56412	3588.94	0.6325	3588.94	0.65521		3588.94	0.32186	3588.94	0.82061	3588.94	0.83881	3588.94	0.93806		3588.94	0.12093	3588.94	0.08366	3588.94	0.07917	3588.94	0.07795		3588.94	0.18168	3588.94	0.22894	3588.94	0.2189	3588.94	0.23455		3588.94	0.23309	3588.94	0.18745	3588.94	0.19155	3588.94	0.19266		3588.94	0.27195	3588.94	0.20003
	3587.02	0.2694	3587.02	0.56345	3587.02	0.62986	3587.02	0.64729		3587.02	0.31549	3587.02	0.82132	3587.02	0.83817	3587.02	0.93417		3587.02	0.11636	3587.02	0.08505	3587.02	0.08048	3587.02	0.08031		3587.02	0.18139	3587.02	0.22764	3587.02	0.21953	3587.02	0.23577		3587.02	0.24101	3587.02	0.19239	3587.02	0.19509	3587.02	0.19888		3587.02	0.28517	3587.02	0.21085
	3585.09	0.27395	3585.09	0.56888	3585.09	0.63453	3585.09	0.65397		3585.09	0.31971	3585.09	0.82176	3585.09	0.83844	3585.09	0.93623		3585.09	0.11251	3585.09	0.07873	3585.09	0.07519	3585.09	0.07405		3585.09	0.17454	3585.09	0.22024	3585.09	0.2132	3585.09	0.22786		3585.09	0.23544	3585.09	0.18676	3585.09	0.18914	3585.09	0.19286		3585.09	0.2718	3585.09	0.20061
	3583.16	0.27883	3583.16	0.572	3583.16	0.63822	3583.16	0.66155		3583.16	0.32662	3583.16	0.82223	3583.16	0.83785	3583.16	0.93987		3583.16	0.11089	3583.16	0.07215	3583.16	0.06937	3583.16	0.06663		3583.16	0.16876	3583.16	0.21516	3583.16	0.20831	3583.16	0.22126		3583.16	0.2275	3583.16	0.18059	3583.16	0.18356	3583.16	0.18522		3583.16	0.25562	3583.16	0.18764
	3581.23	0.28105	3581.23	0.57199	3581.23	0.63899	3581.23	0.6635		3581.23	0.3309	3581.23	0.82333	3581.23	0.83752	3581.23	0.94325		3581.23	0.11005	3581.23	0.0693	3581.23	0.06661	3581.23	0.06285		3581.23	0.16633	3581.23	0.21329	3581.23	0.20676	3581.23	0.21942		3581.23	0.22485	3581.23	0.17943	3581.23	0.18209	3581.23	0.18237		3581.23	0.25082	3581.23	0.183
	3579.3	0.28312	3579.3	0.5713	3579.3	0.63922	3579.3	0.66371		3579.3	0.33311	3579.3	0.82314	3579.3	0.83779	3579.3	0.94313		3579.3	0.10911	3579.3	0.06842	3579.3	0.06538	3579.3	0.06124		3579.3	0.16508	3579.3	0.21211	3579.3	0.20539	3579.3	0.21938		3579.3	0.22544	3579.3	0.18081	3579.3	0.18232	3579.3	0.18209		3579.3	0.25214	3579.3	0.1831
	3577.37	0.28523	3577.37	0.57139	3577.37	0.6406	3577.37	0.66582		3577.37	0.33436	3577.37	0.82205	3577.37	0.83872	3577.37	0.93868		3577.37	0.10805	3577.37	0.0678	3577.37	0.06419	3577.37	0.06005		3577.37	0.16366	3577.37	0.21082	3577.37	0.20356	3577.37	0.2192		3577.37	0.22676	3577.37	0.18175	3577.37	0.18299	3577.37	0.18208		3577.37	0.25361	3577.37	0.18396
	3575.44	0.28608	3575.44	0.57323	3575.44	0.64283	3575.44	0.66877		3575.44	0.33556	3575.44	0.82258	3575.44	0.83949	3575.44	0.93504		3575.44	0.10739	3575.44	0.06682	3575.44	0.06279	3575.44	0.05886		3575.44	0.16208	3575.44	0.21051	3575.44	0.2025	3575.44	0.21856		3575.44	0.22796	3575.44	0.1816	3575.44	0.18382	3575.44	0.1823		3575.44	0.25362	3575.44	0.1846
	3573.52	0.28663	3573.52	0.57543	3573.52	0.64423	3573.52	0.66999		3573.52	0.33696	3573.52	0.82431	3573.52	0.83747	3573.52	0.93701		3573.52	0.10821	3573.52	0.06538	3573.52	0.06158	3573.52	0.05793		3573.52	0.16108	3573.52	0.21132	3573.52	0.20216	3573.52	0.21757		3573.52	0.22906	3573.52	0.18133	3573.52	0.18429	3573.52	0.18301		3573.52	0.25258	3573.52	0.18515
	3571.59	0.28641	3571.59	0.57419	3571.59	0.64278	3571.59	0.66682		3571.59	0.3359	3571.59	0.82443	3571.59	0.83246	3571.59	0.94246		3571.59	0.11122	3571.59	0.06489	3571.59	0.06158	3571.59	0.0582		3571.59	0.16232	3571.59	0.21288	3571.59	0.20331	3571.59	0.21845		3571.59	0.23232	3571.59	0.18261	3571.59	0.18576	3571.59	0.18536		3571.59	0.25493	3571.59	0.18838
	3569.66	0.28271	3569.66	0.56728	3569.66	0.63626	3569.66	0.65635		3569.66	0.32877	3569.66	0.82066	3569.66	0.82699	3569.66	0.94505		3569.66	0.11487	3569.66	0.06783	3569.66	0.06427	3569.66	0.06152		3569.66	0.16683	3569.66	0.21596	3569.66	0.20792	3569.66	0.22364		3569.66	0.24128	3569.66	0.18777	3569.66	0.19191	3569.66	0.19234		3569.66	0.26895	3569.66	0.20049
	3567.73	0.2757	3567.73	0.55705	3567.73	0.62637	3567.73	0.64224		3567.73	0.31762	3567.73	0.81543	3567.73	0.82396	3567.73	0.9415		3567.73	0.11401	3567.73	0.07475	3567.73	0.06992	3567.73	0.06819		3567.73	0.17231	3567.73	0.21931	3567.73	0.21463	3567.73	0.23078		3567.73	0.25487	3567.73	0.19723	3567.73	0.20356	3567.73	0.20412		3567.73	0.29576	3567.73	0.22258
	3565.8	0.27311	3565.8	0.5547	3565.8	0.6241	3565.8	0.64177		3565.8	0.31568	3565.8	0.81735	3565.8	0.82696	3565.8	0.93422		3565.8	0.10998	3565.8	0.0771	3565.8	0.07137	3565.8	0.06964		3565.8	0.17102	3565.8	0.21726	3565.8	0.21378	3565.8	0.22946		3565.8	0.25744	3565.8	0.2005	3565.8	0.20712	3565.8	0.20764		3565.8	0.30411	3565.8	0.22973
	3563.87	0.27697	3563.87	0.56115	3563.87	0.63076	3563.87	0.65448		3563.87	0.32519	3563.87	0.82297	3563.87	0.83149	3563.87	0.92791		3563.87	0.1074	3563.87	0.07125	3563.87	0.06597	3563.87	0.06323		3563.87	0.16497	3563.87	0.21241	3563.87	0.2061	3563.87	0.22176		3563.87	0.24648	3563.87	0.1937	3563.87	0.19787	3563.87	0.19923		3563.87	0.28415	3563.87	0.21348
	3561.94	0.28065	3561.94	0.56658	3561.94	0.63673	3561.94	0.66377		3561.94	0.33381	3561.94	0.82454	3561.94	0.8314	3561.94	0.9249		3561.94	0.10618	3561.94	0.06576	3561.94	0.06107	3561.94	0.05811		3561.94	0.1611	3561.94	0.20955	3561.94	0.20132	3561.94	0.21689		3561.94	0.23755	3561.94	0.18747	3561.94	0.19013	3561.94	0.19211		3561.94	0.2675	3561.94	0.19967
	3560.02	0.28363	3560.02	0.57099	3560.02	0.64044	3560.02	0.66848		3560.02	0.3385	3560.02	0.82366	3560.02	0.82847	3560.02	0.92716		3560.02	0.10544	3560.02	0.06229	3560.02	0.05814	3560.02	0.05538		3560.02	0.15927	3560.02	0.20725	3560.02	0.19952	3560.02	0.2143		3560.02	0.23267	3560.02	0.18343	3560.02	0.18601	3560.02	0.18773		3560.02	0.25836	3560.02	0.19209
	3558.09	0.28697	3558.09	0.57599	3558.09	0.64323	3558.09	0.67251		3558.09	0.34089	3558.09	0.82307	3558.09	0.82756	3558.09	0.9326		3558.09	0.10525	3558.09	0.05998	3558.09	0.05641	3558.09	0.05331		3558.09	0.15816	3558.09	0.20509	3558.09	0.19816	3558.09	0.21256		3558.09	0.22951	3558.09	0.1806	3558.09	0.18289	3558.09	0.18408		3558.09	0.25275	3558.09	0.18739
	3556.16	0.28913	3556.16	0.57972	3556.16	0.64399	3556.16	0.67428		3556.16	0.34141	3556.16	0.8222	3556.16	0.82729	3556.16	0.93524		3556.16	0.10587	3556.16	0.05923	3556.16	0.05603	3556.16	0.05232		3556.16	0.15787	3556.16	0.20475	3556.16	0.19769	3556.16	0.21223		3556.16	0.22851	3556.16	0.17987	3556.16	0.18191	3556.16	0.18272		3556.16	0.25222	3556.16	0.18665
	3554.23	0.28857	3554.23	0.57973	3554.23	0.64098	3554.23	0.6711		3554.23	0.33948	3554.23	0.82056	3554.23	0.82409	3554.23	0.93242		3554.23	0.10631	3554.23	0.06042	3554.23	0.05695	3554.23	0.05319		3554.23	0.1588	3554.23	0.2063	3554.23	0.19912	3554.23	0.21344		3554.23	0.23067	3554.23	0.18111	3554.23	0.1844	3554.23	0.18437		3554.23	0.25727	3554.23	0.19057
	3552.3	0.28736	3552.3	0.5769	3552.3	0.63727	3552.3	0.66794		3552.3	0.33795	3552.3	0.8217	3552.3	0.82318	3552.3	0.92847		3552.3	0.10627	3552.3	0.06183	3552.3	0.05787	3552.3	0.05434		3552.3	0.15947	3552.3	0.20763	3552.3	0.20035	3552.3	0.21459		3552.3	0.23329	3552.3	0.18206	3552.3	0.1866	3552.3	0.18548		3552.3	0.26154	3552.3	0.19406
	3550.37	0.28791	3550.37	0.5746	3550.37	0.63708	3550.37	0.66889		3550.37	0.33944	3550.37	0.82595	3550.37	0.82758	3550.37	0.92898		3550.37	0.10735	3550.37	0.06187	3550.37	0.05799	3550.37	0.05433		3550.37	0.15941	3550.37	0.20799	3550.37	0.20036	3550.37	0.21519		3550.37	0.23351	3550.37	0.18176	3550.37	0.18553	3550.37	0.18423		3550.37	0.26141	3550.37	0.19356
	3548.45	0.28798	3548.45	0.57224	3548.45	0.638	3548.45	0.66814		3548.45	0.33925	3548.45	0.82696	3548.45	0.82931	3548.45	0.93204		3548.45	0.10923	3548.45	0.06245	3548.45	0.05894	3548.45	0.05508		3548.45	0.16103	3548.45	0.20926	3548.45	0.20204	3548.45	0.21694		3548.45	0.23455	3548.45	0.18266	3548.45	0.18573	3548.45	0.18481		3548.45	0.26484	3548.45	0.19566
	3546.52	0.28662	3546.52	0.56917	3546.52	0.6377	3546.52	0.66378		3546.52	0.33594	3546.52	0.82218	3546.52	0.82559	3546.52	0.93333		3546.52	0.1091	3546.52	0.06459	3546.52	0.06096	3546.52	0.05727		3546.52	0.16385	3546.52	0.21106	3546.52	0.20481	3546.52	0.21887		3546.52	0.23727	3546.52	0.18476	3546.52	0.18849	3546.52	0.18783		3546.52	0.27279	3546.52	0.20148
	3544.59	0.28774	3544.59	0.56984	3544.59	0.63932	3544.59	0.66352		3544.59	0.33749	3544.59	0.81731	3544.59	0.82208	3544.59	0.93342		3544.59	0.10681	3544.59	0.0648	3544.59	0.06105	3544.59	0.05711		3544.59	0.16365	3544.59	0.21029	3544.59	0.20397	3544.59	0.21748		3544.59	0.23519	3544.59	0.18336	3544.59	0.18702	3544.59	0.18648		3544.59	0.27141	3544.59	0.1998
	3542.66	0.29244	3542.66	0.57503	3542.66	0.64472	3542.66	0.6702		3542.66	0.34538	3542.66	0.81811	3542.66	0.8226	3542.66	0.93554		3542.66	0.10497	3542.66	0.0614	3542.66	0.05804	3542.66	0.05346		3542.66	0.16022	3542.66	0.20719	3542.66	0.19995	3542.66	0.21326		3542.66	0.22752	3542.66	0.17763	3542.66	0.18016	3542.66	0.17897		3542.66	0.2586	3542.66	0.18891
	3540.73	0.29631	3540.73	0.57973	3540.73	0.64929	3540.73	0.67657		3540.73	0.35127	3540.73	0.82152	3540.73	0.82441	3540.73	0.93728		3540.73	0.10484	3540.73	0.05808	3540.73	0.05504	3540.73	0.05033		3540.73	0.15745	3540.73	0.20498	3540.73	0.19707	3540.73	0.21018		3540.73	0.22112	3540.73	0.17225	3540.73	0.17433	3540.73	0.17207		3540.73	0.24773	3540.73	0.17978
	3538.8	0.29667	3538.8	0.58156	3538.8	0.64908	3538.8	0.67731		3538.8	0.3512	3538.8	0.82413	3538.8	0.8257	3538.8	0.93645		3538.8	0.10574	3538.8	0.05729	3538.8	0.05407	3538.8	0.04988		3538.8	0.15726	3538.8	0.20494	3538.8	0.19643	3538.8	0.21036		3538.8	0.21922	3538.8	0.16979	3538.8	0.17182	3538.8	0.16962		3538.8	0.24473	3538.8	0.17721
	3536.87	0.29565	3536.87	0.58176	3536.87	0.64578	3536.87	0.67356		3536.87	0.34858	3536.87	0.82553	3536.87	0.82653	3536.87	0.93471		3536.87	0.10596	3536.87	0.05814	3536.87	0.05444	3536.87	0.05091		3536.87	0.15861	3536.87	0.20556	3536.87	0.19625	3536.87	0.21214		3536.87	0.21937	3536.87	0.16886	3536.87	0.17055	3536.87	0.16931		3536.87	0.24573	3536.87	0.17759
	3534.95	0.29664	3534.95	0.58253	3534.95	0.64417	3534.95	0.67052		3534.95	0.34877	3534.95	0.82526	3534.95	0.82547	3534.95	0.93315		3534.95	0.10581	3534.95	0.05838	3534.95	0.05427	3534.95	0.0509		3534.95	0.15894	3534.95	0.20506	3534.95	0.19517	3534.95	0.21247		3534.95	0.21762	3534.95	0.16711	3534.95	0.16846	3534.95	0.16718		3534.95	0.24405	3534.95	0.17548
	3533.02	0.29825	3533.02	0.583	3533.02	0.64554	3533.02	0.67053		3533.02	0.35084	3533.02	0.82466	3533.02	0.82363	3533.02	0.93123		3533.02	0.10675	3533.02	0.05831	3533.02	0.05417	3533.02	0.05043		3533.02	0.15872	3533.02	0.20498	3533.02	0.19544	3533.02	0.2124		3533.02	0.21617	3533.02	0.16578	3533.02	0.16693	3533.02	0.16521		3533.02	0.24189	3533.02	0.17351
	3531.09	0.29772	3531.09	0.58039	3531.09	0.64602	3531.09	0.66991		3531.09	0.35036	3531.09	0.82501	3531.09	0.82283	3531.09	0.92863		3531.09	0.10827	3531.09	0.05982	3531.09	0.05573	3531.09	0.05166		3531.09	0.16013	3531.09	0.2068	3531.09	0.19882	3531.09	0.21433		3531.09	0.21874	3531.09	0.16682	3531.09	0.16772	3531.09	0.16664		3531.09	0.24517	3531.09	0.17683
	3529.16	0.29584	3529.16	0.57592	3529.16	0.64276	3529.16	0.66541		3529.16	0.34729	3529.16	0.82425	3529.16	0.82132	3529.16	0.92693		3529.16	0.10888	3529.16	0.06263	3529.16	0.05823	3529.16	0.05423		3529.16	0.1624	3529.16	0.20927	3529.16	0.20316	3529.16	0.2174		3529.16	0.22307	3529.16	0.16852	3529.16	0.16984	3529.16	0.16954		3529.16	0.25207	3529.16	0.18366
	3527.23	0.29433	3527.23	0.57422	3527.23	0.63833	3527.23	0.66098		3527.23	0.34465	3527.23	0.82182	3527.23	0.81829	3527.23	0.92805		3527.23	0.10889	3527.23	0.06454	3527.23	0.05977	3527.23	0.05613		3527.23	0.16332	3527.23	0.2105	3527.23	0.20487	3527.23	0.21922		3527.23	0.22395	3527.23	0.16802	3527.23	0.17035	3527.23	0.1702		3527.23	0.25529	3527.23	0.18691
	3525.3	0.29372	3525.3	0.57552	3525.3	0.63529	3525.3	0.66169		3525.3	0.34258	3525.3	0.82057	3525.3	0.81593	3525.3	0.92961		3525.3	0.10877	3525.3	0.06506	3525.3	0.06025	3525.3	0.05672		3525.3	0.16334	3525.3	0.21028	3525.3	0.20397	3525.3	0.21937		3525.3	0.22105	3525.3	0.16608	3525.3	0.16847	3525.3	0.1689		3525.3	0.25385	3525.3	0.18487
	3523.37	0.29578	3523.37	0.57729	3523.37	0.63451	3523.37	0.66604		3523.37	0.34226	3523.37	0.82168	3523.37	0.81663	3523.37	0.92789		3523.37	0.10807	3523.37	0.06452	3523.37	0.05992	3523.37	0.05592		3523.37	0.16315	3523.37	0.20898	3523.37	0.20197	3523.37	0.21786		3523.37	0.21695	3523.37	0.16357	3523.37	0.16528	3523.37	0.16638		3523.37	0.24908	3523.37	0.17977
	3521.45	0.30046	3521.45	0.57979	3521.45	0.63764	3521.45	0.6704		3521.45	0.3468	3521.45	0.82384	3521.45	0.81945	3521.45	0.92499		3521.45	0.10745	3521.45	0.06248	3521.45	0.05823	3521.45	0.05359		3521.45	0.16211	3521.45	0.20708	3521.45	0.19918	3521.45	0.21474		3521.45	0.21228	3521.45	0.16005	3521.45	0.16106	3521.45	0.16167		3521.45	0.24006	3521.45	0.172
	3519.52	0.30358	3519.52	0.58234	3519.52	0.64256	3519.52	0.674		3519.52	0.35297	3519.52	0.82453	3519.52	0.81949	3519.52	0.92489		3519.52	0.10728	3519.52	0.06016	3519.52	0.05634	3519.52	0.05149		3519.52	0.16118	3519.52	0.20596	3519.52	0.19726	3519.52	0.21209		3519.52	0.20819	3519.52	0.15679	3519.52	0.15695	3519.52	0.15679		3519.52	0.23133	3519.52	0.16475
	3517.59	0.30457	3517.59	0.58341	3517.59	0.64688	3517.59	0.67842		3517.59	0.3568	3517.59	0.82369	3517.59	0.81627	3517.59	0.92566		3517.59	0.10713	3517.59	0.05899	3517.59	0.05533	3517.59	0.05069		3517.59	0.16092	3517.59	0.20579	3517.59	0.19712	3517.59	0.21082		3517.59	0.20569	3517.59	0.15438	3517.59	0.15369	3517.59	0.15357		3517.59	0.2262	3517.59	0.16036
	3515.66	0.30621	3515.66	0.58446	3515.66	0.65062	3515.66	0.68297		3515.66	0.35916	3515.66	0.82435	3515.66	0.81495	3515.66	0.92421		3515.66	0.10726	3515.66	0.05889	3515.66	0.05499	3515.66	0.05066		3515.66	0.16069	3515.66	0.20598	3515.66	0.19798	3515.66	0.21037		3515.66	0.20444	3515.66	0.15248	3515.66	0.1516	3515.66	0.15148		3515.66	0.22414	3515.66	0.15823
	3513.73	0.30757	3513.73	0.58605	3513.73	0.65183	3513.73	0.68449		3513.73	0.36042	3513.73	0.82703	3513.73	0.81703	3513.73	0.92074		3513.73	0.10825	3513.73	0.0599	3513.73	0.05553	3513.73	0.05118		3513.73	0.16089	3513.73	0.20671	3513.73	0.19948	3513.73	0.21093		3513.73	0.20456	3513.73	0.15147	3513.73	0.15147	3513.73	0.15077		3513.73	0.22597	3513.73	0.15866
	3511.8	0.30652	3511.8	0.58591	3511.8	0.64892	3511.8	0.68268		3511.8	0.35896	3511.8	0.82908	3511.8	0.81931	3511.8	0.91736		3511.8	0.10919	3511.8	0.06191	3511.8	0.05708	3511.8	0.05242		3511.8	0.16237	3511.8	0.20837	3511.8	0.20121	3511.8	0.21278		3511.8	0.2062	3511.8	0.15153	3511.8	0.15269	3511.8	0.15182		3511.8	0.23117	3511.8	0.16178
	3509.88	0.30449	3509.88	0.58402	3509.88	0.64469	3509.88	0.68021		3509.88	0.35625	3509.88	0.82744	3509.88	0.82066	3509.88	0.91683		3509.88	0.10878	3509.88	0.06327	3509.88	0.05812	3509.88	0.05346		3509.88	0.16378	3509.88	0.20982	3509.88	0.20163	3509.88	0.21399		3509.88	0.20688	3509.88	0.15144	3509.88	0.15292	3509.88	0.15253		3509.88	0.23417	3509.88	0.16355
	3507.95	0.30363	3507.95	0.58266	3507.95	0.64328	3507.95	0.67806		3507.95	0.35579	3507.95	0.82177	3507.95	0.82103	3507.95	0.919		3507.95	0.10846	3507.95	0.06241	3507.95	0.0575	3507.95	0.05315		3507.95	0.16317	3507.95	0.2095	3507.95	0.20044	3507.95	0.21303		3507.95	0.20419	3507.95	0.14996	3507.95	0.15112	3507.95	0.15076		3507.95	0.23117	3507.95	0.16061
	3506.02	0.30238	3506.02	0.58016	3506.02	0.64378	3506.02	0.6739		3506.02	0.35529	3506.02	0.81624	3506.02	0.81865	3506.02	0.91994		3506.02	0.10926	3506.02	0.06173	3506.02	0.05753	3506.02	0.05324		3506.02	0.16269	3506.02	0.20916	3506.02	0.20027	3506.02	0.21312		3506.02	0.20209	3506.02	0.14901	3506.02	0.14984	3506.02	0.14929		3506.02	0.22882	3506.02	0.15861
	3504.09	0.29958	3504.09	0.57543	3504.09	0.64245	3504.09	0.66774		3504.09	0.35244	3504.09	0.81396	3504.09	0.81444	3504.09	0.91693		3504.09	0.1094	3504.09	0.06313	3504.09	0.05949	3504.09	0.05514		3504.09	0.16389	3504.09	0.20998	3504.09	0.20132	3504.09	0.21557		3504.09	0.20357	3504.09	0.14984	3504.09	0.15042	3504.09	0.14991		3504.09	0.23133	3504.09	0.16114
	3502.16	0.2996	3502.16	0.57399	3502.16	0.64057	3502.16	0.66664		3502.16	0.35272	3502.16	0.81509	3502.16	0.81172	3502.16	0.91307		3502.16	0.1084	3502.16	0.06382	3502.16	0.06003	3502.16	0.056		3502.16	0.1641	3502.16	0.20956	3502.16	0.20025	3502.16	0.21632		3502.16	0.20421	3502.16	0.14916	3502.16	0.14988	3502.16	0.14878		3502.16	0.2308	3502.16	0.16145
	3500.23	0.30442	3500.23	0.57742	3500.23	0.64197	3500.23	0.67297		3500.23	0.35807	3500.23	0.81717	3500.23	0.81066	3500.23	0.91258		3500.23	0.10795	3500.23	0.06194	3500.23	0.05796	3500.23	0.054		3500.23	0.1626	3500.23	0.20778	3500.23	0.19774	3500.23	0.21409		3500.23	0.20144	3500.23	0.14581	3500.23	0.14694	3500.23	0.14489		3500.23	0.22379	3500.23	0.15652
	3498.3	0.30878	3498.3	0.58124	3498.3	0.64501	3498.3	0.67886		3498.3	0.36235	3498.3	0.81877	3498.3	0.81098	3498.3	0.91321		3498.3	0.10841	3498.3	0.06046	3498.3	0.05659	3498.3	0.05216		3498.3	0.16193	3498.3	0.20731	3498.3	0.19735	3498.3	0.21237		3498.3	0.19915	3498.3	0.14326	3498.3	0.1447	3498.3	0.14259		3498.3	0.21879	3498.3	0.15299
	3496.38	0.3106	3496.38	0.58451	3496.38	0.64761	3496.38	0.68128		3496.38	0.36423	3496.38	0.82122	3496.38	0.81422	3496.38	0.91374		3496.38	0.10881	3496.38	0.06062	3496.38	0.05664	3496.38	0.05198		3496.38	0.16262	3496.38	0.2082	3496.38	0.19858	3496.38	0.21254		3496.38	0.19808	3496.38	0.14239	3496.38	0.14374	3496.38	0.14263		3496.38	0.21815	3496.38	0.15226
	3494.45	0.31215	3494.45	0.58694	3494.45	0.64982	3494.45	0.68196		3494.45	0.36682	3494.45	0.82312	3494.45	0.81849	3494.45	0.91493		3494.45	0.10892	3494.45	0.0606	3494.45	0.05668	3494.45	0.05208		3494.45	0.16321	3494.45	0.20862	3494.45	0.19863	3494.45	0.21291		3494.45	0.19626	3494.45	0.1417	3494.45	0.14204	3494.45	0.14197		3494.45	0.21709	3494.45	0.1505
	3492.52	0.31415	3492.52	0.58754	3492.52	0.65083	3492.52	0.68145		3492.52	0.36983	3492.52	0.82235	3492.52	0.81913	3492.52	0.91606		3492.52	0.10936	3492.52	0.05987	3492.52	0.05655	3492.52	0.05171		3492.52	0.16338	3492.52	0.2081	3492.52	0.19726	3492.52	0.21232		3492.52	0.19414	3492.52	0.14082	3492.52	0.14006	3492.52	0.14009		3492.52	0.21463	3492.52	0.14791
	3490.59	0.31484	3490.59	0.58691	3490.59	0.6508	3490.59	0.6812		3490.59	0.37051	3490.59	0.82092	3490.59	0.81538	3490.59	0.91717		3490.59	0.10973	3490.59	0.05982	3490.59	0.05683	3490.59	0.05167		3490.59	0.16404	3490.59	0.20773	3490.59	0.19668	3490.59	0.21191		3490.59	0.19342	3490.59	0.14026	3490.59	0.13984	3490.59	0.13961		3490.59	0.21351	3490.59	0.14776
	3488.66	0.31403	3488.66	0.58621	3488.66	0.65169	3488.66	0.68152		3488.66	0.36934	3488.66	0.82094	3488.66	0.81108	3488.66	0.9191		3488.66	0.10957	3488.66	0.06086	3488.66	0.05735	3488.66	0.05221		3488.66	0.1646	3488.66	0.20811	3488.66	0.19758	3488.66	0.21252		3488.66	0.19383	3488.66	0.13983	3488.66	0.14096	3488.66	0.14039		3488.66	0.21349	3488.66	0.14952
	3486.73	0.31424	3486.73	0.58583	3486.73	0.65293	3486.73	0.67994		3486.73	0.36937	3486.73	0.82117	3486.73	0.80875	3486.73	0.9207		3486.73	0.10957	3486.73	0.06183	3486.73	0.05772	3486.73	0.05251		3486.73	0.16436	3486.73	0.20937	3486.73	0.19891	3486.73	0.21353		3486.73	0.19396	3486.73	0.13917	3486.73	0.14133	3486.73	0.13998		3486.73	0.21283	3486.73	0.14997
	3484.8	0.31545	3484.8	0.58517	3484.8	0.6517	3484.8	0.67674		3484.8	0.37109	3484.8	0.8195	3484.8	0.80765	3484.8	0.91792		3484.8	0.11013	3484.8	0.06255	3484.8	0.05826	3484.8	0.05264		3484.8	0.16435	3484.8	0.21123	3484.8	0.20021	3484.8	0.21419		3484.8	0.19419	3484.8	0.13877	3484.8	0.14084	3484.8	0.13875		3484.8	0.2129	3484.8	0.14936
	3482.88	0.31544	3482.88	0.58437	3482.88	0.64839	3482.88	0.67584		3482.88	0.37238	3482.88	0.81686	3482.88	0.80737	3482.88	0.91055		3482.88	0.1107	3482.88	0.06363	3482.88	0.05931	3482.88	0.05318		3482.88	0.1652	3482.88	0.21246	3482.88	0.20112	3482.88	0.21434		3482.88	0.19502	3482.88	0.13893	3482.88	0.14083	3482.88	0.13843		3482.88	0.21533	3482.88	0.14985
	3480.95	0.3161	3480.95	0.58624	3480.95	0.64735	3480.95	0.67977		3480.95	0.3738	3480.95	0.81615	3480.95	0.80854	3480.95	0.906		3480.95	0.11091	3480.95	0.06396	3480.95	0.05976	3480.95	0.05345		3480.95	0.16605	3480.95	0.21212	3480.95	0.20063	3480.95	0.21391		3480.95	0.19437	3480.95	0.13845	3480.95	0.14065	3480.95	0.13807		3480.95	0.21641	3480.95	0.14967
	3479.02	0.31968	3479.02	0.59063	3479.02	0.6517	3479.02	0.68498		3479.02	0.37704	3479.02	0.81845	3479.02	0.80972	3479.02	0.90664		3479.02	0.11096	3479.02	0.06267	3479.02	0.0589	3479.02	0.05294		3479.02	0.16636	3479.02	0.21098	3479.02	0.19916	3479.02	0.21308		3479.02	0.19158	3479.02	0.13701	3479.02	0.13917	3479.02	0.13654		3479.02	0.21335	3479.02	0.14748
	3477.09	0.32322	3477.09	0.59264	3477.09	0.65834	3477.09	0.68642		3477.09	0.37972	3477.09	0.82044	3477.09	0.80833	3477.09	0.90574		3477.09	0.1108	3477.09	0.06141	3477.09	0.05796	3477.09	0.05256		3477.09	0.16644	3477.09	0.2099	3477.09	0.19799	3477.09	0.21238		3477.09	0.18917	3477.09	0.13596	3477.09	0.13735	3477.09	0.13533		3477.09	0.20993	3477.09	0.14579
	3475.16	0.32416	3475.16	0.59205	3475.16	0.66197	3475.16	0.68401		3475.16	0.3805	3475.16	0.8194	3475.16	0.80595	3475.16	0.90401		3475.16	0.11051	3475.16	0.06108	3475.16	0.05744	3475.16	0.05242		3475.16	0.1662	3475.16	0.20894	3475.16	0.19717	3475.16	0.21197		3475.16	0.1878	3475.16	0.13538	3475.16	0.13581	3475.16	0.13501		3475.16	0.20836	3475.16	0.14545
	3473.23	0.32396	3473.23	0.59313	3473.23	0.66204	3473.23	0.68158		3473.23	0.38157	3473.23	0.81885	3473.23	0.807	3473.23	0.90668		3473.23	0.11043	3473.23	0.06099	3473.23	0.0569	3473.23	0.05196		3473.23	0.16576	3473.23	0.20864	3473.23	0.19667	3473.23	0.21161		3473.23	0.18671	3473.23	0.13463	3473.23	0.13471	3473.23	0.13425		3473.23	0.20722	3473.23	0.14523
	3471.31	0.32483	3471.31	0.59594	3471.31	0.66214	3471.31	0.68324		3471.31	0.3834	3471.31	0.82118	3471.31	0.81191	3471.31	0.91021		3471.31	0.11066	3471.31	0.06098	3471.31	0.05648	3471.31	0.05155		3471.31	0.16565	3471.31	0.20943	3471.31	0.19682	3471.31	0.21149		3471.31	0.18618	3471.31	0.13418	3471.31	0.13458	3471.31	0.13314		3471.31	0.20595	3471.31	0.14515
	3469.38	0.32678	3469.38	0.59731	3469.38	0.66239	3469.38	0.68819		3469.38	0.38438	3469.38	0.82254	3469.38	0.81504	3469.38	0.9103		3469.38	0.11093	3469.38	0.06129	3469.38	0.05651	3469.38	0.05158		3469.38	0.16599	3469.38	0.21061	3469.38	0.19742	3469.38	0.21197		3469.38	0.18616	3469.38	0.13445	3469.38	0.13493	3469.38	0.13294		3469.38	0.20508	3469.38	0.14546
	3467.45	0.32838	3467.45	0.59684	3467.45	0.66101	3467.45	0.69167		3467.45	0.38432	3467.45	0.82176	3467.45	0.81289	3467.45	0.908		3467.45	0.11114	3467.45	0.06173	3467.45	0.05685	3467.45	0.05171		3467.45	0.1664	3467.45	0.21097	3467.45	0.19779	3467.45	0.21254		3467.45	0.18602	3467.45	0.1347	3467.45	0.13442	3467.45	0.13323		3467.45	0.20437	3467.45	0.14532
	3465.52	0.32826	3465.52	0.59621	3465.52	0.66014	3465.52	0.69123		3465.52	0.38434	3465.52	0.8225	3465.52	0.81034	3465.52	0.90477		3465.52	0.11132	3465.52	0.0621	3465.52	0.05726	3465.52	0.05189		3465.52	0.16671	3465.52	0.21058	3465.52	0.19783	3465.52	0.21274		3465.52	0.18583	3465.52	0.13439	3465.52	0.13343	3465.52	0.13317		3465.52	0.20343	3465.52	0.14456
	3463.59	0.32677	3463.59	0.59592	3463.59	0.6609	3463.59	0.68837		3463.59	0.38483	3463.59	0.82497	3463.59	0.81043	3463.59	0.90363		3463.59	0.11116	3463.59	0.06253	3463.59	0.05775	3463.59	0.05251		3463.59	0.16698	3463.59	0.21069	3463.59	0.19806	3463.59	0.21283		3463.59	0.18578	3463.59	0.13389	3463.59	0.13324	3463.59	0.13299		3463.59	0.20302	3463.59	0.14419
	3461.66	0.32625	3461.66	0.5968	3461.66	0.66063	3461.66	0.68628		3461.66	0.38604	3461.66	0.82575	3461.66	0.80999	3461.66	0.90622		3461.66	0.11061	3461.66	0.06274	3461.66	0.05794	3461.66	0.0531		3461.66	0.16674	3461.66	0.21082	3461.66	0.19811	3461.66	0.21251		3461.66	0.18501	3461.66	0.13296	3461.66	0.13311	3461.66	0.13212		3461.66	0.2025	3461.66	0.14332
	3459.73	0.32793	3459.73	0.59953	3459.73	0.65994	3459.73	0.68628		3459.73	0.38835	3459.73	0.82429	3459.73	0.80781	3459.73	0.90875		3459.73	0.11038	3459.73	0.06243	3459.73	0.05754	3459.73	0.05292		3459.73	0.16591	3459.73	0.20948	3459.73	0.19758	3459.73	0.21183		3459.73	0.18331	3459.73	0.13136	3459.73	0.13199	3459.73	0.13036		3459.73	0.20089	3459.73	0.14108
	3457.81	0.33072	3457.81	0.60254	3457.81	0.66209	3457.81	0.68722		3457.81	0.39119	3457.81	0.82385	3457.81	0.80629	3457.81	0.91056		3457.81	0.11063	3457.81	0.06218	3457.81	0.05702	3457.81	0.0526		3457.81	0.16557	3457.81	0.2079	3457.81	0.19765	3457.81	0.21176		3457.81	0.1821	3457.81	0.13016	3457.81	0.131	3457.81	0.1292		3457.81	0.19975	3457.81	0.13959
	3455.88	0.33384	3455.88	0.60444	3455.88	0.66639	3455.88	0.68971		3455.88	0.39383	3455.88	0.82679	3455.88	0.8074	3455.88	0.91401		3455.88	0.11067	3455.88	0.06212	3455.88	0.05662	3455.88	0.05241		3455.88	0.16594	3455.88	0.20803	3455.88	0.19855	3455.88	0.2121		3455.88	0.18167	3455.88	0.12968	3455.88	0.13079	3455.88	0.12879		3455.88	0.19944	3455.88	0.13975
	3453.95	0.33654	3453.95	0.60646	3453.95	0.66944	3453.95	0.69366		3453.95	0.39528	3453.95	0.82989	3453.95	0.80852	3453.95	0.91455		3453.95	0.11059	3453.95	0.0617	3453.95	0.05622	3453.95	0.05174		3453.95	0.16601	3453.95	0.20913	3453.95	0.19857	3453.95	0.21204		3453.95	0.18083	3453.95	0.12913	3453.95	0.1305	3453.95	0.12814		3453.95	0.19821	3453.95	0.13971
	3452.02	0.33763	3452.02	0.60983	3452.02	0.66967	3452.02	0.69544		3452.02	0.39543	3452.02	0.82951	3452.02	0.80572	3452.02	0.90966		3452.02	0.11132	3452.02	0.06124	3452.02	0.05608	3452.02	0.05099		3452.02	0.16588	3452.02	0.20972	3452.02	0.19816	3452.02	0.21204		3452.02	0.17967	3452.02	0.12863	3452.02	0.12981	3452.02	0.12731		3452.02	0.19671	3452.02	0.13896
	3450.09	0.33681	3450.09	0.61166	3450.09	0.66801	3450.09	0.69336		3450.09	0.39467	3450.09	0.82733	3450.09	0.80094	3450.09	0.90542		3450.09	0.1129	3450.09	0.06191	3450.09	0.05681	3450.09	0.05154		3450.09	0.16698	3450.09	0.21022	3450.09	0.19989	3450.09	0.21325		3450.09	0.18017	3450.09	0.12923	3450.09	0.12969	3450.09	0.12758		3450.09	0.19826	3450.09	0.13997
	3448.16	0.33566	3448.16	0.61006	3448.16	0.66681	3448.16	0.69018		3448.16	0.39354	3448.16	0.82586	3448.16	0.79975	3448.16	0.90555		3448.16	0.11383	3448.16	0.06368	3448.16	0.05838	3448.16	0.05337		3448.16	0.16935	3448.16	0.21133	3448.16	0.20283	3448.16	0.21506		3448.16	0.1826	3448.16	0.1309	3448.16	0.13073	3448.16	0.12953		3448.16	0.20307	3448.16	0.14343
	3446.23	0.33677	3446.23	0.60894	3446.23	0.66757	3446.23	0.69029		3446.23	0.3946	3446.23	0.8266	3446.23	0.80402	3446.23	0.90822		3446.23	0.11335	3446.23	0.0648	3446.23	0.05936	3446.23	0.05445		3446.23	0.17074	3446.23	0.21193	3446.23	0.20319	3446.23	0.21537		3446.23	0.18324	3446.23	0.13181	3446.23	0.13114	3446.23	0.13063		3446.23	0.20486	3446.23	0.14502
	3444.31	0.33981	3444.31	0.61016	3444.31	0.66789	3444.31	0.69405		3444.31	0.39771	3444.31	0.8281	3444.31	0.81	3444.31	0.90968		3444.31	0.11231	3444.31	0.06432	3444.31	0.05877	3444.31	0.05397		3444.31	0.17002	3444.31	0.2111	3444.31	0.20121	3444.31	0.21482		3444.31	0.18092	3444.31	0.13088	3444.31	0.1296	3444.31	0.12946		3444.31	0.20142	3444.31	0.14291
	3442.38	0.34245	3442.38	0.61133	3442.38	0.66769	3442.38	0.69738		3442.38	0.40075	3442.38	0.82765	3442.38	0.81394	3442.38	0.90833		3442.38	0.11141	3442.38	0.06334	3442.38	0.05766	3442.38	0.05307		3442.38	0.16846	3442.38	0.20976	3442.38	0.1996	3442.38	0.21509		3442.38	0.17878	3442.38	0.12892	3442.38	0.12771	3442.38	0.12785		3442.38	0.19742	3442.38	0.1402
	3440.45	0.34394	3440.45	0.61269	3440.45	0.66968	3440.45	0.69894		3440.45	0.40384	3440.45	0.827	3440.45	0.81369	3440.45	0.9056		3440.45	0.11099	3440.45	0.06248	3440.45	0.05664	3440.45	0.05207		3440.45	0.16712	3440.45	0.20888	3440.45	0.19864	3440.45	0.21507		3440.45	0.17712	3440.45	0.12686	3440.45	0.12637	3440.45	0.12616		3440.45	0.19411	3440.45	0.13768
	3438.52	0.34425	3438.52	0.61477	3438.52	0.67143	3438.52	0.69989		3438.52	0.40673	3438.52	0.82892	3438.52	0.81034	3438.52	0.9036		3438.52	0.1111	3438.52	0.06164	3438.52	0.05587	3438.52	0.05125		3438.52	0.16648	3438.52	0.20898	3438.52	0.19825	3438.52	0.21347		3438.52	0.17499	3438.52	0.12554	3438.52	0.12533	3438.52	0.12437		3438.52	0.19107	3438.52	0.135
	3436.59	0.34502	3436.59	0.61651	3436.59	0.6714	3436.59	0.70081		3436.59	0.40929	3436.59	0.83269	3436.59	0.80887	3436.59	0.9035		3436.59	0.11143	3436.59	0.06087	3436.59	0.05557	3436.59	0.05092		3436.59	0.16665	3436.59	0.20996	3436.59	0.19834	3436.59	0.21095		3436.59	0.17317	3436.59	0.12486	3436.59	0.12472	3436.59	0.12324		3436.59	0.18891	3436.59	0.13284
	3434.66	0.34783	3434.66	0.61776	3434.66	0.67304	3434.66	0.70201		3434.66	0.41041	3434.66	0.8351	3434.66	0.81078	3434.66	0.90469		3434.66	0.11171	3434.66	0.06049	3434.66	0.05552	3434.66	0.05082		3434.66	0.16715	3434.66	0.2111	3434.66	0.19851	3434.66	0.20905		3434.66	0.17223	3434.66	0.12404	3434.66	0.12464	3434.66	0.12294		3434.66	0.18772	3434.66	0.13187
	3432.73	0.35078	3432.73	0.61811	3432.73	0.67623	3432.73	0.70361		3432.73	0.40917	3432.73	0.83549	3432.73	0.81201	3432.73	0.90682		3432.73	0.11198	3432.73	0.06063	3432.73	0.05561	3432.73	0.05092		3432.73	0.16757	3432.73	0.21135	3432.73	0.19887	3432.73	0.20892		3432.73	0.1718	3432.73	0.12323	3432.73	0.12451	3432.73	0.12275		3432.73	0.18759	3432.73	0.13225
	3430.81	0.35214	3430.81	0.61797	3430.81	0.67783	3430.81	0.70534		3430.81	0.40878	3430.81	0.83597	3430.81	0.8104	3430.81	0.90855		3430.81	0.11209	3430.81	0.06089	3430.81	0.05593	3430.81	0.05117		3430.81	0.16797	3430.81	0.2109	3430.81	0.19913	3430.81	0.21048		3430.81	0.17157	3430.81	0.12295	3430.81	0.12397	3430.81	0.12191		3430.81	0.18795	3430.81	0.13301
	3428.88	0.35296	3428.88	0.61867	3428.88	0.67874	3428.88	0.70575		3428.88	0.41108	3428.88	0.83547	3428.88	0.80845	3428.88	0.90719		3428.88	0.11195	3428.88	0.06094	3428.88	0.05619	3428.88	0.05118		3428.88	0.16813	3428.88	0.21105	3428.88	0.19908	3428.88	0.21221		3428.88	0.17144	3428.88	0.12301	3428.88	0.12342	3428.88	0.1208		3428.88	0.18757	3428.88	0.13292
	3426.95	0.35425	3426.95	0.61955	3426.95	0.68139	3426.95	0.70441		3426.95	0.41349	3426.95	0.833	3426.95	0.80748	3426.95	0.90537		3426.95	0.11228	3426.95	0.06111	3426.95	0.05611	3426.95	0.05076		3426.95	0.16793	3426.95	0.21141	3426.95	0.19933	3426.95	0.21272		3426.95	0.17102	3426.95	0.12284	3426.95	0.12318	3426.95	0.12013		3426.95	0.18653	3426.95	0.13215
	3425.02	0.35575	3425.02	0.62034	3425.02	0.68382	3425.02	0.70388		3425.02	0.41437	3425.02	0.83235	3425.02	0.80641	3425.02	0.90645		3425.02	0.11332	3425.02	0.06175	3425.02	0.05615	3425.02	0.05063		3425.02	0.16842	3425.02	0.21089	3425.02	0.20026	3425.02	0.2127		3425.02	0.17047	3425.02	0.12255	3425.02	0.12346	3425.02	0.12017		3425.02	0.18638	3425.02	0.13215
	3423.09	0.35668	3423.09	0.62144	3423.09	0.68281	3423.09	0.70514		3423.09	0.41447	3423.09	0.83608	3423.09	0.80565	3423.09	0.90696		3423.09	0.11383	3423.09	0.06284	3423.09	0.05685	3423.09	0.05178		3423.09	0.16998	3423.09	0.21064	3423.09	0.20149	3423.09	0.21373		3423.09	0.17062	3423.09	0.12279	3423.09	0.12427	3423.09	0.12084		3423.09	0.18808	3423.09	0.13398
	3421.16	0.35749	3421.16	0.62281	3421.16	0.67941	3421.16	0.70751		3421.16	0.41451	3421.16	0.84074	3421.16	0.80588	3421.16	0.90553		3421.16	0.11293	3421.16	0.06339	3421.16	0.05769	3421.16	0.05325		3421.16	0.17074	3421.16	0.21137	3421.16	0.20208	3421.16	0.21542		3421.16	0.1708	3421.16	0.12309	3421.16	0.12452	3421.16	0.12124		3421.16	0.18929	3421.16	0.13555
	3419.24	0.35919	3419.24	0.62525	3419.24	0.67753	3419.24	0.71052		3419.24	0.41542	3419.24	0.84151	3419.24	0.80679	3419.24	0.90548		3419.24	0.11178	3419.24	0.06239	3419.24	0.0574	3419.24	0.05277		3419.24	0.16939	3419.24	0.21136	3419.24	0.2012	3419.24	0.21547		3419.24	0.16911	3419.24	0.1221	3419.24	0.12326	3419.24	0.12022		3419.24	0.1867	3419.24	0.13383
	3417.31	0.3614	3417.31	0.62825	3417.31	0.6794	3417.31	0.71211		3417.31	0.41777	3417.31	0.83914	3417.31	0.80844	3417.31	0.90467		3417.31	0.11155	3417.31	0.06057	3417.31	0.05611	3417.31	0.05082		3417.31	0.16767	3417.31	0.21028	3417.31	0.19995	3417.31	0.21382		3417.31	0.16619	3417.31	0.12026	3417.31	0.12142	3417.31	0.11832		3417.31	0.18228	3417.31	0.13033
	3415.38	0.36351	3415.38	0.63047	3415.38	0.68337	3415.38	0.71223		3415.38	0.42107	3415.38	0.83811	3415.38	0.81017	3415.38	0.90227		3415.38	0.11187	3415.38	0.05954	3415.38	0.05514	3415.38	0.04954		3415.38	0.16733	3415.38	0.20959	3415.38	0.19979	3415.38	0.21258		3415.38	0.16413	3415.38	0.11895	3415.38	0.11992	3415.38	0.11717		3415.38	0.17964	3415.38	0.12819
	3413.45	0.36488	3413.45	0.63178	3413.45	0.68578	3413.45	0.71274		3413.45	0.42397	3413.45	0.84002	3413.45	0.81162	3413.45	0.90352		3413.45	0.11217	3413.45	0.05957	3413.45	0.05482	3413.45	0.04924		3413.45	0.16781	3413.45	0.20973	3413.45	0.20011	3413.45	0.21244		3413.45	0.16327	3413.45	0.11842	3413.45	0.11878	3413.45	0.11702		3413.45	0.17855	3413.45	0.12736
	3411.52	0.36506	3411.52	0.63273	3411.52	0.68542	3411.52	0.71303		3411.52	0.42479	3411.52	0.84275	3411.52	0.81287	3411.52	0.90745		3411.52	0.11251	3411.52	0.0599	3411.52	0.05471	3411.52	0.04923		3411.52	0.16825	3411.52	0.21051	3411.52	0.19989	3411.52	0.21271		3411.52	0.16268	3411.52	0.1181	3411.52	0.11821	3411.52	0.11699		3411.52	0.17738	3411.52	0.1268
	3409.59	0.36552	3409.59	0.63392	3409.59	0.68536	3409.59	0.71357		3409.59	0.42489	3409.59	0.84452	3409.59	0.813	3409.59	0.90965		3409.59	0.1128	3409.59	0.05995	3409.59	0.05458	3409.59	0.04931		3409.59	0.16877	3409.59	0.21166	3409.59	0.19933	3409.59	0.21299		3409.59	0.16185	3409.59	0.11769	3409.59	0.11855	3409.59	0.1168		3409.59	0.17614	3409.59	0.12646
	3407.66	0.36766	3407.66	0.63394	3407.66	0.68788	3407.66	0.71565		3407.66	0.42713	3407.66	0.84546	3407.66	0.81305	3407.66	0.9109		3407.66	0.11284	3407.66	0.05983	3407.66	0.05461	3407.66	0.04949		3407.66	0.1692	3407.66	0.21251	3407.66	0.19931	3407.66	0.21354		3407.66	0.16113	3407.66	0.1173	3407.66	0.11927	3407.66	0.11644		3407.66	0.17573	3407.66	0.12647
	3405.74	0.37016	3405.74	0.6321	3405.74	0.69054	3405.74	0.71774		3405.74	0.43066	3405.74	0.84665	3405.74	0.81348	3405.74	0.9112		3405.74	0.11283	3405.74	0.05982	3405.74	0.05499	3405.74	0.04961		3405.74	0.16926	3405.74	0.21303	3405.74	0.20001	3405.74	0.21453		3405.74	0.16082	3405.74	0.117	3405.74	0.11914	3405.74	0.11598		3405.74	0.17609	3405.74	0.12651
	3403.81	0.3715	3403.81	0.63161	3403.81	0.69157	3403.81	0.71878		3403.81	0.43281	3403.81	0.84806	3403.81	0.81208	3403.81	0.90956		3403.81	0.11285	3403.81	0.05988	3403.81	0.05556	3403.81	0.04978		3403.81	0.16925	3403.81	0.21368	3403.81	0.20026	3403.81	0.21524		3403.81	0.16058	3403.81	0.11661	3403.81	0.11803	3403.81	0.11583		3403.81	0.17602	3403.81	0.12637
	3401.88	0.37175	3401.88	0.63264	3401.88	0.69198	3401.88	0.71883		3401.88	0.43306	3401.88	0.84831	3401.88	0.80879	3401.88	0.90755		3401.88	0.11265	3401.88	0.05977	3401.88	0.05559	3401.88	0.04996		3401.88	0.16928	3401.88	0.21368	3401.88	0.19969	3401.88	0.21507		3401.88	0.15978	3401.88	0.11596	3401.88	0.11678	3401.88	0.11563		3401.88	0.17465	3401.88	0.12603
	3399.95	0.37072	3399.95	0.63165	3399.95	0.6907	3399.95	0.7172		3399.95	0.43197	3399.95	0.84708	3399.95	0.80524	3399.95	0.90569		3399.95	0.11217	3399.95	0.05954	3399.95	0.05511	3399.95	0.04994		3399.95	0.16897	3399.95	0.21263	3399.95	0.19975	3399.95	0.2147		3399.95	0.15856	3399.95	0.11523	3399.95	0.1158	3399.95	0.1149		3399.95	0.17269	3399.95	0.1259
	3398.02	0.36985	3398.02	0.63026	3398.02	0.68669	3398.02	0.71466		3398.02	0.43039	3398.02	0.84442	3398.02	0.80386	3398.02	0.90373		3398.02	0.11196	3398.02	0.05936	3398.02	0.05495	3398.02	0.0497		3398.02	0.16826	3398.02	0.21178	3398.02	0.20062	3398.02	0.21472		3398.02	0.15781	3398.02	0.11469	3398.02	0.11523	3398.02	0.11406		3398.02	0.17097	3398.02	0.12616
	3396.09	0.37106	3396.09	0.63114	3396.09	0.68273	3396.09	0.71277		3396.09	0.42988	3396.09	0.84137	3396.09	0.80618	3396.09	0.9023		3396.09	0.11229	3396.09	0.0592	3396.09	0.05512	3396.09	0.04923		3396.09	0.16794	3396.09	0.21188	3396.09	0.201	3396.09	0.21479		3396.09	0.15759	3396.09	0.11436	3396.09	0.11506	3396.09	0.11342		3396.09	0.16988	3396.09	0.12599
	3394.16	0.37275	3394.16	0.63162	3394.16	0.68254	3394.16	0.71216		3394.16	0.43052	3394.16	0.83998	3394.16	0.80945	3394.16	0.90128		3394.16	0.11257	3394.16	0.05936	3394.16	0.05535	3394.16	0.04903		3394.16	0.16843	3394.16	0.21234	3394.16	0.2007	3394.16	0.21482		3394.16	0.15734	3394.16	0.11411	3394.16	0.11491	3394.16	0.11303		3394.16	0.17013	3394.16	0.12537
	3392.24	0.3731	3392.24	0.63081	3392.24	0.68651	3392.24	0.71346		3392.24	0.43187	3392.24	0.84085	3392.24	0.81059	3392.24	0.9009		3392.24	0.11258	3392.24	0.05961	3392.24	0.05523	3392.24	0.04914		3392.24	0.16885	3392.24	0.21232	3392.24	0.20003	3392.24	0.21422		3392.24	0.15627	3392.24	0.11345	3392.24	0.11406	3392.24	0.11248		3392.24	0.17021	3392.24	0.12383
	3390.31	0.37252	3390.31	0.63134	3390.31	0.69084	3390.31	0.71501		3390.31	0.43464	3390.31	0.8436	3390.31	0.8096	3390.31	0.90179		3390.31	0.11283	3390.31	0.05954	3390.31	0.05453	3390.31	0.04888		3390.31	0.16887	3390.31	0.21194	3390.31	0.19956	3390.31	0.21335		3390.31	0.15464	3390.31	0.1122	3390.31	0.11262	3390.31	0.11144		3390.31	0.1685	3390.31	0.12132
	3388.38	0.37203	3388.38	0.63274	3388.38	0.69212	3388.38	0.71453		3388.38	0.43686	3388.38	0.84631	3388.38	0.80792	3388.38	0.90342		3388.38	0.11305	3388.38	0.05937	3388.38	0.05404	3388.38	0.0487		3388.38	0.16924	3388.38	0.2119	3388.38	0.2	3388.38	0.21405		3388.38	0.15403	3388.38	0.11127	3388.38	0.11201	3388.38	0.11075		3388.38	0.16736	3388.38	0.12014
	3386.45	0.37272	3386.45	0.63329	3386.45	0.69116	3386.45	0.71417		3386.45	0.4361	3386.45	0.84683	3386.45	0.80699	3386.45	0.90393		3386.45	0.11265	3386.45	0.05931	3386.45	0.0543	3386.45	0.04907		3386.45	0.16958	3386.45	0.21197	3386.45	0.20065	3386.45	0.21577		3386.45	0.15421	3386.45	0.1111	3386.45	0.11252	3386.45	0.11078		3386.45	0.16777	3386.45	0.12096
	3384.52	0.3743	3384.52	0.63388	3384.52	0.68994	3384.52	0.71598		3384.52	0.43491	3384.52	0.84556	3384.52	0.80779	3384.52	0.90203		3384.52	0.11189	3384.52	0.0591	3384.52	0.05458	3384.52	0.04921		3384.52	0.16897	3384.52	0.21185	3384.52	0.2007	3384.52	0.21631		3384.52	0.15369	3384.52	0.11113	3384.52	0.11275	3384.52	0.11085		3384.52	0.1669	3384.52	0.12152
	3382.59	0.37492	3382.59	0.63523	3382.59	0.68925	3382.59	0.71714		3382.59	0.43634	3382.59	0.84377	3382.59	0.80977	3382.59	0.89944		3382.59	0.11159	3382.59	0.05856	3382.59	0.05415	3382.59	0.04874		3382.59	0.16783	3382.59	0.21214	3382.59	0.20036	3382.59	0.2155		3382.59	0.15222	3382.59	0.11078	3382.59	0.11193	3382.59	0.11016		3382.59	0.16378	3382.59	0.12063
	3380.67	0.37455	3380.67	0.63647	3380.67	0.69071	3380.67	0.7156		3380.67	0.43863	3380.67	0.84273	3380.67	0.81135	3380.67	0.89776		3380.67	0.11187	3380.67	0.05805	3380.67	0.05352	3380.67	0.04836		3380.67	0.16739	3380.67	0.21314	3380.67	0.2001	3380.67	0.21474		3380.67	0.15045	3380.67	0.11019	3380.67	0.11069	3380.67	0.10892		3380.67	0.16091	3380.67	0.11962
	3378.74	0.37457	3378.74	0.63724	3378.74	0.6952	3378.74	0.71456		3378.74	0.43943	3378.74	0.84412	3378.74	0.81151	3378.74	0.89653		3378.74	0.11197	3378.74	0.05786	3378.74	0.05329	3378.74	0.04846		3378.74	0.16781	3378.74	0.21372	3378.74	0.20003	3378.74	0.21443		3378.74	0.14919	3378.74	0.10974	3378.74	0.10973	3378.74	0.10818		3378.74	0.1598	3378.74	0.11911
	3376.81	0.37416	3376.81	0.637	3376.81	0.6989	3376.81	0.71712		3376.81	0.43952	3376.81	0.84638	3376.81	0.80951	3376.81	0.89467		3376.81	0.11157	3376.81	0.05751	3376.81	0.053	3376.81	0.04832		3376.81	0.16795	3376.81	0.21332	3376.81	0.19988	3376.81	0.21421		3376.81	0.14871	3376.81	0.10917	3376.81	0.10907	3376.81	0.10784		3376.81	0.15926	3376.81	0.11811
	3374.88	0.3735	3374.88	0.63569	3374.88	0.69905	3374.88	0.72164		3374.88	0.43983	3374.88	0.84577	3374.88	0.80624	3374.88	0.89248		3374.88	0.11122	3374.88	0.05699	3374.88	0.05259	3374.88	0.04785		3374.88	0.16735	3374.88	0.21291	3374.88	0.20003	3374.88	0.21434		3374.88	0.14864	3374.88	0.10844	3374.88	0.10868	3374.88	0.10735		3374.88	0.15807	3374.88	0.11689
	3372.95	0.37478	3372.95	0.6353	3372.95	0.69777	3372.95	0.72391		3372.95	0.4396	3372.95	0.84355	3372.95	0.80491	3372.95	0.89364		3372.95	0.11131	3372.95	0.05681	3372.95	0.05264	3372.95	0.04788		3372.95	0.16683	3372.95	0.21326	3372.95	0.20098	3372.95	0.21493		3372.95	0.14847	3372.95	0.10803	3372.95	0.10848	3372.95	0.10705		3372.95	0.1572	3372.95	0.11649
	3371.02	0.37667	3371.02	0.63531	3371.02	0.69601	3371.02	0.72138		3371.02	0.43801	3371.02	0.8432	3371.02	0.80593	3371.02	0.89889		3371.02	0.11165	3371.02	0.05703	3371.02	0.05307	3371.02	0.04832		3371.02	0.16696	3371.02	0.21426	3371.02	0.20215	3371.02	0.21561		3371.02	0.14789	3371.02	0.10783	3371.02	0.10823	3371.02	0.10708		3371.02	0.15762	3371.02	0.11664
	3369.09	0.37623	3369.09	0.63314	3369.09	0.69268	3369.09	0.71666		3369.09	0.43557	3369.09	0.84248	3369.09	0.80675	3369.09	0.90326		3369.09	0.11201	3369.09	0.05739	3369.09	0.0534	3369.09	0.04867		3369.09	0.16748	3369.09	0.21465	3369.09	0.20274	3369.09	0.21609		3369.09	0.14725	3369.09	0.10742	3369.09	0.10789	3369.09	0.10708		3369.09	0.15852	3369.09	0.11682
	3367.17	0.37413	3367.17	0.63048	3367.17	0.68883	3367.17	0.71429		3367.17	0.43472	3367.17	0.83913	3367.17	0.80674	3367.17	0.90299		3367.17	0.11244	3367.17	0.05774	3367.17	0.05342	3367.17	0.04884		3367.17	0.16802	3367.17	0.21384	3367.17	0.20277	3367.17	0.2165		3367.17	0.14695	3367.17	0.10706	3367.17	0.10762	3367.17	0.10696		3367.17	0.1587	3367.17	0.11743
	3365.24	0.37286	3365.24	0.63067	3365.24	0.68732	3365.24	0.71426		3365.24	0.43666	3365.24	0.83826	3365.24	0.80683	3365.24	0.90041		3365.24	0.11263	3365.24	0.05804	3365.24	0.05332	3365.24	0.04884		3365.24	0.16866	3365.24	0.21308	3365.24	0.20302	3365.24	0.21714		3365.24	0.14653	3365.24	0.10694	3365.24	0.10761	3365.24	0.10688		3365.24	0.15787	3365.24	0.11801
	3363.31	0.37332	3363.31	0.63237	3363.31	0.68854	3363.31	0.71424		3363.31	0.4393	3363.31	0.84276	3363.31	0.8076	3363.31	0.90073		3363.31	0.11201	3363.31	0.05796	3363.31	0.05319	3363.31	0.04869		3363.31	0.16895	3363.31	0.21304	3363.31	0.20371	3363.31	0.21767		3363.31	0.14565	3363.31	0.10671	3363.31	0.10767	3363.31	0.10669		3363.31	0.15654	3363.31	0.11765
	3361.38	0.37393	3361.38	0.63241	3361.38	0.68977	3361.38	0.71404		3361.38	0.44078	3361.38	0.8469	3361.38	0.80877	3361.38	0.90283		3361.38	0.11103	3361.38	0.05727	3361.38	0.05278	3361.38	0.04838		3361.38	0.16802	3361.38	0.21298	3361.38	0.20377	3361.38	0.21738		3361.38	0.14446	3361.38	0.10605	3361.38	0.10725	3361.38	0.10588		3361.38	0.15512	3361.38	0.11677
	3359.45	0.37305	3359.45	0.63142	3359.45	0.68906	3359.45	0.71483		3359.45	0.44065	3359.45	0.84635	3359.45	0.80911	3359.45	0.90302		3359.45	0.11066	3359.45	0.05672	3359.45	0.05225	3359.45	0.04781		3359.45	0.16654	3359.45	0.21266	3359.45	0.20272	3359.45	0.21637		3359.45	0.14314	3359.45	0.10507	3359.45	0.10627	3359.45	0.10481		3359.45	0.1539	3359.45	0.1159
	3357.52	0.37198	3357.52	0.63142	3357.52	0.68686	3357.52	0.71561		3357.52	0.43923	3357.52	0.8443	3357.52	0.80799	3357.52	0.90293		3357.52	0.11105	3357.52	0.05688	3357.52	0.05207	3357.52	0.04723		3357.52	0.16599	3357.52	0.21294	3357.52	0.20153	3357.52	0.21583		3357.52	0.14238	3357.52	0.10419	3357.52	0.10564	3357.52	0.10446		3357.52	0.15335	3357.52	0.11519
	3355.59	0.3727	3355.59	0.63299	3355.59	0.68543	3355.59	0.7144		3355.59	0.43861	3355.59	0.84459	3355.59	0.80634	3355.59	0.90219		3355.59	0.11161	3355.59	0.057	3355.59	0.05228	3355.59	0.04696		3355.59	0.16657	3355.59	0.21402	3355.59	0.20124	3355.59	0.21608		3355.59	0.14232	3355.59	0.10363	3355.59	0.10556	3355.59	0.10469		3355.59	0.15287	3355.59	0.11425
	3353.67	0.37465	3353.67	0.63591	3353.67	0.68643	3353.67	0.71387		3353.67	0.43962	3353.67	0.84572	3353.67	0.8065	3353.67	0.89984		3353.67	0.11179	3353.67	0.05668	3353.67	0.0524	3353.67	0.04692		3353.67	0.16741	3353.67	0.21455	3353.67	0.20188	3353.67	0.21606		3353.67	0.142	3353.67	0.10329	3353.67	0.10517	3353.67	0.10452		3353.67	0.1515	3353.67	0.11284
	3351.74	0.3761	3351.74	0.63789	3351.74	0.68881	3351.74	0.71681		3351.74	0.44016	3351.74	0.84504	3351.74	0.8098	3351.74	0.90056		3351.74	0.11156	3351.74	0.05638	3351.74	0.05225	3351.74	0.04677		3351.74	0.16768	3351.74	0.21378	3351.74	0.20237	3351.74	0.21576		3351.74	0.141	3351.74	0.10284	3351.74	0.10434	3351.74	0.10368		3351.74	0.14985	3351.74	0.1119
	3349.81	0.37641	3349.81	0.6369	3349.81	0.69052	3349.81	0.72005		3349.81	0.43952	3349.81	0.84251	3349.81	0.81433	3349.81	0.90537		3349.81	0.11127	3349.81	0.05621	3349.81	0.05193	3349.81	0.04653		3349.81	0.16734	3349.81	0.21293	3349.81	0.2022	3349.81	0.2158		3349.81	0.13984	3349.81	0.10219	3349.81	0.10367	3349.81	0.10277		3349.81	0.1489	3349.81	0.11192
	3347.88	0.37566	3347.88	0.63391	3347.88	0.69037	3347.88	0.71969		3347.88	0.43923	3347.88	0.83907	3347.88	0.81523	3347.88	0.9085		3347.88	0.11114	3347.88	0.05608	3347.88	0.05158	3347.88	0.04641		3347.88	0.16691	3347.88	0.21288	3347.88	0.20222	3347.88	0.21603		3347.88	0.13896	3347.88	0.10187	3347.88	0.10312	3347.88	0.10223		3347.88	0.14835	3347.88	0.11228
	3345.95	0.37405	3345.95	0.63099	3345.95	0.68927	3345.95	0.71684		3345.95	0.43971	3345.95	0.83694	3345.95	0.81057	3345.95	0.90749		3345.95	0.11095	3345.95	0.05595	3345.95	0.05123	3345.95	0.04634		3345.95	0.16671	3345.95	0.21308	3345.95	0.20245	3345.95	0.21615		3345.95	0.13839	3345.95	0.10197	3345.95	0.10238	3345.95	0.10173		3345.95	0.14736	3345.95	0.11218
	3344.02	0.37271	3344.02	0.6288	3344.02	0.68916	3344.02	0.71534		3344.02	0.43989	3344.02	0.83796	3344.02	0.80487	3344.02	0.90501		3344.02	0.11059	3344.02	0.05579	3344.02	0.05094	3344.02	0.04621		3344.02	0.16643	3344.02	0.2131	3344.02	0.20225	3344.02	0.21609		3344.02	0.13793	3344.02	0.10195	3344.02	0.10168	3344.02	0.10118		3344.02	0.14617	3344.02	0.11147
	3342.1	0.37229	3342.1	0.62748	3342.1	0.69069	3342.1	0.71625		3342.1	0.43933	3342.1	0.83998	3342.1	0.80156	3342.1	0.90209		3342.1	0.11057	3342.1	0.0558	3342.1	0.0509	3342.1	0.04617		3342.1	0.16588	3342.1	0.21321	3342.1	0.20173	3342.1	0.21599		3342.1	0.13743	3342.1	0.10155	3342.1	0.10131	3342.1	0.1008		3342.1	0.14563	3342.1	0.11085
	3340.17	0.37208	3340.17	0.62791	3340.17	0.69201	3340.17	0.7174		3340.17	0.43871	3340.17	0.84021	3340.17	0.80068	3340.17	0.89935		3340.17	0.11111	3340.17	0.05598	3340.17	0.05111	3340.17	0.0463		3340.17	0.16586	3340.17	0.21384	3340.17	0.20154	3340.17	0.21644		3340.17	0.13705	3340.17	0.10091	3340.17	0.10141	3340.17	0.10074		3340.17	0.14578	3340.17	0.1108
	3338.24	0.37165	3338.24	0.62866	3338.24	0.69034	3338.24	0.7168		3338.24	0.43812	3338.24	0.83881	3338.24	0.80115	3338.24	0.89826		3338.24	0.11131	3338.24	0.05611	3338.24	0.05149	3338.24	0.04656		3338.24	0.16666	3338.24	0.21487	3338.24	0.20214	3338.24	0.21729		3338.24	0.13685	3338.24	0.10059	3338.24	0.1019	3338.24	0.10112		3338.24	0.14632	3338.24	0.11128
	3336.31	0.37097	3336.31	0.62817	3336.31	0.68758	3336.31	0.71514		3336.31	0.43744	3336.31	0.83656	3336.31	0.80044	3336.31	0.89819		3336.31	0.11088	3336.31	0.05604	3336.31	0.05166	3336.31	0.04666		3336.31	0.16696	3336.31	0.21508	3336.31	0.2029	3336.31	0.21769		3336.31	0.13635	3336.31	0.10067	3336.31	0.10198	3336.31	0.10141		3336.31	0.14675	3336.31	0.11142
	3334.38	0.37048	3334.38	0.62858	3334.38	0.68737	3334.38	0.71458		3334.38	0.43716	3334.38	0.83527	3334.38	0.79916	3334.38	0.89941		3334.38	0.11069	3334.38	0.0558	3334.38	0.05138	3334.38	0.04647		3334.38	0.16632	3334.38	0.21411	3334.38	0.20312	3334.38	0.21781		3334.38	0.13552	3334.38	0.10054	3334.38	0.10147	3334.38	0.101		3334.38	0.14619	3334.38	0.11053
	3332.45	0.37048	3332.45	0.63004	3332.45	0.68819	3332.45	0.71425		3332.45	0.43694	3332.45	0.8356	3332.45	0.80034	3332.45	0.90197		3332.45	0.11078	3332.45	0.05553	3332.45	0.05092	3332.45	0.04608		3332.45	0.16604	3332.45	0.21359	3332.45	0.2031	3332.45	0.21771		3332.45	0.13496	3332.45	0.10005	3332.45	0.10113	3332.45	0.10043		3332.45	0.14475	3332.45	0.10961
	3330.52	0.36986	3330.52	0.6291	3330.52	0.68752	3330.52	0.71238		3330.52	0.43605	3330.52	0.83419	3330.52	0.80281	3330.52	0.90363		3330.52	0.11055	3330.52	0.05517	3330.52	0.05047	3330.52	0.04564		3330.52	0.16617	3330.52	0.2143	3330.52	0.20294	3330.52	0.21713		3330.52	0.13465	3330.52	0.09936	3330.52	0.10095	3330.52	0.10011		3330.52	0.14339	3330.52	0.10949
	3328.6	0.36828	3328.6	0.62539	3328.6	0.6857	3328.6	0.70982		3328.6	0.43453	3328.6	0.83122	3328.6	0.80376	3328.6	0.90365		3328.6	0.11033	3328.6	0.05482	3328.6	0.04999	3328.6	0.04557		3328.6	0.16582	3328.6	0.21494	3328.6	0.20276	3328.6	0.21671		3328.6	0.13423	3328.6	0.0988	3328.6	0.10056	3328.6	0.09968		3328.6	0.14259	3328.6	0.10973
	3326.67	0.36722	3326.67	0.62278	3326.67	0.68395	3326.67	0.70773		3326.67	0.43268	3326.67	0.83086	3326.67	0.80402	3326.67	0.90247		3326.67	0.11051	3326.67	0.05468	3326.67	0.04965	3326.67	0.04586		3326.67	0.1655	3326.67	0.21489	3326.67	0.20287	3326.67	0.21656		3326.67	0.13364	3326.67	0.09859	3326.67	0.10024	3326.67	0.09919		3326.67	0.14233	3326.67	0.10989
	3324.74	0.367	3324.74	0.62211	3324.74	0.6827	3324.74	0.70722		3324.74	0.43158	3324.74	0.83359	3324.74	0.80521	3324.74	0.90104		3324.74	0.11086	3324.74	0.05475	3324.74	0.04961	3324.74	0.04586		3324.74	0.16576	3324.74	0.21459	3324.74	0.20307	3324.74	0.2161		3324.74	0.13277	3324.74	0.09846	3324.74	0.09999	3324.74	0.09891		3324.74	0.14225	3324.74	0.10963
	3322.81	0.36628	3322.81	0.62077	3322.81	0.68184	3322.81	0.7095		3322.81	0.43246	3322.81	0.83763	3322.81	0.8068	3322.81	0.90131		3322.81	0.11124	3322.81	0.05486	3322.81	0.04977	3322.81	0.0455		3322.81	0.16629	3322.81	0.21422	3322.81	0.20339	3322.81	0.21595		3322.81	0.13203	3322.81	0.09833	3322.81	0.09974	3322.81	0.09868		3322.81	0.14183	3322.81	0.10883
	3320.88	0.36486	3320.88	0.61906	3320.88	0.682	3320.88	0.71271		3320.88	0.43375	3320.88	0.84038	3320.88	0.80883	3320.88	0.90354		3320.88	0.11122	3320.88	0.05477	3320.88	0.05004	3320.88	0.04524		3320.88	0.16686	3320.88	0.2145	3320.88	0.20384	3320.88	0.21681		3320.88	0.13201	3320.88	0.09847	3320.88	0.0997	3320.88	0.09842		3320.88	0.14111	3320.88	0.10842
	3318.95	0.36313	3318.95	0.61896	3318.95	0.68192	3318.95	0.71282		3318.95	0.43242	3318.95	0.83871	3318.95	0.81057	3318.95	0.90464		3318.95	0.11061	3318.95	0.05442	3318.95	0.05012	3318.95	0.04506		3318.95	0.16683	3318.95	0.21546	3318.95	0.20411	3318.95	0.21784		3318.95	0.13195	3318.95	0.09842	3318.95	0.09947	3318.95	0.09822		3318.95	0.1404	3318.95	0.10857
	3317.02	0.36126	3317.02	0.61999	3317.02	0.67969	3317.02	0.70997		3317.02	0.42884	3317.02	0.83526	3317.02	0.81027	3317.02	0.90205		3317.02	0.11024	3317.02	0.05393	3317.02	0.0498	3317.02	0.04476		3317.02	0.16592	3317.02	0.21596	3317.02	0.20431	3317.02	0.21831		3317.02	0.13126	3317.02	0.0978	3317.02	0.09892	3317.02	0.09812		3317.02	0.13995	3317.02	0.10844
	3315.1	0.36007	3315.1	0.62032	3315.1	0.67767	3315.1	0.70857		3315.1	0.42595	3315.1	0.8356	3315.1	0.80831	3315.1	0.89813		3315.1	0.11058	3315.1	0.05378	3315.1	0.04958	3315.1	0.04475		3315.1	0.16536	3315.1	0.21606	3315.1	0.20462	3315.1	0.21871		3315.1	0.13087	3315.1	0.09731	3315.1	0.09873	3315.1	0.09817		3315.1	0.1401	3315.1	0.10824
	3313.17	0.35965	3313.17	0.61918	3313.17	0.67757	3313.17	0.70952		3313.17	0.42544	3313.17	0.83773	3313.17	0.80614	3313.17	0.89676		3313.17	0.11101	3313.17	0.05424	3313.17	0.04974	3313.17	0.04527		3313.17	0.16587	3313.17	0.21629	3313.17	0.20525	3313.17	0.2193		3313.17	0.13102	3313.17	0.09734	3313.17	0.09899	3313.17	0.09824		3313.17	0.14033	3313.17	0.10847
	3311.24	0.3592	3311.24	0.61688	3311.24	0.67709	3311.24	0.70899		3311.24	0.42638	3311.24	0.83666	3311.24	0.80584	3311.24	0.89808		3311.24	0.11097	3311.24	0.05488	3311.24	0.05005	3311.24	0.0459		3311.24	0.16651	3311.24	0.21607	3311.24	0.20615	3311.24	0.21982		3311.24	0.13089	3311.24	0.09752	3311.24	0.09902	3311.24	0.0982		3311.24	0.13992	3311.24	0.10875
	3309.31	0.35813	3309.31	0.61455	3309.31	0.67627	3309.31	0.70512		3309.31	0.42656	3309.31	0.83441	3309.31	0.80817	3309.31	0.89855		3309.31	0.11063	3309.31	0.05499	3309.31	0.05017	3309.31	0.04591		3309.31	0.16646	3309.31	0.21539	3309.31	0.20639	3309.31	0.21988		3309.31	0.13014	3309.31	0.09746	3309.31	0.0986	3309.31	0.09789		3309.31	0.13924	3309.31	0.10862
	3307.38	0.3562	3307.38	0.61391	3307.38	0.67647	3307.38	0.70188		3307.38	0.42565	3307.38	0.8354	3307.38	0.8097	3307.38	0.8967		3307.38	0.11037	3307.38	0.05429	3307.38	0.04986	3307.38	0.04509		3307.38	0.16595	3307.38	0.21513	3307.38	0.20568	3307.38	0.21949		3307.38	0.12908	3307.38	0.09695	3307.38	0.09807	3307.38	0.09711		3307.38	0.13853	3307.38	0.10774
	3305.45	0.3546	3305.45	0.61517	3305.45	0.67538	3305.45	0.70262		3305.45	0.42425	3305.45	0.83831	3305.45	0.80855	3305.45	0.896		3305.45	0.11021	3305.45	0.05338	3305.45	0.04935	3305.45	0.04413		3305.45	0.16555	3305.45	0.21546	3305.45	0.20495	3305.45	0.2195		3305.45	0.12844	3305.45	0.09625	3305.45	0.09764	3305.45	0.09617		3305.45	0.13768	3305.45	0.10656
	3303.53	0.35466	3303.53	0.61652	3303.53	0.67222	3303.53	0.70369		3303.53	0.42213	3303.53	0.83854	3303.53	0.80649	3303.53	0.89764		3303.53	0.10994	3303.53	0.05294	3303.53	0.0489	3303.53	0.04362		3303.53	0.16531	3303.53	0.21572	3303.53	0.20473	3303.53	0.21991		3303.53	0.12819	3303.53	0.09581	3303.53	0.09715	3303.53	0.09557		3303.53	0.13682	3303.53	0.10591
	3301.6	0.355	3301.6	0.6166	3301.6	0.67065	3301.6	0.70214		3301.6	0.41974	3301.6	0.83542	3301.6	0.8045	3301.6	0.89807		3301.6	0.10984	3301.6	0.0528	3301.6	0.04854	3301.6	0.04348		3301.6	0.16491	3301.6	0.21567	3301.6	0.20485	3301.6	0.21979		3301.6	0.12747	3301.6	0.09555	3301.6	0.09677	3301.6	0.0955		3301.6	0.13601	3301.6	0.10605
	3299.67	0.35394	3299.67	0.61643	3299.67	0.67231	3299.67	0.70128		3299.67	0.4179	3299.67	0.8323	3299.67	0.80305	3299.67	0.89545		3299.67	0.11008	3299.67	0.05262	3299.67	0.04842	3299.67	0.04369		3299.67	0.16476	3299.67	0.2158	3299.67	0.20507	3299.67	0.21923		3299.67	0.12651	3299.67	0.0954	3299.67	0.09687	3299.67	0.09593		3299.67	0.1355	3299.67	0.10657
	3297.74	0.35242	3297.74	0.61615	3297.74	0.67482	3297.74	0.70212		3297.74	0.41623	3297.74	0.83125	3297.74	0.80252	3297.74	0.89239		3297.74	0.11009	3297.74	0.05238	3297.74	0.0483	3297.74	0.04394		3297.74	0.16512	3297.74	0.2161	3297.74	0.20491	3297.74	0.21901		3297.74	0.126	3297.74	0.09521	3297.74	0.09701	3297.74	0.09617		3297.74	0.1351	3297.74	0.10669
	3295.81	0.35109	3295.81	0.61384	3295.81	0.67522	3295.81	0.70147		3295.81	0.41427	3295.81	0.83149	3295.81	0.80206	3295.81	0.89183		3295.81	0.10979	3295.81	0.05226	3295.81	0.04801	3295.81	0.04383		3295.81	0.16514	3295.81	0.21635	3295.81	0.20445	3295.81	0.21928		3295.81	0.12572	3295.81	0.09471	3295.81	0.09662	3295.81	0.0958		3295.81	0.13451	3295.81	0.10631
	3293.88	0.34952	3293.88	0.60959	3293.88	0.67347	3293.88	0.69873		3293.88	0.41239	3293.88	0.83181	3293.88	0.80101	3293.88	0.89268		3293.88	0.10959	3293.88	0.05242	3293.88	0.04801	3293.88	0.04365		3293.88	0.16469	3293.88	0.21711	3293.88	0.20463	3293.88	0.21975		3293.88	0.12571	3293.88	0.09427	3293.88	0.09608	3293.88	0.09544		3293.88	0.13446	3293.88	0.10651
	3291.95	0.34792	3291.95	0.6056	3291.95	0.67226	3291.95	0.69569		3291.95	0.41066	3291.95	0.83137	3291.95	0.80013	3291.95	0.89297		3291.95	0.10943	3291.95	0.05267	3291.95	0.04822	3291.95	0.04358		3291.95	0.16439	3291.95	0.21811	3291.95	0.20521	3291.95	0.21985		3291.95	0.12597	3291.95	0.09416	3291.95	0.09576	3291.95	0.09518		3291.95	0.1349	3291.95	0.1071
	3290.03	0.34627	3290.03	0.6046	3290.03	0.67095	3290.03	0.6939		3290.03	0.4098	3290.03	0.82977	3290.03	0.80169	3290.03	0.89321		3290.03	0.10936	3290.03	0.05251	3290.03	0.04811	3290.03	0.04329		3290.03	0.16415	3290.03	0.21824	3290.03	0.20538	3290.03	0.21924		3290.03	0.12564	3290.03	0.09399	3290.03	0.09552	3290.03	0.09465		3290.03	0.13454	3290.03	0.10661
	3288.1	0.34483	3288.1	0.60642	3288.1	0.66745	3288.1	0.69417		3288.1	0.41053	3288.1	0.82865	3288.1	0.80481	3288.1	0.89467		3288.1	0.10953	3288.1	0.05219	3288.1	0.04782	3288.1	0.04299		3288.1	0.16404	3288.1	0.21768	3288.1	0.20552	3288.1	0.21895		3288.1	0.12475	3288.1	0.09364	3288.1	0.0954	3288.1	0.0941		3288.1	0.13317	3288.1	0.10535
	3286.17	0.34404	3286.17	0.60738	3286.17	0.66508	3286.17	0.69524		3286.17	0.41135	3286.17	0.82923	3286.17	0.8052	3286.17	0.89779		3286.17	0.10972	3286.17	0.05199	3286.17	0.04771	3286.17	0.04289		3286.17	0.1643	3286.17	0.21709	3286.17	0.20609	3286.17	0.21983		3286.17	0.12434	3286.17	0.09336	3286.17	0.09539	3286.17	0.0938		3286.17	0.132	3286.17	0.10486
	3284.24	0.34283	3284.24	0.60593	3284.24	0.66583	3284.24	0.69509		3284.24	0.41087	3284.24	0.82992	3284.24	0.80352	3284.24	0.90144		3284.24	0.10951	3284.24	0.05162	3284.24	0.04764	3284.24	0.04281		3284.24	0.16458	3284.24	0.21671	3284.24	0.20677	3284.24	0.22089		3284.24	0.12447	3284.24	0.09337	3284.24	0.09513	3284.24	0.09364		3284.24	0.13159	3284.24	0.10511
	3282.31	0.34106	3282.31	0.6039	3282.31	0.6661	3282.31	0.69357		3282.31	0.40962	3282.31	0.82935	3282.31	0.80379	3282.31	0.90317		3282.31	0.10903	3282.31	0.05107	3282.31	0.04734	3282.31	0.04257		3282.31	0.16426	3282.31	0.21647	3282.31	0.20704	3282.31	0.22061		3282.31	0.12421	3282.31	0.0934	3282.31	0.09456	3282.31	0.09336		3282.31	0.13118	3282.31	0.10514
	3280.38	0.34033	3280.38	0.60333	3280.38	0.66353	3280.38	0.69176		3280.38	0.40832	3280.38	0.82799	3280.38	0.80488	3280.38	0.90202		3280.38	0.10865	3280.38	0.05061	3280.38	0.04692	3280.38	0.04217		3280.38	0.16354	3280.38	0.21612	3280.38	0.20677	3280.38	0.21912		3280.38	0.12341	3280.38	0.09297	3280.38	0.09413	3280.38	0.09318		3280.38	0.1304	3280.38	0.10499
	3278.45	0.34017	3278.45	0.60277	3278.45	0.659	3278.45	0.68996		3278.45	0.40647	3278.45	0.82627	3278.45	0.80267	3278.45	0.89931		3278.45	0.10851	3278.45	0.05033	3278.45	0.04668	3278.45	0.04199		3278.45	0.16297	3278.45	0.21584	3278.45	0.20613	3278.45	0.2183		3278.45	0.12275	3278.45	0.09233	3278.45	0.09393	3278.45	0.09342		3278.45	0.12994	3278.45	0.10501
	3276.53	0.33926	3276.53	0.59978	3276.53	0.65517	3276.53	0.68788		3276.53	0.40382	3276.53	0.82547	3276.53	0.79889	3276.53	0.89588		3276.53	0.10853	3276.53	0.05033	3276.53	0.04674	3276.53	0.0423		3276.53	0.16277	3276.53	0.21615	3276.53	0.20549	3276.53	0.219		3276.53	0.12271	3276.53	0.09197	3276.53	0.09385	3276.53	0.09377		3276.53	0.13056	3276.53	0.10512
	3274.6	0.33846	3274.6	0.59658	3274.6	0.65502	3274.6	0.68624		3274.6	0.40168	3274.6	0.82718	3274.6	0.79881	3274.6	0.89345		3274.6	0.10825	3274.6	0.05037	3274.6	0.04682	3274.6	0.04272		3274.6	0.16279	3274.6	0.2167	3274.6	0.20535	3274.6	0.22022		3274.6	0.1231	3274.6	0.09194	3274.6	0.09395	3274.6	0.09398		3274.6	0.13157	3274.6	0.1052
	3272.67	0.33817	3272.67	0.59602	3272.67	0.65749	3272.67	0.68592		3272.67	0.40072	3272.67	0.82857	3272.67	0.80083	3272.67	0.89334		3272.67	0.10761	3272.67	0.04992	3272.67	0.04656	3272.67	0.04253		3272.67	0.16237	3272.67	0.21652	3272.67	0.20525	3272.67	0.22081		3272.67	0.12305	3272.67	0.09187	3272.67	0.0938	3272.67	0.09363		3272.67	0.13104	3272.67	0.10477
	3270.74	0.33711	3270.74	0.59738	3270.74	0.65853	3270.74	0.68594		3270.74	0.39985	3270.74	0.82676	3270.74	0.80063	3270.74	0.89231		3270.74	0.10715	3270.74	0.04911	3270.74	0.04602	3270.74	0.04175		3270.74	0.16142	3270.74	0.21535	3270.74	0.20464	3270.74	0.22047		3270.74	0.12201	3270.74	0.09151	3270.74	0.09314	3270.74	0.09249		3270.74	0.1291	3270.74	0.10365
	3268.81	0.33509	3268.81	0.59837	3268.81	0.65707	3268.81	0.68484		3268.81	0.39813	3268.81	0.82455	3268.81	0.79947	3268.81	0.88981		3268.81	0.10716	3268.81	0.04863	3268.81	0.04554	3268.81	0.0411		3268.81	0.16073	3268.81	0.21393	3268.81	0.20416	3268.81	0.21988		3268.81	0.12056	3268.81	0.09092	3268.81	0.0925	3268.81	0.09131		3268.81	0.12761	3268.81	0.10242
	3266.88	0.33301	3266.88	0.59781	3266.88	0.655	3266.88	0.68372		3266.88	0.39644	3266.88	0.82373	3266.88	0.7989	3266.88	0.88968		3266.88	0.10757	3266.88	0.04859	3266.88	0.04524	3266.88	0.04083		3266.88	0.16074	3266.88	0.21339	3266.88	0.20413	3266.88	0.21946		3266.88	0.11945	3266.88	0.09027	3266.88	0.092	3266.88	0.09073		3266.88	0.12692	3266.88	0.10149
	3264.96	0.33141	3264.96	0.59683	3264.96	0.65408	3264.96	0.68459		3264.96	0.39589	3264.96	0.82285	3264.96	0.79895	3264.96	0.89157		3264.96	0.10809	3264.96	0.0486	3264.96	0.04521	3264.96	0.04082		3264.96	0.16135	3264.96	0.21396	3264.96	0.20404	3264.96	0.21941		3264.96	0.11884	3264.96	0.08989	3264.96	0.09153	3264.96	0.09062		3264.96	0.12639	3264.96	0.10101
	3263.03	0.33094	3263.03	0.59596	3263.03	0.65489	3263.03	0.687		3263.03	0.39612	3263.03	0.82241	3263.03	0.79986	3263.03	0.89307		3263.03	0.10844	3263.03	0.04862	3263.03	0.04524	3263.03	0.04097		3263.03	0.16214	3263.03	0.21477	3263.03	0.20427	3263.03	0.22022		3263.03	0.11882	3263.03	0.09007	3263.03	0.09149	3263.03	0.09068		3263.03	0.12641	3263.03	0.10105
	3261.1	0.33154	3261.1	0.59473	3261.1	0.65643	3261.1	0.68859		3261.1	0.39675	3261.1	0.82392	3261.1	0.79996	3261.1	0.89441		3261.1	0.10851	3261.1	0.04866	3261.1	0.04508	3261.1	0.04113		3261.1	0.16266	3261.1	0.21551	3261.1	0.20537	3261.1	0.2209		3261.1	0.11923	3261.1	0.09042	3261.1	0.09185	3261.1	0.0907		3261.1	0.12707	3261.1	0.10152
	3259.17	0.33145	3259.17	0.59393	3259.17	0.65632	3259.17	0.68777		3259.17	0.3969	3259.17	0.82569	3259.17	0.79917	3259.17	0.89538		3259.17	0.10849	3259.17	0.04865	3259.17	0.04496	3259.17	0.04115		3259.17	0.16277	3259.17	0.21629	3259.17	0.20636	3259.17	0.22035		3259.17	0.11929	3259.17	0.09051	3259.17	0.09205	3259.17	0.09066		3259.17	0.12722	3259.17	0.10182
	3257.24	0.32952	3257.24	0.59351	3257.24	0.65394	3257.24	0.6851		3257.24	0.39497	3257.24	0.82495	3257.24	0.79914	3257.24	0.89472		3257.24	0.10851	3257.24	0.0487	3257.24	0.04506	3257.24	0.04107		3257.24	0.16273	3257.24	0.21668	3257.24	0.20661	3257.24	0.21987		3257.24	0.11899	3257.24	0.09031	3257.24	0.09201	3257.24	0.09057		3257.24	0.12662	3257.24	0.10166
	3255.31	0.32703	3255.31	0.59287	3255.31	0.65174	3255.31	0.68243		3255.31	0.39158	3255.31	0.82337	3255.31	0.79898	3255.31	0.89336		3255.31	0.10831	3255.31	0.04881	3255.31	0.04529	3255.31	0.04102		3255.31	0.16276	3255.31	0.21669	3255.31	0.20693	3255.31	0.22064		3255.31	0.11892	3255.31	0.08995	3255.31	0.09178	3255.31	0.09046		3255.31	0.12609	3255.31	0.10159
	3253.38	0.32566	3253.38	0.59263	3253.38	0.651	3253.38	0.68133		3253.38	0.38939	3253.38	0.82316	3253.38	0.79831	3253.38	0.89271		3253.38	0.10787	3253.38	0.04854	3253.38	0.04536	3253.38	0.04097		3253.38	0.16246	3253.38	0.21678	3253.38	0.20756	3253.38	0.22131		3253.38	0.11857	3253.38	0.0895	3253.38	0.09133	3253.38	0.09019		3253.38	0.12553	3253.38	0.10138
	3251.46	0.32521	3251.46	0.5925	3251.46	0.65058	3251.46	0.68151		3251.46	0.38939	3251.46	0.82138	3251.46	0.79883	3251.46	0.89281		3251.46	0.10765	3251.46	0.04812	3251.46	0.04517	3251.46	0.04084		3251.46	0.1618	3251.46	0.21706	3251.46	0.20782	3251.46	0.22107		3251.46	0.11759	3251.46	0.08902	3251.46	0.09099	3251.46	0.08969		3251.46	0.12474	3251.46	0.10052
	3249.53	0.32477	3249.53	0.59091	3249.53	0.65009	3249.53	0.68072		3249.53	0.3896	3249.53	0.81779	3249.53	0.80053	3249.53	0.89314		3249.53	0.10781	3249.53	0.04797	3249.53	0.04478	3249.53	0.04063		3249.53	0.16147	3249.53	0.21733	3249.53	0.2074	3249.53	0.22107		3249.53	0.11659	3249.53	0.08875	3249.53	0.09076	3249.53	0.08923		3249.53	0.12405	3249.53	0.09968
	3247.6	0.32383	3247.6	0.58769	3247.6	0.65007	3247.6	0.67831		3247.6	0.38807	3247.6	0.81756	3247.6	0.8003	3247.6	0.89246		3247.6	0.10804	3247.6	0.04811	3247.6	0.04454	3247.6	0.04046		3247.6	0.16171	3247.6	0.21744	3247.6	0.20686	3247.6	0.22176		3247.6	0.11615	3247.6	0.08889	3247.6	0.09059	3247.6	0.08913		3247.6	0.12375	3247.6	0.09994
	3245.67	0.322	3245.67	0.58547	3245.67	0.65019	3245.67	0.67671		3245.67	0.38593	3245.67	0.8206	3245.67	0.7967	3245.67	0.89126		3245.67	0.10808	3245.67	0.0486	3245.67	0.04471	3245.67	0.04061		3245.67	0.16206	3245.67	0.21748	3245.67	0.20656	3245.67	0.22263		3245.67	0.11637	3245.67	0.08912	3245.67	0.09075	3245.67	0.08935		3245.67	0.12385	3245.67	0.10103
	3243.74	0.32033	3243.74	0.58588	3243.74	0.64926	3243.74	0.67719		3243.74	0.38485	3243.74	0.82168	3243.74	0.79332	3243.74	0.89019		3243.74	0.10794	3243.74	0.0489	3243.74	0.04482	3243.74	0.04089		3243.74	0.16212	3243.74	0.21755	3243.74	0.20613	3243.74	0.22328		3243.74	0.11646	3243.74	0.08882	3243.74	0.09069	3243.74	0.0893		3243.74	0.12392	3243.74	0.10133
	3241.81	0.31993	3241.81	0.58639	3241.81	0.64673	3241.81	0.67788		3241.81	0.38406	3241.81	0.81972	3241.81	0.7919	3241.81	0.88832		3241.81	0.10771	3241.81	0.04839	3241.81	0.04439	3241.81	0.04072		3241.81	0.16191	3241.81	0.21773	3241.81	0.2059	3241.81	0.22368		3241.81	0.11575	3241.81	0.08835	3241.81	0.09016	3241.81	0.08874		3241.81	0.12352	3241.81	0.10037
	3239.88	0.31995	3239.88	0.58492	3239.88	0.64358	3239.88	0.67712		3239.88	0.38324	3239.88	0.81703	3239.88	0.79136	3239.88	0.88675		3239.88	0.10769	3239.88	0.04759	3239.88	0.04384	3239.88	0.0402		3239.88	0.16157	3239.88	0.21806	3239.88	0.2063	3239.88	0.22355		3239.88	0.11489	3239.88	0.08838	3239.88	0.09002	3239.88	0.08822		3239.88	0.12284	3239.88	0.09935
	3237.96	0.31959	3237.96	0.58222	3237.96	0.6416	3237.96	0.67538		3237.96	0.38317	3237.96	0.81553	3237.96	0.7926	3237.96	0.88664		3237.96	0.10805	3237.96	0.04701	3237.96	0.04365	3237.96	0.03972		3237.96	0.16153	3237.96	0.21857	3237.96	0.20705	3237.96	0.22276		3237.96	0.1145	3237.96	0.08852	3237.96	0.09011	3237.96	0.08794		3237.96	0.12215	3237.96	0.09905
	3236.03	0.31909	3236.03	0.5806	3236.03	0.6422	3236.03	0.67396		3236.03	0.38336	3236.03	0.81585	3236.03	0.79457	3236.03	0.88808		3236.03	0.10855	3236.03	0.04663	3236.03	0.04377	3236.03	0.03941		3236.03	0.16207	3236.03	0.21873	3236.03	0.20813	3236.03	0.22247		3236.03	0.11431	3236.03	0.08834	3236.03	0.08965	3236.03	0.08782		3236.03	0.12165	3236.03	0.09938
	3234.1	0.31837	3234.1	0.58193	3234.1	0.64431	3234.1	0.67256		3234.1	0.38278	3234.1	0.81644	3234.1	0.79418	3234.1	0.8905		3234.1	0.10889	3234.1	0.04662	3234.1	0.04384	3234.1	0.03938		3234.1	0.16282	3234.1	0.21794	3234.1	0.20947	3234.1	0.22298		3234.1	0.11403	3234.1	0.08804	3234.1	0.08897	3234.1	0.08791		3234.1	0.12161	3234.1	0.09997
	3232.17	0.31703	3232.17	0.58356	3232.17	0.64523	3232.17	0.67052		3232.17	0.381	3232.17	0.81531	3232.17	0.79259	3232.17	0.89056		3232.17	0.1088	3232.17	0.04683	3232.17	0.04364	3232.17	0.0395		3232.17	0.16333	3232.17	0.21702	3232.17	0.21014	3232.17	0.22321		3232.17	0.11371	3232.17	0.08763	3232.17	0.08873	3232.17	0.08802		3232.17	0.12175	3232.17	0.1005
	3230.24	0.31544	3230.24	0.58266	3230.24	0.64425	3230.24	0.66955		3230.24	0.3791	3230.24	0.81267	3230.24	0.79308	3230.24	0.88765		3230.24	0.10835	3230.24	0.04698	3230.24	0.0434	3230.24	0.03945		3230.24	0.1632	3230.24	0.21708	3230.24	0.20952	3230.24	0.22308		3230.24	0.1134	3230.24	0.0871	3230.24	0.08873	3230.24	0.08784		3230.24	0.12164	3230.24	0.10065
	3228.31	0.31439	3228.31	0.58133	3228.31	0.64284	3228.31	0.67067		3228.31	0.37831	3228.31	0.81023	3228.31	0.79447	3228.31	0.88607		3228.31	0.10776	3228.31	0.04712	3228.31	0.04341	3228.31	0.03925		3228.31	0.16252	3228.31	0.21767	3228.31	0.20825	3228.31	0.22284		3228.31	0.11318	3228.31	0.08673	3228.31	0.08848	3228.31	0.08744		3228.31	0.12103	3228.31	0.10011
	3226.39	0.31371	3226.39	0.58118	3226.39	0.64264	3226.39	0.67138		3226.39	0.37807	3226.39	0.80984	3226.39	0.79366	3226.39	0.88674		3226.39	0.10698	3226.39	0.04704	3226.39	0.04342	3226.39	0.03907		3226.39	0.16164	3226.39	0.21765	3226.39	0.20737	3226.39	0.22251		3226.39	0.11298	3226.39	0.08644	3226.39	0.08795	3226.39	0.08699		3226.39	0.11991	3226.39	0.09912
	3224.46	0.31266	3224.46	0.58049	3224.46	0.64262	3224.46	0.67064		3224.46	0.37707	3224.46	0.81066	3224.46	0.79099	3224.46	0.88592		3224.46	0.10623	3224.46	0.04658	3224.46	0.04319	3224.46	0.03879		3224.46	0.16047	3224.46	0.21699	3224.46	0.207	3224.46	0.22221		3224.46	0.11237	3224.46	0.08591	3224.46	0.08754	3224.46	0.0865		3224.46	0.11865	3224.46	0.09846
	3222.53	0.31164	3222.53	0.57834	3222.53	0.64096	3222.53	0.67068		3222.53	0.37475	3222.53	0.8095	3222.53	0.78844	3222.53	0.88319		3222.53	0.10583	3222.53	0.04609	3222.53	0.04275	3222.53	0.03846		3222.53	0.15934	3222.53	0.21653	3222.53	0.20662	3222.53	0.22179		3222.53	0.11155	3222.53	0.08531	3222.53	0.08743	3222.53	0.08623		3222.53	0.11817	3222.53	0.09852
	3220.6	0.3113	3220.6	0.57681	3220.6	0.63842	3220.6	0.67197		3220.6	0.37147	3220.6	0.80719	3220.6	0.78682	3220.6	0.88234		3220.6	0.10554	3220.6	0.0459	3220.6	0.04229	3220.6	0.03823		3220.6	0.15875	3220.6	0.2166	3220.6	0.20647	3220.6	0.22126		3220.6	0.11109	3220.6	0.08493	3220.6	0.0872	3220.6	0.08614		3220.6	0.11849	3220.6	0.09874
	3218.67	0.31086	3218.67	0.57664	3218.67	0.63597	3218.67	0.67189		3218.67	0.36849	3218.67	0.80659	3218.67	0.78617	3218.67	0.88396		3218.67	0.10506	3218.67	0.04552	3218.67	0.04164	3218.67	0.03783		3218.67	0.15831	3218.67	0.2167	3218.67	0.20673	3218.67	0.22104		3218.67	0.11056	3218.67	0.08434	3218.67	0.08642	3218.67	0.0857		3218.67	0.11831	3218.67	0.09821
	3216.74	0.30951	3216.74	0.57554	3216.74	0.63496	3216.74	0.66848		3216.74	0.36731	3216.74	0.8075	3216.74	0.78651	3216.74	0.88557		3216.74	0.1046	3216.74	0.0448	3216.74	0.04095	3216.74	0.03729		3216.74	0.15759	3216.74	0.21642	3216.74	0.20645	3216.74	0.2212		3216.74	0.1096	3216.74	0.08339	3216.74	0.08562	3216.74	0.0849		3216.74	0.11738	3216.74	0.09733
	3214.81	0.30825	3214.81	0.57332	3214.81	0.6364	3214.81	0.66466		3214.81	0.36819	3214.81	0.80945	3214.81	0.7869	3214.81	0.88667		3214.81	0.1044	3214.81	0.04423	3214.81	0.04053	3214.81	0.03689		3214.81	0.1569	3214.81	0.2158	3214.81	0.20531	3214.81	0.22133		3214.81	0.10876	3214.81	0.08287	3214.81	0.08521	3214.81	0.08427		3214.81	0.11649	3214.81	0.09702
	3212.89	0.30761	3212.89	0.57116	3212.89	0.63744	3212.89	0.66397		3212.89	0.36918	3212.89	0.81127	3212.89	0.78634	3212.89	0.88619		3212.89	0.10441	3212.89	0.04392	3212.89	0.04035	3212.89	0.03651		3212.89	0.1566	3212.89	0.21481	3212.89	0.20445	3212.89	0.22098		3212.89	0.10825	3212.89	0.08299	3212.89	0.08488	3212.89	0.08395		3212.89	0.1156	3212.89	0.09684
	3210.96	0.30611	3210.96	0.56981	3210.96	0.63595	3210.96	0.66355		3210.96	0.36819	3210.96	0.8116	3210.96	0.78558	3210.96	0.885		3210.96	0.10433	3210.96	0.04348	3210.96	0.04015	3210.96	0.03615		3210.96	0.15662	3210.96	0.21385	3210.96	0.20441	3210.96	0.2203		3210.96	0.10794	3210.96	0.08296	3210.96	0.08445	3210.96	0.08364		3210.96	0.11468	3210.96	0.09608
	3209.03	0.3041	3209.03	0.5699	3209.03	0.6345	3209.03	0.66183		3209.03	0.36583	3209.03	0.81119	3209.03	0.78482	3209.03	0.8861		3209.03	0.10395	3209.03	0.04274	3209.03	0.03984	3209.03	0.03574		3209.03	0.15649	3209.03	0.21335	3209.03	0.20424	3209.03	0.21972		3209.03	0.10753	3209.03	0.0822	3209.03	0.08383	3209.03	0.08308		3209.03	0.11365	3209.03	0.09494
	3207.1	0.30331	3207.1	0.56964	3207.1	0.63523	3207.1	0.66179		3207.1	0.36447	3207.1	0.81055	3207.1	0.78368	3207.1	0.88663		3207.1	0.10341	3207.1	0.04199	3207.1	0.03934	3207.1	0.03514		3207.1	0.15592	3207.1	0.21308	3207.1	0.20337	3207.1	0.21915		3207.1	0.10662	3207.1	0.08111	3207.1	0.08309	3207.1	0.08226		3207.1	0.11241	3207.1	0.09377
	3205.17	0.30307	3205.17	0.56779	3205.17	0.63612	3205.17	0.6623		3205.17	0.36483	3205.17	0.80924	3205.17	0.78251	3205.17	0.88415		3205.17	0.10301	3205.17	0.04163	3205.17	0.03879	3205.17	0.03463		3205.17	0.15512	3205.17	0.21286	3205.17	0.20265	3205.17	0.21861		3205.17	0.10558	3205.17	0.0804	3205.17	0.08269	3205.17	0.08142		3205.17	0.11138	3205.17	0.09286
	3203.24	0.30291	3203.24	0.56605	3203.24	0.63476	3203.24	0.66071		3203.24	0.36522	3203.24	0.80711	3203.24	0.78064	3203.24	0.88172		3203.24	0.103	3203.24	0.04146	3203.24	0.03825	3203.24	0.03434		3203.24	0.15452	3203.24	0.21271	3203.24	0.20262	3203.24	0.21845		3203.24	0.10496	3203.24	0.08005	3203.24	0.08245	3203.24	0.08083		3203.24	0.1107	3203.24	0.09245
	3201.31	0.30308	3201.31	0.56527	3201.31	0.63246	3201.31	0.65848		3201.31	0.36402	3201.31	0.80516	3201.31	0.77943	3201.31	0.881		3201.31	0.1032	3201.31	0.04126	3201.31	0.03789	3201.31	0.03417		3201.31	0.1545	3201.31	0.21298	3201.31	0.20309	3201.31	0.21878		3201.31	0.10476	3201.31	0.0797	3201.31	0.08215	3201.31	0.08063		3201.31	0.11047	3201.31	0.0926
	3199.39	0.30255	3199.39	0.56488	3199.39	0.63121	3199.39	0.65783		3199.39	0.36168	3199.39	0.80415	3199.39	0.78196	3199.39	0.88177		3199.39	0.10306	3199.39	0.0411	3199.39	0.03786	3199.39	0.0342		3199.39	0.1548	3199.39	0.21377	3199.39	0.20371	3199.39	0.21926		3199.39	0.10467	3199.39	0.0795	3199.39	0.08201	3199.39	0.08079		3199.39	0.11085	3199.39	0.09318
	3197.46	0.3012	3197.46	0.56495	3197.46	0.62977	3197.46	0.65802		3197.46	0.35981	3197.46	0.80352	3197.46	0.7846	3197.46	0.88274		3197.46	0.10243	3197.46	0.04072	3197.46	0.03784	3197.46	0.03414		3197.46	0.15459	3197.46	0.21386	3197.46	0.20371	3197.46	0.21901		3197.46	0.10405	3197.46	0.07934	3197.46	0.08175	3197.46	0.08079		3197.46	0.11085	3197.46	0.09323
	3195.53	0.29976	3195.53	0.56545	3195.53	0.62793	3195.53	0.65729		3195.53	0.35854	3195.53	0.80384	3195.53	0.78241	3195.53	0.88177		3195.53	0.10187	3195.53	0.04005	3195.53	0.03748	3195.53	0.03364		3195.53	0.15364	3195.53	0.21242	3195.53	0.2029	3195.53	0.21775		3195.53	0.103	3195.53	0.07891	3195.53	0.08108	3195.53	0.08012		3195.53	0.10969	3195.53	0.09223
	3193.6	0.29802	3193.6	0.56531	3193.6	0.62824	3193.6	0.65565		3193.6	0.35675	3193.6	0.80412	3193.6	0.77782	3193.6	0.87991		3193.6	0.1017	3193.6	0.03951	3193.6	0.03693	3193.6	0.03295		3193.6	0.15281	3193.6	0.21075	3193.6	0.20216	3193.6	0.21656		3193.6	0.10221	3193.6	0.07827	3193.6	0.08033	3193.6	0.07908		3193.6	0.10814	3193.6	0.09082
	3191.67	0.29652	3191.67	0.56436	3191.67	0.6292	3191.67	0.6536		3191.67	0.35539	3191.67	0.80178	3191.67	0.77458	3191.67	0.87969		3191.67	0.10165	3191.67	0.03911	3191.67	0.0365	3191.67	0.03247		3191.67	0.15255	3191.67	0.21039	3191.67	0.20168	3191.67	0.21655		3191.67	0.1017	3191.67	0.0776	3191.67	0.07975	3191.67	0.07837		3191.67	0.1071	3191.67	0.08959
	3189.74	0.29616	3189.74	0.56294	3189.74	0.62667	3189.74	0.65266		3189.74	0.35549	3189.74	0.79797	3189.74	0.77522	3189.74	0.87995		3189.74	0.10145	3189.74	0.03879	3189.74	0.0363	3189.74	0.03227		3189.74	0.15248	3189.74	0.21099	3189.74	0.20148	3189.74	0.21739		3189.74	0.10136	3189.74	0.0771	3189.74	0.07932	3189.74	0.07806		3189.74	0.10682	3189.74	0.08902
	3187.82	0.29582	3187.82	0.56053	3187.82	0.62189	3187.82	0.65424		3187.82	0.35518	3187.82	0.79453	3187.82	0.77915	3187.82	0.87774		3187.82	0.10103	3187.82	0.03873	3187.82	0.03612	3187.82	0.03227		3187.82	0.15217	3187.82	0.21155	3187.82	0.20201	3187.82	0.21793		3187.82	0.10128	3187.82	0.07685	3187.82	0.07898	3187.82	0.07781		3187.82	0.10689	3187.82	0.08905
	3185.89	0.29434	3185.89	0.55849	3185.89	0.61938	3185.89	0.65594		3185.89	0.35352	3185.89	0.79195	3185.89	0.78121	3185.89	0.87368		3185.89	0.10054	3185.89	0.03878	3185.89	0.03588	3185.89	0.03233		3185.89	0.15154	3185.89	0.21192	3185.89	0.20272	3185.89	0.2178		3185.89	0.10119	3185.89	0.0767	3185.89	0.07864	3185.89	0.0776		3185.89	0.10661	3185.89	0.08898
	3183.96	0.29302	3183.96	0.55845	3183.96	0.61991	3183.96	0.65513		3183.96	0.35206	3183.96	0.79137	3183.96	0.7806	3183.96	0.8716		3183.96	0.10019	3183.96	0.03857	3183.96	0.03568	3183.96	0.03222		3183.96	0.15081	3183.96	0.21179	3183.96	0.20275	3183.96	0.2174		3183.96	0.10084	3183.96	0.07637	3183.96	0.07831	3183.96	0.07744		3183.96	0.1058	3183.96	0.0886
	3182.03	0.29266	3182.03	0.5583	3182.03	0.62127	3182.03	0.65338		3182.03	0.35128	3182.03	0.79192	3182.03	0.77991	3182.03	0.87236		3182.03	0.1001	3182.03	0.03819	3182.03	0.03553	3182.03	0.03201		3182.03	0.15029	3182.03	0.21096	3182.03	0.20275	3182.03	0.21717		3182.03	0.10032	3182.03	0.07595	3182.03	0.07799	3182.03	0.07728		3182.03	0.10507	3182.03	0.08826
	3180.1	0.29207	3180.1	0.55617	3180.1	0.62207	3180.1	0.65205		3180.1	0.34994	3180.1	0.79169	3180.1	0.7778	3180.1	0.87237		3180.1	0.10001	3180.1	0.03798	3180.1	0.0354	3180.1	0.03189		3180.1	0.15015	3180.1	0.21011	3180.1	0.20328	3180.1	0.21724		3180.1	0.10003	3180.1	0.07571	3180.1	0.07764	3180.1	0.07718		3180.1	0.10506	3180.1	0.08819
	3178.17	0.29104	3178.17	0.55378	3178.17	0.62153	3178.17	0.64994		3178.17	0.34797	3178.17	0.79136	3178.17	0.77499	3178.17	0.86985		3178.17	0.09972	3178.17	0.03774	3178.17	0.03516	3178.17	0.03162		3178.17	0.15002	3178.17	0.20944	3178.17	0.20335	3178.17	0.21693		3178.17	0.0998	3178.17	0.0754	3178.17	0.07717	3178.17	0.07685		3178.17	0.10482	3178.17	0.08785
	3176.24	0.29027	3176.24	0.55288	3176.24	0.62049	3176.24	0.64805		3176.24	0.3473	3176.24	0.79191	3176.24	0.77449	3176.24	0.86752		3176.24	0.09962	3176.24	0.03728	3176.24	0.03472	3176.24	0.03089		3176.24	0.14958	3176.24	0.20873	3176.24	0.20236	3176.24	0.21624		3176.24	0.09905	3176.24	0.07472	3176.24	0.07659	3176.24	0.07619		3176.24	0.10341	3176.24	0.08674
	3174.32	0.28926	3174.32	0.55333	3174.32	0.62015	3174.32	0.64829		3174.32	0.34827	3174.32	0.79293	3174.32	0.77448	3174.32	0.86772		3174.32	0.09976	3174.32	0.03693	3174.32	0.03431	3174.32	0.03016		3174.32	0.14943	3174.32	0.2086	3174.32	0.20118	3174.32	0.21611		3174.32	0.0983	3174.32	0.07423	3174.32	0.07619	3174.32	0.07577		3174.32	0.102	3174.32	0.08565
	3172.39	0.28832	3172.39	0.55409	3172.39	0.61981	3172.39	0.64947		3172.39	0.34835	3172.39	0.79409	3172.39	0.7736	3172.39	0.86884		3172.39	0.09967	3172.39	0.03678	3172.39	0.03406	3172.39	0.02993		3172.39	0.14964	3172.39	0.20927	3172.39	0.20055	3172.39	0.21627		3172.39	0.09814	3172.39	0.07434	3172.39	0.07601	3172.39	0.07565		3172.39	0.10152	3172.39	0.08539
	3170.46	0.2885	3170.46	0.55387	3170.46	0.61913	3170.46	0.65015		3170.46	0.34603	3170.46	0.79457	3170.46	0.77412	3170.46	0.87034		3170.46	0.09939	3170.46	0.03674	3170.46	0.0339	3170.46	0.02997		3170.46	0.14951	3170.46	0.21006	3170.46	0.20088	3170.46	0.21616		3170.46	0.09807	3170.46	0.07458	3170.46	0.07573	3170.46	0.07545		3170.46	0.10133	3170.46	0.08565
	3168.53	0.28912	3168.53	0.55269	3168.53	0.61821	3168.53	0.65013		3168.53	0.34321	3168.53	0.79349	3168.53	0.77592	3168.53	0.87357		3168.53	0.09911	3168.53	0.03671	3168.53	0.03378	3168.53	0.03006		3168.53	0.14908	3168.53	0.21077	3168.53	0.20196	3168.53	0.21649		3168.53	0.0976	3168.53	0.07454	3168.53	0.07541	3168.53	0.07521		3168.53	0.10118	3168.53	0.0858
	3166.6	0.289	3166.6	0.55166	3166.6	0.61667	3166.6	0.64927		3166.6	0.34157	3166.6	0.79154	3166.6	0.77685	3166.6	0.87469		3166.6	0.09893	3166.6	0.03646	3166.6	0.03364	3166.6	0.03004		3166.6	0.14867	3166.6	0.2112	3166.6	0.20259	3166.6	0.21718		3166.6	0.09688	3166.6	0.07424	3166.6	0.0752	3166.6	0.07501		3166.6	0.101	3166.6	0.0856
	3164.67	0.28777	3164.67	0.55136	3164.67	0.61546	3164.67	0.64804		3164.67	0.34044	3164.67	0.79001	3164.67	0.77621	3164.67	0.87029		3164.67	0.09895	3164.67	0.03605	3164.67	0.03339	3164.67	0.02985		3164.67	0.14839	3164.67	0.21086	3164.67	0.20227	3164.67	0.21702		3164.67	0.09633	3164.67	0.0738	3164.67	0.07486	3164.67	0.07469		3164.67	0.10053	3164.67	0.08532
	3162.74	0.28604	3162.74	0.55183	3162.74	0.61539	3162.74	0.6471		3162.74	0.33977	3162.74	0.78954	3162.74	0.77465	3162.74	0.86622		3162.74	0.09916	3162.74	0.03579	3162.74	0.03321	3162.74	0.02955		3162.74	0.14843	3162.74	0.21011	3162.74	0.20178	3162.74	0.21627		3162.74	0.09611	3162.74	0.0734	3162.74	0.07438	3162.74	0.0743		3162.74	0.10019	3162.74	0.08516
	3160.82	0.28492	3160.82	0.55183	3160.82	0.61496	3160.82	0.64574		3160.82	0.33995	3160.82	0.78944	3160.82	0.77268	3160.82	0.86758		3160.82	0.09936	3160.82	0.03565	3160.82	0.03317	3160.82	0.02931		3160.82	0.14874	3160.82	0.20958	3160.82	0.20134	3160.82	0.21616		3160.82	0.09576	3160.82	0.07313	3160.82	0.07417	3160.82	0.07414		3160.82	0.10025	3160.82	0.08497
	3158.89	0.2847	3158.89	0.5507	3158.89	0.61392	3158.89	0.64315		3158.89	0.34011	3158.89	0.78902	3158.89	0.77107	3158.89	0.87087		3158.89	0.09942	3158.89	0.03548	3158.89	0.03308	3158.89	0.02922		3158.89	0.14904	3158.89	0.20948	3158.89	0.20087	3158.89	0.21657		3158.89	0.09512	3158.89	0.07302	3158.89	0.07436	3158.89	0.07433		3158.89	0.10019	3158.89	0.08481
	3156.96	0.28463	3156.96	0.5496	3156.96	0.61371	3156.96	0.64121		3156.96	0.33952	3156.96	0.78859	3156.96	0.77128	3156.96	0.87131		3156.96	0.09909	3156.96	0.03526	3156.96	0.03291	3156.96	0.02916		3156.96	0.14913	3156.96	0.20997	3156.96	0.20083	3156.96	0.21659		3156.96	0.09458	3156.96	0.07293	3156.96	0.07447	3156.96	0.0745		3156.96	0.09969	3156.96	0.08458
	3155.03	0.28345	3155.03	0.54845	3155.03	0.61351	3155.03	0.64201		3155.03	0.3383	3155.03	0.78785	3155.03	0.77193	3155.03	0.86812		3155.03	0.09846	3155.03	0.03495	3155.03	0.03267	3155.03	0.02883		3155.03	0.14864	3155.03	0.21037	3155.03	0.20087	3155.03	0.21634		3155.03	0.09426	3155.03	0.07247	3155.03	0.07412	3155.03	0.07406		3155.03	0.09893	3155.03	0.08397
	3153.1	0.28119	3153.1	0.54731	3153.1	0.61288	3153.1	0.64363		3153.1	0.33694	3153.1	0.78602	3153.1	0.77033	3153.1	0.86367		3153.1	0.09802	3153.1	0.03458	3153.1	0.03233	3153.1	0.02839		3153.1	0.14769	3153.1	0.20992	3153.1	0.20034	3153.1	0.21645		3153.1	0.09394	3153.1	0.07179	3153.1	0.07351	3153.1	0.07316		3153.1	0.09809	3153.1	0.08321
	3151.17	0.27966	3151.17	0.54769	3151.17	0.61289	3151.17	0.64303		3151.17	0.3357	3151.17	0.78353	3151.17	0.76765	3151.17	0.86136		3151.17	0.09793	3151.17	0.03441	3151.17	0.03215	3151.17	0.02822		3151.17	0.14703	3151.17	0.20959	3151.17	0.2001	3151.17	0.21675		3151.17	0.09347	3151.17	0.07132	3151.17	0.07298	3151.17	0.07251		3151.17	0.0975	3151.17	0.08276
	3149.25	0.27969	3149.25	0.54876	3149.25	0.61297	3149.25	0.6411		3149.25	0.33429	3149.25	0.78231	3149.25	0.76672	3149.25	0.86176		3149.25	0.09797	3149.25	0.03447	3149.25	0.03222	3149.25	0.02819		3149.25	0.14689	3149.25	0.20999	3149.25	0.20083	3149.25	0.21694		3149.25	0.09308	3149.25	0.07108	3149.25	0.07269	3149.25	0.07229		3149.25	0.09732	3149.25	0.08258
	3147.32	0.28018	3147.32	0.54852	3147.32	0.61198	3147.32	0.64055		3147.32	0.33323	3147.32	0.78271	3147.32	0.76797	3147.32	0.8633		3147.32	0.09807	3147.32	0.03462	3147.32	0.03222	3147.32	0.02817		3147.32	0.14696	3147.32	0.21048	3147.32	0.20162	3147.32	0.21717		3147.32	0.09308	3147.32	0.07101	3147.32	0.07278	3147.32	0.07232		3147.32	0.09737	3147.32	0.0825
	3145.39	0.27974	3145.39	0.54751	3145.39	0.61014	3145.39	0.6406		3145.39	0.3329	3145.39	0.78339	3145.39	0.76907	3145.39	0.86492		3145.39	0.098	3145.39	0.03463	3145.39	0.03201	3145.39	0.02807		3145.39	0.1471	3145.39	0.21054	3145.39	0.20162	3145.39	0.21724		3145.39	0.09311	3145.39	0.07102	3145.39	0.07302	3145.39	0.07226		3145.39	0.09732	3145.39	0.0825
	3143.46	0.2784	3143.46	0.54648	3143.46	0.60859	3143.46	0.63932		3143.46	0.33215	3143.46	0.78412	3143.46	0.76829	3143.46	0.86616		3143.46	0.09764	3143.46	0.03438	3143.46	0.03177	3143.46	0.02781		3143.46	0.147	3143.46	0.20986	3143.46	0.20107	3143.46	0.21673		3143.46	0.09271	3143.46	0.07083	3143.46	0.07283	3143.46	0.07178		3143.46	0.09697	3143.46	0.08257
	3141.53	0.2772	3141.53	0.54485	3141.53	0.60788	3141.53	0.6382		3141.53	0.33089	3141.53	0.78302	3141.53	0.76626	3141.53	0.86587		3141.53	0.09723	3141.53	0.03397	3141.53	0.03148	3141.53	0.02753		3141.53	0.14646	3141.53	0.2088	3141.53	0.20079	3141.53	0.2159		3141.53	0.09196	3141.53	0.0703	3141.53	0.07203	3141.53	0.07109		3141.53	0.09623	3141.53	0.0822
	3139.6	0.27645	3139.6	0.54287	3139.6	0.60775	3139.6	0.63877		3139.6	0.33034	3139.6	0.77956	3139.6	0.7643	3139.6	0.86262		3139.6	0.09701	3139.6	0.03359	3139.6	0.03108	3139.6	0.02729		3139.6	0.14584	3139.6	0.20803	3139.6	0.20109	3139.6	0.21549		3139.6	0.09119	3139.6	0.06964	3139.6	0.07122	3139.6	0.07064		3139.6	0.09519	3139.6	0.08131
	3137.67	0.27564	3137.67	0.54126	3137.67	0.60826	3137.67	0.63952		3137.67	0.33028	3137.67	0.77763	3137.67	0.76327	3137.67	0.85855		3137.67	0.09687	3137.67	0.03327	3137.67	0.03072	3137.67	0.0272		3137.67	0.14551	3137.67	0.20778	3137.67	0.20155	3137.67	0.21576		3137.67	0.09066	3137.67	0.06928	3137.67	0.07103	3137.67	0.07047		3137.67	0.09435	3137.67	0.08068
	3135.75	0.27456	3135.75	0.53947	3135.75	0.60898	3135.75	0.6383		3135.75	0.32912	3135.75	0.77805	3135.75	0.76289	3135.75	0.85675		3135.75	0.09657	3135.75	0.03318	3135.75	0.03057	3135.75	0.02731		3135.75	0.1453	3135.75	0.20828	3135.75	0.20184	3135.75	0.21633		3135.75	0.0906	3135.75	0.06935	3135.75	0.07123	3135.75	0.07049		3135.75	0.09433	3135.75	0.08085
	3133.82	0.2735	3133.82	0.53768	3133.82	0.60847	3133.82	0.63524		3133.82	0.32631	3133.82	0.77876	3133.82	0.76342	3133.82	0.85667		3133.82	0.09614	3133.82	0.0332	3133.82	0.03051	3133.82	0.02739		3133.82	0.14486	3133.82	0.20896	3133.82	0.20169	3133.82	0.21678		3133.82	0.09082	3133.82	0.06947	3133.82	0.07129	3133.82	0.07073		3133.82	0.09478	3133.82	0.08141
	3131.89	0.27287	3131.89	0.53735	3131.89	0.60701	3131.89	0.63305		3131.89	0.32362	3131.89	0.77875	3131.89	0.76459	3131.89	0.857		3131.89	0.09575	3131.89	0.03301	3131.89	0.03033	3131.89	0.02708		3131.89	0.14421	3131.89	0.20901	3131.89	0.20088	3131.89	0.21676		3131.89	0.09073	3131.89	0.06924	3131.89	0.071	3131.89	0.07067		3131.89	0.09448	3131.89	0.08146
	3129.96	0.27241	3129.96	0.53744	3129.96	0.60585	3129.96	0.63292		3129.96	0.32271	3129.96	0.7767	3129.96	0.76389	3129.96	0.85699		3129.96	0.09549	3129.96	0.03261	3129.96	0.03007	3129.96	0.02664		3129.96	0.14362	3129.96	0.20911	3129.96	0.20028	3129.96	0.21634		3129.96	0.09035	3129.96	0.06894	3129.96	0.07071	3129.96	0.07015		3129.96	0.09364	3129.96	0.08123
	3128.03	0.2717	3128.03	0.5365	3128.03	0.60453	3128.03	0.63319		3128.03	0.32289	3128.03	0.77351	3128.03	0.76246	3128.03	0.85584		3128.03	0.09543	3128.03	0.03234	3128.03	0.02993	3128.03	0.02647		3128.03	0.14324	3128.03	0.20973	3128.03	0.20073	3128.03	0.21601		3128.03	0.09014	3128.03	0.06886	3128.03	0.07067	3128.03	0.06989		3128.03	0.09342	3128.03	0.08154
	3126.1	0.27087	3126.1	0.53552	3126.1	0.60275	3126.1	0.63275		3126.1	0.32241	3126.1	0.77153	3126.1	0.7627	3126.1	0.85424		3126.1	0.09551	3126.1	0.03231	3126.1	0.02999	3126.1	0.02637		3126.1	0.14314	3126.1	0.21016	3126.1	0.20116	3126.1	0.21593		3126.1	0.09018	3126.1	0.06877	3126.1	0.07061	3126.1	0.07001		3126.1	0.09352	3126.1	0.08187
	3124.17	0.27001	3124.17	0.53493	3124.17	0.60112	3124.17	0.63159		3124.17	0.32102	3124.17	0.77053	3124.17	0.76221	3124.17	0.85427		3124.17	0.09539	3124.17	0.03239	3124.17	0.03002	3124.17	0.02611		3124.17	0.14327	3124.17	0.2099	3124.17	0.20051	3124.17	0.21607		3124.17	0.09023	3124.17	0.06853	3124.17	0.07035	3124.17	0.0701		3124.17	0.09352	3124.17	0.08161
	3122.25	0.26927	3122.25	0.53445	3122.25	0.60006	3122.25	0.62975		3122.25	0.32005	3122.25	0.77008	3122.25	0.76034	3122.25	0.85523		3122.25	0.09497	3122.25	0.03234	3122.25	0.0298	3122.25	0.02588		3122.25	0.14308	3122.25	0.2093	3122.25	0.19957	3122.25	0.21629		3122.25	0.08992	3122.25	0.06817	3122.25	0.07011	3122.25	0.07013		3122.25	0.09347	3122.25	0.08093
	3120.32	0.26893	3120.32	0.53383	3120.32	0.60001	3120.32	0.6275		3120.32	0.31932	3120.32	0.76977	3120.32	0.75932	3120.32	0.8541		3120.32	0.09482	3120.32	0.03204	3120.32	0.02939	3120.32	0.02568		3120.32	0.14245	3120.32	0.20902	3120.32	0.19952	3120.32	0.21607		3120.32	0.08924	3120.32	0.06784	3120.32	0.06988	3120.32	0.06999		3120.32	0.09299	3120.32	0.08007
	3118.39	0.26862	3118.39	0.53303	3118.39	0.60048	3118.39	0.62656		3118.39	0.31784	3118.39	0.76836	3118.39	0.75932	3118.39	0.85139		3118.39	0.09495	3118.39	0.03176	3118.39	0.02901	3118.39	0.02556		3118.39	0.14223	3118.39	0.20914	3118.39	0.20051	3118.39	0.21573		3118.39	0.08879	3118.39	0.06774	3118.39	0.06963	3118.39	0.06967		3118.39	0.09228	3118.39	0.07971
	3116.46	0.26799	3116.46	0.53302	3116.46	0.60054	3116.46	0.62752		3116.46	0.31638	3116.46	0.767	3116.46	0.75992	3116.46	0.84929		3116.46	0.0947	3116.46	0.03164	3116.46	0.02882	3116.46	0.02564		3116.46	0.14242	3116.46	0.20907	3116.46	0.20125	3116.46	0.216		3116.46	0.08871	3116.46	0.06774	3116.46	0.06951	3116.46	0.06936		3116.46	0.09182	3116.46	0.08001
	3114.53	0.26723	3114.53	0.534	3114.53	0.60061	3114.53	0.62788		3114.53	0.31559	3114.53	0.76739	3114.53	0.76044	3114.53	0.84782		3114.53	0.09421	3114.53	0.03156	3114.53	0.02865	3114.53	0.02558		3114.53	0.14205	3114.53	0.20887	3114.53	0.20086	3114.53	0.21624		3114.53	0.08832	3114.53	0.06756	3114.53	0.06943	3114.53	0.06889		3114.53	0.09151	3114.53	0.07996
	3112.6	0.26625	3112.6	0.53489	3112.6	0.60056	3112.6	0.62709		3112.6	0.3151	3112.6	0.76744	3112.6	0.75973	3112.6	0.84763		3112.6	0.09399	3112.6	0.03126	3112.6	0.02837	3112.6	0.02523		3112.6	0.14131	3112.6	0.20896	3112.6	0.20044	3112.6	0.21599		3112.6	0.08736	3112.6	0.0671	3112.6	0.06906	3112.6	0.06822		3112.6	0.09106	3112.6	0.07903
	3110.68	0.26521	3110.68	0.53478	3110.68	0.59871	3110.68	0.62708		3110.68	0.3143	3110.68	0.7654	3110.68	0.75748	3110.68	0.84973		3110.68	0.09401	3110.68	0.03077	3110.68	0.02805	3110.68	0.02492		3110.68	0.14099	3110.68	0.2089	3110.68	0.20059	3110.68	0.21584		3110.68	0.08645	3110.68	0.06645	3110.68	0.06841	3110.68	0.06759		3110.68	0.09024	3110.68	0.07795
	3108.75	0.26477	3108.75	0.53386	3108.75	0.59571	3108.75	0.62745		3108.75	0.31319	3108.75	0.76377	3108.75	0.75483	3108.75	0.85127		3108.75	0.09401	3108.75	0.03036	3108.75	0.02768	3108.75	0.02478		3108.75	0.14102	3108.75	0.20835	3108.75	0.20063	3108.75	0.21555		3108.75	0.08591	3108.75	0.06585	3108.75	0.06788	3108.75	0.06703		3108.75	0.08918	3108.75	0.0775
	3106.82	0.26478	3106.82	0.53223	3106.82	0.59404	3106.82	0.62676		3106.82	0.31267	3106.82	0.76435	3106.82	0.75342	3106.82	0.84944		3106.82	0.0939	3106.82	0.03021	3106.82	0.0273	3106.82	0.0246		3106.82	0.14101	3106.82	0.20786	3106.82	0.20042	3106.82	0.21471		3106.82	0.08548	3106.82	0.06545	3106.82	0.06748	3106.82	0.06661		3106.82	0.08821	3106.82	0.07757
	3104.89	0.26436	3104.89	0.5301	3104.89	0.59372	3104.89	0.62469		3104.89	0.3125	3104.89	0.76521	3104.89	0.75268	3104.89	0.84694		3104.89	0.09392	3104.89	0.03024	3104.89	0.02709	3104.89	0.02443		3104.89	0.14085	3104.89	0.20769	3104.89	0.20036	3104.89	0.21429		3104.89	0.08517	3104.89	0.06524	3104.89	0.06705	3104.89	0.06658		3104.89	0.08763	3104.89	0.07786
	3102.96	0.26308	3102.96	0.52922	3102.96	0.59332	3102.96	0.62191		3102.96	0.31134	3102.96	0.76513	3102.96	0.75178	3102.96	0.84628		3102.96	0.09403	3102.96	0.03039	3102.96	0.0272	3102.96	0.02452		3102.96	0.14088	3102.96	0.20784	3102.96	0.20076	3102.96	0.21505		3102.96	0.08537	3102.96	0.06529	3102.96	0.06682	3102.96	0.06682		3102.96	0.08806	3102.96	0.07834
	3101.03	0.26177	3101.03	0.53	3101.03	0.59348	3101.03	0.62103		3101.03	0.30978	3101.03	0.7647	3101.03	0.75174	3101.03	0.84595		3101.03	0.0938	3101.03	0.03048	3101.03	0.02736	3101.03	0.0246		3101.03	0.14105	3101.03	0.20809	3101.03	0.20147	3101.03	0.21623		3101.03	0.08561	3101.03	0.0653	3101.03	0.0668	3101.03	0.06686		3101.03	0.08879	3101.03	0.07847
	3099.1	0.26157	3099.1	0.52994	3099.1	0.59494	3099.1	0.62317		3099.1	0.30878	3099.1	0.76445	3099.1	0.75223	3099.1	0.84488		3099.1	0.09349	3099.1	0.03024	3099.1	0.02725	3099.1	0.02433		3099.1	0.1407	3099.1	0.2078	3099.1	0.20174	3099.1	0.21679		3099.1	0.08519	3099.1	0.06493	3099.1	0.06672	3099.1	0.06652		3099.1	0.08857	3099.1	0.07796
	3097.18	0.26174	3097.18	0.52785	3097.18	0.59569	3097.18	0.62469		3097.18	0.30737	3097.18	0.76378	3097.18	0.7515	3097.18	0.844		3097.18	0.09343	3097.18	0.02977	3097.18	0.027	3097.18	0.02394		3097.18	0.14024	3097.18	0.20723	3097.18	0.20124	3097.18	0.21647		3097.18	0.08445	3097.18	0.06445	3097.18	0.06657	3097.18	0.06611		3097.18	0.08794	3097.18	0.07745
	3095.25	0.26118	3095.25	0.52623	3095.25	0.59459	3095.25	0.62307		3095.25	0.30589	3095.25	0.76191	3095.25	0.75012	3095.25	0.8436		3095.25	0.09331	3095.25	0.02929	3095.25	0.0267	3095.25	0.02352		3095.25	0.14015	3095.25	0.20709	3095.25	0.20056	3095.25	0.21537		3095.25	0.08386	3095.25	0.06405	3095.25	0.06624	3095.25	0.06563		3095.25	0.08738	3095.25	0.07704
	3093.32	0.2604	3093.32	0.52685	3093.32	0.59287	3093.32	0.62035		3093.32	0.30571	3093.32	0.76014	3093.32	0.75	3093.32	0.84329		3093.32	0.09315	3093.32	0.02897	3093.32	0.0262	3093.32	0.02303		3093.32	0.13997	3093.32	0.20736	3093.32	0.20029	3093.32	0.21413		3093.32	0.08336	3093.32	0.06366	3093.32	0.06565	3093.32	0.06497		3093.32	0.08633	3093.32	0.07633
	3091.39	0.25982	3091.39	0.52772	3091.39	0.59205	3091.39	0.61849		3091.39	0.306	3091.39	0.75939	3091.39	0.75049	3091.39	0.84339		3091.39	0.09317	3091.39	0.02887	3091.39	0.02577	3091.39	0.02273		3091.39	0.13972	3091.39	0.20779	3091.39	0.20031	3091.39	0.21386		3091.39	0.08293	3091.39	0.06339	3091.39	0.06522	3091.39	0.0645		3091.39	0.08514	3091.39	0.07567
	3089.46	0.25907	3089.46	0.52697	3089.46	0.59233	3089.46	0.61766		3089.46	0.30582	3089.46	0.75835	3089.46	0.74986	3089.46	0.84401		3089.46	0.09312	3089.46	0.02895	3089.46	0.02567	3089.46	0.0227		3089.46	0.13976	3089.46	0.20787	3089.46	0.20014	3089.46	0.21445		3089.46	0.0825	3089.46	0.06326	3089.46	0.0651	3089.46	0.0644		3089.46	0.08456	3089.46	0.07542
	3087.53	0.2584	3087.53	0.52499	3087.53	0.59183	3087.53	0.61745		3087.53	0.30543	3087.53	0.75726	3087.53	0.74879	3087.53	0.8449		3087.53	0.09271	3087.53	0.02882	3087.53	0.02572	3087.53	0.02271		3087.53	0.13968	3087.53	0.20724	3087.53	0.19953	3087.53	0.21462		3087.53	0.08184	3087.53	0.06312	3087.53	0.0649	3087.53	0.06428		3087.53	0.08438	3087.53	0.07519
	3085.6	0.25784	3085.6	0.52316	3085.6	0.59026	3085.6	0.61708		3085.6	0.30505	3085.6	0.75748	3085.6	0.74818	3085.6	0.84514		3085.6	0.09222	3085.6	0.02846	3085.6	0.02569	3085.6	0.02262		3085.6	0.13906	3085.6	0.20672	3085.6	0.1989	3085.6	0.21463		3085.6	0.08132	3085.6	0.06289	3085.6	0.06459	3085.6	0.06395		3085.6	0.08436	3085.6	0.07483
	3083.68	0.25666	3083.68	0.52221	3083.68	0.58906	3083.68	0.61633		3083.68	0.30415	3083.68	0.75768	3083.68	0.74713	3083.68	0.84325		3083.68	0.09204	3083.68	0.02826	3083.68	0.0255	3083.68	0.02254		3083.68	0.13833	3083.68	0.20691	3083.68	0.19917	3083.68	0.21541		3083.68	0.08121	3083.68	0.06261	3083.68	0.06449	3083.68	0.06373		3083.68	0.08466	3083.68	0.07466
	3081.75	0.25525	3081.75	0.52192	3081.75	0.58771	3081.75	0.6159		3081.75	0.30234	3081.75	0.7553	3081.75	0.74514	3081.75	0.84049		3081.75	0.09207	3081.75	0.02823	3081.75	0.02533	3081.75	0.02246		3081.75	0.13806	3081.75	0.20727	3081.75	0.2002	3081.75	0.21612		3081.75	0.08118	3081.75	0.06241	3081.75	0.06456	3081.75	0.06378		3081.75	0.08509	3081.75	0.07466
	3079.82	0.25472	3079.82	0.52237	3079.82	0.58621	3079.82	0.6165		3079.82	0.30076	3079.82	0.75194	3079.82	0.74268	3079.82	0.83995		3079.82	0.09199	3079.82	0.02812	3079.82	0.02532	3079.82	0.02225		3079.82	0.13811	3079.82	0.20733	3079.82	0.20057	3079.82	0.21594		3079.82	0.08092	3079.82	0.06227	3079.82	0.06457	3079.82	0.06371		3079.82	0.08507	3079.82	0.07446
	3077.89	0.25511	3077.89	0.52314	3077.89	0.58656	3077.89	0.61775		3077.89	0.30042	3077.89	0.75144	3077.89	0.74091	3077.89	0.84195		3077.89	0.09172	3077.89	0.02796	3077.89	0.02535	3077.89	0.02207		3077.89	0.13799	3077.89	0.20714	3077.89	0.20017	3077.89	0.2154		3077.89	0.08053	3077.89	0.06196	3077.89	0.06442	3077.89	0.06328		3077.89	0.0844	3077.89	0.07405
	3075.96	0.25568	3075.96	0.52294	3075.96	0.58853	3075.96	0.61863		3075.96	0.30022	3075.96	0.75263	3075.96	0.74097	3075.96	0.84413		3075.96	0.09139	3075.96	0.0279	3075.96	0.02523	3075.96	0.02208		3075.96	0.13758	3075.96	0.20714	3075.96	0.20016	3075.96	0.21513		3075.96	0.08016	3075.96	0.06144	3075.96	0.06405	3075.96	0.06279		3075.96	0.08361	3075.96	0.07372
	3074.03	0.25566	3074.03	0.52202	3074.03	0.58931	3074.03	0.61893		3074.03	0.29911	3074.03	0.75216	3074.03	0.74149	3074.03	0.84469		3074.03	0.09111	3074.03	0.02795	3074.03	0.02505	3074.03	0.02211		3074.03	0.13708	3074.03	0.20748	3074.03	0.20051	3074.03	0.21504		3074.03	0.07989	3074.03	0.06096	3074.03	0.06354	3074.03	0.0626		3074.03	0.08296	3074.03	0.07362
	3072.1	0.25497	3072.1	0.52138	3072.1	0.58812	3072.1	0.6189		3072.1	0.29783	3072.1	0.75091	3072.1	0.74121	3072.1	0.84341		3072.1	0.09109	3072.1	0.02781	3072.1	0.02494	3072.1	0.02202		3072.1	0.13667	3072.1	0.20775	3072.1	0.20043	3072.1	0.21489		3072.1	0.07969	3072.1	0.06066	3072.1	0.06309	3072.1	0.0626		3072.1	0.08243	3072.1	0.07362
	3070.18	0.25407	3070.18	0.52087	3070.18	0.58636	3070.18	0.61873		3070.18	0.29746	3070.18	0.75161	3070.18	0.74166	3070.18	0.8404		3070.18	0.09134	3070.18	0.02771	3070.18	0.02492	3070.18	0.02194		3070.18	0.13664	3070.18	0.20797	3070.18	0.20032	3070.18	0.21521		3070.18	0.07966	3070.18	0.06063	3070.18	0.06301	3070.18	0.0626		3070.18	0.08245	3070.18	0.07375
	3068.25	0.25312	3068.25	0.51987	3068.25	0.58428	3068.25	0.61807		3068.25	0.29735	3068.25	0.75349	3068.25	0.74292	3068.25	0.83596		3068.25	0.09141	3068.25	0.02798	3068.25	0.02496	3068.25	0.02217		3068.25	0.13701	3068.25	0.20847	3068.25	0.20096	3068.25	0.21647		3068.25	0.0799	3068.25	0.06094	3068.25	0.06342	3068.25	0.0628		3068.25	0.08309	3068.25	0.07423
	3066.32	0.25225	3066.32	0.51822	3066.32	0.58186	3066.32	0.61643		3066.32	0.29656	3066.32	0.75282	3066.32	0.74228	3066.32	0.83294		3066.32	0.09112	3066.32	0.02811	3066.32	0.02504	3066.32	0.0224		3066.32	0.13712	3066.32	0.20876	3066.32	0.20164	3066.32	0.2177		3066.32	0.07997	3066.32	0.06119	3066.32	0.06371	3066.32	0.0631		3066.32	0.08356	3066.32	0.0746
	3064.39	0.2517	3064.39	0.51657	3064.39	0.58025	3064.39	0.61433		3064.39	0.2959	3064.39	0.74939	3064.39	0.73962	3064.39	0.83446		3064.39	0.09077	3064.39	0.02769	3064.39	0.02486	3064.39	0.02216		3064.39	0.13668	3064.39	0.2082	3064.39	0.20144	3064.39	0.21749		3064.39	0.07938	3064.39	0.06088	3064.39	0.06325	3064.39	0.06286		3064.39	0.08313	3064.39	0.07418
	3062.46	0.25155	3062.46	0.51547	3062.46	0.58023	3062.46	0.61186		3062.46	0.2958	3062.46	0.74686	3062.46	0.7376	3062.46	0.83738		3062.46	0.0905	3062.46	0.02712	3062.46	0.02445	3062.46	0.0216		3062.46	0.13615	3062.46	0.20741	3062.46	0.20066	3062.46	0.21624		3062.46	0.0785	3062.46	0.06023	3062.46	0.06248	3062.46	0.06215		3062.46	0.08217	3062.46	0.07313
	3060.53	0.25142	3060.53	0.51502	3060.53	0.58107	3060.53	0.60952		3060.53	0.29542	3060.53	0.74663	3060.53	0.73648	3060.53	0.83654		3060.53	0.09037	3060.53	0.02685	3060.53	0.02416	3060.53	0.02124		3060.53	0.13575	3060.53	0.2072	3060.53	0.20014	3060.53	0.21531		3060.53	0.07797	3060.53	0.05983	3060.53	0.06199	3060.53	0.06165		3060.53	0.08149	3060.53	0.07252
	3058.61	0.25083	3058.61	0.51495	3058.61	0.58144	3058.61	0.60927		3058.61	0.29468	3058.61	0.74742	3058.61	0.73514	3058.61	0.83334		3058.61	0.09053	3058.61	0.02691	3058.61	0.02423	3058.61	0.02123		3058.61	0.13556	3058.61	0.20743	3058.61	0.2005	3058.61	0.21531		3058.61	0.07786	3058.61	0.05985	3058.61	0.06178	3058.61	0.06166		3058.61	0.08154	3058.61	0.07283
	3056.68	0.24976	3056.68	0.51483	3056.68	0.58087	3056.68	0.61105		3056.68	0.29411	3056.68	0.74785	3056.68	0.73461	3056.68	0.83178		3056.68	0.09078	3056.68	0.02698	3056.68	0.02445	3056.68	0.02124		3056.68	0.13579	3056.68	0.20759	3056.68	0.2012	3056.68	0.21576		3056.68	0.07786	3056.68	0.05993	3056.68	0.06168	3056.68	0.06177		3056.68	0.08186	3056.68	0.07336
	3054.75	0.24879	3054.75	0.51502	3054.75	0.58005	3054.75	0.61298		3054.75	0.29406	3054.75	0.74773	3054.75	0.73663	3054.75	0.83273		3054.75	0.09087	3054.75	0.02662	3054.75	0.02438	3054.75	0.02101		3054.75	0.13617	3054.75	0.20732	3054.75	0.20106	3054.75	0.21582		3054.75	0.07751	3054.75	0.05972	3054.75	0.06152	3054.75	0.06138		3054.75	0.08149	3054.75	0.07319
	3052.82	0.24833	3052.82	0.51521	3052.82	0.57947	3052.82	0.61413		3052.82	0.29423	3052.82	0.74813	3052.82	0.7393	3052.82	0.83544		3052.82	0.09071	3052.82	0.0261	3052.82	0.02397	3052.82	0.02067		3052.82	0.1363	3052.82	0.20724	3052.82	0.20045	3052.82	0.21577		3052.82	0.07706	3052.82	0.05934	3052.82	0.06133	3052.82	0.06077		3052.82	0.08059	3052.82	0.07265
	3050.89	0.24772	3050.89	0.51399	3050.89	0.57868	3050.89	0.61348		3050.89	0.29345	3050.89	0.74868	3050.89	0.73891	3050.89	0.83764		3050.89	0.09035	3050.89	0.02579	3050.89	0.02355	3050.89	0.02044		3050.89	0.13606	3050.89	0.20789	3050.89	0.20056	3050.89	0.21611		3050.89	0.07696	3050.89	0.05916	3050.89	0.06118	3050.89	0.06044		3050.89	0.08007	3050.89	0.07265
	3048.96	0.24659	3048.96	0.51168	3048.96	0.57725	3048.96	0.61089		3048.96	0.29195	3048.96	0.74834	3048.96	0.73678	3048.96	0.83691		3048.96	0.09006	3048.96	0.02554	3048.96	0.02334	3048.96	0.02024		3048.96	0.13553	3048.96	0.20815	3048.96	0.20106	3048.96	0.21616		3048.96	0.07694	3048.96	0.05911	3048.96	0.06091	3048.96	0.06023		3048.96	0.07986	3048.96	0.07273
	3047.03	0.24592	3047.03	0.5112	3047.03	0.57644	3047.03	0.60863		3047.03	0.29163	3047.03	0.74825	3047.03	0.73648	3047.03	0.83494		3047.03	0.0901	3047.03	0.02533	3047.03	0.02318	3047.03	0.01995		3047.03	0.13509	3047.03	0.20783	3047.03	0.20131	3047.03	0.21593		3047.03	0.07674	3047.03	0.05894	3047.03	0.06059	3047.03	0.06007		3047.03	0.07935	3047.03	0.0724
	3045.11	0.2461	3045.11	0.51335	3045.11	0.57773	3045.11	0.60844		3045.11	0.29235	3045.11	0.74854	3045.11	0.73778	3045.11	0.83403		3045.11	0.09025	3045.11	0.02518	3045.11	0.02298	3045.11	0.01974		3045.11	0.13515	3045.11	0.20825	3045.11	0.20157	3045.11	0.2165		3045.11	0.07644	3045.11	0.05872	3045.11	0.06055	3045.11	0.06005		3045.11	0.07877	3045.11	0.07222
	3043.18	0.24611	3043.18	0.51443	3043.18	0.57924	3043.18	0.60944		3043.18	0.29211	3043.18	0.74768	3043.18	0.73855	3043.18	0.83359		3043.18	0.09015	3043.18	0.0249	3043.18	0.02273	3043.18	0.01958		3043.18	0.13537	3043.18	0.20899	3043.18	0.2016	3043.18	0.21742		3043.18	0.07612	3043.18	0.05843	3043.18	0.0606	3043.18	0.05992		3043.18	0.07857	3043.18	0.07224
	3041.25	0.24542	3041.25	0.51294	3041.25	0.57887	3041.25	0.60986		3041.25	0.29074	3041.25	0.7457	3041.25	0.73704	3041.25	0.8337		3041.25	0.08986	3041.25	0.02456	3041.25	0.02238	3041.25	0.01928		3041.25	0.13523	3041.25	0.20889	3041.25	0.20133	3041.25	0.21742		3041.25	0.07579	3041.25	0.05802	3041.25	0.06052	3041.25	0.05964		3041.25	0.07854	3041.25	0.07206
	3039.32	0.24449	3039.32	0.51188	3039.32	0.57742	3039.32	0.60863		3039.32	0.28918	3039.32	0.74299	3039.32	0.73388	3039.32	0.83436		3039.32	0.08969	3039.32	0.02435	3039.32	0.02207	3039.32	0.01895		3039.32	0.13479	3039.32	0.20852	3039.32	0.20134	3039.32	0.21687		3039.32	0.07555	3039.32	0.0576	3039.32	0.06039	3039.32	0.05943		3039.32	0.07826	3039.32	0.07182
	3037.39	0.24374	3037.39	0.51201	3037.39	0.57677	3037.39	0.60691		3037.39	0.28799	3037.39	0.74058	3037.39	0.73292	3037.39	0.83403		3037.39	0.08979	3037.39	0.02433	3037.39	0.02202	3037.39	0.01878		3037.39	0.13454	3037.39	0.20862	3037.39	0.20178	3037.39	0.21661		3037.39	0.07547	3037.39	0.05747	3037.39	0.06027	3037.39	0.05939		3037.39	0.078	3037.39	0.07186
	3035.46	0.2434	3035.46	0.51173	3035.46	0.57786	3035.46	0.60675		3035.46	0.28767	3035.46	0.73991	3035.46	0.73493	3035.46	0.83241		3035.46	0.08989	3035.46	0.02454	3035.46	0.02232	3035.46	0.01892		3035.46	0.13469	3035.46	0.20901	3035.46	0.20252	3035.46	0.21697		3035.46	0.07557	3035.46	0.05787	3035.46	0.06037	3035.46	0.05952		3035.46	0.07841	3035.46	0.07242
	3033.53	0.24324	3033.53	0.51103	3033.53	0.57828	3033.53	0.60751		3033.53	0.2877	3033.53	0.74066	3033.53	0.73655	3033.53	0.83034		3033.53	0.08973	3033.53	0.02484	3033.53	0.02265	3033.53	0.01928		3033.53	0.13484	3033.53	0.20959	3033.53	0.20323	3033.53	0.21813		3033.53	0.07575	3033.53	0.05845	3033.53	0.06073	3033.53	0.05988		3033.53	0.07941	3033.53	0.07328
	3031.61	0.2428	3031.61	0.51083	3031.61	0.57613	3031.61	0.60762		3031.61	0.28742	3031.61	0.74236	3031.61	0.73701	3031.61	0.82858		3031.61	0.08947	3031.61	0.02492	3031.61	0.02259	3031.61	0.01944		3031.61	0.13459	3031.61	0.21013	3031.61	0.20339	3031.61	0.219		3031.61	0.0756	3031.61	0.05862	3031.61	0.06082	3031.61	0.06007		3031.61	0.08006	3031.61	0.07361
	3029.68	0.24234	3029.68	0.51095	3029.68	0.57384	3029.68	0.60726		3029.68	0.28713	3029.68	0.74446	3029.68	0.73727	3029.68	0.82894		3029.68	0.08941	3029.68	0.02458	3029.68	0.0221	3029.68	0.01915		3029.68	0.1342	3029.68	0.21016	3029.68	0.20312	3029.68	0.21858		3029.68	0.07497	3029.68	0.05833	3029.68	0.06036	3029.68	0.05974		3029.68	0.07966	3029.68	0.07296
	3027.75	0.24213	3027.75	0.51044	3027.75	0.57328	3027.75	0.60688		3027.75	0.28702	3027.75	0.74592	3027.75	0.73687	3027.75	0.83168		3027.75	0.08938	3027.75	0.02407	3027.75	0.02154	3027.75	0.01875		3027.75	0.13411	3027.75	0.21008	3027.75	0.2029	3027.75	0.21775		3027.75	0.07448	3027.75	0.05801	3027.75	0.05987	3027.75	0.05926		3027.75	0.07882	3027.75	0.07211
	3025.82	0.24205	3025.82	0.50969	3025.82	0.57377	3025.82	0.60638		3025.82	0.28703	3025.82	0.74658	3025.82	0.73622	3025.82	0.83311		3025.82	0.08929	3025.82	0.0237	3025.82	0.02127	3025.82	0.01851		3025.82	0.13407	3025.82	0.21044	3025.82	0.20286	3025.82	0.21791		3025.82	0.07436	3025.82	0.05772	3025.82	0.05958	3025.82	0.05893		3025.82	0.07814	3025.82	0.07169
	3023.89	0.24172	3023.89	0.50938	3023.89	0.57424	3023.89	0.6055		3023.89	0.2867	3023.89	0.74651	3023.89	0.73589	3023.89	0.83264		3023.89	0.0893	3023.89	0.02343	3023.89	0.02119	3023.89	0.01833		3023.89	0.13394	3023.89	0.21086	3023.89	0.20306	3023.89	0.21913		3023.89	0.07412	3023.89	0.0573	3023.89	0.05914	3023.89	0.05866		3023.89	0.07755	3023.89	0.07148
	3021.96	0.24088	3021.96	0.50863	3021.96	0.57438	3021.96	0.60482		3021.96	0.28572	3021.96	0.74576	3021.96	0.73518	3021.96	0.83413		3021.96	0.0893	3021.96	0.0231	3021.96	0.02115	3021.96	0.01812		3021.96	0.13395	3021.96	0.21087	3021.96	0.20354	3021.96	0.22002		3021.96	0.0737	3021.96	0.05692	3021.96	0.05868	3021.96	0.05843		3021.96	0.07704	3021.96	0.07116
	3020.04	0.24021	3020.04	0.50716	3020.04	0.57438	3020.04	0.60508		3020.04	0.28467	3020.04	0.74535	3020.04	0.73396	3020.04	0.83644		3020.04	0.08921	3020.04	0.02283	3020.04	0.0211	3020.04	0.018		3020.04	0.13395	3020.04	0.21064	3020.04	0.20396	3020.04	0.21995		3020.04	0.07335	3020.04	0.05666	3020.04	0.05857	3020.04	0.05824		3020.04	0.07677	3020.04	0.07085
	3018.11	0.24044	3018.11	0.50628	3018.11	0.57402	3018.11	0.60498		3018.11	0.28407	3018.11	0.74544	3018.11	0.73391	3018.11	0.83534		3018.11	0.08905	3018.11	0.02281	3018.11	0.02099	3018.11	0.01803		3018.11	0.13381	3018.11	0.21057	3018.11	0.20416	3018.11	0.21969		3018.11	0.07317	3018.11	0.05652	3018.11	0.05861	3018.11	0.05803		3018.11	0.07706	3018.11	0.07083
	3016.18	0.24069	3016.18	0.50641	3016.18	0.57307	3016.18	0.60359		3016.18	0.28397	3016.18	0.74434	3016.18	0.73544	3016.18	0.83207		3016.18	0.08886	3016.18	0.02289	3016.18	0.02075	3016.18	0.01805		3016.18	0.13358	3016.18	0.21045	3016.18	0.20413	3016.18	0.21958		3016.18	0.07323	3016.18	0.05642	3016.18	0.05848	3016.18	0.05792		3016.18	0.07763	3016.18	0.07097
	3014.25	0.24	3014.25	0.50658	3014.25	0.57188	3014.25	0.60266		3014.25	0.28379	3014.25	0.74243	3014.25	0.73583	3014.25	0.83073		3014.25	0.08877	3014.25	0.02291	3014.25	0.02046	3014.25	0.01794		3014.25	0.13329	3014.25	0.21003	3014.25	0.20395	3014.25	0.21936		3014.25	0.0735	3014.25	0.05627	3014.25	0.0582	3014.25	0.05802		3014.25	0.07798	3014.25	0.07108
	3012.32	0.23901	3012.32	0.50593	3012.32	0.57123	3012.32	0.60321		3012.32	0.28307	3012.32	0.74163	3012.32	0.7343	3012.32	0.83113		3012.32	0.08859	3012.32	0.02291	3012.32	0.02028	3012.32	0.01781		3012.32	0.13315	3012.32	0.20977	3012.32	0.20398	3012.32	0.2191		3012.32	0.07364	3012.32	0.05608	3012.32	0.05788	3012.32	0.05801		3012.32	0.07803	3012.32	0.07113
	3010.39	0.23818	3010.39	0.50427	3010.39	0.57097	3010.39	0.60384		3010.39	0.2823	3010.39	0.74046	3010.39	0.73334	3010.39	0.82991		3010.39	0.08819	3010.39	0.02274	3010.39	0.02016	3010.39	0.01755		3010.39	0.13289	3010.39	0.20948	3010.39	0.20406	3010.39	0.21895		3010.39	0.07321	3010.39	0.05577	3010.39	0.05744	3010.39	0.05752		3010.39	0.07765	3010.39	0.07065
	3008.46	0.23721	3008.46	0.50273	3008.46	0.57019	3008.46	0.60309		3008.46	0.28176	3008.46	0.73782	3008.46	0.73372	3008.46	0.82755		3008.46	0.08794	3008.46	0.02232	3008.46	0.01997	3008.46	0.01716		3008.46	0.13228	3008.46	0.20874	3008.46	0.20359	3008.46	0.21899		3008.46	0.07248	3008.46	0.0553	3008.46	0.05699	3008.46	0.0569		3008.46	0.07686	3008.46	0.06973
	3006.54	0.23607	3006.54	0.50249	3006.54	0.56913	3006.54	0.6018		3006.54	0.28111	3006.54	0.7363	3006.54	0.73414	3006.54	0.82793		3006.54	0.0881	3006.54	0.02199	3006.54	0.01988	3006.54	0.01693		3006.54	0.13191	3006.54	0.20831	3006.54	0.20296	3006.54	0.21927		3006.54	0.07211	3006.54	0.05498	3006.54	0.05689	3006.54	0.05664		3006.54	0.07648	3006.54	0.06938
	3004.61	0.23506	3004.61	0.50258	3004.61	0.56826	3004.61	0.60136		3004.61	0.28017	3004.61	0.7363	3004.61	0.73399	3004.61	0.83059		3004.61	0.08841	3004.61	0.02187	3004.61	0.01985	3004.61	0.01695		3004.61	0.13215	3004.61	0.20871	3004.61	0.20291	3004.61	0.21959		3004.61	0.07209	3004.61	0.05484	3004.61	0.05696	3004.61	0.05659		3004.61	0.07673	3004.61	0.0697
	3002.68	0.23478	3002.68	0.50194	3002.68	0.56787	3002.68	0.60096		3002.68	0.27924	3002.68	0.73565	3002.68	0.7333	3002.68	0.83144																				3002.68	0.07215	3002.68	0.05466	3002.68	0.05684	3002.68	0.05648		3002.68	0.07696	3002.68	0.06979
	3000.75	0.23535	3000.75	0.5018	3000.75	0.56865	3000.75	0.59965		3000.75	0.2789	3000.75	0.73496	3000.75	0.73231	3000.75	0.83026
[truncated: 20 more columns]
